# Supplementary material for: Making hybrid [n]-rotaxanes as supramolecular arrays of molecular electron spin qubits
Source: Nat Commun. 2016 Jan 8;7:10240. doi: 10.1038/ncomms10240 (PMC4729860; doi:10.1038/ncomms10240)
Supplement: Supplementary Data 1 — Crystallographic information file for structure 2 [file ncomms10240-s2.txt]

data_3-Rotaxane
_audit_creation_date              2014-11-28
_audit_creation_method
;
Olex2 1.2
(compiled 2014.05.21 svn.r2940 for OlexSys, GUI svn.r4846)
;
_shelxl_version_number            2014/6
_publ_contact_author_address      ?
_publ_contact_author_email        ?
_publ_contact_author_name         ''
_publ_contact_author_phone        ?
_publ_section_references
;
Dolomanov, O.V., Bourhis, L.J., Gildea, R.J, Howard, J.A.K. & Puschmann, H.
 (2009), J. Appl. Cryst. 42, 339-341.

Sheldrick, G.M. (2008). Acta Cryst. A64, 112-122.
;
_chemical_name_common             ?
_chemical_name_systematic         ?
_chemical_formula_moiety
'2(C80 H144 Cr7 F8 Ni O32), C62 H51 Cu F12 N4 O4, 2.5(C3 H6 O)'
_chemical_formula_sum             'C229.50 H354 Cr14 Cu F28 N4 Ni2 O70.50'
_chemical_formula_weight          5738.11
_chemical_melting_point           ?
loop_
  _atom_type_symbol
  _atom_type_description
  _atom_type_scat_dispersion_real
  _atom_type_scat_dispersion_imag
  _atom_type_scat_source
 'C' 'C' 0.0181 0.0091 'International Tables Vol C Tables 4.2.6.8 and 6.1.1.4'
 'H' 'H' 0.0000 0.0000 'International Tables Vol C Tables 4.2.6.8 and 6.1.1.4'
 'Cr' 'Cr' -0.1635 2.4439
 'International Tables Vol C Tables 4.2.6.8 and 6.1.1.4'
 'Cu' 'Cu' -1.9646 0.5888
 'International Tables Vol C Tables 4.2.6.8 and 6.1.1.4'
 'F' 'F' 0.0727 0.0534 'International Tables Vol C Tables 4.2.6.8 and 6.1.1.4'
 'N' 'N' 0.0311 0.0180 'International Tables Vol C Tables 4.2.6.8 and 6.1.1.4'
 'Ni' 'Ni' -3.0029 0.5091
 'International Tables Vol C Tables 4.2.6.8 and 6.1.1.4'
 'O' 'O' 0.0492 0.0322 'International Tables Vol C Tables 4.2.6.8 and 6.1.1.4'

_shelx_space_group_comment
;
The symmetry employed for this shelxl refinement is uniquely defined
by the following loop, which should always be used as a source of
symmetry information in preference to the above space-group names.
They are only intended as comments.
;
_space_group_crystal_system       'orthorhombic'
_space_group_IT_number            61
_space_group_name_H-M_alt         'P c a b'
_space_group_name_Hall            '-P 2bc 2ac'
loop_
  _space_group_symop_operation_xyz
 'x, y, z'
 '-x, -y+1/2, z+1/2'
 'x+1/2, -y, -z+1/2'
 '-x+1/2, y+1/2, -z'
 '-x, -y, -z'
 'x, y-1/2, -z-1/2'
 '-x-1/2, y, z-1/2'
 'x-1/2, -y-1/2, z'

_cell_length_a                    28.9075(3)
_cell_length_b                    29.7016(2)
_cell_length_c                    78.0320(9)
_cell_angle_alpha                 90
_cell_angle_beta                  90
_cell_angle_gamma                 90
_cell_volume                      66998.2(11)
_cell_formula_units_Z             8
_cell_measurement_reflns_used     67430
_cell_measurement_temperature     100
_cell_measurement_theta_max       62.0060
_cell_measurement_theta_min       2.0050
_shelx_estimated_absorpt_T_max    ?
_shelx_estimated_absorpt_T_min    ?
_exptl_absorpt_coefficient_mu     4.419
_exptl_absorpt_correction_T_max   1.00000
_exptl_absorpt_correction_T_min   0.53674
_exptl_absorpt_correction_type    multi-scan
_exptl_absorpt_process_details
'CrysAlisPro, Agilent Technologies, Version 1.171.36.28 (release 01-02-2013 CrysAlis171 .NET) (compiled Feb 1 2013,16:14:44) Empirical absorption correction using spherical harmonics, implemented in SCALE3 ABSPACK scaling algorithm.'
_exptl_absorpt_special_details    ?
_exptl_crystal_colour             'clear green'
_exptl_crystal_colour_lustre      clear
_exptl_crystal_colour_primary     green
_exptl_crystal_density_diffrn     1.138
_exptl_crystal_density_meas       ?
_exptl_crystal_density_method     ?
_exptl_crystal_description        block
_exptl_crystal_F_000              23968
_exptl_crystal_size_max           0.08
_exptl_crystal_size_mid           0.07
_exptl_crystal_size_min           0.07
_exptl_transmission_factor_max    ?
_exptl_transmission_factor_min    ?
_diffrn_reflns_av_R_equivalents   0.2128
_diffrn_reflns_av_unetI/netI      0.0739
_diffrn_reflns_Laue_measured_fraction_full 1.000
_diffrn_reflns_Laue_measured_fraction_max 1.000
_diffrn_reflns_limit_h_max        31
_diffrn_reflns_limit_h_min        -32
_diffrn_reflns_limit_k_max        32
_diffrn_reflns_limit_k_min        -33
_diffrn_reflns_limit_l_max        86
_diffrn_reflns_limit_l_min        -86
_diffrn_reflns_number             545172
_diffrn_reflns_point_group_measured_fraction_full 1.000
_diffrn_reflns_point_group_measured_fraction_max 1.000
_diffrn_reflns_theta_full         58.934
_diffrn_reflns_theta_max          58.934
_diffrn_reflns_theta_min          1.869
_diffrn_ambient_temperature       100.0
_diffrn_detector_area_resol_mean  ?
_diffrn_measured_fraction_theta_full 1.000
_diffrn_measured_fraction_theta_max 1.000
_diffrn_measurement_details
;
During the unite cell collection no diffraction was observed above 0.9 A,
we therefore collected the data up to this resolution.

#__ type_ start__ end____ width___ exp.time_
  1 omega   50.21  238.71   0.5000   15.0000
omega____ theta____ kappa____ phi______ frames
    -       80.0000   73.8672 -115.7903 377

#__ type_ start__ end____ width___ exp.time_
  2 phi     69.70  333.45   0.5005   15.0000
omega____ theta____ kappa____ phi______ frames
 160.6497   85.0000   73.8672     -     527

#__ type_ start__ end____ width___ exp.time_
  3 phi   -205.79  153.93   0.5003   15.0000
omega____ theta____ kappa____ phi______ frames
 116.4297   83.0000   73.8672     -     719

#__ type_ start__ end____ width___ exp.time_
  4 omega   95.71  238.71   0.5000   15.0000
omega____ theta____ kappa____ phi______ frames
    -       80.0000   73.8672   29.2105 286

#__ type_ start__ end____ width___ exp.time_
  5 phi      7.10  329.80   0.5003   15.0000
omega____ theta____ kappa____ phi______ frames
  60.3697   90.0000   73.8672     -     645

#__ type_ start__ end____ width___ exp.time_
  6 omega   61.15  178.65   0.5000   10.0000
omega____ theta____ kappa____ phi______ frames
    -       20.0000   73.8672  169.2091 235

#__ type_ start__ end____ width___ exp.time_
  7 omega   61.92  225.92   0.5000   15.0000
omega____ theta____ kappa____ phi______ frames
    -       75.0000   73.8672 -175.7898 328

#__ type_ start__ end____ width___ exp.time_
  8 phi    150.03  270.64   0.5005   10.0000
omega____ theta____ kappa____ phi______ frames
   7.2797    5.0000   73.8672     -     241

#__ type_ start__ end____ width___ exp.time_
  9 omega  -84.57   47.43   0.5000   15.0000
omega____ theta____ kappa____ phi______ frames
    -      -75.0000   73.8672  -70.7903 264

#__ type_ start__ end____ width___ exp.time_
 10 omega  107.66  236.66   0.5000   15.0000
omega____ theta____ kappa____ phi______ frames
    -       95.0000   73.8672   84.2094 258

#__ type_ start__ end____ width___ exp.time_
 11 omega   70.86  151.86   0.5000   15.0000
omega____ theta____ kappa____ phi______ frames
    -       95.5000   73.8672 -150.7895 162
;
_diffrn_measurement_device_type
'Saxi-CrysAlisPro-abstract goniometer imported SAXI images'
_diffrn_measurement_method        '\w and \p scans'
_diffrn_orient_matrix_UB_11       -0.0296944000
_diffrn_orient_matrix_UB_12       -0.0373290000
_diffrn_orient_matrix_UB_13       0.0081511000
_diffrn_orient_matrix_UB_21       0.0135511000
_diffrn_orient_matrix_UB_22       0.0168908000
_diffrn_orient_matrix_UB_23       0.0179806000
_diffrn_orient_matrix_UB_31       -0.0421449000
_diffrn_orient_matrix_UB_32       0.0317888000
_diffrn_orient_matrix_UB_33       0.0000212000
_diffrn_radiation_monochromator   graphite
_diffrn_radiation_type            CuK\a
_diffrn_radiation_wavelength      1.54184
_diffrn_source                    'Enhance (Cu) X-ray Source'
_reflns_Friedel_coverage          0.000
_reflns_Friedel_fraction_full     .
_reflns_Friedel_fraction_max      .
_reflns_number_gt                 30971
_reflns_number_total              48103
_reflns_odcompleteness_completeness 93.92
_reflns_odcompleteness_iscentric  1
_reflns_odcompleteness_theta      66.97
_reflns_special_details
;
 Reflections were merged by SHELXL according to the crystal
 class for the calculation of statistics and refinement.
 
 Structure factors included contributions from the .fab file.
 
 _reflns_Friedel_fraction is defined as the number of unique
 Friedel pairs measured divided by the number that would be
 possible theoretically, ignoring centric projections and
 systematic absences.
;
_reflns_threshold_expression      'I > 2\s(I)'
_computing_cell_refinement
'CrysAlisPro, Agilent Technologies, Version 1.171.36.28 (release 01-02-2013 CrysAlis171 .NET) (compiled Feb 1 2013,16:14:44)'
_computing_data_collection
'CrysAlisPro, Agilent Technologies, Version 1.171.36.28 (release 01-02-2013 CrysAlis171 .NET) (compiled Feb 1 2013,16:14:44)'
_computing_data_reduction
'CrysAlisPro, Agilent Technologies, Version 1.171.36.28 (release 01-02-2013 CrysAlis171 .NET) (compiled Feb 1 2013,16:14:44)'
_computing_molecular_graphics     'Olex2 (Dolomanov et al., 2009)'
_computing_publication_material   'Olex2 (Dolomanov et al., 2009)'
_computing_structure_refinement   'XL (Sheldrick, 2008)'
_computing_structure_solution     'XS (Sheldrick, 2008)'
_refine_diff_density_max          2.225
_refine_diff_density_min          -1.016
_refine_diff_density_rms          0.114
_refine_ls_extinction_coef        .
_refine_ls_extinction_method      none
_refine_ls_goodness_of_fit_ref    1.025
_refine_ls_hydrogen_treatment     constr
_refine_ls_matrix_type            full
_refine_ls_number_parameters      3339
_refine_ls_number_reflns          48103
_refine_ls_number_restraints      696
_refine_ls_R_factor_all           0.1588
_refine_ls_R_factor_gt            0.1164
_refine_ls_restrained_S_all       1.032
_refine_ls_shift/su_max           0.001
_refine_ls_shift/su_mean          0.000
_refine_ls_structure_factor_coef  Fsqd
_refine_ls_weighting_details
'w=1/[\s^2^(Fo^2^)+(0.1540P)^2^+526.5532P] where P=(Fo^2^+2Fc^2^)/3'
_refine_ls_weighting_scheme       calc
_refine_ls_wR_factor_gt           0.3052
_refine_ls_wR_factor_ref          0.3377
_refine_special_details
;
Some degree of disorder was encountered during the solution of the data. 
Most pivalates groups were split in two parts and 
restrained/constrained using RIGU, SADI, DANG and DFIX commands.

The structure contains large solvent 
accessible voids. The location of some solvent molecules was 
determined by simple refinement, however, the location of the majority of
 discrete solvent molecules could not be determined.
A red alert due to big solvent Voids was encountered during the check cif., 
we therefore SQUEEZE the data. A total of 2964 electron counts were obtained, 
which correspond to approximately 92.5 acetones solvent molecules 
(32 electron counts per molecule). The molecular formula is below amended 
to take into account all solvent molecules.

_chemical_formula_moiety
	'2(C80 H144 Cr7 F8 Ni O32), C62 H51 Cu F12 N4 O4, 95(C3 H6 O)'
_chemical_formula_sum             'C507 H909 Cr14 Cu F28 N4 Ni2 O163'
;
_olex2_refinement_description
;
1. Shared sites
{Ni9, Cr9}
{Cr10, Ni10}
{Ni11, Cr11}
{Cr12, Ni12}
{Ni13, Cr13}
{Cr14, Ni14}
{Ni15, Cr15}
{Cr16, Ni16}
{O2, O3}
{Cr1, Ni1}
{Cr2, Ni2}
{Ni3, Cr3}
{Cr4, Ni4}
{Cr5, Ni5}
{Ni6, Cr6}
{Cr7, Ni7}
{Cr8, Ni8}
2. Others
 Fixed Sof: Cr9(0.875) Cr10(0.875) Cr11(0.875) Cr12(0.875) Cr13(0.875)
 Cr14(0.875) Cr15(0.875) Cr16(0.875) Cr1(0.875) Cr2(0.875) Cr3(0.875)
 Cr4(0.875) Cr5(0.875) Cr6(0.875) Cr7(0.875) Cr8(0.875) O75(0.5) C238(0.5)
 H23D(0.5) H23E(0.5) H23F(0.5) C239(0.5) C240(0.5) H24D(0.5) H24E(0.5)
 H24F(0.5) O76(0.5) C232(0.5) H23G(0.5) H23H(0.5) H23I(0.5) C233(0.5) C234(0.5)
 H23J(0.5) H23K(0.5) H23L(0.5) O72(0.5) C235(0.5) H23M(0.5) H23N(0.5) H23O(0.5)
 C236(0.5) C237(0.5) H23P(0.5) H23Q(0.5) H23R(0.5) O71(0.5) C241(0.5) H24G(0.5)
 H24H(0.5) H24I(0.5) C242(0.5) C1A(0.5) H1AA(0.5) H1AB(0.5) H1AC(0.5) O244(0.5)
 C245(0.5) C246(0.5) H24J(0.5) H24K(0.5) H24L(0.5) Ni11(0.125) Ni10(0.125)
 Ni9(0.125) Ni16(0.125) Ni15(0.125) Ni14(0.125) Ni13(0.125) Ni12(0.125)
 Ni1(0.125) Ni2(0.125) Ni3(0.125) Ni4(0.125) Ni5(0.125) Ni7(0.125) Ni8(0.125)
 Ni6(0.125) C1B(0.5) H1BA(0.5) H1BB(0.5) H1BC(0.5)
 Fixed Uiso: H3A(0.222) H3B(0.222) H3C(0.222) H4A(0.128) H4B(0.128) H4C(0.128)
 H5A(0.19) H5B(0.19) H5C(0.19) H8A(0.244) H8B(0.244) H8C(0.244) H9A(0.313)
 H9B(0.313) H9C(0.313) H10A(0.125) H10B(0.125) H10C(0.125) H13A(0.185)
 H13B(0.185) H13C(0.185) H14A(0.272) H14B(0.272) H14C(0.272) H15A(0.278)
 H15B(0.278) H15C(0.278) H18A(0.208) H18B(0.208) H18C(0.208) H19A(0.176)
 H19B(0.176) H19C(0.176) H20A(0.118) H20B(0.118) H20C(0.118) H23A(0.147)
 H23B(0.147) H23C(0.147) H24A(0.155) H24B(0.155) H24C(0.155) H25A(0.138)
 H25B(0.138) H25C(0.138) H28A(0.117) H28B(0.117) H28C(0.117) H29A(0.123)
 H29B(0.123) H29C(0.123) H30A(0.1) H30B(0.1) H30C(0.1) H38A(0.151) H38B(0.151)
 H38C(0.151) H39A(0.126) H39B(0.126) H39C(0.126) H40A(0.135) H40B(0.135)
 H40C(0.135) H43A(0.117) H43B(0.117) H43C(0.117) H44A(0.11) H44B(0.11)
 H44C(0.11) H45A(0.112) H45B(0.112) H45C(0.112) H48A(0.163) H48B(0.163)
 H48C(0.163) H49A(0.16) H49B(0.16) H49C(0.16) H50A(0.125) H50B(0.125)
 H50C(0.125) H62A(0.093) H62B(0.093) H62C(0.093) H63A(0.108) H63B(0.108)
 H63C(0.108) H64A(0.079) H64B(0.079) H64C(0.079) H67A(0.127) H67B(0.127)
 H67C(0.127) H68A(0.112) H68B(0.112) H68C(0.112) H69A(0.124) H69B(0.124)
 H69C(0.124) H72A(0.107) H72B(0.107) H72C(0.107) H73A(0.113) H73B(0.113)
 H73C(0.113) H74A(0.095) H74B(0.095) H74C(0.095) H77A(0.227) H77B(0.227)
 H77C(0.227) H78A(0.212) H78B(0.212) H78C(0.212) H79A(0.245) H79B(0.245)
 H79C(0.245) H82A(0.17) H82B(0.17) H82C(0.17) H83A(0.16) H83B(0.16) H83C(0.16)
 H84A(0.168) H84B(0.168) H84C(0.168) H33A(0.145) H33B(0.145) H33C(0.145)
 H34A(0.167) H34B(0.167) H34C(0.167) H35A(0.122) H35B(0.122) H35C(0.122)
 H57A(0.123) H57B(0.123) H57C(0.123) H58A(0.123) H58B(0.123) H58C(0.123)
 H59A(0.149) H59B(0.149) H59C(0.149) H33D(0.142) H33E(0.142) H33F(0.142)
 H34D(0.16) H34E(0.16) H34F(0.16) H35D(0.128) H35E(0.128) H35F(0.128)
 H53A(0.133) H53B(0.133) H53C(0.133) H54A(0.121) H54B(0.121) H54C(0.121)
 H55A(0.132) H55B(0.132) H55C(0.132) H87A(0.202) H87B(0.202) H87C(0.202)
 H88A(0.282) H88B(0.282) H88C(0.282) H89A(0.249) H89B(0.249) H89C(0.249)
 H92A(0.157) H92B(0.157) H92C(0.157) H93A(0.156) H93B(0.156) H93C(0.156)
 H94A(0.177) H94B(0.177) H94C(0.177) H97A(0.217) H97B(0.217) H97C(0.217)
 H98A(0.238) H98B(0.238) H98C(0.238) H99A(0.25) H99B(0.25) H99C(0.25)
 H10D(0.213) H10E(0.213) H10F(0.213) H10G(0.187) H10H(0.187) H10I(0.187)
 H10J(0.232) H10K(0.232) H10L(0.232) H10M(0.165) H10N(0.165) H10O(0.165)
 H10P(0.143) H10Q(0.143) H10R(0.143) H10S(0.175) H10T(0.175) H10U(0.175)
 H11A(0.195) H11B(0.195) H11C(0.195) H11D(0.226) H11E(0.226) H11F(0.226)
 H11G(0.197) H11H(0.197) H11I(0.197) H11J(0.171) H11K(0.171) H11L(0.171)
 H11M(0.214) H11N(0.214) H11O(0.214) H11P(0.191) H11Q(0.191) H11R(0.191)
 H12A(0.304) H12B(0.304) H12C(0.304) H12D(0.191) H12E(0.191) H12F(0.191)
 H12G(0.205) H12H(0.205) H12I(0.205) H12J(0.213) H12K(0.213) H12L(0.213)
 H12M(0.19) H12N(0.19) H12O(0.19) H12P(0.176) H12Q(0.176) H12R(0.176)
 H13D(0.176) H13E(0.176) H13F(0.176) H13G(0.208) H13H(0.208) H13I(0.208)
 H13J(0.301) H13K(0.301) H13L(0.301) H13M(0.203) H13N(0.203) H13O(0.203)
 H13P(0.192) H13Q(0.192) H13R(0.192) H13S(0.141) H13T(0.141) H13U(0.141)
 H14D(0.184) H14E(0.184) H14F(0.184) H14G(0.126) H14H(0.126) H14I(0.126)
 H14J(0.132) H14K(0.132) H14L(0.132) H14M(0.196) H14N(0.196) H14O(0.196)
 H14P(0.173) H14Q(0.173) H14R(0.173) H14S(0.172) H14T(0.172) H14U(0.172)
 H15D(0.302) H15E(0.302) H15F(0.302) H15G(0.29) H15H(0.29) H15I(0.29)
 H15J(0.234) H15K(0.234) H15L(0.234) H15M(0.248) H15N(0.248) H15O(0.248)
 H15P(0.194) H15Q(0.194) H15R(0.194) H15S(0.27) H15T(0.27) H15U(0.27)
 H16A(0.252) H16B(0.252) H16C(0.252) H16D(0.297) H16E(0.297) H16F(0.297)
 H16G(0.288) H16H(0.288) H16I(0.288) H2A(0.154) H2B(0.154) H165(0.093)
 H166(0.094) H168(0.08) H169(0.088) H171(0.158) H172(0.152) H174(0.09)
 H175(0.086) H177(0.098) H178(0.104) H180(0.106) H181(0.111) H18D(0.138)
 H18E(0.138) H18F(0.138) H18G(0.138) H18H(0.142) H18I(0.142) H187(0.102)
 H188(0.118) H189(0.13) H190(0.096) H191(0.103) H192(0.089) H193(0.094)
 H195(0.09) H196(0.085) H198(0.121) H201(0.13) H202(0.127) H21A(0.119)
 H21B(0.119) H21C(0.099) H21D(0.099) H21E(0.108) H21F(0.108) H217(0.112)
 H218(0.129) H219(0.157) H220(0.148) H221(0.138) H224(0.088) H229(0.113)
 H5D(0.15) H5E(0.15) H18J(0.166) H18K(0.166) H204(0.11) H205(0.092) H206(0.073)
 H207(0.066) H4D(0.123) H4E(0.123) H18L(0.109) H18M(0.109) H208(0.084)
 H209(0.09) H211(0.092) H212(0.096) H23D(0.208) H23E(0.208) H23F(0.208)
 H24D(0.207) H24E(0.207) H24F(0.207) H23G(0.217) H23H(0.217) H23I(0.217)
 H23J(0.198) H23K(0.198) H23L(0.198) H23M(0.192) H23N(0.192) H23O(0.192)
 H23P(0.18) H23Q(0.18) H23R(0.18) H24G(0.227) H24H(0.227) H24I(0.227)
 H1AA(0.255) H1AB(0.255) H1AC(0.255) H24J(0.3) H24K(0.3) H24L(0.3) H1BA(0.226)
 H1BB(0.226) H1BC(0.226)
 Fixed X: H3A(0.4178) H3B(0.3863) H3C(0.3657) H4A(0.367) H4B(0.3833)
 H4C(0.3449) H5A(0.4781) H5B(0.4642) H5C(0.4469) H8A(0.354) H8B(0.3822)
 H8C(0.3402) H9A(0.3648) H9B(0.3488) H9C(0.3966) H10A(0.426) H10B(0.461)
 H10C(0.4543) H13A(0.3365) H13B(0.3616) H13C(0.3918) H14A(0.4036) H14B(0.4306)
 H14C(0.4004) H15A(0.2922) H15B(0.3182) H15C(0.3152) H18A(0.2636) H18B(0.2083)
 H18C(0.2373) H19A(0.2336) H19B(0.2045) H19C(0.2597) H20A(0.1983) H20B(0.1964)
 H20C(0.1673) H23A(0.2644) H23B(0.2092) H23C(0.2329) H24A(0.1946) H24B(0.1901)
 H24C(0.1664) H25A(0.2707) H25B(0.2437) H25C(0.2157) H28A(0.2348) H28B(0.2845)
 H28C(0.2419) H29A(0.234) H29B(0.2018) H29C(0.213) H30A(0.2951) H30B(0.315)
 H30C(0.2635) H38A(0.2781) H38B(0.278) H38C(0.3093) H39A(0.2998) H39B(0.3451)
 H39C(0.3004) H40A(0.3784) H40B(0.3481) H40C(0.3928) H43A(0.5799) H43B(0.5701)
 H43C(0.5278) H44A(0.5267) H44B(0.4946) H44C(0.5369) H45A(0.6069) H45B(0.6216)
 H45C(0.6265) H48A(0.3981) H48B(0.4112) H48C(0.3897) H49A(0.4863) H49B(0.4424)
 H49C(0.4352) H50A(0.5201) H50B(0.4903) H50C(0.4762) H62A(0.7133) H62B(0.6645)
 H62C(0.7071) H63A(0.6705) H63B(0.6398) H63C(0.6233) H64A(0.741) H64B(0.7355)
 H64C(0.7105) H67A(0.7339) H67B(0.7423) H67C(0.7846) H68A(0.7348) H68B(0.7861)
 H68C(0.7461) H69A(0.8018) H69B(0.7616) H69C(0.7603) H72A(0.6328) H72B(0.6319)
 H72C(0.6646) H73A(0.5477) H73B(0.5232) H73C(0.5431) H74A(0.5942) H74B(0.5727)
 H74C(0.6276) H77A(0.5524) H77B(0.5203) H77C(0.5228) H78A(0.6397) H78B(0.601)
 H78C(0.6278) H79A(0.6274) H79B(0.6103) H79C(0.5773) H82A(0.5511) H82B(0.5916)
 H82C(0.5994) H83A(0.5994) H83B(0.5537) H83C(0.5999) H84A(0.6674) H84B(0.6671)
 H84C(0.6593) H33A(0.4191) H33B(0.3766) H33C(0.4122) H34A(0.4329) H34B(0.4491)
 H34C(0.3961) H35A(0.4952) H35B(0.5009) H35C(0.5083) H57A(0.7035) H57B(0.7116)
 H57C(0.673) H58A(0.6076) H58B(0.6132) H58C(0.6518) H59A(0.671) H59B(0.7088)
 H59C(0.711) H33D(0.4373) H33E(0.4013) H33F(0.4554) H34D(0.4109) H34E(0.3987)
 H34F(0.3715) H35D(0.4884) H35E(0.5109) H35F(0.4968) H53A(0.6522) H53B(0.6817)
 H53C(0.6955) H54A(0.6394) H54B(0.688) H54C(0.6742) H55A(0.5778) H55B(0.6056)
 H55C(0.5792) H87A(0.1417) H87B(0.165) H87C(0.1136) H88A(0.1393) H88B(0.1893)
 H88C(0.1839) H89A(0.2049) H89B(0.2241) H89C(0.2295) H92A(0.1229) H92B(0.1495)
 H92C(0.0981) H93A(0.1669) H93B(0.125) H93C(0.1764) H94A(0.2057) H94B(0.2173)
 H94C(0.1915) H97A(-0.106) H97B(-0.0704) H97C(-0.0919) H98A(0.0207) H98B(-
 0.0115) H98C(0.01) H99A(-0.0397) H99B(-0.0909) H99C(-0.0719) H10D(-0.0007)
 H10E(-0.0455) H10F(-0.0073) H10G(0.0754) H10H(0.0672) H10I(0.0803) H10J(-
 0.0364) H10K(0.0136) H10L(0.0004) H10M(-0.206) H10N(-0.1632) H10O(-0.2145)
 H10P(-0.254) H10Q(-0.2623) H10R(-0.2729) H10S(-0.1892) H10T(-0.2044) H10U(-
 0.1531) H11A(-0.0685) H11B(-0.1239) H11C(-0.0948) H11D(-0.0248) H11E(-0.0477)
 H11F(-0.05) H11G(-0.136) H11H(-0.1658) H11I(-0.142) H11J(-0.2981) H11K(-
 0.3199) H11L(-0.2801) H11M(-0.2713) H11N(-0.2192) H11O(-0.2333) H11P(-0.2846)
 H11Q(-0.2567) H11R(-0.3067) H12A(-0.2962) H12B(-0.2583) H12C(-0.3082) H12D(-
 0.3149) H12E(-0.3276) H12F(-0.2888) H12G(-0.2227) H12H(-0.2325) H12I(-0.2713)
 H12J(-0.3035) H12K(-0.2895) H12L(-0.2692) H12M(-0.2271) H12N(-0.2636) H12O(-
 0.2789) H12P(-0.1956) H12Q(-0.2474) H12R(-0.213) H13D(-0.0508) H13E(-0.0375)
 H13F(-0.0191) H13G(-0.1096) H13H(-0.0554) H13I(-0.0739) H13J(-0.1556) H13K(-
 0.1223) H13L(-0.1349) H13M(-0.182) H13N(-0.1477) H13O(-0.1893) H13P(-0.1823)
 H13Q(-0.1867) H13R(-0.1451) H13S(-0.1313) H13T(-0.0884) H13U(-0.0912)
 H14D(0.0176) H14E(-0.017) H14F(-0.0127) H14G(-0.0137) H14H(-0.0462) H14I(-
 0.0683) H14J(-0.1223) H14K(-0.0993) H14L(-0.1036) H14M(0.0269) H14N(0.0803)
 H14O(0.0611) H14P(0.04) H14Q(0.0031) H14R(0.0389) H14S(0.1193) H14T(0.1214)
 H14U(0.1406) H15D(0.1629) H15E(0.1285) H15F(0.1701) H15G(0.1258) H15H(0.1626)
 H15I(0.1683) H15J(0.071) H15K(0.111) H15L(0.0694) H15M(0.1264) H15N(0.1073)
 H15O(0.1349) H15P(0.0423) H15Q(0.0155) H15R(0.0654) H15S(0.0479) H15T(0.0048)
 H15U(0.0299) H16A(0.2132) H16B(0.2346) H16C(0.2673) H16D(0.2156) H16E(0.2678)
 H16F(0.2273) H16G(0.2481) H16H(0.2894) H16I(0.2567) H2A(0.0171) H2B(0.0053)
 H165(0.0695) H166(0.0458) H168(0.1782) H169(0.1937) H171(0.0497) H172(0.0302)
 H174(0.1086) H175(0.1366) H177(0.031) H178(-0.0017) H180(0.0242) H181(0.0575)
 H18D(-0.0917) H18E(-0.0679) H18F(-0.0975) H18G(-0.0548) H18H(-0.0395) H18I(-
 0.0089) H187(-0.1241) H188(-0.1608) H189(-0.1399) H190(-0.0802) H191(-0.0427)
 H192(0.18) H193(0.1548) H195(0.0609) H196(0.0905) H198(0.1441) H201(-0.0094)
 H202(0.0178) H21A(-0.0376) H21B(-0.0603) H21C(-0.052) H21D(-0.0067) H21E(-
 0.0844) H21F(-0.0362) H217(-0.0006) H218(-0.0227) H219(-0.1005) H220(-0.1561)
 H221(-0.1333) H224(0.2788) H229(0.104) H5D(-0.0094) H5E(0.0079) H18J(-0.0597)
 H18K(-0.0357) H204(0.0875) H205(0.0619) H206(-0.0641) H207(-0.0351) H4D(-
 0.0675) H4E(-0.0567) H18L(0.0103) H18M(0.0203) H208(0.0714) H209(0.0362) H211(-
 0.0422) H212(-0.0099) H23D(0.2202) H23E(0.1824) H23F(0.2022) H24D(0.2941)
 H24E(0.3084) H24F(0.2729) H23G(0.0828) H23H(0.04) H23I(0.0916) H23J(0.0928)
 H23K(0.1066) H23L(0.054) H23M(0.1227) H23N(0.0734) H23O(0.1102) H23P(0.1085)
 H23Q(0.0879) H23R(0.0539) H24G(0.2037) H24H(0.232) H24I(0.1783) H1AA(0.2606)
 H1AB(0.2137) H1AC(0.2277) H24J(0.3137) H24K(0.3341) H24L(0.3078) H1BA(0.1859)
 H1BB(0.1517) H1BC(0.206)
 Fixed Y: H3A(1.205) H3B(1.235) H3C(1.1901) H4A(1.2066) H4B(1.1572)
 H4C(1.1632) H5A(1.1987) H5B(1.18) H5C(1.2287) H8A(1.1293) H8B(1.1449)
 H8C(1.1101) H9A(1.0472) H9B(1.0323) H9C(1.0142) H10A(1.101) H10B(1.069)
 H10C(1.1203) H13A(0.9374) H13B(0.9604) H13C(0.9394) H14A(1.0536) H14B(1.0071)
 H14C(1.0282) H15A(1.0053) H15B(1.0528) H15C(1.0271) H18A(1.1018) H18B(1.1004)
 H18C(1.0652) H19A(1.0584) H19B(1.0968) H19C(1.1) H20A(1.0003) H20B(1.0025)
 H20C(1.0377) H23A(0.8857) H23B(0.8823) H23C(0.9183) H24A(0.8335) H24B(0.8862)
 H24C(0.8502) H25A(0.8082) H25B(0.7847) H25C(0.8023) H28A(0.9048) H28B(0.9251)
 H28C(0.9315) H29A(0.8185) H29B(0.8406) H29C(0.8678) H30A(0.8045) H30B(0.8439)
 H30C(0.8257) H38A(0.723) H38B(0.6722) H38C(0.7093) H39A(0.6966) H39B(0.6665)
 H39C(0.6454) H40A(0.6607) H40B(0.6237) H40C(0.6447) H43A(0.6815) H43B(0.6294)
 H43C(0.6635) H44A(0.645) H44B(0.6406) H44C(0.6066) H45A(0.6753) H45B(0.6394)
 H45C(0.6921) H48A(0.7817) H48B(0.8229) H48C(0.7778) H49A(0.7069) H49B(0.7098)
 H49C(0.709) H50A(0.7754) H50B(0.8207) H50C(0.778) H62A(0.7506) H62B(0.7434)
 H62C(0.7644) H63A(0.7976) H63B(0.8395) H63C(0.7892) H64A(0.8285) H64B(0.8412)
 H64C(0.8712) H67A(1.0166) H67B(0.9634) H67C(0.9969) H68A(1.0594) H68B(1.0419)
 H68C(1.0337) H69A(0.9586) H69B(0.9242) H69C(0.9485) H72A(1.0546) H72B(1.0392)
 H72C(1.0137) H73A(1.0455) H73B(0.9988) H73C(1.0304) H74A(0.9655) H74B(0.9342)
 H74C(0.9403) H77A(1.0839) H77B(1.05) H77C(1.1019) H78A(1.0315) H78B(1.0079)
 H78C(1.0515) H79A(1.1149) H79B(1.1293) H79C(1.1369) H82A(1.1692) H82B(1.1381)
 H82C(1.1912) H83A(1.1921) H83B(1.1985) H83C(1.2252) H84A(1.1464) H84B(1.1779)
 H84C(1.1248) H33A(0.7796) H33B(0.7847) H33C(0.8254) H34A(0.7081) H34B(0.7071)
 H34C(0.7166) H35A(0.7675) H35B(0.8086) H35C(0.758) H57A(0.8615) H57B(0.8197)
 H57C(0.8565) H58A(0.7648) H58B(0.796) H58C(0.7592) H59A(0.7588) H59B(0.7602)
 H59C(0.796) H33D(0.8185) H33E(0.8341) H33F(0.844) H34D(0.7351) H34E(0.7147)
 H34F(0.7579) H35D(0.7489) H35E(0.7815) H35F(0.7311) H53A(0.7627) H53B(0.7761)
 H53C(0.7959) H54A(0.8877) H54B(0.8747) H54C(0.8549) H55A(0.8387) H55B(0.7996)
 H55C(0.789) H87A(1.2881) H87B(1.3126) H87C(1.2931) H88A(1.2387) H88B(1.2615)
 H88C(1.2082) H89A(1.246) H89B(1.2125) H89C(1.2658) H92A(1.0535) H92B(1.0076)
 H92C(1.0155) H93A(1.0296) H93B(1.0004) H93C(0.9926) H94A(1.0872) H94B(1.0519)
 H94C(1.0981) H97A(1.2651) H97B(1.29) H97C(1.3164) H98A(1.2881) H98B(1.3311)
 H98C(1.3047) H99A(1.2677) H99B(1.2581) H99C(1.3086) H10D(1.0894) H10E(1.121)
 H10F(1.1231) H10G(1.1237) H10H(1.1563) H10I(1.1771) H10J(1.2005) H10K(1.2224)
 H10L(1.2016) H10M(1.2234) H10N(1.217) H10O(1.2218) H10P(1.1118) H10Q(1.1572)
 H10R(1.1559) H10S(1.107) H10T(1.1522) H10U(1.1475) H11A(0.9603) H11B(0.9588)
 H11C(0.9308) H11D(1.0016) H11E(0.9688) H11F(1.0221) H11G(0.9667) H11H(0.9917)
 H11I(1.0202) H11J(1.0931) H11K(1.1421) H11L(1.1349) H11M(1.198) H11N(1.1852)
 H11O(1.1914) H11P(1.0839) H11Q(1.1194) H11R(1.1321) H12A(1.0379) H12B(1.0135)
 H12C(0.9912) H12D(1.0068) H12E(0.9584) H12F(0.9627) H12G(0.9425) H12H(0.9236)
 H12I(0.9193) H12J(0.939) H12K(0.9779) H12L(0.9281) H12M(1.0088) H12N(1.0271)
 H12O(0.9897) H12P(0.928) H12Q(0.9089) H12R(0.8972) H13D(0.8851) H13E(0.8508)
 H13F(0.9016) H13G(0.9018) H13H(0.9119) H13I(0.8612) H13J(0.8771) H13K(0.8354)
 H13L(0.8706) H13M(1.0856) H13N(1.0986) H13O(1.1317) H13P(1.1285) H13Q(1.1756)
 H13R(1.1675) H13S(1.1945) H13T(1.1621) H13U(1.1884) H14D(0.9779) H14E(1.0134)
 H14F(0.9636) H14G(0.9135) H14H(0.8963) H14I(0.9088) H14J(0.9605) H14K(0.9528)
 H14L(1.0026) H14M(1.117) H14N(1.1031) H14O(1.1457) H14P(1.2174) H14Q(1.1844)
 H14R(1.2117) H14S(1.1971) H14T(1.1976) H14U(1.155) H15D(1.0269) H15E(0.9964)
 H15F(0.9735) H15G(0.9893) H15H(1.0215) H15I(0.968) H15J(0.9503) H15K(0.9242)
 H15L(0.9471) H15M(1.2893) H15N(1.3288) H15O(1.2873) H15P(1.3128) H15Q(1.2658)
 H15R(1.2681) H15S(1.2843) H15T(1.274) H15U(1.3219) H16A(1.1439) H16B(1.1008)
 H16C(1.1423) H16D(1.2173) H16E(1.2115) H16F(1.2214) H16G(1.1588) H16H(1.1518)
 H16I(1.1104) H2A(0.584) H2B(0.5385) H165(0.6786) H166(0.7437) H168(0.7923)
 H169(0.7256) H171(0.7906) H172(0.8572) H174(0.9275) H175(0.8612) H177(0.9697)
 H178(1.0362) H180(0.9953) H181(0.9281) H18D(1.1123) H18E(1.1155) H18F(1.1242)
 H18G(1.1125) H18H(1.1674) H18I(1.1659) H187(1.2022) H188(1.2664) H189(1.2937)
 H190(1.2641) H191(1.202) H192(0.6565) H193(0.6503) H195(0.5587) H196(0.5689)
 H198(0.6125) H201(0.5755) H202(0.5815) H21A(0.615) H21B(0.567) H21C(0.531)
 H21D(0.5483) H21E(0.5997) H21F(0.6235) H217(0.5897) H218(0.585) H219(0.5771)
 H220(0.573) H221(0.5749) H224(0.572) H229(0.5966) H5D(1.1122) H5E(1.1045)
 H18J(1.0488) H18K(1.0393) H204(0.5632) H205(0.5589) H206(0.6004) H207(0.6072)
 H4D(1.0544) H4E(1.086) H18L(1.0691) H18M(1.0904) H208(0.6338) H209(0.6293)
 H211(0.5283) H212(0.5289) H23D(0.701) H23E(0.7074) H23F(0.6583) H24D(0.7334)
 H24E(0.7152) H24F(0.7563) H23G(0.3792) H23H(0.3883) H23I(0.39) H23J(0.4274)
 H23K(0.4776) H23L(0.4658) H23M(0.7328) H23N(0.7153) H23O(0.7347) H23P(0.808)
 H23Q(0.8451) H23R(0.8161) H24G(0.8169) H24H(0.7887) H24I(0.7782) H1AA(0.9426)
 H1AB(0.9202) H1AC(0.916) H24J(0.9204) H24K(0.8714) H24L(0.8809) H1BA(0.8904)
 H1BB(0.8904) H1BC(0.8985)
 Fixed Z: H3A(0.7034) H3B(0.691) H3C(0.6994) H4A(0.6618) H4B(0.6561)
 H4C(0.6707) H5A(0.6804) H5B(0.6619) H5C(0.6679) H8A(0.7521) H8B(0.7355)
 H8C(0.7336) H9A(0.7625) H9B(0.7436) H9C(0.7513) H10A(0.7665) H10B(0.7563)
 H10C(0.7505) H13A(0.6335) H13B(0.6175) H13C(0.6327) H14A(0.6385) H14B(0.6357)
 H14C(0.6205) H15A(0.6393) H15B(0.6406) H15C(0.6226) H18A(0.7066) H18B(0.7068)
 H18C(0.718) H19A(0.6665) H19B(0.676) H19C(0.6752) H20A(0.6836) H20B(0.7041)
 H20C(0.6929) H23A(0.6369) H23B(0.6359) H23C(0.6484) H24A(0.677) H24B(0.673)
 H24C(0.6605) H25A(0.6423) H25B(0.6578) H25C(0.6414) H28A(0.7471) H28B(0.7424)
 H28C(0.7295) H29A(0.7145) H29B(0.7289) H29C(0.7117) H30A(0.7354) H30B(0.7473)
 H30C(0.7502) H38A(0.7063) H38B(0.7131) H38C(0.7224) H39A(0.6771) H39B(0.6745)
 H39C(0.6835) H40A(0.7183) H40B(0.7085) H40C(0.6994) H43A(0.6796) H43B(0.6834)
 H43C(0.6806) H44A(0.7263) H44B(0.7097) H44C(0.7125) H45A(0.724) H45B(0.7097)
 H45C(0.7059) H48A(0.7692) H48B(0.7569) H48C(0.7489) H49A(0.7547) H49B(0.7671)
 H49C(0.7468) H50A(0.7686) H50B(0.7698) H50C(0.7811) H62A(0.7545) H62B(0.7452)
 H62C(0.7348) H63A(0.7775) H63B(0.7714) H63C(0.7672) H64A(0.7613) H64B(0.7415)
 H64C(0.7558) H67A(0.7357) H67B(0.7358) H67C(0.7324) H68A(0.7077) H68B(0.704)
 H68C(0.6902) H69A(0.7043) H69B(0.7096) H69C(0.6913) H72A(0.7569) H72B(0.7766)
 H72C(0.7632) H73A(0.754) H73B(0.7588) H73C(0.7736) H74A(0.7845) H74B(0.7698)
 H74C(0.7713) H77A(0.6331) H77B(0.6437) H77C(0.649) H78A(0.6562) H78B(0.6446)
 H78C(0.6377) H79A(0.6662) H79B(0.6475) H79C(0.6637) H82A(0.7375) H82B(0.7449)
 H82C(0.743) H83A(0.6972) H83B(0.7084) H83C(0.7134) H84A(0.711) H84B(0.7276)
 H84C(0.7295) H33A(0.6212) H33B(0.6342) H33C(0.6317) H34A(0.636) H34B(0.6556)
 H34C(0.6509) H35A(0.6302) H35B(0.6432) H35C(0.6498) H57A(0.6759) H57B(0.6633)
 H57C(0.6589) H58A(0.6742) H58B(0.6576) H58C(0.662) H59A(0.6961) H59B(0.6811)
 H59C(0.6964) H33D(0.6245) H33E(0.6389) H33F(0.6413) H34D(0.6263) H34E(0.6448)
 H34F(0.6378) H35D(0.6291) H35E(0.6432) H35F(0.6482) H53A(0.6817) H53B(0.6652)
 H53C(0.6835) H54A(0.6636) H54B(0.672) H54C(0.6537) H55A(0.6617) H55B(0.6521)
 H55C(0.6696) H87A(0.5648) H87B(0.5487) H87C(0.5473) H88A(0.5229) H88B(0.5241)
 H88C(0.5265) H89A(0.5676) H89B(0.5532) H89C(0.5508) H92A(0.5269) H92B(0.5312)
 H92C(0.5382) H93A(0.5753) H93B(0.5678) H93C(0.5608) H94A(0.5591) H94B(0.5442)
 H94C(0.5397) H97A(0.5563) H97B(0.5688) H97C(0.5528) H98A(0.5384) H98B(0.5415)
 H98C(0.5575) H99A(0.5185) H99B(0.5253) H99C(0.5244) H10D(0.4893) H10E(0.4883)
 H10F(0.4735) H10G(0.4951) H10H(0.479) H10I(0.4973) H10J(0.4935) H10K(0.4964)
 H10L(0.4782) H10M(0.5273) H10N(0.5146) H10O(0.5071) H10P(0.5217) H10Q(0.5323)
 H10R(0.5122) H10S(0.5008) H10T(0.4912) H10U(0.4987) H11A(0.5428) H11B(0.5425)
 H11C(0.5287) H11D(0.5214) H11E(0.5076) H11F(0.5049) H11G(0.5057) H11H(0.5201)
 H11I(0.5051) H11J(0.5829) H11K(0.5857) H11L(0.5718) H11M(0.601) H11N(0.606)
 H11O(0.5863) H11P(0.6112) H11Q(0.6227) H11R(0.6153) H12A(0.5462) H12B(0.5344)
 H12C(0.537) H12D(0.5752) H12E(0.5674) H12F(0.582) H12G(0.5442) H12H(0.563)
 H12I(0.5485) H12J(0.6362) H12K(0.623) H12L(0.6207) H12M(0.6599) H12N(0.6461)
 H12O(0.6598) H12P(0.657) H12Q(0.6569) H12R(0.6414) H13D(0.6224) H13E(0.6074)
 H13F(0.6069) H13G(0.5758) H13H(0.5777) H13I(0.5782) H13J(0.5989) H13K(0.603)
 H13L(0.6178) H13M(0.6667) H13N(0.682) H13O(0.677) H13P(0.6398) H13Q(0.6497)
 H13R(0.6365) H13S(0.6725) H13T(0.6765) H13U(0.6586) H14D(0.6867) H14E(0.6953)
 H14F(0.703) H14G(0.6691) H14H(0.6843) H14I(0.6662) H14J(0.681) H14K(0.6995)
 H14L(0.6918) H14M(0.6938) H14N(0.6953) H14O(0.7057) H14P(0.6727) H14Q(0.6814)
 H14R(0.6931) H14S(0.6697) H14T(0.6902) H14U(0.6798) H15D(0.6511) H15E(0.6622)
 H15F(0.6519) H15G(0.6102) H15H(0.6193) H15I(0.6205) H15J(0.6248) H15K(0.635)
 H15L(0.6453) H15M(0.6021) H15N(0.6142) H15O(0.6224) H15P(0.6342) H15Q(0.633)
 H15R(0.6418) H15S(0.5902) H15T(0.6024) H15U(0.6032) H16A(0.6433) H16B(0.6339)
 H16C(0.6389) H16D(0.6299) H16E(0.6234) H16F(0.6099) H16G(0.5943) H16H(0.6077)
 H16I(0.6027) H2A(0.7056) H2B(0.7) H165(0.524) H166(0.539) H168(0.5318)
 H169(0.5184) H171(0.5634) H172(0.5772) H174(0.545) H175(0.5331) H177(0.5458)
 H178(0.557) H180(0.6044) H181(0.5936) H18D(0.5929) H18E(0.612) H18F(0.5992)
 H18G(0.6114) H18H(0.5819) H18I(0.5993) H187(0.5847) H188(0.5954) H189(0.622)
 H190(0.6368) H191(0.6262) H192(0.5483) H193(0.576) H195(0.5586) H196(0.5313)
 H198(0.6006) H201(0.609) H202(0.5813) H21A(0.6917) H21B(0.6881) H21C(0.7191)
 H21D(0.7289) H21E(0.7194) H21F(0.7246) H217(0.7551) H218(0.7831) H219(0.7904)
 H220(0.7688) H221(0.7414) H224(0.4972) H229(0.4626) H5D(0.5815) H5E(0.5992)
 H18J(0.5843) H18K(0.6024) H204(0.6487) H205(0.676) H206(0.6597) H207(0.6327)
 H4D(0.5905) H4E(0.5764) H18L(0.6018) H18M(0.5832) H208(0.6511) H209(0.6786)
 H211(0.663) H212(0.6365) H23D(0.6323) H23E(0.6176) H23F(0.6217) H24D(0.6201)
 H24E(0.6016) H24F(0.6033) H23G(0.5821) H23H(0.5696) H23I(0.5623) H23J(0.5998)
 H23K(0.5943) H23L(0.5988) H23M(0.6207) H23N(0.6141) H23O(0.6007) H23P(0.6353)
 H23Q(0.6226) H23R(0.6344) H24G(0.5669) H24H(0.5809) H24I(0.5777) H1AA(0.5407)
 H1AB(0.534) H1AC(0.5537) H24J(0.5318) H24K(0.5357) H24L(0.518) H1BA(0.5768)
 H1BB(0.593) H1BC(0.5957)
;
_atom_sites_solution_hydrogens    geom
_atom_sites_solution_primary      direct
_atom_sites_solution_secondary    ?
loop_
  _atom_site_label
  _atom_site_type_symbol
  _atom_site_fract_x
  _atom_site_fract_y
  _atom_site_fract_z
  _atom_site_U_iso_or_equiv
  _atom_site_adp_type
  _atom_site_occupancy
  _atom_site_site_symmetry_order
  _atom_site_calc_flag
  _atom_site_refinement_flags_posn
  _atom_site_refinement_flags_adp
  _atom_site_refinement_flags_occupancy
  _atom_site_disorder_assembly
  _atom_site_disorder_group
 Cr9 Cr 0.32769(6) 0.93824(5) 0.68673(2) 0.0489(4) Uani 0.875 1 d . . P . .
 Cr10 Cr 0.38458(5) 1.03839(5) 0.69137(2) 0.0523(4) Uani 0.875 1 d . . P . .
 Cr11 Cr 0.49455(5) 1.07265(5) 0.70092(2) 0.0453(4) Uani 0.875 1 d . . P . .
 Cr12 Cr 0.59688(5) 1.01740(5) 0.70636(2) 0.0426(4) Uani 0.875 1 d . . P . .
 Cr13 Cr 0.61891(5) 0.90862(5) 0.71695(2) 0.0415(4) Uani 0.875 1 d . . P . .
 Cr14 Cr 0.55787(5) 0.81024(5) 0.71842(2) 0.0397(4) Uani 0.875 1 d . . P . .
 Cr15 Cr 0.45690(5) 0.77398(5) 0.70072(2) 0.0415(4) Uani 0.875 1 d . . P . .
 Cr16 Cr 0.35867(5) 0.82745(5) 0.68745(2) 0.0442(4) Uani 0.875 1 d . . P . .
 F1 F 0.45095(17) 1.03040(16) 0.69117(7) 0.0472(13) Uani 1 1 d . . . . .
 F2 F 0.37445(17) 0.97572(16) 0.69708(7) 0.0453(12) Uani 1 1 d . . . . .
 F3 F 0.37212(17) 0.89046(16) 0.68402(7) 0.0467(13) Uani 1 1 d . . . . .
 F4 F 0.41293(16) 0.82268(14) 0.70159(6) 0.0381(11) Uani 1 1 d . . . . .
 F5 F 0.50686(15) 0.81632(16) 0.70203(6) 0.0414(12) Uani 1 1 d . . . . .
 F6 F 0.56010(16) 0.87522(15) 0.71933(6) 0.0410(11) Uani 1 1 d . . . . .
 F7 F 0.58626(17) 0.95410(16) 0.70361(7) 0.0469(13) Uani 1 1 d . . . . .
 F8 F 0.52963(16) 1.02252(15) 0.70914(7) 0.0444(12) Uani 1 1 d . . . . .
 O1 O 0.4609(2) 1.1238(2) 0.69222(10) 0.0573(18) Uani 1 1 d . U . . .
 O4 O 0.4585(2) 1.0738(2) 0.72226(9) 0.0503(16) Uani 1 1 d . . . . .
 O5 O 0.3870(2) 1.0529(3) 0.71540(11) 0.071(2) Uani 1 1 d . . . . .
 O6 O 0.3187(2) 1.0496(2) 0.69218(14) 0.086(3) Uani 1 1 d . . . . .
 O7 O 0.2814(2) 0.9851(2) 0.68959(11) 0.063(2) Uani 1 1 d . . . . .
 O8 O 0.3822(3) 1.0247(3) 0.66702(11) 0.072(2) Uani 1 1 d . . . . .
 O9 O 0.3429(3) 0.9600(2) 0.66402(10) 0.072(2) Uani 1 1 d . . . . .
 O10 O 0.2799(3) 0.9025(2) 0.67573(12) 0.074(2) Uani 1 1 d . . . . .
 O11 O 0.3045(2) 0.8317(2) 0.67256(10) 0.0572(18) Uani 1 1 d . . . . .
 O12 O 0.3094(2) 0.9150(2) 0.70943(9) 0.0556(18) Uani 1 1 d . . . . .
 O13 O 0.3210(2) 0.8404(2) 0.70765(9) 0.0489(16) Uani 1 1 d . . . . .
 O14 O 0.3436(2) 0.7640(2) 0.69101(10) 0.0551(18) Uani 1 1 d . . . . .
 O15 O 0.4072(2) 0.7297(2) 0.69997(9) 0.0492(16) Uani 1 1 d . . . . .
 O16 O 0.3945(3) 0.8119(2) 0.66694(9) 0.0567(18) Uani 1 1 d . . . . .
 O17 O 0.4578(2) 0.7758(2) 0.67580(9) 0.0552(18) Uani 1 1 d . . . . .
 O18 O 0.4998(2) 0.7241(2) 0.69920(9) 0.0545(18) Uani 1 1 d . . . . .
 O19 O 0.5577(2) 0.7442(2) 0.71685(9) 0.0475(16) Uani 1 1 d . . . . .
 O20 O 0.4545(2) 0.7695(2) 0.72562(9) 0.0465(16) Uani 1 1 d . . . . .
 O21 O 0.5129(2) 0.80793(19) 0.73743(8) 0.0436(15) Uani 1 1 d . . . . .
 O22 O 0.6068(2) 0.8049(2) 0.73540(9) 0.0522(17) Uani 1 1 d . . . . .
 O23 O 0.6530(2) 0.8647(2) 0.73047(9) 0.0488(16) Uani 1 1 d . . . . .
 O24 O 0.6009(2) 0.8087(2) 0.69921(9) 0.0489(16) Uani 1 1 d . . . . .
 O25 O 0.6334(2) 0.8765(2) 0.69540(9) 0.0549(18) Uani 1 1 d . . . . .
 O26 O 0.6773(2) 0.9423(2) 0.71495(9) 0.0522(17) Uani 1 1 d . . . . .
 O27 O 0.6635(2) 1.0107(2) 0.70380(9) 0.0507(17) Uani 1 1 d . . . . .
 O28 O 0.6028(2) 0.93951(19) 0.73867(8) 0.0463(15) Uani 1 1 d . . . . .
 O29 O 0.6023(2) 1.01275(19) 0.73116(9) 0.0480(16) Uani 1 1 d . . . . .
 O30 O 0.6067(2) 1.0825(2) 0.70922(9) 0.0507(17) Uani 1 1 d . . . . .
 O31 O 0.5372(2) 1.1146(2) 0.71158(10) 0.0565(18) Uani 1 1 d . . . . .
 O32 O 0.5909(2) 1.0267(2) 0.68153(9) 0.0532(17) Uani 1 1 d . . . . .
 O33 O 0.5299(2) 1.0727(2) 0.67957(9) 0.0529(17) Uani 1 1 d . . . . .
 C1 C 0.4214(4) 1.1305(3) 0.68586(14) 0.054(2) Uani 1 1 d D U . . .
 C2 C 0.4105(5) 1.1770(3) 0.67919(18) 0.077(3) Uani 1 1 d . U . . .
 C3 C 0.3935(8) 1.2042(6) 0.6947(2) 0.148(6) Uani 1 1 d . U . . .
 H3A H 0.4178 1.2050 0.7034 0.222 Uiso 1 1 calc R . . . .
 H3B H 0.3863 1.2350 0.6910 0.222 Uiso 1 1 calc R . . . .
 H3C H 0.3657 1.1901 0.6994 0.222 Uiso 1 1 calc R . . . .
 C4 C 0.3732(5) 1.1759(4) 0.66580(19) 0.085(4) Uani 1 1 d . U . . .
 H4A H 0.3670 1.2066 0.6618 0.128 Uiso 1 1 calc R . . . .
 H4B H 0.3833 1.1572 0.6561 0.128 Uiso 1 1 calc R . . . .
 H4C H 0.3449 1.1632 0.6707 0.128 Uiso 1 1 calc R . . . .
 C5 C 0.4537(6) 1.1979(5) 0.6717(3) 0.126(5) Uani 1 1 d . U . . .
 H5A H 0.4781 1.1987 0.6804 0.190 Uiso 1 1 calc R . . . .
 H5B H 0.4642 1.1800 0.6619 0.190 Uiso 1 1 calc R . . . .
 H5C H 0.4469 1.2287 0.6679 0.190 Uiso 1 1 calc R . . . .
 C6 C 0.4161(4) 1.0679(3) 0.72584(14) 0.051(2) Uani 1 1 d . . . . .
 C7 C 0.4001(4) 1.0797(4) 0.74344(16) 0.066(3) Uani 1 1 d . . . . .
 C8 C 0.3660(6) 1.1197(7) 0.7409(2) 0.163(11) Uani 1 1 d . . . . .
 H8A H 0.3540 1.1293 0.7521 0.244 Uiso 1 1 calc R . . . .
 H8B H 0.3822 1.1449 0.7355 0.244 Uiso 1 1 calc R . . . .
 H8C H 0.3402 1.1101 0.7336 0.244 Uiso 1 1 calc R . . . .
 C9 C 0.3754(10) 1.0399(8) 0.7509(3) 0.208(14) Uani 1 1 d . . . . .
 H9A H 0.3648 1.0472 0.7625 0.313 Uiso 1 1 calc R . . . .
 H9B H 0.3488 1.0323 0.7436 0.313 Uiso 1 1 calc R . . . .
 H9C H 0.3966 1.0142 0.7513 0.313 Uiso 1 1 calc R . . . .
 C10 C 0.4387(5) 1.0937(5) 0.75520(17) 0.083(4) Uani 1 1 d . . . . .
 H10A H 0.4260 1.1010 0.7665 0.125 Uiso 1 1 calc R . . . .
 H10B H 0.4610 1.0690 0.7563 0.125 Uiso 1 1 calc R . . . .
 H10C H 0.4543 1.1203 0.7505 0.125 Uiso 1 1 calc R . . . .
 C11 C 0.3631(4) 0.9944(4) 0.65840(16) 0.064(3) Uani 1 1 d . . . . .
 C12 C 0.3625(8) 0.9995(7) 0.63891(19) 0.121(5) Uani 1 1 d . U . . .
 C13 C 0.3631(7) 0.9554(7) 0.6299(2) 0.123(5) Uani 1 1 d . U . . .
 H13A H 0.3365 0.9374 0.6335 0.185 Uiso 1 1 calc R . . . .
 H13B H 0.3616 0.9604 0.6175 0.185 Uiso 1 1 calc R . . . .
 H13C H 0.3918 0.9394 0.6327 0.185 Uiso 1 1 calc R . . . .
 C14 C 0.4025(10) 1.0241(9) 0.6329(3) 0.181(8) Uani 1 1 d . U . . .
 H14A H 0.4036 1.0536 0.6385 0.272 Uiso 1 1 calc R . . . .
 H14B H 0.4306 1.0071 0.6357 0.272 Uiso 1 1 calc R . . . .
 H14C H 0.4004 1.0282 0.6205 0.272 Uiso 1 1 calc R . . . .
 C15 C 0.3182(9) 1.0232(9) 0.6350(2) 0.185(8) Uani 1 1 d . U . . .
 H15A H 0.2922 1.0053 0.6393 0.278 Uiso 1 1 calc R . . . .
 H15B H 0.3182 1.0528 0.6406 0.278 Uiso 1 1 calc R . . . .
 H15C H 0.3152 1.0271 0.6226 0.278 Uiso 1 1 calc R . . . .
 C16 C 0.2828(3) 1.0262(4) 0.69186(14) 0.054(3) Uani 1 1 d . . . . .
 C17 C 0.2369(4) 1.0523(4) 0.6936(2) 0.085(3) Uani 1 1 d . U . . .
 C18 C 0.2365(6) 1.0821(7) 0.7073(3) 0.139(6) Uani 1 1 d . U . . .
 H18A H 0.2636 1.1018 0.7066 0.208 Uiso 1 1 calc R . . . .
 H18B H 0.2083 1.1004 0.7068 0.208 Uiso 1 1 calc R . . . .
 H18C H 0.2373 1.0652 0.7180 0.208 Uiso 1 1 calc R . . . .
 C19 C 0.2333(5) 1.0795(6) 0.6761(2) 0.117(5) Uani 1 1 d . U . . .
 H19A H 0.2336 1.0584 0.6665 0.176 Uiso 1 1 calc R . . . .
 H19B H 0.2045 1.0968 0.6760 0.176 Uiso 1 1 calc R . . . .
 H19C H 0.2597 1.1000 0.6752 0.176 Uiso 1 1 calc R . . . .
 C20 C 0.1961(4) 1.0204(4) 0.69351(18) 0.079(3) Uani 1 1 d . U . . .
 H20A H 0.1983 1.0003 0.6836 0.118 Uiso 1 1 calc R . . . .
 H20B H 0.1964 1.0025 0.7041 0.118 Uiso 1 1 calc R . . . .
 H20C H 0.1673 1.0377 0.6929 0.118 Uiso 1 1 calc R . . . .
 C21 C 0.2774(4) 0.8637(3) 0.66958(15) 0.057(3) Uani 1 1 d . . . . .
 C22 C 0.2358(4) 0.8542(3) 0.65756(17) 0.068(3) Uani 1 1 d . . . . .
 C23 C 0.2355(5) 0.8880(5) 0.64347(19) 0.098(5) Uani 1 1 d . . . . .
 H23A H 0.2644 0.8857 0.6369 0.147 Uiso 1 1 calc R . . . .
 H23B H 0.2092 0.8823 0.6359 0.147 Uiso 1 1 calc R . . . .
 H23C H 0.2329 0.9183 0.6484 0.147 Uiso 1 1 calc R . . . .
 C24 C 0.1932(4) 0.8562(6) 0.6678(2) 0.103(5) Uani 1 1 d . . . . .
 H24A H 0.1946 0.8335 0.6770 0.155 Uiso 1 1 calc R . . . .
 H24B H 0.1901 0.8862 0.6730 0.155 Uiso 1 1 calc R . . . .
 H24C H 0.1664 0.8502 0.6605 0.155 Uiso 1 1 calc R . . . .
 C25 C 0.2420(5) 0.8082(4) 0.64896(19) 0.092(4) Uani 1 1 d . . . . .
 H25A H 0.2707 0.8082 0.6423 0.138 Uiso 1 1 calc R . . . .
 H25B H 0.2437 0.7847 0.6578 0.138 Uiso 1 1 calc R . . . .
 H25C H 0.2157 0.8023 0.6414 0.138 Uiso 1 1 calc R . . . .
 C26 C 0.3026(3) 0.8751(3) 0.71413(14) 0.050(3) Uani 1 1 d . . . . .
 C27 C 0.2690(4) 0.8675(3) 0.72887(15) 0.059(3) Uani 1 1 d . . . . .
 C28 C 0.2564(4) 0.9111(4) 0.73775(17) 0.078(4) Uani 1 1 d . . . . .
 H28A H 0.2348 0.9048 0.7471 0.117 Uiso 1 1 calc R . . . .
 H28B H 0.2845 0.9251 0.7424 0.117 Uiso 1 1 calc R . . . .
 H28C H 0.2419 0.9315 0.7295 0.117 Uiso 1 1 calc R . . . .
 C29 C 0.2254(4) 0.8467(5) 0.72018(18) 0.082(4) Uani 1 1 d . . . . .
 H29A H 0.2340 0.8185 0.7145 0.123 Uiso 1 1 calc R . . . .
 H29B H 0.2018 0.8406 0.7289 0.123 Uiso 1 1 calc R . . . .
 H29C H 0.2130 0.8678 0.7117 0.123 Uiso 1 1 calc R . . . .
 C30 C 0.2873(4) 0.8322(4) 0.74160(15) 0.067(3) Uani 1 1 d . . . . .
 H30A H 0.2951 0.8045 0.7354 0.100 Uiso 1 1 calc R . . . .
 H30B H 0.3150 0.8439 0.7473 0.100 Uiso 1 1 calc R . . . .
 H30C H 0.2635 0.8257 0.7502 0.100 Uiso 1 1 calc R . . . .
 C31 C 0.4302(4) 0.7886(4) 0.66419(14) 0.053(3) Uani 1 1 d . . . . .
 C32 C 0.4387(4) 0.7741(5) 0.64653(16) 0.092(4) Uani 1 1 d D U . . .
 C36 C 0.3651(3) 0.7311(3) 0.69677(12) 0.043(2) Uani 1 1 d . . . . .
 C37 C 0.3371(4) 0.6879(3) 0.69942(14) 0.052(3) Uani 1 1 d . . . . .
 C38 C 0.2971(5) 0.6991(4) 0.7114(2) 0.101(5) Uani 1 1 d . . . . .
 H38A H 0.2781 0.7230 0.7063 0.151 Uiso 1 1 calc R . . . .
 H38B H 0.2780 0.6722 0.7131 0.151 Uiso 1 1 calc R . . . .
 H38C H 0.3093 0.7093 0.7224 0.151 Uiso 1 1 calc R . . . .
 C39 C 0.3190(5) 0.6728(4) 0.68210(17) 0.084(4) Uani 1 1 d . . . . .
 H39A H 0.2998 0.6966 0.6771 0.126 Uiso 1 1 calc R . . . .
 H39B H 0.3451 0.6665 0.6745 0.126 Uiso 1 1 calc R . . . .
 H39C H 0.3004 0.6454 0.6835 0.126 Uiso 1 1 calc R . . . .
 C40 C 0.3667(5) 0.6510(3) 0.7071(2) 0.090(5) Uani 1 1 d . . . . .
 H40A H 0.3784 0.6607 0.7183 0.135 Uiso 1 1 calc R . . . .
 H40B H 0.3481 0.6237 0.7085 0.135 Uiso 1 1 calc R . . . .
 H40C H 0.3928 0.6447 0.6994 0.135 Uiso 1 1 calc R . . . .
 C41 C 0.5377(3) 0.7171(3) 0.70688(14) 0.048(2) Uani 1 1 d . . . . .
 C42 C 0.5582(3) 0.6698(3) 0.70439(15) 0.054(3) Uani 1 1 d . . . . .
 C43 C 0.5591(5) 0.6602(4) 0.68533(17) 0.078(4) Uani 1 1 d . . . . .
 H43A H 0.5799 0.6815 0.6796 0.117 Uiso 1 1 calc R . . . .
 H43B H 0.5701 0.6294 0.6834 0.117 Uiso 1 1 calc R . . . .
 H43C H 0.5278 0.6635 0.6806 0.117 Uiso 1 1 calc R . . . .
 C44 C 0.5262(5) 0.6376(3) 0.71410(17) 0.073(4) Uani 1 1 d . . . . .
 H44A H 0.5267 0.6450 0.7263 0.110 Uiso 1 1 calc R . . . .
 H44B H 0.4946 0.6406 0.7097 0.110 Uiso 1 1 calc R . . . .
 H44C H 0.5369 0.6066 0.7125 0.110 Uiso 1 1 calc R . . . .
 C45 C 0.6078(4) 0.6691(3) 0.71166(19) 0.074(4) Uani 1 1 d . . . . .
 H45A H 0.6069 0.6753 0.7240 0.112 Uiso 1 1 calc R . . . .
 H45B H 0.6216 0.6394 0.7097 0.112 Uiso 1 1 calc R . . . .
 H45C H 0.6265 0.6921 0.7059 0.112 Uiso 1 1 calc R . . . .
 C46 C 0.4763(3) 0.7840(3) 0.73817(12) 0.042(2) Uani 1 1 d . . . . .
 C47 C 0.4579(4) 0.7711(4) 0.75566(13) 0.059(3) Uani 1 1 d . . . . .
 C48 C 0.4101(4) 0.7900(7) 0.7578(2) 0.109(6) Uani 1 1 d . . . . .
 H48A H 0.3981 0.7817 0.7692 0.163 Uiso 1 1 calc R . . . .
 H48B H 0.4112 0.8229 0.7569 0.163 Uiso 1 1 calc R . . . .
 H48C H 0.3897 0.7778 0.7489 0.163 Uiso 1 1 calc R . . . .
 C49 C 0.4552(7) 0.7196(4) 0.75611(18) 0.107(6) Uani 1 1 d . . . . .
 H49A H 0.4863 0.7069 0.7547 0.160 Uiso 1 1 calc R . . . .
 H49B H 0.4424 0.7098 0.7671 0.160 Uiso 1 1 calc R . . . .
 H49C H 0.4352 0.7090 0.7468 0.160 Uiso 1 1 calc R . . . .
 C50 C 0.4889(5) 0.7878(5) 0.77010(15) 0.083(4) Uani 1 1 d . . . . .
 H50A H 0.5201 0.7754 0.7686 0.125 Uiso 1 1 calc R . . . .
 H50B H 0.4903 0.8207 0.7698 0.125 Uiso 1 1 calc R . . . .
 H50C H 0.4762 0.7780 0.7811 0.125 Uiso 1 1 calc R . . . .
 C51 C 0.6261(3) 0.8360(3) 0.69125(12) 0.045(2) Uani 1 1 d D . . . .
 C60 C 0.6434(3) 0.8285(3) 0.73801(13) 0.043(2) Uani 1 1 d . . . . .
 C61 C 0.6768(3) 0.8105(3) 0.75148(12) 0.043(2) Uani 1 1 d . . . . .
 C62 C 0.6918(4) 0.7629(3) 0.74600(15) 0.062(3) Uani 1 1 d . . . . .
 H62A H 0.7133 0.7506 0.7545 0.093 Uiso 1 1 calc R . . . .
 H62B H 0.6645 0.7434 0.7452 0.093 Uiso 1 1 calc R . . . .
 H62C H 0.7071 0.7644 0.7348 0.093 Uiso 1 1 calc R . . . .
 C63 C 0.6502(5) 0.8090(4) 0.76839(15) 0.072(3) Uani 1 1 d . . . . .
 H63A H 0.6705 0.7976 0.7775 0.108 Uiso 1 1 calc R . . . .
 H63B H 0.6398 0.8395 0.7714 0.108 Uiso 1 1 calc R . . . .
 H63C H 0.6233 0.7892 0.7672 0.108 Uiso 1 1 calc R . . . .
 C64 C 0.7198(3) 0.8405(3) 0.75263(14) 0.053(3) Uani 1 1 d . . . . .
 H64A H 0.7410 0.8285 0.7613 0.079 Uiso 1 1 calc R . . . .
 H64B H 0.7355 0.8412 0.7415 0.079 Uiso 1 1 calc R . . . .
 H64C H 0.7105 0.8712 0.7558 0.079 Uiso 1 1 calc R . . . .
 C65 C 0.6893(3) 0.9806(3) 0.70967(12) 0.042(2) Uani 1 1 d . . . . .
 C66 C 0.7413(3) 0.9902(3) 0.71100(14) 0.048(2) Uani 1 1 d . . . . .
 C67 C 0.7515(4) 0.9919(5) 0.73052(17) 0.085(4) Uani 1 1 d . . . . .
 H67A H 0.7339 1.0166 0.7357 0.127 Uiso 1 1 calc R . . . .
 H67B H 0.7423 0.9634 0.7358 0.127 Uiso 1 1 calc R . . . .
 H67C H 0.7846 0.9969 0.7324 0.127 Uiso 1 1 calc R . . . .
 C68 C 0.7532(4) 1.0354(4) 0.70243(18) 0.075(4) Uani 1 1 d . . . . .
 H68A H 0.7348 1.0594 0.7077 0.112 Uiso 1 1 calc R . . . .
 H68B H 0.7861 1.0419 0.7040 0.112 Uiso 1 1 calc R . . . .
 H68C H 0.7461 1.0337 0.6902 0.112 Uiso 1 1 calc R . . . .
 C69 C 0.7686(4) 0.9520(4) 0.7034(2) 0.082(4) Uani 1 1 d . . . . .
 H69A H 0.8018 0.9586 0.7043 0.124 Uiso 1 1 calc R . . . .
 H69B H 0.7616 0.9242 0.7096 0.124 Uiso 1 1 calc R . . . .
 H69C H 0.7603 0.9485 0.6913 0.124 Uiso 1 1 calc R . . . .
 C70 C 0.6005(3) 0.9802(3) 0.74222(12) 0.042(2) Uani 1 1 d . . . . .
 C71 C 0.5952(4) 0.9955(3) 0.76069(13) 0.051(2) Uani 1 1 d . . . . .
 C72 C 0.6347(5) 1.0288(4) 0.76472(15) 0.071(3) Uani 1 1 d . . . . .
 H72A H 0.6328 1.0546 0.7569 0.107 Uiso 1 1 calc R . . . .
 H72B H 0.6319 1.0392 0.7766 0.107 Uiso 1 1 calc R . . . .
 H72C H 0.6646 1.0137 0.7632 0.107 Uiso 1 1 calc R . . . .
 C73 C 0.5480(4) 1.0198(4) 0.76188(17) 0.076(4) Uani 1 1 d . . . . .
 H73A H 0.5477 1.0455 0.7540 0.113 Uiso 1 1 calc R . . . .
 H73B H 0.5232 0.9988 0.7588 0.113 Uiso 1 1 calc R . . . .
 H73C H 0.5431 1.0304 0.7736 0.113 Uiso 1 1 calc R . . . .
 C74 C 0.5977(4) 0.9553(3) 0.77263(14) 0.063(3) Uani 1 1 d . . . . .
 H74A H 0.5942 0.9655 0.7845 0.095 Uiso 1 1 calc R . . . .
 H74B H 0.5727 0.9342 0.7698 0.095 Uiso 1 1 calc R . . . .
 H74C H 0.6276 0.9403 0.7713 0.095 Uiso 1 1 calc R . . . .
 C75 C 0.5655(4) 1.0548(3) 0.67336(13) 0.049(2) Uani 1 1 d . . . . .
 C76 C 0.5783(6) 1.0667(6) 0.6558(2) 0.110(5) Uani 1 1 d . U . . .
 C77 C 0.5405(7) 1.0764(8) 0.6445(2) 0.151(7) Uani 1 1 d . U . . .
 H77A H 0.5524 1.0839 0.6331 0.227 Uiso 1 1 calc R . . . .
 H77B H 0.5203 1.0500 0.6437 0.227 Uiso 1 1 calc R . . . .
 H77C H 0.5228 1.1019 0.6490 0.227 Uiso 1 1 calc R . . . .
 C78 C 0.6149(7) 1.0367(7) 0.6479(2) 0.141(7) Uani 1 1 d . U . . .
 H78A H 0.6397 1.0315 0.6562 0.212 Uiso 1 1 calc R . . . .
 H78B H 0.6010 1.0079 0.6446 0.212 Uiso 1 1 calc R . . . .
 H78C H 0.6278 1.0515 0.6377 0.212 Uiso 1 1 calc R . . . .
 C79 C 0.6006(9) 1.1170(8) 0.6586(3) 0.163(7) Uani 1 1 d . U . . .
 H79A H 0.6274 1.1149 0.6662 0.245 Uiso 1 1 calc R . . . .
 H79B H 0.6103 1.1293 0.6475 0.245 Uiso 1 1 calc R . . . .
 H79C H 0.5773 1.1369 0.6637 0.245 Uiso 1 1 calc R . . . .
 C80 C 0.5802(4) 1.1143(3) 0.71297(14) 0.053(3) Uani 1 1 d . . . . .
 C81 C 0.6024(4) 1.1578(3) 0.72034(17) 0.065(3) Uani 1 1 d . U . . .
 C82 C 0.5846(6) 1.1646(5) 0.7379(2) 0.114(5) Uani 1 1 d . U . . .
 H82A H 0.5511 1.1692 0.7375 0.170 Uiso 1 1 calc R . . . .
 H82B H 0.5916 1.1381 0.7449 0.170 Uiso 1 1 calc R . . . .
 H82C H 0.5994 1.1912 0.7430 0.170 Uiso 1 1 calc R . . . .
 C83 C 0.5875(6) 1.1969(4) 0.7088(2) 0.107(5) Uani 1 1 d . U . . .
 H83A H 0.5994 1.1921 0.6972 0.160 Uiso 1 1 calc R . . . .
 H83B H 0.5537 1.1985 0.7084 0.160 Uiso 1 1 calc R . . . .
 H83C H 0.5999 1.2252 0.7134 0.160 Uiso 1 1 calc R . . . .
 C84 C 0.6535(5) 1.1511(5) 0.7223(2) 0.112(5) Uani 1 1 d . U . . .
 H84A H 0.6674 1.1464 0.7110 0.168 Uiso 1 1 calc R . . . .
 H84B H 0.6671 1.1779 0.7276 0.168 Uiso 1 1 calc R . . . .
 H84C H 0.6593 1.1248 0.7295 0.168 Uiso 1 1 calc R . . . .
 O2 O 0.3935(6) 1.0996(6) 0.6816(4) 0.052(4) Uani 0.56(3) 1 d D U P A 1
 C33 C 0.4090(7) 0.7926(8) 0.6321(2) 0.097(7) Uani 0.64(2) 1 d D U P B 1
 H33A H 0.4191 0.7796 0.6212 0.145 Uiso 0.64(2) 1 calc R . P B 1
 H33B H 0.3766 0.7847 0.6342 0.145 Uiso 0.64(2) 1 calc R . P B 1
 H33C H 0.4122 0.8254 0.6317 0.145 Uiso 0.64(2) 1 calc R . P B 1
 C34 C 0.4282(8) 0.7214(7) 0.6473(3) 0.111(7) Uani 0.64(2) 1 d D U P B 1
 H34A H 0.4329 0.7081 0.6360 0.167 Uiso 0.64(2) 1 calc R . P B 1
 H34B H 0.4491 0.7071 0.6556 0.167 Uiso 0.64(2) 1 calc R . P B 1
 H34C H 0.3961 0.7166 0.6509 0.167 Uiso 0.64(2) 1 calc R . P B 1
 C35 C 0.4905(6) 0.7773(8) 0.6420(4) 0.081(6) Uani 0.64(2) 1 d D U P B 1
 H35A H 0.4952 0.7675 0.6302 0.122 Uiso 0.64(2) 1 calc R . P B 1
 H35B H 0.5009 0.8086 0.6432 0.122 Uiso 0.64(2) 1 calc R . P B 1
 H35C H 0.5083 0.7580 0.6498 0.122 Uiso 0.64(2) 1 calc R . P B 1
 C56 C 0.6553(9) 0.8149(11) 0.6773(3) 0.082(5) Uani 0.582(18) 1 d D U P C 1
 C57 C 0.6884(7) 0.8400(7) 0.6681(3) 0.082(6) Uani 0.582(18) 1 d D U P C 1
 H57A H 0.7035 0.8615 0.6759 0.123 Uiso 0.582(18) 1 calc R . P C 1
 H57B H 0.7116 0.8197 0.6633 0.123 Uiso 0.582(18) 1 calc R . P C 1
 H57C H 0.6730 0.8565 0.6589 0.123 Uiso 0.582(18) 1 calc R . P C 1
 C58 C 0.6298(7) 0.7807(7) 0.6669(3) 0.082(7) Uani 0.582(18) 1 d D U P C 1
 H58A H 0.6076 0.7648 0.6742 0.123 Uiso 0.582(18) 1 calc R . P C 1
 H58B H 0.6132 0.7960 0.6576 0.123 Uiso 0.582(18) 1 calc R . P C 1
 H58C H 0.6518 0.7592 0.6620 0.123 Uiso 0.582(18) 1 calc R . P C 1
 C59 C 0.6903(8) 0.7785(8) 0.6890(3) 0.100(7) Uani 0.582(18) 1 d D U P C 1
 H59A H 0.6710 0.7588 0.6961 0.149 Uiso 0.582(18) 1 calc R . P C 1
 H59B H 0.7088 0.7602 0.6811 0.149 Uiso 0.582(18) 1 calc R . P C 1
 H59C H 0.7110 0.7960 0.6964 0.149 Uiso 0.582(18) 1 calc R . P C 1
 O3 O 0.3883(7) 1.1030(8) 0.6894(4) 0.052(4) Uani 0.44(3) 1 d D U P A 2
 C33A C 0.4326(13) 0.8225(12) 0.6368(4) 0.095(9) Uani 0.36(2) 1 d D U P B 2
 H33D H 0.4373 0.8185 0.6245 0.142 Uiso 0.36(2) 1 calc R . P B 2
 H33E H 0.4013 0.8341 0.6389 0.142 Uiso 0.36(2) 1 calc R . P B 2
 H33F H 0.4554 0.8440 0.6413 0.142 Uiso 0.36(2) 1 calc R . P B 2
 C34A C 0.4014(12) 0.7425(13) 0.6381(5) 0.107(11) Uani 0.36(2) 1 d D U P B 2
 H34D H 0.4109 0.7351 0.6263 0.160 Uiso 0.36(2) 1 calc R . P B 2
 H34E H 0.3987 0.7147 0.6448 0.160 Uiso 0.36(2) 1 calc R . P B 2
 H34F H 0.3715 0.7579 0.6378 0.160 Uiso 0.36(2) 1 calc R . P B 2
 C35A C 0.4884(11) 0.7573(12) 0.6413(7) 0.085(10) Uani 0.36(2) 1 d D U P B 2
 H35D H 0.4884 0.7489 0.6291 0.128 Uiso 0.36(2) 1 calc R . P B 2
 H35E H 0.5109 0.7815 0.6432 0.128 Uiso 0.36(2) 1 calc R . P B 2
 H35F H 0.4968 0.7311 0.6482 0.128 Uiso 0.36(2) 1 calc R . P B 2
 C52 C 0.6404(14) 0.8240(16) 0.6734(3) 0.082(5) Uani 0.418(18) 1 d D U P C 2
 C53 C 0.6697(10) 0.7869(10) 0.6762(4) 0.089(8) Uani 0.418(18) 1 d D U P C 2
 H53A H 0.6522 0.7627 0.6817 0.133 Uiso 0.418(18) 1 calc R . P C 2
 H53B H 0.6817 0.7761 0.6652 0.133 Uiso 0.418(18) 1 calc R . P C 2
 H53C H 0.6955 0.7959 0.6835 0.133 Uiso 0.418(18) 1 calc R . P C 2
 C54 C 0.6624(10) 0.8637(9) 0.6649(4) 0.081(8) Uani 0.418(18) 1 d D U P C 2
 H54A H 0.6394 0.8877 0.6636 0.121 Uiso 0.418(18) 1 calc R . P C 2
 H54B H 0.6880 0.8747 0.6720 0.121 Uiso 0.418(18) 1 calc R . P C 2
 H54C H 0.6742 0.8549 0.6537 0.121 Uiso 0.418(18) 1 calc R . P C 2
 C55 C 0.5968(9) 0.8118(11) 0.6633(4) 0.088(8) Uani 0.418(18) 1 d D U P C 2
 H55A H 0.5778 0.8387 0.6617 0.132 Uiso 0.418(18) 1 calc R . P C 2
 H55B H 0.6056 0.7996 0.6521 0.132 Uiso 0.418(18) 1 calc R . P C 2
 H55C H 0.5792 0.7890 0.6696 0.132 Uiso 0.418(18) 1 calc R . P C 2
 Cr1 Cr -0.16712(6) 1.01808(6) 0.59661(2) 0.0569(5) Uani 0.875 1 d . . P . .
 Cr2 Cr -0.15863(6) 1.08397(6) 0.56135(2) 0.0546(4) Uani 0.875 1 d . . P . .
 Cr3 Cr -0.06895(6) 1.13442(7) 0.54077(2) 0.0634(5) Uani 0.875 1 d . . P . .
 Cr4 Cr 0.04461(6) 1.15605(6) 0.54918(2) 0.0582(5) Uani 0.875 1 d . . P . .
 Cr5 Cr 0.10840(6) 1.15695(7) 0.58576(2) 0.0626(5) Uani 0.875 1 d . . P . .
 Cr6 Cr 0.08094(6) 1.13038(6) 0.62680(2) 0.0540(4) Uani 0.875 1 d . . P . .
 Cr7 Cr -0.00651(6) 1.07172(5) 0.64604(2) 0.0500(4) Uani 0.875 1 d . . P . .
 Cr8 Cr -0.10144(6) 1.01362(5) 0.63265(2) 0.0522(4) Uani 0.875 1 d . . P . .
 F9 F 0.05028(19) 1.16155(17) 0.57359(7) 0.0552(14) Uani 1 1 d . . . . .
 F10 F -0.01114(19) 1.12162(19) 0.55272(7) 0.0554(14) Uani 1 1 d . . . . .
 F11 F -0.10181(19) 1.11944(19) 0.56154(7) 0.0549(14) Uani 1 1 d . . . . .
 F12 F -0.13156(19) 1.04575(19) 0.57888(7) 0.0562(14) Uani 1 1 d . . . . .
 F13 F -0.12498(17) 1.04444(16) 0.61304(7) 0.0471(12) Uani 1 1 d . . . . .
 F14 F -0.04183(18) 1.04029(16) 0.62849(7) 0.0526(14) Uani 1 1 d . . . . .
 F15 F 0.01608(17) 1.11184(16) 0.62867(7) 0.0471(12) Uani 1 1 d . . . . .
 F16 F 0.0778(2) 1.11933(19) 0.60226(7) 0.0590(15) Uani 1 1 d . . . . .
 O34 O 0.1389(3) 1.1958(4) 0.56926(11) 0.092(3) Uani 1 1 d . . . . .
 O35 O 0.0998(3) 1.1926(3) 0.54535(10) 0.073(2) Uani 1 1 d . . . . .
 O36 O 0.1252(3) 1.1040(3) 0.57244(11) 0.083(3) Uani 1 1 d . . . . .
 O37 O 0.0820(3) 1.1011(3) 0.54946(10) 0.0624(19) Uani 1 1 d . . . . .
 O38 O 0.0392(3) 1.1493(3) 0.52446(10) 0.077(2) Uani 1 1 d . . . . .
 O39 O -0.0369(3) 1.1489(3) 0.51934(10) 0.083(3) Uani 1 1 d . . . . .
 O40 O 0.0102(3) 1.2114(3) 0.54830(11) 0.079(2) Uani 1 1 d . . . . .
 O41 O -0.0662(3) 1.1978(3) 0.54825(11) 0.075(2) Uani 1 1 d . . . . .
 O42 O -0.1266(3) 1.1465(3) 0.52854(11) 0.087(3) Uani 1 1 d . . . . .
 O43 O -0.1864(3) 1.1223(3) 0.54409(10) 0.075(2) Uani 1 1 d . . . . .
 O44 O -0.0696(3) 1.0709(3) 0.53322(10) 0.082(3) Uani 1 1 d . . . . .
 O45 O -0.1351(3) 1.0437(3) 0.54381(10) 0.074(2) Uani 1 1 d . . . . .
 O46 O -0.2154(3) 1.0474(3) 0.56073(9) 0.068(2) Uani 1 1 d . . . . .
 O47 O -0.2081(3) 0.9915(3) 0.57976(12) 0.083(3) Uani 1 1 d . . . . .
 O48 O -0.1872(3) 1.1217(2) 0.57923(10) 0.0637(19) Uani 1 1 d . . . . .
 O49 O -0.2081(2) 1.0699(3) 0.59853(9) 0.067(2) Uani 1 1 d . . . . .
 O50 O -0.2045(3) 0.9899(3) 0.61423(11) 0.073(2) Uani 1 1 d . . . . .
 O51 O -0.1609(3) 0.9869(2) 0.63767(10) 0.0618(19) Uani 1 1 d . . . . .
 O52 O -0.1292(3) 0.9639(3) 0.59546(11) 0.073(2) Uani 1 1 d . . . . .
 O53 O -0.0843(3) 0.9612(2) 0.61856(12) 0.066(2) Uani 1 1 d . . . . .
 O54 O -0.0771(3) 0.9815(2) 0.65226(11) 0.070(2) Uani 1 1 d . . . . .
 O55 O -0.0276(3) 1.0312(3) 0.66409(10) 0.068(2) Uani 1 1 d . . . . .
 O56 O -0.1199(2) 1.0640(2) 0.64700(9) 0.0555(17) Uani 1 1 d . . . . .
 O57 O -0.0595(2) 1.1119(2) 0.65008(9) 0.0511(16) Uani 1 1 d . . . . .
 O58 O 0.0262(3) 1.1048(2) 0.66374(9) 0.0612(19) Uani 1 1 d . . . . .
 O59 O 0.0834(3) 1.1430(3) 0.65132(10) 0.075(2) Uani 1 1 d . . . . .
 O60 O 0.0446(3) 1.0300(2) 0.64228(12) 0.075(2) Uani 1 1 d . . . . .
 O61 O 0.1019(3) 1.0686(3) 0.62991(12) 0.082(3) Uani 1 1 d . . . . .
 O62 O 0.1464(3) 1.1489(3) 0.62548(10) 0.083(3) Uani 1 1 d . . . . .
 O63 O 0.1669(3) 1.1513(4) 0.59800(12) 0.092(3) Uani 1 1 d . . . . .
 O64 O 0.0616(3) 1.1932(2) 0.62333(9) 0.064(2) Uani 1 1 d . . . . .
 O65 O 0.0940(3) 1.2116(3) 0.59843(10) 0.070(2) Uani 1 1 d . . . . .
 C85 C 0.1317(5) 1.2072(4) 0.55470(18) 0.070(3) Uani 1 1 d . . . . .
 C86 C 0.1634(6) 1.2435(6) 0.5462(2) 0.111(5) Uani 1 1 d . U . . .
 C87 C 0.1442(7) 1.2883(6) 0.5523(2) 0.135(6) Uani 1 1 d . U . . .
 H87A H 0.1417 1.2881 0.5648 0.202 Uiso 1 1 calc R . . . .
 H87B H 0.1650 1.3126 0.5487 0.202 Uiso 1 1 calc R . . . .
 H87C H 0.1136 1.2931 0.5473 0.202 Uiso 1 1 calc R . . . .
 C88 C 0.1694(9) 1.2375(8) 0.5286(3) 0.188(8) Uani 1 1 d . U . . .
 H88A H 0.1393 1.2387 0.5229 0.282 Uiso 1 1 calc R . . . .
 H88B H 0.1893 1.2615 0.5241 0.282 Uiso 1 1 calc R . . . .
 H88C H 0.1839 1.2082 0.5265 0.282 Uiso 1 1 calc R . . . .
 C89 C 0.2095(7) 1.2418(8) 0.5552(3) 0.166(7) Uani 1 1 d . U . . .
 H89A H 0.2049 1.2460 0.5676 0.249 Uiso 1 1 calc R . . . .
 H89B H 0.2241 1.2125 0.5532 0.249 Uiso 1 1 calc R . . . .
 H89C H 0.2295 1.2658 0.5508 0.249 Uiso 1 1 calc R . . . .
 C90 C 0.1145(4) 1.0886(4) 0.55840(17) 0.059(3) Uani 1 1 d . . . . .
 C91 C 0.1464(5) 1.0505(4) 0.55121(17) 0.073(4) Uani 1 1 d . . . . .
 C92 C 0.1277(6) 1.0301(5) 0.53560(19) 0.104(5) Uani 1 1 d . . . . .
 H92A H 0.1229 1.0535 0.5269 0.157 Uiso 1 1 calc R . . . .
 H92B H 0.1495 1.0076 0.5312 0.157 Uiso 1 1 calc R . . . .
 H92C H 0.0981 1.0155 0.5382 0.157 Uiso 1 1 calc R . . . .
 C93 C 0.1544(5) 1.0151(5) 0.5650(2) 0.104(5) Uani 1 1 d . . . . .
 H93A H 0.1669 1.0296 0.5753 0.156 Uiso 1 1 calc R . . . .
 H93B H 0.1250 1.0004 0.5678 0.156 Uiso 1 1 calc R . . . .
 H93C H 0.1764 0.9926 0.5608 0.156 Uiso 1 1 calc R . . . .
 C94 C 0.1948(5) 1.0742(6) 0.5483(2) 0.118(6) Uani 1 1 d . . . . .
 H94A H 0.2057 1.0872 0.5591 0.177 Uiso 1 1 calc R . . . .
 H94B H 0.2173 1.0519 0.5442 0.177 Uiso 1 1 calc R . . . .
 H94C H 0.1915 1.0981 0.5397 0.177 Uiso 1 1 calc R . . . .
 C95 C -0.0314(6) 1.2244(4) 0.5488(2) 0.092(5) Uani 1 1 d . . . . .
 C96 C -0.0433(7) 1.2724(6) 0.5465(3) 0.125(3) Uani 1 1 d . U . . .
 C97 C -0.0808(7) 1.2871(5) 0.5569(3) 0.145(6) Uani 1 1 d . U . . .
 H97A H -0.1060 1.2651 0.5563 0.217 Uiso 1 1 calc R . . . .
 H97B H -0.0704 1.2900 0.5688 0.217 Uiso 1 1 calc R . . . .
 H97C H -0.0919 1.3164 0.5528 0.217 Uiso 1 1 calc R . . . .
 C98 C -0.0027(8) 1.3015(6) 0.5459(3) 0.159(7) Uani 1 1 d . U . . .
 H98A H 0.0207 1.2881 0.5384 0.238 Uiso 1 1 calc R . . . .
 H98B H -0.0115 1.3311 0.5415 0.238 Uiso 1 1 calc R . . . .
 H98C H 0.0100 1.3047 0.5575 0.238 Uiso 1 1 calc R . . . .
 C99 C -0.0635(8) 1.2772(7) 0.5266(3) 0.166(7) Uani 1 1 d . U . . .
 H99A H -0.0397 1.2677 0.5185 0.250 Uiso 1 1 calc R . . . .
 H99B H -0.0909 1.2581 0.5253 0.250 Uiso 1 1 calc R . . . .
 H99C H -0.0719 1.3086 0.5244 0.250 Uiso 1 1 calc R . . . .
 C100 C 0.0054(5) 1.1517(5) 0.51472(16) 0.079(4) Uani 1 1 d . . . . .
 C101 C 0.0138(6) 1.1562(8) 0.49580(18) 0.114(5) Uani 1 1 d . U . . .
 C102 C -0.0123(7) 1.1190(8) 0.4858(2) 0.142(6) Uani 1 1 d . U . . .
 H10D H -0.0007 1.0894 0.4893 0.213 Uiso 1 1 calc R . . . .
 H10E H -0.0455 1.1210 0.4883 0.213 Uiso 1 1 calc R . . . .
 H10F H -0.0073 1.1231 0.4735 0.213 Uiso 1 1 calc R . . . .
 C103 C 0.0633(6) 1.1531(7) 0.49143(19) 0.124(6) Uani 1 1 d . U . . .
 H10G H 0.0754 1.1237 0.4951 0.187 Uiso 1 1 calc R . . . .
 H10H H 0.0672 1.1563 0.4790 0.187 Uiso 1 1 calc R . . . .
 H10I H 0.0803 1.1771 0.4973 0.187 Uiso 1 1 calc R . . . .
 C104 C -0.0035(7) 1.1984(8) 0.4906(2) 0.155(7) Uani 1 1 d . U . . .
 H10J H -0.0364 1.2005 0.4935 0.232 Uiso 1 1 calc R . . . .
 H10K H 0.0136 1.2224 0.4964 0.232 Uiso 1 1 calc R . . . .
 H10L H 0.0004 1.2016 0.4782 0.232 Uiso 1 1 calc R . . . .
 C105 C -0.1697(4) 1.1408(5) 0.53118(17) 0.072(3) Uani 1 1 d . . . . .
 C106 C -0.2017(4) 1.1596(5) 0.51744(15) 0.076(4) Uani 1 1 d . . . . .
 C107 C -0.1958(6) 1.2098(6) 0.5165(2) 0.110(5) Uani 1 1 d . . . . .
 H10M H -0.2060 1.2234 0.5273 0.165 Uiso 1 1 calc R . . . .
 H10N H -0.1632 1.2170 0.5146 0.165 Uiso 1 1 calc R . . . .
 H10O H -0.2145 1.2218 0.5071 0.165 Uiso 1 1 calc R . . . .
 C108 C -0.2525(5) 1.1447(6) 0.52126(18) 0.096(5) Uani 1 1 d . . . . .
 H10P H -0.2540 1.1118 0.5217 0.143 Uiso 1 1 calc R . . . .
 H10Q H -0.2623 1.1572 0.5323 0.143 Uiso 1 1 calc R . . . .
 H10R H -0.2729 1.1559 0.5122 0.143 Uiso 1 1 calc R . . . .
 C109 C -0.1857(6) 1.1399(7) 0.50052(17) 0.117(6) Uani 1 1 d . . . . .
 H10S H -0.1892 1.1070 0.5008 0.175 Uiso 1 1 calc R . . . .
 H10T H -0.2044 1.1522 0.4912 0.175 Uiso 1 1 calc R . . . .
 H10U H -0.1531 1.1475 0.4987 0.175 Uiso 1 1 calc R . . . .
 C110 C -0.1006(5) 1.0420(5) 0.53412(17) 0.073(3) Uani 1 1 d . . . . .
 C111 C -0.0965(7) 0.9993(6) 0.5233(3) 0.125(3) Uani 1 1 d . . . . .
 C112 C -0.0959(6) 0.9586(6) 0.5354(2) 0.130(7) Uani 1 1 d . . . . .
 H11A H -0.0685 0.9603 0.5428 0.195 Uiso 1 1 calc R . . . .
 H11B H -0.1239 0.9588 0.5425 0.195 Uiso 1 1 calc R . . . .
 H11C H -0.0948 0.9308 0.5287 0.195 Uiso 1 1 calc R . . . .
 C113 C -0.0506(7) 0.9978(6) 0.5134(3) 0.151(9) Uani 1 1 d . . . . .
 H11D H -0.0248 1.0016 0.5214 0.226 Uiso 1 1 calc R . . . .
 H11E H -0.0477 0.9688 0.5076 0.226 Uiso 1 1 calc R . . . .
 H11F H -0.0500 1.0221 0.5049 0.226 Uiso 1 1 calc R . . . .
 C114 C -0.1386(6) 0.9940(7) 0.5127(2) 0.132(7) Uani 1 1 d . . . . .
 H11G H -0.1360 0.9667 0.5057 0.197 Uiso 1 1 calc R . . . .
 H11H H -0.1658 0.9917 0.5201 0.197 Uiso 1 1 calc R . . . .
 H11I H -0.1420 1.0202 0.5051 0.197 Uiso 1 1 calc R . . . .
 C115 C -0.2138(4) 1.1077(5) 0.59127(15) 0.069(3) Uani 1 1 d . . . . .
 C116 C -0.2551(5) 1.1354(5) 0.5966(2) 0.090(4) Uani 1 1 d . U . . .
 C117 C -0.2915(5) 1.1255(6) 0.5830(2) 0.114(5) Uani 1 1 d . U . . .
 H11J H -0.2981 1.0931 0.5829 0.171 Uiso 1 1 calc R . . . .
 H11K H -0.3199 1.1421 0.5857 0.171 Uiso 1 1 calc R . . . .
 H11L H -0.2801 1.1349 0.5718 0.171 Uiso 1 1 calc R . . . .
 C118 C -0.2439(6) 1.1809(6) 0.5976(3) 0.143(6) Uani 1 1 d . U . . .
 H11M H -0.2713 1.1980 0.6010 0.214 Uiso 1 1 calc R . . . .
 H11N H -0.2192 1.1852 0.6060 0.214 Uiso 1 1 calc R . . . .
 H11O H -0.2333 1.1914 0.5863 0.214 Uiso 1 1 calc R . . . .
 C119 C -0.2778(6) 1.1159(7) 0.6130(2) 0.127(5) Uani 1 1 d . U . . .
 H11P H -0.2846 1.0839 0.6112 0.191 Uiso 1 1 calc R . . . .
 H11Q H -0.2567 1.1194 0.6227 0.191 Uiso 1 1 calc R . . . .
 H11R H -0.3067 1.1321 0.6153 0.191 Uiso 1 1 calc R . . . .
 C120 C -0.2268(4) 1.0099(5) 0.56671(16) 0.070(3) Uani 1 1 d . . . . .
 C121 C -0.2657(5) 0.9832(6) 0.5582(2) 0.098(5) Uani 1 1 d . . . . .
 C122 C -0.2837(8) 1.0087(8) 0.5426(3) 0.203(14) Uani 1 1 d . . . . .
 H12A H -0.2962 1.0379 0.5462 0.304 Uiso 1 1 calc R . . . .
 H12B H -0.2583 1.0135 0.5344 0.304 Uiso 1 1 calc R . . . .
 H12C H -0.3082 0.9912 0.5370 0.304 Uiso 1 1 calc R . . . .
 C123 C -0.3025(5) 0.9772(6) 0.5719(3) 0.127(7) Uani 1 1 d . . . . .
 H12D H -0.3149 1.0068 0.5752 0.191 Uiso 1 1 calc R . . . .
 H12E H -0.3276 0.9584 0.5674 0.191 Uiso 1 1 calc R . . . .
 H12F H -0.2888 0.9627 0.5820 0.191 Uiso 1 1 calc R . . . .
 C124 C -0.2464(6) 0.9382(7) 0.5530(2) 0.137(8) Uani 1 1 d . . . . .
 H12G H -0.2227 0.9425 0.5442 0.205 Uiso 1 1 calc R . . . .
 H12H H -0.2325 0.9236 0.5630 0.205 Uiso 1 1 calc R . . . .
 H12I H -0.2713 0.9193 0.5485 0.205 Uiso 1 1 calc R . . . .
 C125 C -0.1985(4) 0.9817(4) 0.62979(16) 0.060(3) Uani 1 1 d . . . . .
 C126 C -0.2385(4) 0.9630(5) 0.64001(16) 0.082(4) Uani 1 1 d . . . . .
 C127 C -0.2786(6) 0.9510(8) 0.6291(2) 0.142(8) Uani 1 1 d . . . . .
 H12J H -0.3035 0.9390 0.6362 0.213 Uiso 1 1 calc R . . . .
 H12K H -0.2895 0.9779 0.6230 0.213 Uiso 1 1 calc R . . . .
 H12L H -0.2692 0.9281 0.6207 0.213 Uiso 1 1 calc R . . . .
 C128 C -0.2534(6) 1.0006(7) 0.6526(2) 0.127(7) Uani 1 1 d . . . . .
 H12M H -0.2271 1.0088 0.6599 0.190 Uiso 1 1 calc R . . . .
 H12N H -0.2636 1.0271 0.6461 0.190 Uiso 1 1 calc R . . . .
 H12O H -0.2789 0.9897 0.6598 0.190 Uiso 1 1 calc R . . . .
 C129 C -0.2221(6) 0.9203(6) 0.6497(2) 0.117(6) Uani 1 1 d . . . . .
 H12P H -0.1956 0.9280 0.6570 0.176 Uiso 1 1 calc R . . . .
 H12Q H -0.2474 0.9089 0.6569 0.176 Uiso 1 1 calc R . . . .
 H12R H -0.2130 0.8972 0.6414 0.176 Uiso 1 1 calc R . . . .
 C130 C -0.1016(4) 0.9447(4) 0.60525(18) 0.065(3) Uani 1 1 d . . . . .
 C131 C -0.0864(6) 0.8957(4) 0.6006(2) 0.091(5) Uani 1 1 d . . . . .
 C132 C -0.0450(7) 0.8822(5) 0.6101(2) 0.117(6) Uani 1 1 d . . . . .
 H13D H -0.0508 0.8851 0.6224 0.176 Uiso 1 1 calc R . . . .
 H13E H -0.0375 0.8508 0.6074 0.176 Uiso 1 1 calc R . . . .
 H13F H -0.0191 0.9016 0.6069 0.176 Uiso 1 1 calc R . . . .
 C133 C -0.0808(7) 0.8924(6) 0.5814(3) 0.138(7) Uani 1 1 d . . . . .
 H13G H -0.1096 0.9018 0.5758 0.208 Uiso 1 1 calc R . . . .
 H13H H -0.0554 0.9119 0.5777 0.208 Uiso 1 1 calc R . . . .
 H13I H -0.0739 0.8612 0.5782 0.208 Uiso 1 1 calc R . . . .
 C134 C -0.1286(8) 0.8671(5) 0.6055(4) 0.201(14) Uani 1 1 d . . . . .
 H13J H -0.1556 0.8771 0.5989 0.301 Uiso 1 1 calc R . . . .
 H13K H -0.1223 0.8354 0.6030 0.301 Uiso 1 1 calc R . . . .
 H13L H -0.1349 0.8706 0.6178 0.301 Uiso 1 1 calc R . . . .
 C135 C -0.1020(4) 1.1007(3) 0.65195(13) 0.051(2) Uani 1 1 d . . . . .
 C136 C -0.1348(4) 1.1346(4) 0.65986(18) 0.072(3) Uani 1 1 d . . . . .
 C137 C -0.1662(6) 1.1105(5) 0.6725(3) 0.135(8) Uani 1 1 d . . . . .
 H13M H -0.1820 1.0856 0.6667 0.203 Uiso 1 1 calc R . . . .
 H13N H -0.1477 1.0986 0.6820 0.203 Uiso 1 1 calc R . . . .
 H13O H -0.1893 1.1317 0.6770 0.203 Uiso 1 1 calc R . . . .
 C138 C -0.1650(6) 1.1533(5) 0.6451(3) 0.128(7) Uani 1 1 d . . . . .
 H13P H -0.1823 1.1285 0.6398 0.192 Uiso 1 1 calc R . . . .
 H13Q H -0.1867 1.1756 0.6497 0.192 Uiso 1 1 calc R . . . .
 H13R H -0.1451 1.1675 0.6365 0.192 Uiso 1 1 calc R . . . .
 C139 C -0.1093(5) 1.1732(5) 0.6675(2) 0.094(5) Uani 1 1 d . . . . .
 H13S H -0.1313 1.1945 0.6725 0.141 Uiso 1 1 calc R . . . .
 H13T H -0.0884 1.1621 0.6765 0.141 Uiso 1 1 calc R . . . .
 H13U H -0.0912 1.1884 0.6586 0.141 Uiso 1 1 calc R . . . .
 C140 C -0.0524(5) 0.9953(4) 0.66430(18) 0.076(4) Uani 1 1 d . . . . .
 C141 C -0.0510(5) 0.9658(4) 0.68056(17) 0.074(4) Uani 1 1 d . . . . .
 C142 C -0.0123(6) 0.9816(6) 0.6925(2) 0.123(7) Uani 1 1 d . . . . .
 H14D H 0.0176 0.9779 0.6867 0.184 Uiso 1 1 calc R . . . .
 H14E H -0.0170 1.0134 0.6953 0.184 Uiso 1 1 calc R . . . .
 H14F H -0.0127 0.9636 0.7030 0.184 Uiso 1 1 calc R . . . .
 C143 C -0.0442(5) 0.9166(4) 0.67448(18) 0.084(4) Uani 1 1 d . . . . .
 H14G H -0.0137 0.9135 0.6691 0.126 Uiso 1 1 calc R . . . .
 H14H H -0.0462 0.8963 0.6843 0.126 Uiso 1 1 calc R . . . .
 H14I H -0.0683 0.9088 0.6662 0.126 Uiso 1 1 calc R . . . .
 C144 C -0.0983(5) 0.9708(5) 0.68897(19) 0.088(4) Uani 1 1 d . . . . .
 H14J H -0.1223 0.9605 0.6810 0.132 Uiso 1 1 calc R . . . .
 H14K H -0.0993 0.9528 0.6995 0.132 Uiso 1 1 calc R . . . .
 H14L H -0.1036 1.0026 0.6918 0.132 Uiso 1 1 calc R . . . .
 C145 C 0.0587(4) 1.1324(3) 0.66406(13) 0.050(3) Uani 1 1 d . . . . .
 C146 C 0.0693(4) 1.1571(4) 0.68079(13) 0.066(3) Uani 1 1 d . U . . .
 C147 C 0.0586(8) 1.1285(6) 0.69501(19) 0.131(6) Uani 1 1 d . U . . .
 H14M H 0.0269 1.1170 0.6938 0.196 Uiso 1 1 calc R . . . .
 H14N H 0.0803 1.1031 0.6953 0.196 Uiso 1 1 calc R . . . .
 H14O H 0.0611 1.1457 0.7057 0.196 Uiso 1 1 calc R . . . .
 C148 C 0.0347(6) 1.1962(6) 0.6821(2) 0.115(5) Uani 1 1 d . U . . .
 H14P H 0.0400 1.2174 0.6727 0.173 Uiso 1 1 calc R . . . .
 H14Q H 0.0031 1.1844 0.6814 0.173 Uiso 1 1 calc R . . . .
 H14R H 0.0389 1.2117 0.6931 0.173 Uiso 1 1 calc R . . . .
 C149 C 0.1169(6) 1.1786(6) 0.6800(2) 0.115(5) Uani 1 1 d . U . . .
 H14S H 0.1193 1.1971 0.6697 0.172 Uiso 1 1 calc R . . . .
 H14T H 0.1214 1.1976 0.6902 0.172 Uiso 1 1 calc R . . . .
 H14U H 0.1406 1.1550 0.6798 0.172 Uiso 1 1 calc R . . . .
 C150 C 0.0855(4) 1.0330(5) 0.63604(17) 0.069(3) Uani 1 1 d . . . . .
 C151 C 0.1166(6) 0.9924(5) 0.6366(2) 0.125(3) Uani 1 1 d D U . . .
 C152 C 0.1471(8) 0.9977(7) 0.6517(3) 0.202(9) Uani 1 1 d D U . . .
 H15D H 0.1629 1.0269 0.6511 0.302 Uiso 1 1 calc R . . . .
 H15E H 0.1285 0.9964 0.6622 0.302 Uiso 1 1 calc R . . . .
 H15F H 0.1701 0.9735 0.6519 0.302 Uiso 1 1 calc R . . . .
 C153 C 0.1460(8) 0.9928(8) 0.6202(3) 0.193(8) Uani 1 1 d D U . . .
 H15G H 0.1258 0.9893 0.6102 0.290 Uiso 1 1 calc R . . . .
 H15H H 0.1626 1.0215 0.6193 0.290 Uiso 1 1 calc R . . . .
 H15I H 0.1683 0.9680 0.6205 0.290 Uiso 1 1 calc R . . . .
 C154 C 0.0897(7) 0.9499(5) 0.6353(3) 0.156(7) Uani 1 1 d D U . . .
 H15J H 0.0710 0.9503 0.6248 0.234 Uiso 1 1 calc R . . . .
 H15K H 0.1110 0.9242 0.6350 0.234 Uiso 1 1 calc R . . . .
 H15L H 0.0694 0.9471 0.6453 0.234 Uiso 1 1 calc R . . . .
 C155 C 0.0748(5) 1.2216(4) 0.61243(17) 0.069(3) Uani 1 1 d . . . . .
 C156 C 0.0683(5) 1.2712(4) 0.6156(2) 0.127(6) Uani 1 1 d D U . . .
 C157 C 0.1131(6) 1.2964(5) 0.6134(3) 0.165(8) Uani 1 1 d D U . . .
 H15M H 0.1264 1.2893 0.6021 0.248 Uiso 1 1 calc R . . . .
 H15N H 0.1073 1.3288 0.6142 0.248 Uiso 1 1 calc R . . . .
 H15O H 0.1349 1.2873 0.6224 0.248 Uiso 1 1 calc R . . . .
 C158 C 0.0459(6) 1.2803(5) 0.6326(2) 0.130(6) Uani 1 1 d D U . . .
 H15P H 0.0423 1.3128 0.6342 0.194 Uiso 1 1 calc R . . . .
 H15Q H 0.0155 1.2658 0.6330 0.194 Uiso 1 1 calc R . . . .
 H15R H 0.0654 1.2681 0.6418 0.194 Uiso 1 1 calc R . . . .
 C159 C 0.0346(7) 1.2896(7) 0.6015(3) 0.180(8) Uani 1 1 d D U . . .
 H15S H 0.0479 1.2843 0.5902 0.270 Uiso 1 1 calc R . . . .
 H15T H 0.0048 1.2740 0.6024 0.270 Uiso 1 1 calc R . . . .
 H15U H 0.0299 1.3219 0.6032 0.270 Uiso 1 1 calc R . . . .
 C160 C 0.1752(4) 1.1511(4) 0.61356(18) 0.070(3) Uani 1 1 d . . . . .
 C161 C 0.2272(4) 1.1542(8) 0.6185(3) 0.128(6) Uani 1 1 d . U . . .
 C162 C 0.2363(6) 1.1337(9) 0.6350(3) 0.168(8) Uani 1 1 d . U . . .
 H16A H 0.2132 1.1439 0.6433 0.252 Uiso 1 1 calc R . . . .
 H16B H 0.2346 1.1008 0.6339 0.252 Uiso 1 1 calc R . . . .
 H16C H 0.2673 1.1423 0.6389 0.252 Uiso 1 1 calc R . . . .
 C163 C 0.2352(7) 1.2060(9) 0.6207(4) 0.198(9) Uani 1 1 d . U . . .
 H16D H 0.2156 1.2173 0.6299 0.297 Uiso 1 1 calc R . . . .
 H16E H 0.2678 1.2115 0.6234 0.297 Uiso 1 1 calc R . . . .
 H16F H 0.2273 1.2214 0.6099 0.297 Uiso 1 1 calc R . . . .
 C164 C 0.2578(6) 1.1429(10) 0.6047(3) 0.192(8) Uani 1 1 d . U . . .
 H16G H 0.2481 1.1588 0.5943 0.288 Uiso 1 1 calc R . . . .
 H16H H 0.2894 1.1518 0.6077 0.288 Uiso 1 1 calc R . . . .
 H16I H 0.2567 1.1104 0.6027 0.288 Uiso 1 1 calc R . . . .
 Cu1 Cu 0.15285(6) 0.63394(5) 0.51317(2) 0.0691(5) Uani 1 1 d . . . . .
 F17 F -0.0008(4) 0.6074(5) 0.4863(2) 0.180(6) Uani 1 1 d . . . . .
 F18 F 0.0280(5) 0.5459(4) 0.4928(2) 0.188(6) Uani 1 1 d . . . . .
 F19 F 0.0294(5) 0.5699(5) 0.46705(19) 0.189(6) Uani 1 1 d . . . . .
 F20 F 0.1654(4) 0.6266(4) 0.44596(12) 0.133(4) Uani 1 1 d . . . . .
 F21 F 0.2238(4) 0.6271(5) 0.46228(15) 0.165(5) Uani 1 1 d . . . . .
 F22 F 0.1882(4) 0.6873(3) 0.45757(13) 0.130(3) Uani 1 1 d . . . . .
 F23 F 0.1911(6) 0.5158(4) 0.47799(17) 0.200(7) Uani 1 1 d . . . . .
 F24 F 0.1950(5) 0.4825(3) 0.50162(15) 0.155(5) Uani 1 1 d . . . . .
 F25 F 0.2545(4) 0.5001(3) 0.48857(17) 0.156(5) Uani 1 1 d . . . . .
 F26 F 0.3303(3) 0.6333(4) 0.49750(17) 0.152(4) Uani 1 1 d . . . . .
 F27 F 0.3262(4) 0.6356(5) 0.52499(19) 0.186(6) Uani 1 1 d . . . . .
 F28 F 0.3021(4) 0.6900(3) 0.50999(15) 0.135(4) Uani 1 1 d . . . . .
 O66 O 0.0840(3) 0.6146(3) 0.50290(13) 0.087(3) Uani 1 1 d . . . . .
 O67 O 0.1688(3) 0.6519(3) 0.48951(12) 0.085(3) Uani 1 1 d . . . . .
 O68 O 0.1715(3) 0.5708(2) 0.50717(11) 0.072(2) Uani 1 1 d . . . . .
 O69 O 0.2259(3) 0.6468(3) 0.51930(12) 0.083(3) Uani 1 1 d . . . . .
 N1 N 0.1379(3) 0.6164(3) 0.53718(13) 0.065(3) Uani 1 1 d . . . . .
 N2 N -0.0071(5) 0.5652(5) 0.70346(16) 0.128(6) Uani 1 1 d D . . . .
 H2A H 0.0171 0.5840 0.7056 0.154 Uiso 1 1 calc R . . . .
 H2B H 0.0053 0.5385 0.7000 0.154 Uiso 1 1 calc R . . . .
 N3 N 0.1337(4) 0.6971(3) 0.52003(13) 0.069(3) Uani 1 1 d . . . . .
 C165 C 0.0912(5) 0.7021(4) 0.52588(18) 0.078(4) Uani 1 1 d . . . . .
 H165 H 0.0695 0.6786 0.5240 0.093 Uiso 1 1 calc R . . . .
 C166 C 0.0767(5) 0.7410(4) 0.53490(17) 0.078(4) Uani 1 1 d . . . . .
 H166 H 0.0458 0.7437 0.5390 0.094 Uiso 1 1 calc R . . . .
 C167 C 0.1092(5) 0.7759(4) 0.53765(15) 0.072(3) Uani 1 1 d . . . . .
 C168 C 0.1550(4) 0.7698(4) 0.53076(15) 0.067(3) Uani 1 1 d . . . . .
 H168 H 0.1782 0.7923 0.5318 0.080 Uiso 1 1 calc R . . . .
 C169 C 0.1632(5) 0.7300(4) 0.52266(16) 0.074(3) Uani 1 1 d . . . . .
 H169 H 0.1937 0.7256 0.5184 0.088 Uiso 1 1 calc R . . . .
 C170 C 0.0961(4) 0.8185(4) 0.54659(15) 0.067(3) Uani 1 1 d . U . . .
 C171 C 0.0631(7) 0.8182(5) 0.5597(2) 0.132(8) Uani 1 1 d . U . . .
 H171 H 0.0497 0.7906 0.5634 0.158 Uiso 1 1 calc R . . . .
 C172 C 0.0500(7) 0.8583(4) 0.5675(2) 0.127(7) Uani 1 1 d . U . . .
 H172 H 0.0302 0.8572 0.5772 0.152 Uiso 1 1 calc R . . . .
 C173 C 0.0642(4) 0.8985(4) 0.56181(15) 0.066(3) Uani 1 1 d . U . . .
 C174 C 0.0970(5) 0.8994(4) 0.54889(16) 0.075(3) Uani 1 1 d . U . . .
 H174 H 0.1086 0.9275 0.5450 0.090 Uiso 1 1 calc R . . . .
 C175 C 0.1132(5) 0.8598(4) 0.54164(16) 0.072(3) Uani 1 1 d . U . . .
 H175 H 0.1366 0.8612 0.5331 0.086 Uiso 1 1 calc R . . . .
 C176 C 0.0444(4) 0.9408(3) 0.56904(14) 0.061(3) Uani 1 1 d . . . . .
 C177 C 0.0286(5) 0.9738(4) 0.55782(18) 0.082(4) Uani 1 1 d . . . . .
 H177 H 0.0310 0.9697 0.5458 0.098 Uiso 1 1 calc R . . . .
 C178 C 0.0091(5) 1.0135(5) 0.56464(19) 0.087(4) Uani 1 1 d . . . . .
 H178 H -0.0017 1.0362 0.5570 0.104 Uiso 1 1 calc R . . . .
 C179 C 0.0054(5) 1.0200(4) 0.58185(16) 0.074(4) Uani 1 1 d D . . . .
 C180 C 0.0242(6) 0.9898(4) 0.59242(18) 0.088(4) Uani 1 1 d . . . . .
 H180 H 0.0242 0.9953 0.6044 0.106 Uiso 1 1 calc R . . . .
 C181 C 0.0442(6) 0.9492(4) 0.58591(18) 0.092(5) Uani 1 1 d . . . . .
 H181 H 0.0575 0.9281 0.5936 0.111 Uiso 1 1 calc R . . . .
 C184 C -0.0635(6) 1.1199(5) 0.5995(2) 0.115(5) Uani 1 1 d D U . . .
 H18D H -0.0917 1.1123 0.5929 0.138 Uiso 0.51(2) 1 calc R . P D 1
 H18E H -0.0679 1.1155 0.6120 0.138 Uiso 0.51(2) 1 calc R . P D 1
 H18F H -0.0975 1.1242 0.5992 0.138 Uiso 0.49(2) 1 calc R . P D 2
 H18G H -0.0548 1.1125 0.6114 0.138 Uiso 0.49(2) 1 calc R . P D 2
 C185 C -0.0405(6) 1.1633(5) 0.5945(2) 0.118(5) Uani 1 1 d D U . . .
 H18H H -0.0395 1.1674 0.5819 0.142 Uiso 1 1 calc R . . . .
 H18I H -0.0089 1.1659 0.5993 0.142 Uiso 1 1 calc R . . . .
 C186 C -0.0763(6) 1.1970(5) 0.6036(2) 0.114(6) Uani 1 1 d D . . . .
 C187 C -0.1138(5) 1.2154(4) 0.59513(19) 0.085(4) Uani 1 1 d . . . . .
 H187 H -0.1241 1.2022 0.5847 0.102 Uiso 1 1 calc R . . . .
 C188 C -0.1365(5) 1.2525(5) 0.6017(2) 0.099(5) Uani 1 1 d . . . . .
 H188 H -0.1608 1.2664 0.5954 0.118 Uiso 1 1 calc R . . . .
 C189 C -0.1234(5) 1.2689(5) 0.6173(2) 0.108(6) Uani 1 1 d . . . . .
 H189 H -0.1399 1.2937 0.6220 0.130 Uiso 1 1 calc R . . . .
 C190 C -0.0890(5) 1.2516(4) 0.62609(19) 0.080(4) Uani 1 1 d . . . . .
 H190 H -0.0802 1.2641 0.6368 0.096 Uiso 1 1 calc R . . . .
 C191 C -0.0665(5) 1.2155(4) 0.61956(18) 0.085(4) Uani 1 1 d . . . . .
 H191 H -0.0427 1.2020 0.6262 0.103 Uiso 1 1 calc R . . . .
 C192 C 0.1548(5) 0.6368(4) 0.55038(16) 0.074(3) Uani 1 1 d . . . . .
 H192 H 0.1800 0.6565 0.5483 0.089 Uiso 1 1 calc R . . . .
 C193 C 0.1405(5) 0.6333(4) 0.56720(17) 0.078(4) Uani 1 1 d . . . . .
 H193 H 0.1548 0.6503 0.5760 0.094 Uiso 1 1 calc R . . . .
 C194 C 0.1036(5) 0.6034(4) 0.57076(17) 0.073(3) Uani 1 1 d . . . . .
 C195 C 0.0854(4) 0.5795(5) 0.55684(16) 0.075(3) Uani 1 1 d . . . . .
 H195 H 0.0609 0.5587 0.5586 0.090 Uiso 1 1 calc R . . . .
 C196 C 0.1029(4) 0.5859(4) 0.54049(18) 0.070(3) Uani 1 1 d . . . . .
 H196 H 0.0905 0.5689 0.5313 0.085 Uiso 1 1 calc R . . . .
 C197 C 0.0857(5) 0.5982(5) 0.58811(17) 0.076(4) Uani 1 1 d . . . . .
 C198 C 0.1127(5) 0.6040(6) 0.60219(18) 0.101(5) Uani 1 1 d . . . . .
 H198 H 0.1441 0.6125 0.6006 0.121 Uiso 1 1 calc R . . . .
 C199 C 0.0967(5) 0.5981(5) 0.61904(19) 0.092(4) Uani 1 1 d . . . . .
 C200 C 0.0495(5) 0.5907(5) 0.62164(18) 0.085(4) Uani 1 1 d . . . . .
 C201 C 0.0221(5) 0.5833(7) 0.60727(19) 0.109(6) Uani 1 1 d . . . . .
 H201 H -0.0094 0.5755 0.6090 0.130 Uiso 1 1 calc R . . . .
 C202 C 0.0378(5) 0.5866(6) 0.59077(18) 0.106(6) Uani 1 1 d . . . . .
 H202 H 0.0178 0.5815 0.5813 0.127 Uiso 1 1 calc R . . . .
 C203 C 0.0308(4) 0.5865(4) 0.63890(15) 0.068(3) Uani 1 1 d . U . . .
 C210 C -0.0057(4) 0.5810(4) 0.67201(15) 0.064(2) Uani 1 1 d . U . . .
 C213 C -0.0304(5) 0.5830(6) 0.68923(17) 0.099(4) Uani 1 1 d D U . . .
 H21A H -0.0376 0.6150 0.6917 0.119 Uiso 1 1 calc R . . . .
 H21B H -0.0603 0.5670 0.6881 0.119 Uiso 1 1 calc R . . . .
 C214 C -0.0303(4) 0.5566(4) 0.72026(18) 0.082(4) Uani 1 1 d D . . . .
 H21C H -0.0520 0.5310 0.7191 0.099 Uiso 1 1 calc R . . . .
 H21D H -0.0067 0.5483 0.7289 0.099 Uiso 1 1 calc R . . . .
 C215 C -0.0552(4) 0.5960(4) 0.72594(17) 0.090(4) Uani 1 1 d D . . . .
 H21E H -0.0844 0.5997 0.7194 0.108 Uiso 1 1 calc R . . . .
 H21F H -0.0362 0.6235 0.7246 0.108 Uiso 1 1 calc R . . . .
 C216 C -0.0650(5) 0.5866(6) 0.74454(17) 0.090(4) Uani 1 1 d D . . . .
 C217 C -0.0325(6) 0.5870(5) 0.7578(2) 0.093(4) Uani 1 1 d . . . . .
 H217 H -0.0006 0.5897 0.7551 0.112 Uiso 1 1 calc R . . . .
 C218 C -0.0455(7) 0.5838(6) 0.7743(2) 0.108(6) Uani 1 1 d . . . . .
 H218 H -0.0227 0.5850 0.7831 0.129 Uiso 1 1 calc R . . . .
 C219 C -0.0916(10) 0.5788(6) 0.7787(3) 0.131(8) Uani 1 1 d . . . . .
 H219 H -0.1005 0.5771 0.7904 0.157 Uiso 1 1 calc R . . . .
 C220 C -0.1242(7) 0.5764(6) 0.7660(3) 0.123(7) Uani 1 1 d . . . . .
 H220 H -0.1561 0.5730 0.7688 0.148 Uiso 1 1 calc R . . . .
 C221 C -0.1105(5) 0.5788(7) 0.7500(2) 0.115(6) Uani 1 1 d . . . . .
 H221 H -0.1333 0.5749 0.7414 0.138 Uiso 1 1 calc R . . . .
 C222 C 0.3026(6) 0.6447(5) 0.5113(3) 0.107(5) Uani 1 1 d . . . . .
 C223 C 0.2561(5) 0.6259(5) 0.51115(19) 0.083(4) Uani 1 1 d . . . . .
 C224 C 0.2522(5) 0.5841(4) 0.50260(17) 0.074(3) Uani 1 1 d . . . . .
 H224 H 0.2788 0.5720 0.4972 0.088 Uiso 1 1 calc R . . . .
 C225 C 0.2118(5) 0.5602(5) 0.50173(17) 0.078(4) Uani 1 1 d . . . . .
 C226 C 0.2112(6) 0.5150(5) 0.4927(2) 0.091(4) Uani 1 1 d . . . . .
 C227 C 0.1817(6) 0.6426(6) 0.4604(2) 0.098(5) Uani 1 1 d . . . . .
 C228 C 0.1528(5) 0.6350(4) 0.47583(17) 0.076(4) Uani 1 1 d . . . . .
 C229 C 0.1110(6) 0.6093(5) 0.4735(2) 0.094(4) Uani 1 1 d . . . . .
 H229 H 0.1040 0.5966 0.4626 0.113 Uiso 1 1 calc R . . . .
 C230 C 0.0800(5) 0.6031(5) 0.4876(2) 0.084(4) Uani 1 1 d . . . . .
 C231 C 0.0369(8) 0.5787(8) 0.4831(3) 0.132(7) Uani 1 1 d . . . . .
 N5 N -0.0163(7) 1.1003(8) 0.5919(4) 0.125(9) Uani 0.51(2) 1 d D U P D 1
 H5D H -0.0094 1.1122 0.5815 0.150 Uiso 0.51(2) 1 calc R . P D 1
 H5E H 0.0079 1.1045 0.5992 0.150 Uiso 0.51(2) 1 calc R . P D 1
 C182 C -0.0301(9) 1.0508(8) 0.5907(6) 0.138(14) Uani 0.51(2) 1 d D U P D 1
 H18J H -0.0597 1.0488 0.5843 0.166 Uiso 0.51(2) 1 calc R . P D 1
 H18K H -0.0357 1.0393 0.6024 0.166 Uiso 0.51(2) 1 calc R . P D 1
 C204 C 0.0566(8) 0.5721(10) 0.6512(3) 0.091(9) Uani 0.571(13) 1 d . U P E 1
 H204 H 0.0875 0.5632 0.6487 0.110 Uiso 0.571(13) 1 calc R . P E 1
 C205 C 0.0413(8) 0.5691(9) 0.6673(3) 0.076(6) Uani 0.571(13) 1 d . U P E 1
 H205 H 0.0619 0.5589 0.6760 0.092 Uiso 0.571(13) 1 calc R . P E 1
 C206 C -0.0323(7) 0.5939(7) 0.6579(2) 0.061(5) Uani 0.571(13) 1 d . U P E 1
 H206 H -0.0641 0.6004 0.6597 0.073 Uiso 0.571(13) 1 calc R . P E 1
 C207 C -0.0158(6) 0.5975(6) 0.6418(2) 0.055(4) Uani 0.571(13) 1 d . U P E 1
 H207 H -0.0351 0.6072 0.6327 0.066 Uiso 0.571(13) 1 calc R . P E 1
 N4 N -0.0504(8) 1.0790(8) 0.5875(3) 0.103(8) Uani 0.49(2) 1 d D U P D 2
 H4D H -0.0675 1.0544 0.5905 0.123 Uiso 0.49(2) 1 calc R . P D 2
 H4E H -0.0567 1.0860 0.5764 0.123 Uiso 0.49(2) 1 calc R . P D 2
 C183 C 0.0011(8) 1.0686(7) 0.5896(3) 0.091(9) Uani 0.49(2) 1 d D U P D 2
 H18L H 0.0103 1.0691 0.6018 0.109 Uiso 0.49(2) 1 calc R . P D 2
 H18M H 0.0203 1.0904 0.5832 0.109 Uiso 0.49(2) 1 calc R . P D 2
 C208 C 0.0466(10) 0.6133(10) 0.6529(4) 0.070(7) Uani 0.429(13) 1 d . U P E 2
 H208 H 0.0714 0.6338 0.6511 0.084 Uiso 0.429(13) 1 calc R . P E 2
 C209 C 0.0262(11) 0.6102(11) 0.6696(4) 0.075(8) Uani 0.429(13) 1 d . U P E 2
 H209 H 0.0362 0.6293 0.6786 0.090 Uiso 0.429(13) 1 calc R . P E 2
 C211 C -0.0197(11) 0.5503(11) 0.6602(4) 0.077(8) Uani 0.429(13) 1 d . U P E
 2
 H211 H -0.0422 0.5283 0.6630 0.092 Uiso 0.429(13) 1 calc R . P E 2
 C212 C -0.0015(11) 0.5517(11) 0.6445(4) 0.080(8) Uani 0.429(13) 1 d . U P E
 2
 H212 H -0.0099 0.5289 0.6365 0.096 Uiso 0.429(13) 1 calc R . P E 2
 O75 O 0.2187(10) 0.6789(9) 0.5954(3) 0.140(8) Uani 0.5 1 d D U P . .
 C238 C 0.2098(12) 0.6904(10) 0.6210(5) 0.139(10) Uani 0.5 1 d D U P . .
 H23D H 0.2202 0.7010 0.6323 0.208 Uiso 0.5 1 calc R . P . .
 H23E H 0.1824 0.7074 0.6176 0.208 Uiso 0.5 1 calc R . P . .
 H23F H 0.2022 0.6583 0.6217 0.208 Uiso 0.5 1 calc R . P . .
 C239 C 0.2456(10) 0.6971(8) 0.6088(4) 0.115(8) Uani 0.5 1 d D U P . .
 C240 C 0.2832(12) 0.7279(11) 0.6084(5) 0.138(11) Uani 0.5 1 d D U P . .
 H24D H 0.2941 0.7334 0.6201 0.207 Uiso 0.5 1 calc R . P . .
 H24E H 0.3084 0.7152 0.6016 0.207 Uiso 0.5 1 calc R . P . .
 H24F H 0.2729 0.7563 0.6033 0.207 Uiso 0.5 1 calc R . P . .
 O76 O 0.0592(15) 0.4713(11) 0.5623(4) 0.202(15) Uani 0.5 1 d D U P . .
 C232 C 0.0720(15) 0.3966(12) 0.5722(5) 0.145(12) Uani 0.5 1 d D U P . .
 H23G H 0.0828 0.3792 0.5821 0.217 Uiso 0.5 1 calc R . P . .
 H23H H 0.0400 0.3883 0.5696 0.217 Uiso 0.5 1 calc R . P . .
 H23I H 0.0916 0.3900 0.5623 0.217 Uiso 0.5 1 calc R . P . .
 C233 C 0.0743(12) 0.4434(12) 0.5761(4) 0.132(10) Uani 0.5 1 d D U P . .
 C234 C 0.0826(11) 0.4544(14) 0.5936(4) 0.132(11) Uani 0.5 1 d D U P . .
 H23J H 0.0928 0.4274 0.5998 0.198 Uiso 0.5 1 calc R . P . .
 H23K H 0.1066 0.4776 0.5943 0.198 Uiso 0.5 1 calc R . P . .
 H23L H 0.0540 0.4658 0.5988 0.198 Uiso 0.5 1 calc R . P . .
 O72 O 0.0434(9) 0.7864(8) 0.6020(3) 0.127(7) Uani 0.5 1 d D U P . .
 C235 C 0.0978(13) 0.7377(10) 0.6123(5) 0.128(10) Uani 0.5 1 d D U P . .
 H23M H 0.1227 0.7328 0.6207 0.192 Uiso 0.5 1 calc R . P . .
 H23N H 0.0734 0.7153 0.6141 0.192 Uiso 0.5 1 calc R . P . .
 H23O H 0.1102 0.7347 0.6007 0.192 Uiso 0.5 1 calc R . P . .
 C236 C 0.0790(11) 0.7823(9) 0.6145(4) 0.123(9) Uani 0.5 1 d D U P . .
 C237 C 0.0826(12) 0.8155(10) 0.6277(4) 0.120(9) Uani 0.5 1 d D U P . .
 H23P H 0.1085 0.8080 0.6353 0.180 Uiso 0.5 1 calc R . P . .
 H23Q H 0.0879 0.8451 0.6226 0.180 Uiso 0.5 1 calc R . P . .
 H23R H 0.0539 0.8161 0.6344 0.180 Uiso 0.5 1 calc R . P . .
 O71 O 0.1875(10) 0.8110(10) 0.6068(3) 0.150(9) Uani 0.5 1 d D U P . .
 C241 C 0.2019(15) 0.8020(14) 0.5781(5) 0.152(13) Uani 0.5 1 d D U P . .
 H24G H 0.2037 0.8169 0.5669 0.227 Uiso 0.5 1 calc R . P . .
 H24H H 0.2320 0.7887 0.5809 0.227 Uiso 0.5 1 calc R . P . .
 H24I H 0.1783 0.7782 0.5777 0.227 Uiso 0.5 1 calc R . P . .
 C242 C 0.1896(12) 0.8344(12) 0.5910(4) 0.136(10) Uani 0.5 1 d D U P . .
 C1A C 0.2396(13) 0.9169(9) 0.5420(5) 0.170(14) Uani 0.5 1 d D U P . .
 H1AA H 0.2606 0.9426 0.5407 0.255 Uiso 0.5 1 calc R . P . .
 H1AB H 0.2137 0.9202 0.5340 0.255 Uiso 0.5 1 calc R . P . .
 H1AC H 0.2277 0.9160 0.5537 0.255 Uiso 0.5 1 calc R . P . .
 O244 O 0.2472(10) 0.8356(8) 0.5388(4) 0.176(11) Uani 0.5 1 d D U P . .
 C245 C 0.2647(10) 0.8750(9) 0.5383(4) 0.157(12) Uani 0.5 1 d D U P . .
 C246 C 0.3088(12) 0.8880(13) 0.5303(6) 0.200(18) Uani 0.5 1 d D U P . .
 H24J H 0.3137 0.9204 0.5318 0.300 Uiso 0.5 1 calc R . P . .
 H24K H 0.3341 0.8714 0.5357 0.300 Uiso 0.5 1 calc R . P . .
 H24L H 0.3078 0.8809 0.5180 0.300 Uiso 0.5 1 calc R . P . .
 Ni11 Ni 0.49455(5) 1.07265(5) 0.70092(2) 0.0453(4) Uani 0.125 1 d . . P . .
 Ni10 Ni 0.38458(5) 1.03839(5) 0.69137(2) 0.0523(4) Uani 0.125 1 d . . P . .
 Ni9 Ni 0.32769(6) 0.93824(5) 0.68673(2) 0.0489(4) Uani 0.125 1 d . . P . .
 Ni16 Ni 0.35867(5) 0.82745(5) 0.68745(2) 0.0442(4) Uani 0.125 1 d . . P . .
 Ni15 Ni 0.45690(5) 0.77398(5) 0.70072(2) 0.0415(4) Uani 0.125 1 d . . P . .
 Ni14 Ni 0.55787(5) 0.81024(5) 0.71842(2) 0.0397(4) Uani 0.125 1 d . . P . .
 Ni13 Ni 0.61891(5) 0.90862(5) 0.71695(2) 0.0415(4) Uani 0.125 1 d . . P . .
 Ni12 Ni 0.59688(5) 1.01740(5) 0.70636(2) 0.0426(4) Uani 0.125 1 d . . P . .
 Ni1 Ni -0.16712(6) 1.01808(6) 0.59661(2) 0.0569(5) Uani 0.125 1 d . . P . .
 Ni2 Ni -0.15863(6) 1.08397(6) 0.56135(2) 0.0546(4) Uani 0.125 1 d . . P . .
 Ni3 Ni -0.06895(6) 1.13442(7) 0.54077(2) 0.0634(5) Uani 0.125 1 d . . P . .
 Ni4 Ni 0.04461(6) 1.15605(6) 0.54918(2) 0.0582(5) Uani 0.125 1 d . . P . .
 Ni5 Ni 0.10840(6) 1.15695(7) 0.58576(2) 0.0626(5) Uani 0.125 1 d . . P . .
 Ni7 Ni -0.00651(6) 1.07172(5) 0.64604(2) 0.0500(4) Uani 0.125 1 d . . P . .
 Ni8 Ni -0.10144(6) 1.01362(5) 0.63265(2) 0.0522(4) Uani 0.125 1 d . . P . .
 Ni6 Ni 0.08094(6) 1.13038(6) 0.62680(2) 0.0540(4) Uani 0.125 1 d . . P . .
 C1B C 0.1828(15) 0.8823(13) 0.5890(5) 0.151(13) Uani 0.5 1 d D U P . .
 H1BA H 0.1859 0.8904 0.5768 0.226 Uiso 0.5 1 calc R . P . .
 H1BB H 0.1517 0.8904 0.5930 0.226 Uiso 0.5 1 calc R . P . .
 H1BC H 0.2060 0.8985 0.5957 0.226 Uiso 0.5 1 calc R . P . .

loop_
  _atom_site_aniso_label
  _atom_site_aniso_U_11
  _atom_site_aniso_U_22
  _atom_site_aniso_U_33
  _atom_site_aniso_U_23
  _atom_site_aniso_U_13
  _atom_site_aniso_U_12
 Cr9 0.0427(9) 0.0256(8) 0.0783(12) 0.0007(7) -0.0139(8) 0.0012(7)
 Cr10 0.0353(9) 0.0255(8) 0.0961(13) 0.0025(8) -0.0119(8) 0.0033(7)
 Cr11 0.0311(8) 0.0306(8) 0.0741(11) 0.0055(7) -0.0036(7) -0.0010(7)
 Cr12 0.0347(8) 0.0229(7) 0.0703(10) 0.0064(7) -0.0063(7) -0.0017(6)
 Cr13 0.0329(8) 0.0240(7) 0.0676(10) 0.0043(7) -0.0059(7) -0.0033(6)
 Cr14 0.0282(7) 0.0241(7) 0.0669(10) 0.0006(7) -0.0017(7) -0.0018(6)
 Cr15 0.0310(8) 0.0267(7) 0.0667(10) -0.0022(7) -0.0040(7) -0.0016(6)
 Cr16 0.0370(8) 0.0301(8) 0.0655(10) -0.0013(7) -0.0097(7) 0.0007(7)
 F1 0.040(3) 0.033(3) 0.069(3) 0.004(2) -0.004(2) 0.003(2)
 F2 0.040(3) 0.027(3) 0.069(3) -0.003(2) -0.007(2) 0.001(2)
 F3 0.045(3) 0.026(3) 0.069(3) 0.000(2) -0.009(3) 0.004(2)
 F4 0.035(3) 0.020(2) 0.059(3) -0.002(2) -0.003(2) -0.001(2)
 F5 0.027(2) 0.037(3) 0.060(3) 0.001(2) 0.000(2) -0.001(2)
 F6 0.032(3) 0.028(2) 0.064(3) -0.001(2) -0.002(2) -0.003(2)
 F7 0.036(3) 0.030(3) 0.074(4) 0.002(2) -0.006(2) -0.001(2)
 F8 0.034(3) 0.026(2) 0.073(3) 0.006(2) -0.002(2) 0.001(2)
 O1 0.038(3) 0.023(3) 0.111(6) 0.009(3) -0.008(3) 0.000(3)
 O4 0.037(4) 0.045(4) 0.069(4) -0.008(3) -0.002(3) -0.003(3)
 O5 0.040(4) 0.063(5) 0.111(6) -0.028(4) 0.008(4) -0.020(4)
 O6 0.034(4) 0.031(4) 0.191(10) -0.010(5) -0.019(5) 0.007(3)
 O7 0.034(4) 0.028(4) 0.126(7) 0.003(4) -0.017(4) 0.001(3)
 O8 0.060(5) 0.067(5) 0.090(6) 0.037(4) -0.024(4) -0.025(4)
 O9 0.111(7) 0.034(4) 0.071(5) -0.005(4) -0.034(5) -0.004(4)
 O10 0.058(5) 0.029(4) 0.135(7) 0.003(4) -0.039(5) -0.006(3)
 O11 0.050(4) 0.029(3) 0.093(5) 0.002(3) -0.023(4) 0.002(3)
 O12 0.054(4) 0.029(4) 0.083(5) -0.003(3) 0.012(4) 0.001(3)
 O13 0.042(4) 0.027(3) 0.077(5) 0.001(3) 0.005(3) 0.010(3)
 O14 0.039(4) 0.028(3) 0.098(5) -0.008(3) -0.014(4) -0.004(3)
 O15 0.031(4) 0.030(3) 0.086(5) -0.005(3) -0.012(3) 0.000(3)
 O16 0.073(5) 0.041(4) 0.057(4) -0.005(3) -0.011(4) -0.007(4)
 O17 0.038(4) 0.049(4) 0.080(5) -0.014(4) -0.006(4) 0.008(3)
 O18 0.032(4) 0.043(4) 0.089(5) -0.017(3) -0.011(3) 0.006(3)
 O19 0.036(3) 0.031(3) 0.075(4) 0.005(3) -0.004(3) -0.007(3)
 O20 0.034(3) 0.036(3) 0.070(4) 0.009(3) -0.006(3) -0.002(3)
 O21 0.032(3) 0.029(3) 0.069(4) 0.003(3) 0.001(3) -0.005(3)
 O22 0.044(4) 0.026(3) 0.086(5) 0.008(3) -0.011(3) -0.006(3)
 O23 0.029(3) 0.035(4) 0.082(5) 0.013(3) -0.004(3) -0.006(3)
 O24 0.029(3) 0.036(3) 0.082(5) -0.002(3) 0.010(3) -0.003(3)
 O25 0.044(4) 0.034(4) 0.086(5) 0.011(3) 0.007(3) -0.001(3)
 O26 0.044(4) 0.024(3) 0.089(5) 0.012(3) -0.013(3) -0.002(3)
 O27 0.036(4) 0.032(3) 0.084(5) 0.013(3) -0.007(3) -0.003(3)
 O28 0.045(4) 0.027(3) 0.067(4) 0.002(3) 0.000(3) -0.004(3)
 O29 0.048(4) 0.026(3) 0.070(4) -0.003(3) -0.007(3) 0.000(3)
 O30 0.025(3) 0.037(4) 0.090(5) 0.010(3) -0.006(3) -0.014(3)
 O31 0.034(4) 0.036(4) 0.100(6) 0.001(3) -0.001(4) 0.002(3)
 O32 0.046(4) 0.030(3) 0.084(5) 0.013(3) 0.002(3) 0.000(3)
 O33 0.040(4) 0.037(4) 0.082(5) 0.014(3) -0.001(3) 0.001(3)
 C1 0.041(4) 0.042(5) 0.078(7) 0.004(5) -0.003(4) 0.004(3)
 C2 0.089(7) 0.022(5) 0.118(8) 0.021(5) -0.030(6) 0.012(5)
 C3 0.226(17) 0.073(10) 0.145(10) 0.011(7) -0.021(9) 0.055(11)
 C4 0.079(7) 0.056(7) 0.120(9) 0.034(6) -0.013(6) 0.009(6)
 C5 0.111(9) 0.076(9) 0.193(14) 0.072(9) -0.033(8) -0.005(7)
 C6 0.052(7) 0.031(5) 0.069(7) 0.003(5) 0.001(5) -0.002(5)
 C7 0.048(6) 0.065(7) 0.084(8) -0.007(6) 0.003(6) -0.002(6)
 C8 0.129(15) 0.22(2) 0.143(15) -0.101(16) -0.057(12) 0.131(16)
 C9 0.31(3) 0.20(2) 0.117(15) -0.016(15) 0.097(19) -0.16(2)
 C10 0.074(9) 0.088(10) 0.087(9) -0.023(7) -0.011(7) 0.023(7)
 C11 0.052(7) 0.058(8) 0.081(8) 0.004(6) -0.001(6) 0.016(6)
 C12 0.186(14) 0.121(11) 0.057(8) 0.023(7) -0.012(8) 0.018(9)
 C13 0.124(13) 0.153(12) 0.093(11) -0.008(8) 0.004(9) 0.008(10)
 C14 0.238(16) 0.188(17) 0.119(16) 0.025(12) 0.009(12) -0.026(12)
 C15 0.236(16) 0.234(19) 0.086(12) 0.027(12) -0.022(11) 0.081(13)
 C16 0.038(6) 0.051(7) 0.072(7) 0.004(5) -0.009(5) 0.017(5)
 C17 0.039(5) 0.056(6) 0.159(10) -0.009(6) 0.002(6) 0.023(5)
 C18 0.067(9) 0.138(12) 0.211(12) -0.069(10) 0.002(9) 0.018(9)
 C19 0.069(9) 0.098(10) 0.186(11) 0.018(8) -0.001(8) 0.014(8)
 C20 0.043(6) 0.080(7) 0.114(9) -0.009(6) 0.007(6) 0.011(5)
 C21 0.051(6) 0.035(6) 0.087(8) 0.008(5) -0.026(6) -0.013(5)
 C22 0.051(7) 0.034(6) 0.118(10) 0.004(6) -0.037(7) -0.006(5)
 C23 0.099(11) 0.083(10) 0.112(11) 0.024(8) -0.050(9) -0.026(8)
 C24 0.053(8) 0.131(14) 0.126(13) -0.039(10) -0.014(8) -0.011(8)
 C25 0.085(10) 0.069(9) 0.122(12) -0.013(8) -0.043(9) -0.004(7)
 C26 0.027(5) 0.045(6) 0.079(7) 0.004(5) -0.013(5) -0.005(4)
 C27 0.042(6) 0.044(6) 0.091(8) 0.003(6) 0.004(5) -0.003(5)
 C28 0.062(8) 0.072(8) 0.101(10) -0.009(7) 0.021(7) 0.003(7)
 C29 0.042(7) 0.105(11) 0.100(10) 0.010(8) -0.010(6) -0.015(7)
 C30 0.065(7) 0.057(7) 0.078(8) 0.013(6) 0.011(6) 0.014(6)
 C31 0.042(6) 0.047(6) 0.070(7) -0.010(5) 0.002(5) -0.017(5)
 C32 0.072(6) 0.135(10) 0.070(7) -0.029(7) -0.001(5) -0.007(7)
 C36 0.043(6) 0.027(5) 0.060(6) -0.006(4) 0.002(5) -0.005(4)
 C37 0.050(6) 0.027(5) 0.079(7) -0.006(5) 0.008(5) -0.012(4)
 C38 0.092(10) 0.052(8) 0.159(14) -0.014(8) 0.063(10) -0.024(7)
 C39 0.091(10) 0.062(8) 0.100(10) -0.012(7) -0.013(8) -0.031(7)
 C40 0.089(10) 0.023(6) 0.159(14) 0.021(7) -0.015(9) -0.019(6)
 C41 0.044(6) 0.016(4) 0.084(7) -0.002(5) 0.015(5) -0.006(4)
 C42 0.042(6) 0.026(5) 0.096(8) -0.011(5) -0.005(5) 0.002(4)
 C43 0.088(9) 0.047(7) 0.100(10) -0.016(6) 0.008(7) 0.016(6)
 C44 0.092(9) 0.026(5) 0.102(9) 0.013(6) -0.017(7) -0.016(6)
 C45 0.054(7) 0.018(5) 0.151(12) 0.004(6) -0.004(7) 0.012(5)
 C46 0.039(5) 0.032(5) 0.054(6) 0.005(4) -0.003(5) 0.016(4)
 C47 0.073(8) 0.053(6) 0.050(6) 0.004(5) 0.005(5) -0.010(6)
 C48 0.055(8) 0.173(17) 0.099(11) -0.005(11) 0.021(7) 0.002(10)
 C49 0.188(18) 0.039(7) 0.092(10) 0.017(7) -0.006(10) -0.036(9)
 C50 0.089(10) 0.103(11) 0.057(7) 0.001(7) 0.000(7) -0.023(8)
 C51 0.036(5) 0.039(6) 0.061(6) 0.004(5) -0.003(4) 0.007(5)
 C60 0.036(5) 0.028(5) 0.065(6) -0.008(4) 0.003(4) 0.008(4)
 C61 0.046(5) 0.029(5) 0.052(6) 0.006(4) -0.003(4) -0.005(4)
 C62 0.049(6) 0.050(6) 0.087(8) 0.003(6) -0.014(6) 0.011(5)
 C63 0.083(9) 0.066(8) 0.066(7) 0.007(6) 0.010(6) 0.007(7)
 C64 0.040(5) 0.038(5) 0.080(7) -0.003(5) -0.024(5) -0.003(4)
 C65 0.034(5) 0.031(5) 0.062(6) -0.002(4) -0.003(4) 0.004(4)
 C66 0.029(5) 0.030(5) 0.084(7) 0.001(5) -0.002(5) -0.004(4)
 C67 0.061(8) 0.090(10) 0.104(10) 0.003(8) -0.026(7) -0.021(7)
 C68 0.051(7) 0.045(6) 0.129(11) 0.011(7) 0.007(7) -0.029(6)
 C69 0.050(7) 0.041(6) 0.157(13) -0.006(7) 0.025(7) 0.012(5)
 C70 0.033(5) 0.034(5) 0.058(6) 0.005(5) -0.005(4) -0.009(4)
 C71 0.055(6) 0.036(5) 0.062(6) -0.002(5) -0.009(5) -0.005(5)
 C72 0.097(9) 0.054(7) 0.063(7) 0.000(5) -0.010(6) -0.022(7)
 C73 0.082(9) 0.056(7) 0.089(9) 0.006(6) 0.028(7) 0.015(6)
 C74 0.081(8) 0.042(6) 0.068(7) 0.007(5) -0.005(6) -0.006(6)
 C75 0.049(6) 0.028(5) 0.072(7) 0.010(5) -0.004(5) -0.001(5)
 C76 0.108(10) 0.125(10) 0.096(9) 0.049(8) 0.037(7) 0.046(8)
 C77 0.142(11) 0.210(17) 0.102(11) 0.019(11) 0.025(8) 0.077(11)
 C78 0.147(13) 0.153(13) 0.123(12) 0.069(9) 0.067(10) 0.067(10)
 C79 0.195(17) 0.153(11) 0.141(14) 0.063(10) 0.030(12) 0.016(11)
 C80 0.048(7) 0.035(6) 0.075(7) 0.008(5) -0.001(5) -0.003(5)
 C81 0.060(6) 0.023(4) 0.112(7) -0.008(5) -0.014(5) -0.020(4)
 C82 0.128(11) 0.081(10) 0.133(9) -0.025(7) -0.002(7) -0.025(8)
 C83 0.105(10) 0.049(6) 0.165(11) 0.017(7) -0.018(8) -0.016(7)
 C84 0.078(7) 0.066(8) 0.193(14) -0.040(9) -0.032(7) -0.023(6)
 O2 0.039(5) 0.034(4) 0.084(12) 0.001(7) -0.004(6) 0.008(4)
 C33 0.078(11) 0.140(16) 0.072(10) -0.034(10) -0.002(8) 0.008(11)
 C34 0.116(16) 0.129(11) 0.088(14) -0.032(9) -0.017(12) -0.014(9)
 C35 0.071(8) 0.089(14) 0.084(14) -0.038(12) 0.009(7) 0.009(8)
 C56 0.062(10) 0.089(10) 0.094(9) -0.031(8) 0.031(7) -0.022(7)
 C57 0.057(11) 0.081(12) 0.109(13) -0.035(10) 0.040(10) -0.010(9)
 C58 0.070(12) 0.081(12) 0.095(13) -0.029(10) 0.028(9) -0.025(10)
 C59 0.082(13) 0.098(13) 0.118(14) -0.028(11) 0.020(11) -0.001(10)
 O3 0.039(5) 0.034(4) 0.084(12) 0.001(7) -0.004(6) 0.008(4)
 C33A 0.080(19) 0.137(13) 0.067(19) -0.029(11) 0.007(15) -0.002(11)
 C34A 0.089(14) 0.154(18) 0.08(2) -0.019(15) -0.011(14) -0.026(14)
 C35A 0.073(10) 0.10(2) 0.08(2) -0.029(18) 0.002(10) -0.014(11)
 C52 0.062(10) 0.089(10) 0.094(9) -0.031(8) 0.031(7) -0.022(7)
 C53 0.084(15) 0.105(14) 0.077(17) -0.032(13) 0.034(12) -0.009(11)
 C54 0.066(16) 0.092(13) 0.085(16) -0.032(11) 0.034(13) -0.021(10)
 C55 0.077(12) 0.100(19) 0.087(16) -0.022(14) 0.026(11) -0.033(11)
 Cr1 0.0477(10) 0.0621(11) 0.0608(11) 0.0049(9) -0.0029(8) -0.0097(9)
 Cr2 0.0507(10) 0.0580(11) 0.0551(10) -0.0011(8) -0.0029(8) -0.0026(8)
 Cr3 0.0521(11) 0.0810(13) 0.0572(11) 0.0086(9) 0.0008(8) 0.0024(10)
 Cr4 0.0550(11) 0.0579(11) 0.0618(11) 0.0074(9) 0.0028(8) -0.0052(9)
 Cr5 0.0495(10) 0.0814(13) 0.0568(11) -0.0067(9) 0.0062(8) -0.0090(10)
 Cr6 0.0419(9) 0.0624(11) 0.0577(10) -0.0035(8) -0.0002(8) -0.0065(8)
 Cr7 0.0419(9) 0.0375(9) 0.0706(11) 0.0087(8) -0.0099(8) -0.0044(7)
 Cr8 0.0474(10) 0.0398(9) 0.0695(11) 0.0084(8) -0.0106(8) -0.0078(8)
 F9 0.056(3) 0.041(3) 0.069(4) -0.001(3) 0.004(3) -0.004(3)
 F10 0.051(3) 0.056(3) 0.059(3) -0.001(3) 0.000(3) -0.004(3)
 F11 0.058(3) 0.053(3) 0.054(3) 0.003(3) -0.002(3) -0.004(3)
 F12 0.049(3) 0.058(3) 0.062(3) -0.002(3) 0.004(3) 0.002(3)
 F13 0.037(3) 0.037(3) 0.067(3) 0.004(2) 0.002(2) -0.003(2)
 F14 0.043(3) 0.032(3) 0.083(4) -0.001(3) -0.007(3) -0.002(2)
 F15 0.042(3) 0.035(3) 0.063(3) 0.002(2) -0.002(2) -0.004(2)
 F16 0.054(3) 0.057(4) 0.066(4) -0.004(3) -0.001(3) 0.006(3)
 O34 0.076(6) 0.144(9) 0.057(5) -0.003(5) 0.012(4) -0.056(6)
 O35 0.069(5) 0.075(5) 0.073(5) 0.024(4) 0.005(4) -0.005(5)
 O36 0.076(6) 0.110(7) 0.064(5) -0.019(5) 0.001(4) 0.040(5)
 O37 0.054(5) 0.065(5) 0.069(5) -0.009(4) -0.003(4) -0.005(4)
 O38 0.059(5) 0.102(7) 0.070(5) 0.012(5) 0.003(4) -0.006(5)
 O39 0.046(5) 0.132(8) 0.071(5) 0.021(5) -0.005(4) 0.001(5)
 O40 0.077(6) 0.060(5) 0.100(6) 0.014(4) 0.007(5) -0.006(5)
 O41 0.068(5) 0.057(5) 0.099(6) 0.021(4) 0.011(4) 0.004(4)
 O42 0.064(6) 0.124(8) 0.074(6) 0.029(5) -0.003(4) -0.001(5)
 O43 0.060(5) 0.105(7) 0.060(5) 0.015(5) -0.001(4) -0.007(5)
 O44 0.063(5) 0.109(7) 0.075(5) -0.035(5) 0.012(4) -0.020(5)
 O45 0.071(5) 0.075(6) 0.077(5) -0.018(4) 0.010(4) -0.011(4)
 O46 0.065(5) 0.078(6) 0.063(5) -0.002(4) -0.010(4) -0.014(4)
 O47 0.074(6) 0.089(6) 0.085(6) 0.014(5) -0.013(5) -0.039(5)
 O48 0.054(4) 0.055(4) 0.082(5) 0.000(4) 0.009(4) 0.008(4)
 O49 0.040(4) 0.104(7) 0.056(4) 0.007(4) 0.002(3) 0.010(4)
 O50 0.053(5) 0.095(6) 0.073(5) 0.018(5) -0.010(4) -0.024(4)
 O51 0.056(5) 0.051(4) 0.078(5) 0.012(4) -0.010(4) -0.026(4)
 O52 0.098(7) 0.043(4) 0.078(5) -0.008(4) -0.001(5) -0.015(4)
 O53 0.050(4) 0.033(4) 0.114(7) 0.000(4) -0.012(4) 0.004(3)
 O54 0.068(5) 0.045(4) 0.097(6) 0.025(4) -0.031(5) -0.019(4)
 O55 0.060(5) 0.055(5) 0.088(5) 0.023(4) -0.026(4) -0.017(4)
 O56 0.048(4) 0.055(4) 0.063(4) 0.003(3) -0.004(3) -0.012(4)
 O57 0.043(4) 0.036(3) 0.074(5) 0.000(3) 0.002(3) -0.005(3)
 O58 0.059(4) 0.059(4) 0.066(5) 0.009(4) -0.005(4) -0.027(4)
 O59 0.054(5) 0.109(7) 0.063(5) -0.007(4) 0.002(4) -0.033(5)
 O60 0.048(5) 0.038(4) 0.138(7) 0.002(4) -0.018(5) 0.001(4)
 O61 0.056(5) 0.088(7) 0.103(7) 0.013(5) 0.008(5) 0.031(5)
 O62 0.050(5) 0.132(8) 0.066(5) 0.002(5) 0.002(4) -0.018(5)
 O63 0.054(5) 0.153(9) 0.069(6) -0.007(6) 0.008(4) -0.013(5)
 O64 0.067(5) 0.054(4) 0.071(5) -0.012(4) 0.024(4) -0.021(4)
 O65 0.092(6) 0.058(5) 0.061(5) 0.004(4) 0.008(4) -0.031(4)
 C85 0.069(8) 0.070(8) 0.071(9) -0.008(7) 0.008(7) -0.023(7)
 C86 0.113(10) 0.096(9) 0.125(10) 0.007(8) 0.042(8) -0.066(8)
 C87 0.144(13) 0.122(10) 0.139(13) 0.011(9) 0.021(10) -0.052(10)
 C88 0.239(19) 0.179(16) 0.144(10) -0.004(10) 0.075(10) -0.137(14)
 C89 0.132(11) 0.147(15) 0.219(16) 0.033(12) 0.022(10) -0.071(10)
 C90 0.042(6) 0.059(7) 0.076(8) -0.001(6) 0.009(6) 0.003(5)
 C91 0.086(9) 0.040(6) 0.092(9) -0.004(6) 0.038(7) 0.002(6)
 C92 0.128(14) 0.091(11) 0.095(11) -0.026(9) 0.009(10) 0.021(10)
 C93 0.086(10) 0.062(9) 0.164(15) -0.008(9) -0.038(10) 0.007(8)
 C94 0.071(10) 0.117(13) 0.166(16) -0.027(12) 0.047(10) -0.015(9)
 C95 0.093(11) 0.040(7) 0.144(13) 0.033(7) 0.034(10) 0.014(7)
 C96 0.127(7) 0.069(5) 0.181(9) -0.021(5) -0.022(6) 0.038(5)
 C97 0.173(12) 0.053(9) 0.208(14) 0.011(9) 0.015(10) 0.042(9)
 C98 0.167(11) 0.078(10) 0.231(18) 0.000(11) -0.023(10) 0.006(8)
 C99 0.178(17) 0.125(16) 0.196(11) 0.005(9) -0.027(10) 0.029(13)
 C100 0.060(8) 0.111(11) 0.065(8) 0.016(7) -0.009(7) 0.004(8)
 C101 0.089(8) 0.189(14) 0.063(8) 0.032(8) -0.001(6) 0.012(8)
 C102 0.111(11) 0.225(15) 0.090(11) 0.007(10) 0.005(9) 0.002(10)
 C103 0.101(8) 0.199(17) 0.074(9) -0.002(10) 0.010(7) 0.006(9)
 C104 0.144(14) 0.217(14) 0.103(12) 0.065(10) 0.045(10) 0.043(10)
 C105 0.045(7) 0.099(10) 0.074(8) -0.006(7) -0.003(6) 0.012(7)
 C106 0.054(7) 0.110(11) 0.065(8) 0.019(7) 0.003(6) 0.025(7)
 C107 0.104(12) 0.114(13) 0.112(12) 0.045(10) -0.001(9) 0.024(10)
 C108 0.071(9) 0.135(13) 0.081(9) 0.002(9) -0.014(7) 0.026(9)
 C109 0.096(11) 0.190(19) 0.065(9) 0.007(10) -0.002(8) 0.027(12)
 C110 0.061(8) 0.075(9) 0.083(9) -0.019(7) -0.013(7) 0.005(7)
 C111 0.127(7) 0.069(5) 0.181(9) -0.021(5) -0.022(6) 0.038(5)
 C112 0.112(14) 0.125(15) 0.153(16) -0.072(13) 0.032(12) -0.004(12)
 C113 0.155(18) 0.125(15) 0.173(18) -0.063(13) 0.108(15) -0.039(13)
 C114 0.093(12) 0.19(2) 0.112(13) -0.085(13) -0.009(10) -0.033(12)
 C115 0.049(7) 0.098(10) 0.059(7) 0.000(7) 0.002(6) 0.006(7)
 C116 0.062(7) 0.093(8) 0.115(9) -0.017(7) 0.010(6) 0.025(6)
 C117 0.081(9) 0.104(11) 0.157(11) -0.009(9) -0.005(8) 0.017(8)
 C118 0.095(11) 0.103(8) 0.231(17) -0.032(9) 0.023(11) 0.014(8)
 C119 0.098(11) 0.140(13) 0.145(10) -0.006(9) 0.031(8) 0.031(9)
 C120 0.061(7) 0.076(9) 0.071(8) -0.002(7) -0.007(6) -0.031(7)
 C121 0.077(10) 0.116(13) 0.100(11) -0.007(9) -0.014(8) -0.048(9)
 C122 0.22(3) 0.21(3) 0.18(2) 0.083(19) -0.15(2) -0.13(2)
 C123 0.067(10) 0.136(15) 0.180(18) -0.046(13) 0.009(11) -0.046(10)
 C124 0.117(14) 0.147(18) 0.146(16) -0.065(14) 0.010(12) -0.069(13)
 C125 0.039(6) 0.061(7) 0.080(8) 0.006(6) 0.001(6) 0.004(5)
 C126 0.052(7) 0.129(12) 0.065(8) 0.014(8) -0.001(6) -0.038(8)
 C127 0.094(12) 0.23(2) 0.099(12) 0.036(13) 0.002(9) -0.093(14)
 C128 0.087(11) 0.173(19) 0.121(14) -0.009(13) 0.048(10) -0.021(12)
 C129 0.094(11) 0.133(14) 0.125(13) 0.071(12) 0.004(10) -0.032(10)
 C130 0.063(8) 0.046(7) 0.086(9) -0.002(7) 0.014(7) -0.015(6)
 C131 0.113(12) 0.043(7) 0.116(12) 0.002(7) 0.043(10) -0.009(8)
 C132 0.159(17) 0.052(8) 0.140(14) 0.007(9) 0.019(13) 0.045(10)
 C133 0.144(17) 0.097(13) 0.17(2) -0.051(13) -0.009(14) 0.040(12)
 C134 0.16(2) 0.051(10) 0.39(4) -0.049(16) 0.11(2) -0.030(11)
 C135 0.053(7) 0.039(6) 0.060(6) 0.008(5) 0.006(5) 0.008(5)
 C136 0.058(7) 0.042(6) 0.115(10) -0.004(6) 0.024(7) -0.004(6)
 C137 0.121(14) 0.079(10) 0.21(2) -0.030(12) 0.102(14) -0.025(10)
 C138 0.100(12) 0.062(9) 0.22(2) -0.019(11) -0.044(13) 0.022(9)
 C139 0.071(9) 0.074(9) 0.135(12) -0.046(9) 0.031(8) -0.010(7)
 C140 0.077(9) 0.059(8) 0.093(9) 0.020(7) -0.026(7) -0.001(7)
 C141 0.082(9) 0.042(6) 0.099(9) 0.025(6) -0.025(7) -0.006(6)
 C142 0.144(15) 0.106(12) 0.119(12) 0.061(10) -0.073(11) -0.062(11)
 C143 0.093(10) 0.049(7) 0.110(10) 0.036(7) -0.025(8) -0.002(7)
 C144 0.091(10) 0.066(8) 0.108(11) 0.015(7) 0.013(8) -0.017(8)
 C145 0.055(6) 0.032(5) 0.064(7) 0.001(5) -0.011(5) 0.012(5)
 C146 0.069(6) 0.083(7) 0.045(5) -0.014(5) -0.007(5) -0.007(5)
 C147 0.208(16) 0.116(10) 0.068(7) -0.006(7) 0.003(9) -0.029(10)
 C148 0.109(9) 0.112(9) 0.124(12) -0.039(8) -0.013(8) 0.008(8)
 C149 0.100(8) 0.143(13) 0.101(10) -0.030(9) -0.007(7) -0.030(8)
 C150 0.058(8) 0.070(8) 0.078(8) -0.024(7) -0.023(6) 0.019(7)
 C151 0.127(7) 0.069(5) 0.181(9) -0.021(5) -0.022(6) 0.038(5)
 C152 0.216(17) 0.136(15) 0.253(14) -0.066(12) -0.102(13) 0.109(12)
 C153 0.187(17) 0.166(19) 0.227(13) -0.031(12) 0.003(12) 0.044(14)
 C154 0.182(14) 0.078(8) 0.209(18) -0.014(9) -0.046(12) 0.038(8)
 C155 0.086(9) 0.047(7) 0.075(8) -0.002(6) 0.007(7) -0.029(6)
 C156 0.159(12) 0.028(6) 0.195(13) -0.016(7) 0.086(9) -0.034(7)
 C157 0.175(13) 0.064(10) 0.257(19) -0.032(11) 0.103(12) -0.052(9)
 C158 0.136(13) 0.054(8) 0.200(13) -0.038(8) 0.074(10) -0.033(8)
 C159 0.209(16) 0.093(14) 0.238(16) -0.001(11) 0.059(12) 0.000(12)
 C160 0.054(7) 0.079(9) 0.075(9) 0.004(7) -0.003(7) -0.016(6)
 C161 0.023(6) 0.203(15) 0.157(12) 0.041(11) -0.018(6) -0.018(8)
 C162 0.065(10) 0.25(2) 0.190(14) 0.054(13) -0.035(9) -0.020(12)
 C163 0.089(13) 0.223(16) 0.28(2) 0.035(13) -0.045(14) -0.031(10)
 C164 0.050(9) 0.32(2) 0.203(15) 0.014(14) -0.005(9) -0.004(13)
 Cu1 0.0741(11) 0.0506(9) 0.0826(12) 0.0010(8) 0.0144(9) 0.0102(8)
 F17 0.093(8) 0.191(13) 0.256(16) 0.041(11) -0.018(9) 0.013(9)
 F18 0.176(12) 0.124(9) 0.264(15) 0.084(10) -0.052(11) -0.066(9)
 F19 0.190(13) 0.220(16) 0.156(11) -0.011(10) -0.030(10) -0.085(12)
 F20 0.170(10) 0.142(9) 0.087(6) -0.017(6) 0.014(6) 0.014(7)
 F21 0.101(8) 0.242(15) 0.153(9) 0.026(9) 0.038(7) 0.048(9)
 F22 0.164(10) 0.099(7) 0.127(8) 0.017(6) 0.038(7) -0.016(7)
 F23 0.33(2) 0.119(9) 0.156(10) -0.067(8) -0.113(12) 0.091(11)
 F24 0.234(14) 0.067(6) 0.165(9) -0.020(6) 0.075(9) -0.031(7)
 F25 0.139(9) 0.102(7) 0.227(13) -0.045(8) 0.051(9) 0.026(7)
 F26 0.082(6) 0.181(11) 0.194(11) -0.011(9) 0.035(7) -0.019(7)
 F27 0.136(10) 0.202(13) 0.221(14) 0.090(11) -0.080(10) -0.047(9)
 F28 0.128(8) 0.073(6) 0.205(11) 0.013(6) 0.022(7) -0.026(6)
 O66 0.085(6) 0.095(7) 0.081(6) -0.003(5) 0.001(5) 0.011(5)
 O67 0.104(7) 0.070(6) 0.082(6) 0.001(5) -0.001(5) 0.016(5)
 O68 0.073(6) 0.049(4) 0.093(6) 0.003(4) 0.016(5) 0.005(4)
 O69 0.089(6) 0.052(5) 0.108(7) -0.006(4) 0.020(5) 0.018(5)
 N1 0.063(6) 0.057(6) 0.076(7) -0.005(5) 0.015(5) 0.016(5)
 N2 0.134(12) 0.089(9) 0.161(13) 0.038(9) 0.052(11) 0.055(9)
 N3 0.065(6) 0.053(6) 0.091(7) 0.000(5) 0.007(5) 0.007(5)
 C165 0.078(9) 0.049(7) 0.107(10) -0.009(7) -0.007(8) 0.008(6)
 C166 0.089(10) 0.048(7) 0.097(10) -0.001(6) 0.013(7) 0.019(7)
 C167 0.097(10) 0.050(7) 0.068(7) 0.005(6) 0.010(7) 0.025(7)
 C168 0.069(8) 0.055(7) 0.078(8) 0.005(6) 0.013(6) 0.010(6)
 C169 0.093(10) 0.046(7) 0.082(8) 0.006(6) 0.011(7) -0.002(7)
 C170 0.087(8) 0.041(5) 0.072(7) 0.001(4) 0.013(5) 0.016(5)
 C171 0.196(15) 0.043(6) 0.157(13) 0.007(6) 0.107(13) 0.014(6)
 C172 0.184(15) 0.045(5) 0.150(12) 0.009(5) 0.098(12) 0.013(6)
 C173 0.087(7) 0.043(5) 0.068(6) 0.008(4) 0.006(5) 0.011(5)
 C174 0.091(8) 0.048(5) 0.085(7) -0.001(5) 0.017(6) 0.011(5)
 C175 0.086(8) 0.042(4) 0.088(7) -0.002(4) 0.018(6) 0.016(5)
 C176 0.090(9) 0.031(5) 0.061(7) 0.000(5) 0.013(6) 0.016(5)
 C177 0.091(10) 0.064(8) 0.091(9) -0.011(7) -0.008(8) 0.006(7)
 C178 0.094(10) 0.066(8) 0.100(11) -0.007(7) 0.006(8) 0.022(8)
 C179 0.100(10) 0.052(7) 0.070(8) -0.007(6) 0.020(7) 0.018(7)
 C180 0.134(13) 0.050(7) 0.081(9) -0.011(7) 0.010(9) -0.007(8)
 C181 0.134(13) 0.058(8) 0.085(10) -0.011(7) -0.034(9) 0.037(8)
 C184 0.108(10) 0.144(11) 0.094(10) 0.004(8) -0.016(8) -0.024(8)
 C185 0.108(12) 0.151(11) 0.096(11) -0.006(8) 0.023(9) -0.029(8)
 C186 0.160(16) 0.080(10) 0.103(11) -0.042(9) -0.059(11) 0.051(11)
 C187 0.086(9) 0.063(8) 0.107(10) -0.037(7) -0.028(8) 0.027(7)
 C188 0.079(10) 0.078(10) 0.138(13) -0.033(10) -0.022(9) 0.018(8)
 C189 0.077(10) 0.069(9) 0.179(17) -0.058(10) -0.010(10) 0.039(8)
 C190 0.074(9) 0.057(8) 0.108(10) -0.026(7) -0.001(8) -0.014(7)
 C191 0.112(11) 0.054(7) 0.091(10) -0.003(7) -0.017(8) 0.024(8)
 C192 0.095(10) 0.058(7) 0.068(8) -0.006(6) 0.020(7) -0.007(7)
 C193 0.092(10) 0.059(8) 0.083(9) -0.006(6) 0.017(7) 0.000(7)
 C194 0.079(9) 0.058(7) 0.083(9) 0.003(7) 0.019(7) 0.016(7)
 C195 0.067(8) 0.084(9) 0.075(8) 0.004(7) 0.019(7) 0.001(7)
 C196 0.066(8) 0.046(6) 0.100(10) 0.006(6) 0.017(7) 0.008(6)
 C197 0.072(8) 0.079(9) 0.078(9) -0.003(7) 0.013(7) 0.012(7)
 C198 0.063(9) 0.162(16) 0.078(10) -0.011(10) 0.015(8) -0.010(9)
 C199 0.069(9) 0.107(11) 0.099(10) -0.005(8) 0.032(8) -0.014(8)
 C200 0.081(10) 0.088(10) 0.086(10) 0.002(8) 0.015(8) 0.015(8)
 C201 0.066(9) 0.180(18) 0.080(10) 0.001(10) 0.015(8) 0.006(10)
 C202 0.051(8) 0.192(18) 0.075(9) 0.019(10) 0.007(7) -0.004(9)
 C203 0.061(5) 0.071(7) 0.071(5) 0.005(5) 0.006(4) 0.004(5)
 C210 0.065(5) 0.061(6) 0.067(5) 0.011(4) -0.003(4) 0.001(4)
 C213 0.100(9) 0.118(11) 0.080(6) 0.022(6) 0.008(6) 0.020(8)
 C214 0.043(7) 0.072(9) 0.132(12) -0.003(8) 0.011(7) -0.004(6)
 C215 0.056(8) 0.060(8) 0.153(14) 0.014(8) -0.015(8) -0.002(7)
 C216 0.074(9) 0.121(12) 0.074(9) 0.004(8) 0.005(7) -0.015(9)
 C217 0.091(10) 0.102(11) 0.087(11) -0.015(8) -0.017(9) 0.029(9)
 C218 0.134(16) 0.094(12) 0.096(13) -0.005(9) -0.041(11) 0.039(11)
 C219 0.20(2) 0.095(13) 0.097(14) 0.028(10) 0.051(15) 0.044(15)
 C220 0.121(15) 0.124(15) 0.124(15) 0.054(13) 0.035(13) 0.017(12)
 C221 0.045(8) 0.193(19) 0.108(12) 0.044(12) 0.004(8) -0.025(10)
 C222 0.090(12) 0.078(11) 0.154(16) 0.023(10) 0.017(12) 0.025(9)
 C223 0.064(8) 0.081(10) 0.103(10) 0.010(8) -0.003(7) 0.008(8)
 C224 0.066(8) 0.055(7) 0.100(10) -0.001(7) 0.018(7) 0.019(6)
 C225 0.075(9) 0.071(8) 0.088(9) -0.004(7) 0.015(7) 0.010(7)
 C226 0.118(13) 0.063(9) 0.091(11) -0.003(8) 0.022(9) 0.006(9)
 C227 0.094(12) 0.114(14) 0.087(11) 0.005(10) 0.009(9) 0.040(10)
 C228 0.091(10) 0.066(8) 0.069(8) 0.011(7) 0.009(7) 0.014(7)
 C229 0.115(13) 0.078(10) 0.088(10) 0.004(8) 0.003(9) -0.012(9)
 C230 0.055(8) 0.069(9) 0.127(13) 0.014(9) -0.002(8) 0.007(7)
 C231 0.127(18) 0.115(16) 0.152(19) 0.043(14) -0.028(15) -0.039(14)
 N5 0.088(13) 0.136(13) 0.15(2) -0.017(12) 0.001(12) -0.048(9)
 C182 0.07(2) 0.131(14) 0.21(4) -0.030(15) 0.01(2) -0.042(11)
 C204 0.062(8) 0.14(2) 0.074(7) 0.022(8) 0.007(6) 0.021(10)
 C205 0.062(7) 0.097(17) 0.070(7) 0.018(8) -0.001(5) 0.010(8)
 C206 0.049(7) 0.073(13) 0.061(6) 0.011(6) 0.006(5) 0.012(7)
 C207 0.052(7) 0.053(11) 0.060(7) 0.005(6) 0.005(5) -0.003(6)
 N4 0.094(14) 0.133(14) 0.082(14) 0.002(10) -0.020(10) -0.027(10)
 C183 0.085(13) 0.14(2) 0.049(14) 0.017(14) -0.008(10) -0.027(12)
 C208 0.067(12) 0.070(13) 0.072(8) 0.001(7) 0.012(7) -0.002(11)
 C209 0.079(13) 0.076(13) 0.071(9) -0.007(8) 0.014(8) -0.013(12)
 C211 0.079(15) 0.078(12) 0.073(8) 0.001(8) 0.010(8) -0.017(12)
 C212 0.086(15) 0.079(12) 0.075(9) 0.000(8) 0.011(9) -0.015(12)
 O75 0.15(2) 0.120(18) 0.150(17) -0.022(12) 0.011(13) -0.007(14)
 C238 0.18(2) 0.065(18) 0.168(19) -0.005(14) 0.010(15) 0.024(16)
 C239 0.16(2) 0.033(11) 0.157(18) -0.004(12) -0.008(13) 0.036(11)
 C240 0.17(2) 0.076(18) 0.16(3) -0.016(18) -0.008(17) 0.008(15)
 O76 0.28(4) 0.14(2) 0.18(2) 0.014(16) -0.04(2) -0.02(2)
 C232 0.14(3) 0.152(19) 0.14(2) 0.009(16) 0.04(2) -0.001(17)
 C233 0.11(2) 0.15(2) 0.141(17) 0.009(15) 0.037(15) 0.001(17)
 C234 0.078(19) 0.18(3) 0.136(17) -0.002(16) 0.030(15) 0.05(2)
 O72 0.152(17) 0.118(15) 0.111(14) 0.047(11) 0.052(11) 0.042(13)
 C235 0.12(2) 0.092(14) 0.17(2) 0.046(13) 0.041(17) 0.021(14)
 C236 0.148(19) 0.093(14) 0.126(17) 0.055(12) 0.044(14) 0.028(13)
 C237 0.12(2) 0.108(16) 0.132(17) 0.041(13) 0.042(15) 0.026(15)
 O71 0.15(2) 0.17(2) 0.129(15) 0.000(14) -0.052(14) -0.033(17)
 C241 0.16(3) 0.18(3) 0.114(17) 0.009(15) -0.058(16) 0.03(2)
 C242 0.10(2) 0.18(2) 0.127(16) -0.001(14) -0.039(15) -0.010(17)
 C1A 0.20(3) 0.15(2) 0.15(3) 0.063(19) -0.07(2) -0.076(18)
 O244 0.19(2) 0.153(18) 0.18(2) 0.077(16) -0.111(18) -0.080(16)
 C245 0.19(2) 0.151(19) 0.13(2) 0.059(17) -0.088(18) -0.078(17)
 C246 0.22(3) 0.15(3) 0.23(4) 0.03(3) -0.04(3) -0.09(2)
 Ni11 0.0311(8) 0.0306(8) 0.0741(11) 0.0055(7) -0.0036(7) -0.0010(7)
 Ni10 0.0353(9) 0.0255(8) 0.0961(13) 0.0025(8) -0.0119(8) 0.0033(7)
 Ni9 0.0427(9) 0.0256(8) 0.0783(12) 0.0007(7) -0.0139(8) 0.0012(7)
 Ni16 0.0370(8) 0.0301(8) 0.0655(10) -0.0013(7) -0.0097(7) 0.0007(7)
 Ni15 0.0310(8) 0.0267(7) 0.0667(10) -0.0022(7) -0.0040(7) -0.0016(6)
 Ni14 0.0282(7) 0.0241(7) 0.0669(10) 0.0006(7) -0.0017(7) -0.0018(6)
 Ni13 0.0329(8) 0.0240(7) 0.0676(10) 0.0043(7) -0.0059(7) -0.0033(6)
 Ni12 0.0347(8) 0.0229(7) 0.0703(10) 0.0064(7) -0.0063(7) -0.0017(6)
 Ni1 0.0477(10) 0.0621(11) 0.0608(11) 0.0049(9) -0.0029(8) -0.0097(9)
 Ni2 0.0507(10) 0.0580(11) 0.0551(10) -0.0011(8) -0.0029(8) -0.0026(8)
 Ni3 0.0521(11) 0.0810(13) 0.0572(11) 0.0086(9) 0.0008(8) 0.0024(10)
 Ni4 0.0550(11) 0.0579(11) 0.0618(11) 0.0074(9) 0.0028(8) -0.0052(9)
 Ni5 0.0495(10) 0.0814(13) 0.0568(11) -0.0067(9) 0.0062(8) -0.0090(10)
 Ni7 0.0419(9) 0.0375(9) 0.0706(11) 0.0087(8) -0.0099(8) -0.0044(7)
 Ni8 0.0474(10) 0.0398(9) 0.0695(11) 0.0084(8) -0.0106(8) -0.0078(8)
 Ni6 0.0419(9) 0.0624(11) 0.0577(10) -0.0035(8) -0.0002(8) -0.0065(8)
 C1B 0.14(3) 0.19(2) 0.13(2) 0.003(15) -0.01(2) 0.003(18)

_geom_special_details
;
 All esds (except the esd in the dihedral angle between two l.s. planes)
 are estimated using the full covariance matrix.  The cell esds are taken
 into account individually in the estimation of esds in distances, angles
 and torsion angles; correlations between esds in cell parameters are only
 used when they are defined by crystal symmetry.  An approximate (isotropic)
 treatment of cell esds is used for estimating esds involving l.s. planes.
;
loop_
  _geom_bond_atom_site_label_1
  _geom_bond_atom_site_label_2
  _geom_bond_distance
  _geom_bond_site_symmetry_2
  _geom_bond_publ_flag
 Cr9 F2 1.928(5) . ?
 Cr9 F3 1.926(5) . ?
 Cr9 O7 1.945(7) . ?
 Cr9 O9 1.937(9) . ?
 Cr9 O10 1.943(7) . ?
 Cr9 O12 1.973(7) . ?
 Cr10 F1 1.933(5) . ?
 Cr10 F2 1.936(5) . ?
 Cr10 O5 1.926(9) . ?
 Cr10 O6 1.934(7) . ?
 Cr10 O8 1.944(9) . ?
 Cr10 O2 1.99(2) . ?
 Cr10 O3 1.93(2) . ?
 Cr11 F1 1.934(5) . ?
 Cr11 F8 1.912(5) . ?
 Cr11 O1 1.928(6) . ?
 Cr11 O4 1.964(7) . ?
 Cr11 O31 1.941(7) . ?
 Cr11 O33 1.955(7) . ?
 Cr12 F7 1.917(5) . ?
 Cr12 F8 1.962(5) . ?
 Cr12 O27 1.946(7) . ?
 Cr12 O29 1.946(7) . ?
 Cr12 O30 1.967(6) . ?
 Cr12 O32 1.965(7) . ?
 Cr13 F6 1.977(5) . ?
 Cr13 F7 1.949(5) . ?
 Cr13 O23 1.946(6) . ?
 Cr13 O25 1.978(7) . ?
 Cr13 O26 1.967(6) . ?
 Cr13 O28 1.982(7) . ?
 Cr14 F5 1.960(5) . ?
 Cr14 F6 1.933(5) . ?
 Cr14 O19 1.964(6) . ?
 Cr14 O21 1.974(6) . ?
 Cr14 O22 1.945(7) . ?
 Cr14 O24 1.948(7) . ?
 Cr15 F4 1.927(5) . ?
 Cr15 F5 1.918(5) . ?
 Cr15 O15 1.950(6) . ?
 Cr15 O17 1.945(8) . ?
 Cr15 O18 1.935(6) . ?
 Cr15 O20 1.949(7) . ?
 Cr16 F3 1.930(5) . ?
 Cr16 F4 1.923(5) . ?
 Cr16 O11 1.954(7) . ?
 Cr16 O13 1.955(7) . ?
 Cr16 O14 1.953(6) . ?
 Cr16 O16 1.961(8) . ?
 O1 C1 1.262(12) . ?
 O4 C6 1.271(12) . ?
 O5 C6 1.251(12) . ?
 O6 C16 1.249(13) . ?
 O7 C16 1.235(12) . ?
 O8 C11 1.251(14) . ?
 O9 C11 1.255(14) . ?
 O10 C21 1.251(12) . ?
 O11 C21 1.251(12) . ?
 O12 C26 1.257(12) . ?
 O13 C26 1.264(12) . ?
 O14 C36 1.244(11) . ?
 O15 C36 1.242(11) . ?
 O16 C31 1.260(12) . ?
 O17 C31 1.267(13) . ?
 O18 C41 1.265(12) . ?
 O19 C41 1.260(11) . ?
 O20 C46 1.241(11) . ?
 O21 C46 1.276(11) . ?
 O22 C60 1.286(11) . ?
 O23 C60 1.257(11) . ?
 O24 C51 1.256(11) . ?
 O25 C51 1.263(11) . ?
 O26 C65 1.259(11) . ?
 O27 C65 1.251(11) . ?
 O28 C70 1.242(11) . ?
 O29 C70 1.297(11) . ?
 O30 C80 1.251(12) . ?
 O31 C80 1.248(12) . ?
 O32 C75 1.283(11) . ?
 O33 C75 1.255(12) . ?
 C1 C2 1.509(14) . ?
 C1 O2 1.265(14) . ?
 C1 O3 1.287(16) . ?
 C2 C3 1.53(2) . ?
 C2 C4 1.503(17) . ?
 C2 C5 1.51(2) . ?
 C6 C7 1.490(16) . ?
 C7 C8 1.557(19) . ?
 C7 C9 1.50(2) . ?
 C7 C10 1.503(17) . ?
 C11 C12 1.529(19) . ?
 C12 C13 1.49(2) . ?
 C12 C14 1.45(3) . ?
 C12 C15 1.49(3) . ?
 C16 C17 1.542(14) . ?
 C17 C18 1.39(2) . ?
 C17 C19 1.58(2) . ?
 C17 C20 1.512(17) . ?
 C21 C22 1.552(14) . ?
 C22 C23 1.489(17) . ?
 C22 C24 1.471(19) . ?
 C22 C25 1.532(17) . ?
 C26 C27 1.522(15) . ?
 C27 C28 1.512(16) . ?
 C27 C29 1.559(15) . ?
 C27 C30 1.539(15) . ?
 C31 C32 1.465(16) . ?
 C32 C33 1.516(18) . ?
 C32 C34 1.597(18) . ?
 C32 C35 1.540(19) . ?
 C32 C33A 1.63(3) . ?
 C32 C34A 1.58(3) . ?
 C32 C35A 1.57(3) . ?
 C36 C37 1.532(13) . ?
 C37 C38 1.524(16) . ?
 C37 C39 1.517(16) . ?
 C37 C40 1.515(16) . ?
 C41 C42 1.537(12) . ?
 C42 C43 1.515(16) . ?
 C42 C44 1.531(15) . ?
 C42 C45 1.543(15) . ?
 C46 C47 1.513(14) . ?
 C47 C48 1.502(17) . ?
 C47 C49 1.534(15) . ?
 C47 C50 1.522(16) . ?
 C51 C56 1.512(17) . ?
 C51 C52 1.498(18) . ?
 C60 C61 1.525(13) . ?
 C61 C62 1.538(13) . ?
 C61 C63 1.527(14) . ?
 C61 C64 1.535(13) . ?
 C65 C66 1.535(12) . ?
 C66 C67 1.552(16) . ?
 C66 C68 1.539(14) . ?
 C66 C69 1.502(14) . ?
 C70 C71 1.518(14) . ?
 C71 C72 1.543(15) . ?
 C71 C73 1.548(15) . ?
 C71 C74 1.514(14) . ?
 C75 C76 1.465(17) . ?
 C76 C77 1.43(2) . ?
 C76 C78 1.51(2) . ?
 C76 C79 1.64(3) . ?
 C80 C81 1.551(14) . ?
 C81 C82 1.48(2) . ?
 C81 C83 1.532(18) . ?
 C81 C84 1.498(18) . ?
 C56 C57 1.41(3) . ?
 C56 C58 1.50(3) . ?
 C56 C59 1.74(4) . ?
 C52 C53 1.41(5) . ?
 C52 C54 1.49(5) . ?
 C52 C55 1.53(4) . ?
 Cr1 F12 1.909(6) . ?
 Cr1 F13 1.934(5) . ?
 Cr1 O47 1.938(8) . ?
 Cr1 O49 1.948(8) . ?
 Cr1 O50 1.938(8) . ?
 Cr1 O52 1.949(9) . ?
 Cr2 F11 1.952(6) . ?
 Cr2 F12 1.942(6) . ?
 Cr2 O43 1.938(8) . ?
 Cr2 O45 1.941(8) . ?
 Cr2 O46 1.968(8) . ?
 Cr2 O48 1.971(8) . ?
 Cr3 F10 1.951(6) . ?
 Cr3 F11 1.931(6) . ?
 Cr3 O39 1.959(8) . ?
 Cr3 O41 1.971(9) . ?
 Cr3 O42 1.953(9) . ?
 Cr3 O44 1.976(9) . ?
 Cr4 F9 1.919(6) . ?
 Cr4 F10 1.929(6) . ?
 Cr4 O35 1.953(8) . ?
 Cr4 O37 1.958(8) . ?
 Cr4 O38 1.946(8) . ?
 Cr4 O40 1.924(9) . ?
 Cr5 F9 1.935(6) . ?
 Cr5 F16 1.921(6) . ?
 Cr5 O34 1.942(9) . ?
 Cr5 O36 1.948(9) . ?
 Cr5 O63 1.950(9) . ?
 Cr5 O65 1.944(9) . ?
 Cr6 F15 1.960(5) . ?
 Cr6 F16 1.945(6) . ?
 Cr6 O59 1.951(8) . ?
 Cr6 O61 1.946(9) . ?
 Cr6 O62 1.973(8) . ?
 Cr6 O64 1.966(8) . ?
 Cr7 F14 1.947(6) . ?
 Cr7 F15 1.920(5) . ?
 Cr7 O55 1.951(7) . ?
 Cr7 O57 1.968(7) . ?
 Cr7 O58 1.941(7) . ?
 Cr7 O60 1.949(8) . ?
 Cr8 F13 1.909(5) . ?
 Cr8 F14 1.924(5) . ?
 Cr8 O51 1.933(7) . ?
 Cr8 O53 1.968(8) . ?
 Cr8 O54 1.935(7) . ?
 Cr8 O56 1.943(7) . ?
 O34 C85 1.203(15) . ?
 O35 C85 1.253(14) . ?
 O36 C90 1.227(14) . ?
 O37 C90 1.227(13) . ?
 O38 C100 1.239(14) . ?
 O39 C100 1.279(15) . ?
 O40 C95 1.262(16) . ?
 O41 C95 1.283(17) . ?
 O42 C105 1.273(14) . ?
 O43 C105 1.246(15) . ?
 O44 C110 1.244(15) . ?
 O45 C110 1.252(15) . ?
 O46 C120 1.249(14) . ?
 O47 C120 1.276(15) . ?
 O48 C115 1.284(14) . ?
 O49 C115 1.267(15) . ?
 O50 C125 1.251(13) . ?
 O51 C125 1.258(13) . ?
 O52 C130 1.242(15) . ?
 O53 C130 1.253(14) . ?
 O54 C140 1.248(14) . ?
 O55 C140 1.286(14) . ?
 O56 C135 1.267(12) . ?
 O57 C135 1.281(12) . ?
 O58 C145 1.247(12) . ?
 O59 C145 1.264(13) . ?
 O60 C150 1.281(15) . ?
 O61 C150 1.255(16) . ?
 O62 C160 1.249(14) . ?
 O63 C160 1.238(14) . ?
 O64 C155 1.257(13) . ?
 O65 C155 1.261(14) . ?
 C85 C86 1.562(17) . ?
 C86 C87 1.52(2) . ?
 C86 C88 1.39(2) . ?
 C86 C89 1.51(3) . ?
 C90 C91 1.564(15) . ?
 C91 C92 1.465(19) . ?
 C91 C93 1.524(19) . ?
 C91 C94 1.582(18) . ?
 C95 C96 1.477(19) . ?
 C96 C97 1.43(3) . ?
 C96 C98 1.46(3) . ?
 C96 C99 1.66(3) . ?
 C100 C101 1.502(19) . ?
 C101 C102 1.55(3) . ?
 C101 C103 1.47(2) . ?
 C101 C104 1.41(3) . ?
 C105 C106 1.523(17) . ?
 C106 C107 1.50(2) . ?
 C106 C108 1.561(19) . ?
 C106 C109 1.518(19) . ?
 C110 C111 1.53(2) . ?
 C111 C112 1.54(3) . ?
 C111 C113 1.53(2) . ?
 C111 C114 1.48(2) . ?
 C115 C116 1.506(17) . ?
 C116 C117 1.52(2) . ?
 C116 C118 1.39(2) . ?
 C116 C119 1.55(2) . ?
 C120 C121 1.530(17) . ?
 C121 C122 1.53(2) . ?
 C121 C123 1.52(2) . ?
 C121 C124 1.50(2) . ?
 C125 C126 1.512(16) . ?
 C126 C127 1.482(19) . ?
 C126 C128 1.55(2) . ?
 C126 C129 1.55(2) . ?
 C130 C131 1.564(17) . ?
 C131 C132 1.46(2) . ?
 C131 C133 1.51(2) . ?
 C131 C134 1.54(2) . ?
 C135 C136 1.515(15) . ?
 C136 C137 1.521(18) . ?
 C136 C138 1.55(2) . ?
 C136 C139 1.489(17) . ?
 C140 C141 1.542(17) . ?
 C141 C142 1.527(18) . ?
 C141 C143 1.548(17) . ?
 C141 C144 1.524(19) . ?
 C145 C146 1.527(14) . ?
 C146 C147 1.432(19) . ?
 C146 C148 1.54(2) . ?
 C146 C149 1.517(19) . ?
 C150 C151 1.507(18) . ?
 C151 C152 1.482(11) . ?
 C151 C153 1.537(13) . ?
 C151 C154 1.485(12) . ?
 C155 C156 1.505(17) . ?
 C156 C157 1.506(15) . ?
 C156 C158 1.500(15) . ?
 C156 C159 1.567(16) . ?
 C160 C161 1.555(17) . ?
 C161 C162 1.45(2) . ?
 C161 C163 1.56(3) . ?
 C161 C164 1.43(3) . ?
 Cu1 O66 2.220(10) . ?
 Cu1 O67 1.977(9) . ?
 Cu1 O68 2.008(8) . ?
 Cu1 O69 2.198(10) . ?
 Cu1 N1 1.992(10) . ?
 Cu1 N3 2.029(10) . ?
 F17 C231 1.41(3) . ?
 F18 C231 1.26(2) . ?
 F19 C231 1.29(2) . ?
 F20 C227 1.312(18) . ?
 F21 C227 1.308(17) . ?
 F22 C227 1.359(19) . ?
 F23 C226 1.287(18) . ?
 F24 C226 1.280(16) . ?
 F25 C226 1.365(18) . ?
 F26 C222 1.381(19) . ?
 F27 C222 1.30(2) . ?
 F28 C222 1.349(17) . ?
 O66 C230 1.248(17) . ?
 O67 C228 1.267(16) . ?
 O68 C225 1.279(15) . ?
 O69 C223 1.248(16) . ?
 N1 C192 1.291(15) . ?
 N1 C196 1.382(15) . ?
 N2 C213 1.403(13) . ?
 N2 C214 1.494(12) . ?
 N3 C165 1.318(16) . ?
 N3 C169 1.313(15) . ?
 C165 C166 1.418(17) . ?
 C166 C167 1.415(18) . ?
 C167 C168 1.439(17) . ?
 C167 C170 1.494(15) . ?
 C168 C169 1.359(16) . ?
 C170 C171 1.402(18) . ?
 C170 C175 1.378(16) . ?
 C171 C172 1.388(19) . ?
 C172 C173 1.337(17) . ?
 C173 C174 1.385(17) . ?
 C173 C176 1.491(14) . ?
 C174 C175 1.386(15) . ?
 C176 C177 1.391(17) . ?
 C176 C181 1.340(16) . ?
 C177 C178 1.412(17) . ?
 C178 C179 1.362(18) . ?
 C179 C180 1.335(18) . ?
 C179 C182 1.536(16) . ?
 C179 C183 1.569(16) . ?
 C180 C181 1.431(18) . ?
 C184 C185 1.501(14) . ?
 C184 N5 1.600(16) . ?
 C184 N4 1.579(16) . ?
 C185 C186 1.605(14) . ?
 C186 C187 1.381(18) . ?
 C186 C191 1.392(18) . ?
 C187 C188 1.382(18) . ?
 C188 C189 1.37(2) . ?
 C189 C190 1.31(2) . ?
 C190 C191 1.354(17) . ?
 C192 C193 1.380(17) . ?
 C193 C194 1.413(18) . ?
 C194 C195 1.401(18) . ?
 C194 C197 1.458(17) . ?
 C195 C196 1.386(17) . ?
 C197 C198 1.358(19) . ?
 C197 C202 1.442(18) . ?
 C198 C199 1.404(19) . ?
 C199 C200 1.399(19) . ?
 C200 C201 1.39(2) . ?
 C200 C203 1.456(17) . ?
 C201 C202 1.369(19) . ?
 C203 C204 1.29(2) . ?
 C203 C207 1.40(2) . ?
 C203 C208 1.43(3) . ?
 C203 C212 1.46(3) . ?
 C210 C213 1.523(17) . ?
 C210 C205 1.45(2) . ?
 C210 C206 1.40(2) . ?
 C210 C209 1.28(3) . ?
 C210 C211 1.36(3) . ?
 C214 C215 1.445(12) . ?
 C215 C216 1.504(13) . ?
 C216 C217 1.395(19) . ?
 C216 C221 1.402(18) . ?
 C217 C218 1.35(2) . ?
 C218 C219 1.39(3) . ?
 C219 C220 1.37(3) . ?
 C220 C221 1.31(2) . ?
 C222 C223 1.46(2) . ?
 C223 C224 1.414(18) . ?
 C224 C225 1.367(18) . ?
 C225 C226 1.516(19) . ?
 C227 C228 1.48(2) . ?
 C228 C229 1.44(2) . ?
 C229 C230 1.43(2) . ?
 C230 C231 1.48(2) . ?
 N5 C182 1.526(16) . ?
 C204 C205 1.34(3) . ?
 C206 C207 1.35(2) . ?
 N4 C183 1.529(16) . ?
 C208 C209 1.43(4) . ?
 C211 C212 1.33(4) . ?
 O75 C239 1.411(19) . ?
 C238 C239 1.420(17) . ?
 C239 C240 1.421(17) . ?
 O76 C233 1.424(19) . ?
 C232 C233 1.425(19) . ?
 C233 C234 1.430(19) . ?
 O72 C236 1.428(19) . ?
 C235 C236 1.441(18) . ?
 C236 C237 1.431(18) . ?
 O71 C242 1.423(19) . ?
 C241 C242 1.438(19) . ?
 C242 C1B 1.442(19) . ?
 C1A C245 1.469(17) . ?
 O244 C245 1.276(18) . ?
 C245 C246 1.471(17) . ?

loop_
  _geom_angle_atom_site_label_1
  _geom_angle_atom_site_label_2
  _geom_angle_atom_site_label_3
  _geom_angle
  _geom_angle_site_symmetry_1
  _geom_angle_site_symmetry_3
  _geom_angle_publ_flag
 F2 Cr9 O7 91.2(2) . . ?
 F2 Cr9 O9 91.8(3) . . ?
 F2 Cr9 O10 177.7(3) . . ?
 F2 Cr9 O12 90.7(3) . . ?
 F3 Cr9 F2 90.2(2) . . ?
 F3 Cr9 O7 178.3(3) . . ?
 F3 Cr9 O9 89.7(3) . . ?
 F3 Cr9 O10 91.3(3) . . ?
 F3 Cr9 O12 91.1(3) . . ?
 O7 Cr9 O12 87.9(3) . . ?
 O9 Cr9 O7 91.3(3) . . ?
 O9 Cr9 O10 86.6(4) . . ?
 O9 Cr9 O12 177.3(3) . . ?
 O10 Cr9 O7 87.3(3) . . ?
 O10 Cr9 O12 90.9(3) . . ?
 F1 Cr10 F2 91.9(2) . . ?
 F1 Cr10 O6 176.8(3) . . ?
 F1 Cr10 O8 90.1(3) . . ?
 F1 Cr10 O2 88.9(6) . . ?
 F2 Cr10 O8 91.0(3) . . ?
 F2 Cr10 O2 170.7(8) . . ?
 O5 Cr10 F1 89.9(3) . . ?
 O5 Cr10 F2 89.8(3) . . ?
 O5 Cr10 O6 88.0(4) . . ?
 O5 Cr10 O8 179.2(3) . . ?
 O5 Cr10 O2 99.4(8) . . ?
 O5 Cr10 O3 81.6(10) . . ?
 O6 Cr10 F2 90.5(3) . . ?
 O6 Cr10 O8 91.9(4) . . ?
 O6 Cr10 O2 89.0(6) . . ?
 O8 Cr10 O2 79.7(8) . . ?
 O3 Cr10 F1 93.8(7) . . ?
 O3 Cr10 F2 169.6(9) . . ?
 O3 Cr10 O6 83.5(7) . . ?
 O3 Cr10 O8 97.6(10) . . ?
 F1 Cr11 O4 90.0(2) . . ?
 F1 Cr11 O31 177.8(3) . . ?
 F1 Cr11 O33 90.4(3) . . ?
 F8 Cr11 F1 88.4(2) . . ?
 F8 Cr11 O1 178.1(3) . . ?
 F8 Cr11 O4 90.6(3) . . ?
 F8 Cr11 O31 91.1(3) . . ?
 F8 Cr11 O33 90.5(2) . . ?
 O1 Cr11 F1 92.5(3) . . ?
 O1 Cr11 O4 91.0(3) . . ?
 O1 Cr11 O31 88.0(3) . . ?
 O1 Cr11 O33 87.9(3) . . ?
 O31 Cr11 O4 87.9(3) . . ?
 O31 Cr11 O33 91.8(3) . . ?
 O33 Cr11 O4 178.8(3) . . ?
 F7 Cr12 F8 86.0(2) . . ?
 F7 Cr12 O27 92.7(2) . . ?
 F7 Cr12 O29 93.1(2) . . ?
 F7 Cr12 O30 179.1(3) . . ?
 F7 Cr12 O32 90.7(3) . . ?
 F8 Cr12 O30 93.1(2) . . ?
 F8 Cr12 O32 90.7(3) . . ?
 O27 Cr12 F8 178.5(3) . . ?
 O27 Cr12 O29 90.8(3) . . ?
 O27 Cr12 O30 88.2(3) . . ?
 O27 Cr12 O32 90.0(3) . . ?
 O29 Cr12 F8 88.6(3) . . ?
 O29 Cr12 O30 86.9(3) . . ?
 O29 Cr12 O32 176.0(3) . . ?
 O32 Cr12 O30 89.2(3) . . ?
 F6 Cr13 O25 91.2(2) . . ?
 F6 Cr13 O28 87.1(2) . . ?
 F7 Cr13 F6 88.9(2) . . ?
 F7 Cr13 O25 89.0(3) . . ?
 F7 Cr13 O26 91.2(2) . . ?
 F7 Cr13 O28 91.3(2) . . ?
 O23 Cr13 F6 92.8(2) . . ?
 O23 Cr13 F7 178.1(3) . . ?
 O23 Cr13 O25 91.7(3) . . ?
 O23 Cr13 O26 87.0(3) . . ?
 O23 Cr13 O28 88.0(3) . . ?
 O25 Cr13 O28 178.3(3) . . ?
 O26 Cr13 F6 179.1(3) . . ?
 O26 Cr13 O25 89.8(3) . . ?
 O26 Cr13 O28 92.0(3) . . ?
 F5 Cr14 O19 92.8(2) . . ?
 F5 Cr14 O21 89.9(2) . . ?
 F6 Cr14 F5 87.5(2) . . ?
 F6 Cr14 O19 177.7(3) . . ?
 F6 Cr14 O21 91.7(2) . . ?
 F6 Cr14 O22 91.8(2) . . ?
 F6 Cr14 O24 91.8(2) . . ?
 O19 Cr14 O21 90.6(3) . . ?
 O22 Cr14 F5 177.7(3) . . ?
 O22 Cr14 O19 87.9(3) . . ?
 O22 Cr14 O21 87.9(3) . . ?
 O22 Cr14 O24 93.3(3) . . ?
 O24 Cr14 F5 88.9(2) . . ?
 O24 Cr14 O19 86.0(3) . . ?
 O24 Cr14 O21 176.3(3) . . ?
 F4 Cr15 O15 91.2(2) . . ?
 F4 Cr15 O17 91.4(2) . . ?
 F4 Cr15 O18 178.0(3) . . ?
 F4 Cr15 O20 89.6(2) . . ?
 F5 Cr15 F4 90.1(2) . . ?
 F5 Cr15 O15 178.0(3) . . ?
 F5 Cr15 O17 91.5(3) . . ?
 F5 Cr15 O18 91.3(2) . . ?
 F5 Cr15 O20 91.0(2) . . ?
 O17 Cr15 O15 89.9(3) . . ?
 O17 Cr15 O20 177.3(3) . . ?
 O18 Cr15 O15 87.4(3) . . ?
 O18 Cr15 O17 87.2(3) . . ?
 O18 Cr15 O20 91.8(3) . . ?
 O20 Cr15 O15 87.6(3) . . ?
 F3 Cr16 O11 90.9(2) . . ?
 F3 Cr16 O13 91.9(2) . . ?
 F3 Cr16 O14 178.7(3) . . ?
 F3 Cr16 O16 90.5(3) . . ?
 F4 Cr16 F3 89.2(2) . . ?
 F4 Cr16 O11 178.5(3) . . ?
 F4 Cr16 O13 90.4(2) . . ?
 F4 Cr16 O14 91.7(2) . . ?
 F4 Cr16 O16 91.2(3) . . ?
 O11 Cr16 O13 91.1(3) . . ?
 O11 Cr16 O16 87.3(3) . . ?
 O13 Cr16 O16 177.2(3) . . ?
 O14 Cr16 O11 88.2(3) . . ?
 O14 Cr16 O13 87.2(3) . . ?
 O14 Cr16 O16 90.4(3) . . ?
 Cr10 F1 Cr11 124.3(3) . . ?
 Cr9 F2 Cr10 124.4(3) . . ?
 Cr9 F3 Cr16 124.4(3) . . ?
 Cr16 F4 Cr15 125.0(2) . . ?
 Cr15 F5 Cr14 122.8(3) . . ?
 Cr14 F6 Cr13 121.8(2) . . ?
 Cr12 F7 Cr13 122.8(3) . . ?
 Cr11 F8 Cr12 123.3(3) . . ?
 C1 O1 Cr11 136.0(6) . . ?
 C6 O4 Cr11 134.1(7) . . ?
 C6 O5 Cr10 137.6(7) . . ?
 C16 O6 Cr10 136.3(7) . . ?
 C16 O7 Cr9 134.6(7) . . ?
 C11 O8 Cr10 133.8(8) . . ?
 C11 O9 Cr9 134.2(8) . . ?
 C21 O10 Cr9 135.5(7) . . ?
 C21 O11 Cr16 131.3(6) . . ?
 C26 O12 Cr9 129.3(7) . . ?
 C26 O13 Cr16 135.8(7) . . ?
 C36 O14 Cr16 134.2(6) . . ?
 C36 O15 Cr15 134.7(6) . . ?
 C31 O16 Cr16 134.5(7) . . ?
 C31 O17 Cr15 135.6(7) . . ?
 C41 O18 Cr15 130.7(6) . . ?
 C41 O19 Cr14 132.7(6) . . ?
 C46 O20 Cr15 138.2(6) . . ?
 C46 O21 Cr14 126.9(6) . . ?
 C60 O22 Cr14 131.4(6) . . ?
 C60 O23 Cr13 135.6(6) . . ?
 C51 O24 Cr14 137.4(6) . . ?
 C51 O25 Cr13 129.9(6) . . ?
 C65 O26 Cr13 136.2(6) . . ?
 C65 O27 Cr12 128.7(6) . . ?
 C70 O28 Cr13 130.8(6) . . ?
 C70 O29 Cr12 135.3(6) . . ?
 C80 O30 Cr12 133.0(6) . . ?
 C80 O31 Cr11 131.8(7) . . ?
 C75 O32 Cr12 129.1(7) . . ?
 C75 O33 Cr11 139.2(6) . . ?
 O1 C1 C2 117.8(10) . . ?
 O1 C1 O2 124.5(13) . . ?
 O1 C1 O3 119.3(16) . . ?
 O2 C1 C2 116.2(14) . . ?
 O3 C1 C2 120.0(16) . . ?
 C1 C2 C3 106.2(11) . . ?
 C1 C2 C5 109.8(11) . . ?
 C4 C2 C1 111.7(10) . . ?
 C4 C2 C3 109.2(13) . . ?
 C4 C2 C5 109.4(12) . . ?
 C5 C2 C3 110.5(14) . . ?
 O4 C6 C7 117.9(10) . . ?
 O5 C6 O4 123.6(10) . . ?
 O5 C6 C7 118.5(10) . . ?
 C6 C7 C8 105.0(11) . . ?
 C6 C7 C9 108.5(12) . . ?
 C6 C7 C10 113.5(10) . . ?
 C9 C7 C8 110.4(17) . . ?
 C9 C7 C10 109.6(15) . . ?
 C10 C7 C8 109.7(11) . . ?
 O8 C11 O9 127.0(11) . . ?
 O8 C11 C12 118.0(13) . . ?
 O9 C11 C12 115.0(13) . . ?
 C13 C12 C11 112.5(14) . . ?
 C13 C12 C15 109.3(19) . . ?
 C14 C12 C11 111.2(17) . . ?
 C14 C12 C13 106.4(19) . . ?
 C14 C12 C15 112.5(19) . . ?
 C15 C12 C11 105.1(15) . . ?
 O6 C16 C17 115.8(10) . . ?
 O7 C16 O6 125.4(9) . . ?
 O7 C16 C17 118.7(10) . . ?
 C16 C17 C19 103.8(11) . . ?
 C18 C17 C16 113.1(12) . . ?
 C18 C17 C19 109.6(15) . . ?
 C18 C17 C20 113.4(14) . . ?
 C20 C17 C16 110.8(10) . . ?
 C20 C17 C19 105.5(12) . . ?
 O10 C21 O11 126.3(9) . . ?
 O10 C21 C22 116.3(9) . . ?
 O11 C21 C22 117.4(9) . . ?
 C23 C22 C21 109.1(9) . . ?
 C23 C22 C25 106.2(12) . . ?
 C24 C22 C21 108.2(11) . . ?
 C24 C22 C23 111.8(12) . . ?
 C24 C22 C25 111.9(11) . . ?
 C25 C22 C21 109.6(9) . . ?
 O12 C26 O13 125.9(10) . . ?
 O12 C26 C27 117.3(9) . . ?
 O13 C26 C27 116.8(9) . . ?
 C26 C27 C29 104.2(9) . . ?
 C26 C27 C30 111.6(9) . . ?
 C28 C27 C26 112.0(9) . . ?
 C28 C27 C29 110.2(10) . . ?
 C28 C27 C30 111.7(10) . . ?
 C30 C27 C29 106.7(9) . . ?
 O16 C31 O17 124.0(10) . . ?
 O16 C31 C32 117.3(10) . . ?
 O17 C31 C32 118.6(10) . . ?
 C31 C32 C33 119.7(13) . . ?
 C31 C32 C34 102.7(13) . . ?
 C31 C32 C35 111.1(13) . . ?
 C31 C32 C33A 99.2(16) . . ?
 C31 C32 C34A 117.1(18) . . ?
 C31 C32 C35A 119(2) . . ?
 C33 C32 C34 106.0(11) . . ?
 C33 C32 C35 111.0(12) . . ?
 C35 C32 C34 104.7(11) . . ?
 C34A C32 C33A 104.9(14) . . ?
 C35A C32 C33A 104.9(15) . . ?
 C35A C32 C34A 108.9(15) . . ?
 O14 C36 C37 116.2(8) . . ?
 O15 C36 O14 126.2(8) . . ?
 O15 C36 C37 117.6(9) . . ?
 C38 C37 C36 107.6(8) . . ?
 C39 C37 C36 108.1(9) . . ?
 C39 C37 C38 110.5(11) . . ?
 C40 C37 C36 111.1(9) . . ?
 C40 C37 C38 110.2(11) . . ?
 C40 C37 C39 109.4(10) . . ?
 O18 C41 C42 115.1(8) . . ?
 O19 C41 O18 125.7(8) . . ?
 O19 C41 C42 119.0(9) . . ?
 C41 C42 C45 109.0(8) . . ?
 C43 C42 C41 107.6(9) . . ?
 C43 C42 C44 112.2(9) . . ?
 C43 C42 C45 110.1(10) . . ?
 C44 C42 C41 106.0(9) . . ?
 C44 C42 C45 111.8(10) . . ?
 O20 C46 O21 125.3(9) . . ?
 O20 C46 C47 116.5(9) . . ?
 O21 C46 C47 118.2(9) . . ?
 C46 C47 C49 106.9(9) . . ?
 C46 C47 C50 112.2(9) . . ?
 C48 C47 C46 109.3(10) . . ?
 C48 C47 C49 108.9(13) . . ?
 C48 C47 C50 109.6(11) . . ?
 C50 C47 C49 109.7(11) . . ?
 O24 C51 O25 125.9(9) . . ?
 O24 C51 C56 114.3(15) . . ?
 O24 C51 C52 118(2) . . ?
 O25 C51 C56 119.1(16) . . ?
 O25 C51 C52 115(2) . . ?
 O22 C60 C61 115.9(8) . . ?
 O23 C60 O22 125.2(9) . . ?
 O23 C60 C61 118.9(8) . . ?
 C60 C61 C62 108.1(8) . . ?
 C60 C61 C63 106.6(8) . . ?
 C60 C61 C64 110.4(7) . . ?
 C63 C61 C62 110.9(8) . . ?
 C63 C61 C64 111.9(9) . . ?
 C64 C61 C62 108.8(8) . . ?
 O26 C65 C66 114.5(8) . . ?
 O27 C65 O26 127.0(8) . . ?
 O27 C65 C66 118.4(8) . . ?
 C65 C66 C67 104.9(9) . . ?
 C65 C66 C68 110.5(8) . . ?
 C68 C66 C67 110.8(9) . . ?
 C69 C66 C65 110.4(8) . . ?
 C69 C66 C67 108.3(10) . . ?
 C69 C66 C68 111.7(10) . . ?
 O28 C70 O29 125.1(9) . . ?
 O28 C70 C71 120.5(8) . . ?
 O29 C70 C71 114.5(8) . . ?
 C70 C71 C72 108.1(9) . . ?
 C70 C71 C73 106.5(9) . . ?
 C72 C71 C73 110.0(9) . . ?
 C74 C71 C70 110.2(8) . . ?
 C74 C71 C72 110.2(9) . . ?
 C74 C71 C73 111.8(9) . . ?
 O32 C75 C76 118.6(10) . . ?
 O33 C75 O32 123.6(9) . . ?
 O33 C75 C76 117.8(10) . . ?
 C75 C76 C78 114.6(12) . . ?
 C75 C76 C79 101.1(14) . . ?
 C77 C76 C75 115.5(14) . . ?
 C77 C76 C78 113.8(17) . . ?
 C77 C76 C79 101.5(16) . . ?
 C78 C76 C79 108.4(16) . . ?
 O30 C80 C81 117.6(9) . . ?
 O31 C80 O30 126.4(9) . . ?
 O31 C80 C81 116.0(9) . . ?
 C82 C81 C80 108.3(10) . . ?
 C82 C81 C83 110.1(12) . . ?
 C82 C81 C84 105.5(13) . . ?
 C83 C81 C80 107.3(10) . . ?
 C84 C81 C80 109.5(9) . . ?
 C84 C81 C83 115.9(12) . . ?
 C1 O2 Cr10 130.1(17) . . ?
 C51 C56 C59 102.0(18) . . ?
 C57 C56 C51 122(2) . . ?
 C57 C56 C58 114.5(18) . . ?
 C57 C56 C59 101.7(17) . . ?
 C58 C56 C51 113.4(19) . . ?
 C58 C56 C59 99(2) . . ?
 C1 O3 Cr10 134(2) . . ?
 C51 C52 C55 108(2) . . ?
 C53 C52 C51 102(3) . . ?
 C53 C52 C54 116(3) . . ?
 C53 C52 C55 113(3) . . ?
 C54 C52 C51 110(3) . . ?
 C54 C52 C55 108(3) . . ?
 F12 Cr1 F13 88.1(2) . . ?
 F12 Cr1 O47 90.7(3) . . ?
 F12 Cr1 O49 92.4(3) . . ?
 F12 Cr1 O50 178.6(3) . . ?
 F12 Cr1 O52 91.1(3) . . ?
 F13 Cr1 O47 178.6(3) . . ?
 F13 Cr1 O49 90.7(3) . . ?
 F13 Cr1 O50 93.2(3) . . ?
 F13 Cr1 O52 90.6(3) . . ?
 O47 Cr1 O49 90.1(4) . . ?
 O47 Cr1 O50 88.0(4) . . ?
 O47 Cr1 O52 88.7(4) . . ?
 O49 Cr1 O52 176.3(4) . . ?
 O50 Cr1 O49 87.0(4) . . ?
 O50 Cr1 O52 89.5(4) . . ?
 F11 Cr2 O46 178.7(3) . . ?
 F11 Cr2 O48 92.3(3) . . ?
 F12 Cr2 F11 88.3(2) . . ?
 F12 Cr2 O46 91.7(3) . . ?
 F12 Cr2 O48 90.2(3) . . ?
 O43 Cr2 F11 92.1(3) . . ?
 O43 Cr2 F12 179.1(3) . . ?
 O43 Cr2 O45 91.0(4) . . ?
 O43 Cr2 O46 87.8(3) . . ?
 O43 Cr2 O48 89.1(3) . . ?
 O45 Cr2 F11 92.5(3) . . ?
 O45 Cr2 F12 89.7(3) . . ?
 O45 Cr2 O46 86.2(3) . . ?
 O45 Cr2 O48 175.2(3) . . ?
 O46 Cr2 O48 89.0(3) . . ?
 F10 Cr3 O39 92.6(3) . . ?
 F10 Cr3 O41 90.6(3) . . ?
 F10 Cr3 O42 179.1(4) . . ?
 F10 Cr3 O44 88.0(3) . . ?
 F11 Cr3 F10 88.6(2) . . ?
 F11 Cr3 O39 178.5(3) . . ?
 F11 Cr3 O41 89.5(3) . . ?
 F11 Cr3 O42 91.9(3) . . ?
 F11 Cr3 O44 91.4(3) . . ?
 O39 Cr3 O41 91.4(4) . . ?
 O39 Cr3 O44 87.7(4) . . ?
 O41 Cr3 O44 178.3(4) . . ?
 O42 Cr3 O39 86.9(3) . . ?
 O42 Cr3 O41 90.2(4) . . ?
 O42 Cr3 O44 91.2(4) . . ?
 F9 Cr4 F10 88.5(2) . . ?
 F9 Cr4 O35 92.0(3) . . ?
 F9 Cr4 O37 90.7(3) . . ?
 F9 Cr4 O38 179.0(3) . . ?
 F9 Cr4 O40 90.4(3) . . ?
 F10 Cr4 O35 178.1(3) . . ?
 F10 Cr4 O37 91.0(3) . . ?
 F10 Cr4 O38 91.2(3) . . ?
 O35 Cr4 O37 90.8(3) . . ?
 O38 Cr4 O35 88.3(4) . . ?
 O38 Cr4 O37 88.3(4) . . ?
 O40 Cr4 F10 91.5(3) . . ?
 O40 Cr4 O35 86.7(4) . . ?
 O40 Cr4 O37 177.3(4) . . ?
 O40 Cr4 O38 90.6(4) . . ?
 F9 Cr5 O34 91.5(3) . . ?
 F9 Cr5 O36 90.7(3) . . ?
 F9 Cr5 O63 179.1(4) . . ?
 F9 Cr5 O65 90.3(3) . . ?
 F16 Cr5 F9 88.3(2) . . ?
 F16 Cr5 O34 179.0(4) . . ?
 F16 Cr5 O36 90.2(3) . . ?
 F16 Cr5 O63 91.3(3) . . ?
 F16 Cr5 O65 92.6(3) . . ?
 O34 Cr5 O36 90.7(4) . . ?
 O34 Cr5 O63 89.0(4) . . ?
 O34 Cr5 O65 86.4(4) . . ?
 O36 Cr5 O63 88.6(4) . . ?
 O65 Cr5 O36 177.1(4) . . ?
 O65 Cr5 O63 90.5(4) . . ?
 F15 Cr6 O62 178.7(3) . . ?
 F15 Cr6 O64 90.3(3) . . ?
 F16 Cr6 F15 88.9(2) . . ?
 F16 Cr6 O59 178.5(4) . . ?
 F16 Cr6 O61 88.8(3) . . ?
 F16 Cr6 O62 92.3(3) . . ?
 F16 Cr6 O64 90.6(3) . . ?
 O59 Cr6 F15 90.9(3) . . ?
 O59 Cr6 O62 87.9(3) . . ?
 O59 Cr6 O64 87.9(4) . . ?
 O61 Cr6 F15 91.3(3) . . ?
 O61 Cr6 O59 92.7(4) . . ?
 O61 Cr6 O62 88.4(4) . . ?
 O61 Cr6 O64 178.3(4) . . ?
 O64 Cr6 O62 90.0(4) . . ?
 F14 Cr7 O55 92.7(3) . . ?
 F14 Cr7 O57 89.7(3) . . ?
 F14 Cr7 O60 89.3(3) . . ?
 F15 Cr7 F14 88.8(2) . . ?
 F15 Cr7 O55 178.2(3) . . ?
 F15 Cr7 O57 90.1(3) . . ?
 F15 Cr7 O58 91.3(3) . . ?
 F15 Cr7 O60 91.7(3) . . ?
 O55 Cr7 O57 90.9(3) . . ?
 O58 Cr7 F14 177.3(3) . . ?
 O58 Cr7 O55 87.2(3) . . ?
 O58 Cr7 O57 87.6(3) . . ?
 O58 Cr7 O60 93.4(3) . . ?
 O60 Cr7 O55 87.3(4) . . ?
 O60 Cr7 O57 177.9(3) . . ?
 F13 Cr8 F14 89.2(2) . . ?
 F13 Cr8 O51 92.4(3) . . ?
 F13 Cr8 O53 91.2(3) . . ?
 F13 Cr8 O54 179.0(3) . . ?
 F13 Cr8 O56 89.7(3) . . ?
 F14 Cr8 O51 178.0(3) . . ?
 F14 Cr8 O53 90.3(3) . . ?
 F14 Cr8 O54 90.6(3) . . ?
 F14 Cr8 O56 91.5(3) . . ?
 O51 Cr8 O53 90.7(3) . . ?
 O51 Cr8 O54 87.8(3) . . ?
 O51 Cr8 O56 87.4(3) . . ?
 O54 Cr8 O53 87.8(4) . . ?
 O54 Cr8 O56 91.3(3) . . ?
 O56 Cr8 O53 178.0(3) . . ?
 Cr4 F9 Cr5 123.8(3) . . ?
 Cr4 F10 Cr3 122.9(3) . . ?
 Cr3 F11 Cr2 122.1(3) . . ?
 Cr1 F12 Cr2 123.0(3) . . ?
 Cr8 F13 Cr1 124.2(3) . . ?
 Cr8 F14 Cr7 123.3(3) . . ?
 Cr7 F15 Cr6 123.5(3) . . ?
 Cr5 F16 Cr6 122.7(3) . . ?
 C85 O34 Cr5 135.6(8) . . ?
 C85 O35 Cr4 134.8(8) . . ?
 C90 O36 Cr5 135.6(8) . . ?
 C90 O37 Cr4 132.9(8) . . ?
 C100 O38 Cr4 131.8(9) . . ?
 C100 O39 Cr3 135.1(8) . . ?
 C95 O40 Cr4 138.9(8) . . ?
 C95 O41 Cr3 129.1(8) . . ?
 C105 O42 Cr3 137.0(8) . . ?
 C105 O43 Cr2 131.4(8) . . ?
 C110 O44 Cr3 130.6(8) . . ?
 C110 O45 Cr2 136.8(8) . . ?
 C120 O46 Cr2 134.6(8) . . ?
 C120 O47 Cr1 128.8(8) . . ?
 C115 O48 Cr2 125.8(8) . . ?
 C115 O49 Cr1 138.2(7) . . ?
 C125 O50 Cr1 134.0(7) . . ?
 C125 O51 Cr8 136.0(7) . . ?
 C130 O52 Cr1 135.3(8) . . ?
 C130 O53 Cr8 132.2(8) . . ?
 C140 O54 Cr8 130.0(7) . . ?
 C140 O55 Cr7 134.1(8) . . ?
 C135 O56 Cr8 136.6(7) . . ?
 C135 O57 Cr7 127.4(6) . . ?
 C145 O58 Cr7 135.6(7) . . ?
 C145 O59 Cr6 134.7(7) . . ?
 C150 O60 Cr7 135.5(8) . . ?
 C150 O61 Cr6 136.5(8) . . ?
 C160 O62 Cr6 133.8(8) . . ?
 C160 O63 Cr5 130.4(8) . . ?
 C155 O64 Cr6 130.0(8) . . ?
 C155 O65 Cr5 137.0(7) . . ?
 O34 C85 O35 125.5(11) . . ?
 O34 C85 C86 119.5(13) . . ?
 O35 C85 C86 115.1(13) . . ?
 C87 C86 C85 105.0(13) . . ?
 C88 C86 C85 113.8(14) . . ?
 C88 C86 C87 117.6(19) . . ?
 C88 C86 C89 110.2(18) . . ?
 C89 C86 C85 107.4(15) . . ?
 C89 C86 C87 101.9(16) . . ?
 O36 C90 C91 116.1(11) . . ?
 O37 C90 O36 126.0(11) . . ?
 O37 C90 C91 117.8(11) . . ?
 C90 C91 C94 104.7(10) . . ?
 C92 C91 C90 112.3(12) . . ?
 C92 C91 C93 111.0(11) . . ?
 C92 C91 C94 113.0(12) . . ?
 C93 C91 C90 109.5(11) . . ?
 C93 C91 C94 105.9(13) . . ?
 O40 C95 O41 123.9(11) . . ?
 O40 C95 C96 120.9(15) . . ?
 O41 C95 C96 114.1(15) . . ?
 C95 C96 C99 106.1(15) . . ?
 C97 C96 C95 113.8(18) . . ?
 C97 C96 C98 116.6(17) . . ?
 C97 C96 C99 103.8(17) . . ?
 C98 C96 C95 112.8(16) . . ?
 C98 C96 C99 101.9(19) . . ?
 O38 C100 O39 125.2(12) . . ?
 O38 C100 C101 118.8(12) . . ?
 O39 C100 C101 116.0(12) . . ?
 C100 C101 C102 110.7(15) . . ?
 C103 C101 C100 112.2(13) . . ?
 C103 C101 C102 108.3(17) . . ?
 C104 C101 C100 107.8(16) . . ?
 C104 C101 C102 108.4(16) . . ?
 C104 C101 C103 109.4(18) . . ?
 O42 C105 C106 115.6(12) . . ?
 O43 C105 O42 124.6(11) . . ?
 O43 C105 C106 119.7(11) . . ?
 C105 C106 C108 109.4(11) . . ?
 C107 C106 C105 109.2(12) . . ?
 C107 C106 C108 113.4(12) . . ?
 C107 C106 C109 108.0(13) . . ?
 C109 C106 C105 106.5(11) . . ?
 C109 C106 C108 110.1(13) . . ?
 O44 C110 O45 125.4(12) . . ?
 O44 C110 C111 119.0(14) . . ?
 O45 C110 C111 115.5(14) . . ?
 C110 C111 C112 108.3(16) . . ?
 C110 C111 C113 111.7(16) . . ?
 C113 C111 C112 106.0(15) . . ?
 C114 C111 C110 109.4(13) . . ?
 C114 C111 C112 105.7(18) . . ?
 C114 C111 C113 115.2(18) . . ?
 O48 C115 C116 119.9(13) . . ?
 O49 C115 O48 122.3(11) . . ?
 O49 C115 C116 117.7(12) . . ?
 C115 C116 C117 104.5(12) . . ?
 C115 C116 C119 111.1(13) . . ?
 C117 C116 C119 101.9(14) . . ?
 C118 C116 C115 111.2(14) . . ?
 C118 C116 C117 112.7(16) . . ?
 C118 C116 C119 114.7(15) . . ?
 O46 C120 O47 124.6(10) . . ?
 O46 C120 C121 119.6(12) . . ?
 O47 C120 C121 115.8(12) . . ?
 C122 C121 C120 109.9(13) . . ?
 C123 C121 C120 105.6(12) . . ?
 C123 C121 C122 112.5(18) . . ?
 C124 C121 C120 107.7(13) . . ?
 C124 C121 C122 110.8(17) . . ?
 C124 C121 C123 110.2(15) . . ?
 O50 C125 O51 124.8(10) . . ?
 O50 C125 C126 118.5(10) . . ?
 O51 C125 C126 116.6(11) . . ?
 C125 C126 C128 106.4(12) . . ?
 C125 C126 C129 108.9(11) . . ?
 C127 C126 C125 112.5(11) . . ?
 C127 C126 C128 108.8(15) . . ?
 C127 C126 C129 108.9(14) . . ?
 C128 C126 C129 111.3(13) . . ?
 O52 C130 O53 126.0(11) . . ?
 O52 C130 C131 117.7(13) . . ?
 O53 C130 C131 116.4(13) . . ?
 C132 C131 C130 111.6(13) . . ?
 C132 C131 C133 113.4(14) . . ?
 C132 C131 C134 111.8(16) . . ?
 C133 C131 C130 108.8(12) . . ?
 C133 C131 C134 107.2(18) . . ?
 C134 C131 C130 103.6(12) . . ?
 O56 C135 O57 125.4(9) . . ?
 O56 C135 C136 116.2(9) . . ?
 O57 C135 C136 118.3(9) . . ?
 C135 C136 C137 108.9(10) . . ?
 C135 C136 C138 106.7(12) . . ?
 C137 C136 C138 108.4(14) . . ?
 C139 C136 C135 111.4(10) . . ?
 C139 C136 C137 113.4(13) . . ?
 C139 C136 C138 107.7(11) . . ?
 O54 C140 O55 125.5(11) . . ?
 O54 C140 C141 116.7(11) . . ?
 O55 C140 C141 117.8(11) . . ?
 C140 C141 C143 106.7(11) . . ?
 C142 C141 C140 110.2(10) . . ?
 C142 C141 C143 112.5(12) . . ?
 C144 C141 C140 105.9(10) . . ?
 C144 C141 C142 111.4(13) . . ?
 C144 C141 C143 109.8(11) . . ?
 O58 C145 O59 125.0(10) . . ?
 O58 C145 C146 118.9(10) . . ?
 O59 C145 C146 116.1(10) . . ?
 C145 C146 C148 106.7(10) . . ?
 C147 C146 C145 109.5(11) . . ?
 C147 C146 C148 104.8(13) . . ?
 C147 C146 C149 118.5(13) . . ?
 C149 C146 C145 110.6(10) . . ?
 C149 C146 C148 105.9(13) . . ?
 O60 C150 C151 119.1(14) . . ?
 O61 C150 O60 123.4(11) . . ?
 O61 C150 C151 117.4(13) . . ?
 C150 C151 C153 107.4(15) . . ?
 C152 C151 C150 107.0(12) . . ?
 C152 C151 C153 109.6(17) . . ?
 C152 C151 C154 117.1(16) . . ?
 C154 C151 C150 111.4(14) . . ?
 C154 C151 C153 104.0(14) . . ?
 O64 C155 O65 124.2(11) . . ?
 O64 C155 C156 120.4(11) . . ?
 O65 C155 C156 115.4(10) . . ?
 C155 C156 C157 111.0(12) . . ?
 C155 C156 C159 107.7(14) . . ?
 C157 C156 C159 106.4(10) . . ?
 C158 C156 C155 112.1(11) . . ?
 C158 C156 C157 112.6(10) . . ?
 C158 C156 C159 106.8(11) . . ?
 O62 C160 C161 117.6(13) . . ?
 O63 C160 O62 127.0(11) . . ?
 O63 C160 C161 115.3(13) . . ?
 C160 C161 C163 103.2(15) . . ?
 C162 C161 C160 111.7(14) . . ?
 C162 C161 C163 107(2) . . ?
 C164 C161 C160 113.5(16) . . ?
 C164 C161 C162 117.1(19) . . ?
 C164 C161 C163 102.8(19) . . ?
 O67 Cu1 O66 86.7(4) . . ?
 O67 Cu1 O68 88.4(3) . . ?
 O67 Cu1 O69 86.1(4) . . ?
 O67 Cu1 N1 178.9(5) . . ?
 O67 Cu1 N3 93.5(4) . . ?
 O68 Cu1 O66 85.1(4) . . ?
 O68 Cu1 O69 87.5(3) . . ?
 O68 Cu1 N3 178.1(4) . . ?
 O69 Cu1 O66 169.8(3) . . ?
 N1 Cu1 O66 94.5(4) . . ?
 N1 Cu1 O68 91.9(4) . . ?
 N1 Cu1 O69 92.8(4) . . ?
 N1 Cu1 N3 86.3(4) . . ?
 N3 Cu1 O66 95.1(4) . . ?
 N3 Cu1 O69 92.5(4) . . ?
 C230 O66 Cu1 120.0(9) . . ?
 C228 O67 Cu1 126.5(9) . . ?
 C225 O68 Cu1 123.4(8) . . ?
 C223 O69 Cu1 118.4(9) . . ?
 C192 N1 Cu1 123.1(9) . . ?
 C192 N1 C196 115.8(11) . . ?
 C196 N1 Cu1 120.4(9) . . ?
 C213 N2 C214 123.0(12) . . ?
 C165 N3 Cu1 116.7(8) . . ?
 C169 N3 Cu1 123.6(9) . . ?
 C169 N3 C165 117.9(11) . . ?
 N3 C165 C166 122.6(13) . . ?
 C167 C166 C165 118.3(12) . . ?
 C166 C167 C168 117.5(11) . . ?
 C166 C167 C170 121.4(12) . . ?
 C168 C167 C170 121.0(12) . . ?
 C169 C168 C167 116.3(12) . . ?
 N3 C169 C168 127.3(13) . . ?
 C171 C170 C167 120.6(11) . . ?
 C175 C170 C167 122.1(11) . . ?
 C175 C170 C171 117.1(11) . . ?
 C172 C171 C170 119.9(13) . . ?
 C173 C172 C171 122.6(14) . . ?
 C172 C173 C174 117.9(11) . . ?
 C172 C173 C176 120.6(11) . . ?
 C174 C173 C176 121.4(10) . . ?
 C173 C174 C175 120.8(12) . . ?
 C170 C175 C174 121.3(12) . . ?
 C177 C176 C173 118.8(10) . . ?
 C181 C176 C173 122.0(10) . . ?
 C181 C176 C177 119.0(10) . . ?
 C176 C177 C178 118.9(13) . . ?
 C179 C178 C177 121.5(13) . . ?
 C178 C179 C182 125(2) . . ?
 C178 C179 C183 121.1(14) . . ?
 C180 C179 C178 118.8(12) . . ?
 C180 C179 C182 113(2) . . ?
 C180 C179 C183 114.4(14) . . ?
 C179 C180 C181 120.8(13) . . ?
 C176 C181 C180 120.5(12) . . ?
 C185 C184 N5 80.7(15) . . ?
 C185 C184 N4 113.6(16) . . ?
 C184 C185 C186 97.8(13) . . ?
 C187 C186 C185 122.8(13) . . ?
 C187 C186 C191 115.6(12) . . ?
 C191 C186 C185 120.7(13) . . ?
 C186 C187 C188 120.9(13) . . ?
 C189 C188 C187 118.7(14) . . ?
 C190 C189 C188 122.5(12) . . ?
 C189 C190 C191 118.5(13) . . ?
 C190 C191 C186 123.4(13) . . ?
 N1 C192 C193 127.6(13) . . ?
 C192 C193 C194 117.4(13) . . ?
 C193 C194 C197 121.1(13) . . ?
 C195 C194 C193 116.7(12) . . ?
 C195 C194 C197 122.2(12) . . ?
 C196 C195 C194 120.4(13) . . ?
 N1 C196 C195 122.0(13) . . ?
 C198 C197 C194 122.3(13) . . ?
 C198 C197 C202 117.7(13) . . ?
 C202 C197 C194 120.0(13) . . ?
 C197 C198 C199 123.6(14) . . ?
 C200 C199 C198 118.5(14) . . ?
 C199 C200 C203 120.7(14) . . ?
 C201 C200 C199 117.6(13) . . ?
 C201 C200 C203 121.4(13) . . ?
 C202 C201 C200 124.0(14) . . ?
 C201 C202 C197 118.2(14) . . ?
 C200 C203 C212 124.9(17) . . ?
 C204 C203 C200 120.0(15) . . ?
 C204 C203 C207 120.9(16) . . ?
 C207 C203 C200 119.1(13) . . ?
 C208 C203 C200 122.7(16) . . ?
 C208 C203 C212 112.0(19) . . ?
 C205 C210 C213 132.3(13) . . ?
 C206 C210 C213 115.3(13) . . ?
 C206 C210 C205 112.4(14) . . ?
 C209 C210 C213 116.3(17) . . ?
 C209 C210 C211 125(2) . . ?
 C211 C210 C213 119.1(17) . . ?
 N2 C213 C210 117.3(13) . . ?
 C215 C214 N2 110.7(12) . . ?
 C214 C215 C216 103.9(12) . . ?
 C217 C216 C215 126.0(13) . . ?
 C217 C216 C221 114.0(13) . . ?
 C221 C216 C215 120.0(13) . . ?
 C218 C217 C216 121.5(16) . . ?
 C217 C218 C219 120.9(17) . . ?
 C220 C219 C218 119.3(17) . . ?
 C221 C220 C219 118.4(19) . . ?
 C220 C221 C216 125.7(17) . . ?
 F26 C222 C223 115.8(17) . . ?
 F27 C222 F26 106.6(15) . . ?
 F27 C222 F28 105.9(17) . . ?
 F27 C222 C223 114.2(15) . . ?
 F28 C222 F26 101.2(14) . . ?
 F28 C222 C223 111.9(13) . . ?
 O69 C223 C222 116.9(14) . . ?
 O69 C223 C224 128.4(13) . . ?
 C224 C223 C222 114.5(14) . . ?
 C225 C224 C223 123.2(12) . . ?
 O68 C225 C224 129.4(12) . . ?
 O68 C225 C226 111.1(13) . . ?
 C224 C225 C226 119.4(12) . . ?
 F23 C226 F25 102.1(14) . . ?
 F23 C226 C225 113.9(13) . . ?
 F24 C226 F23 109.4(16) . . ?
 F24 C226 F25 102.6(13) . . ?
 F24 C226 C225 114.7(13) . . ?
 F25 C226 C225 112.8(14) . . ?
 F20 C227 F22 105.2(13) . . ?
 F20 C227 C228 116.1(16) . . ?
 F21 C227 F20 107.7(14) . . ?
 F21 C227 F22 103.4(16) . . ?
 F21 C227 C228 112.4(13) . . ?
 F22 C227 C228 111.1(13) . . ?
 O67 C228 C227 114.7(14) . . ?
 O67 C228 C229 128.5(13) . . ?
 C229 C228 C227 116.9(14) . . ?
 C230 C229 C228 119.9(14) . . ?
 O66 C230 C229 129.8(14) . . ?
 O66 C230 C231 116.2(16) . . ?
 C229 C230 C231 113.9(17) . . ?
 F17 C231 C230 108.1(18) . . ?
 F18 C231 F17 102(2) . . ?
 F18 C231 F19 113(2) . . ?
 F18 C231 C230 113.9(18) . . ?
 F19 C231 F17 99.5(18) . . ?
 F19 C231 C230 118(2) . . ?
 C182 N5 C184 98.7(15) . . ?
 N5 C182 C179 115.2(19) . . ?
 C203 C204 C205 122(2) . . ?
 C204 C205 C210 122.2(19) . . ?
 C207 C206 C210 124.2(17) . . ?
 C206 C207 C203 118.2(17) . . ?
 C183 N4 C184 109.1(16) . . ?
 N4 C183 C179 102.8(16) . . ?
 C203 C208 C209 122(3) . . ?
 C210 C209 C208 118(3) . . ?
 C212 C211 C210 119(3) . . ?
 C211 C212 C203 123(3) . . ?
 O75 C239 C238 92(3) . . ?
 O75 C239 C240 131(3) . . ?
 C238 C239 C240 131(2) . . ?
 O76 C233 C232 113(3) . . ?
 O76 C233 C234 130(3) . . ?
 C232 C233 C234 116(3) . . ?
 O72 C236 C235 106(3) . . ?
 O72 C236 C237 119(3) . . ?
 C237 C236 C235 134(3) . . ?
 O71 C242 C241 107(3) . . ?
 O71 C242 C1B 125(3) . . ?
 C241 C242 C1B 128(3) . . ?
 C1A C245 C246 106.8(16) . . ?
 O244 C245 C1A 125.2(17) . . ?
 O244 C245 C246 126.6(17) . . ?

loop_
  _geom_torsion_atom_site_label_1
  _geom_torsion_atom_site_label_2
  _geom_torsion_atom_site_label_3
  _geom_torsion_atom_site_label_4
  _geom_torsion
  _geom_torsion_site_symmetry_1
  _geom_torsion_site_symmetry_2
  _geom_torsion_site_symmetry_3
  _geom_torsion_site_symmetry_4
  _geom_torsion_publ_flag
 Cr9 O7 C16 O6 3.3(19) . . . . ?
 Cr9 O7 C16 C17 180(100) . . . . ?
 Cr9 O9 C11 O8 4.4(19) . . . . ?
 Cr9 O9 C11 C12 -173.7(11) . . . . ?
 Cr9 O10 C21 O11 19(2) . . . . ?
 Cr9 O10 C21 C22 -163.4(9) . . . . ?
 Cr9 O12 C26 O13 27.1(14) . . . . ?
 Cr9 O12 C26 C27 -152.5(7) . . . . ?
 Cr10 O5 C6 O4 -7.9(17) . . . . ?
 Cr10 O5 C6 C7 171.9(8) . . . . ?
 Cr10 O6 C16 O7 -5(2) . . . . ?
 Cr10 O6 C16 C17 177.9(10) . . . . ?
 Cr10 O8 C11 O9 -8.4(19) . . . . ?
 Cr10 O8 C11 C12 169.7(11) . . . . ?
 Cr11 O1 C1 C2 -174.8(9) . . . . ?
 Cr11 O1 C1 O2 -9(2) . . . . ?
 Cr11 O1 C1 O3 24(2) . . . . ?
 Cr11 O4 C6 O5 10.8(15) . . . . ?
 Cr11 O4 C6 C7 -169.1(7) . . . . ?
 Cr11 O31 C80 O30 -9.1(17) . . . . ?
 Cr11 O31 C80 C81 171.9(7) . . . . ?
 Cr11 O33 C75 O32 0.7(16) . . . . ?
 Cr11 O33 C75 C76 -179.8(11) . . . . ?
 Cr12 O27 C65 O26 18.9(15) . . . . ?
 Cr12 O27 C65 C66 -160.4(7) . . . . ?
 Cr12 O29 C70 O28 14.5(14) . . . . ?
 Cr12 O29 C70 C71 -165.7(6) . . . . ?
 Cr12 O30 C80 O31 -20.5(17) . . . . ?
 Cr12 O30 C80 C81 158.6(8) . . . . ?
 Cr12 O32 C75 O33 -21.9(14) . . . . ?
 Cr12 O32 C75 C76 158.6(11) . . . . ?
 Cr13 O23 C60 O22 16.8(15) . . . . ?
 Cr13 O23 C60 C61 -162.9(7) . . . . ?
 Cr13 O25 C51 O24 12.1(14) . . . . ?
 Cr13 O25 C51 C56 -156.9(15) . . . . ?
 Cr13 O25 C51 C52 177.8(18) . . . . ?
 Cr13 O26 C65 O27 0.9(17) . . . . ?
 Cr13 O26 C65 C66 -180(100) . . . . ?
 Cr13 O28 C70 O29 10.3(14) . . . . ?
 Cr13 O28 C70 C71 -169.5(6) . . . . ?
 Cr14 O19 C41 O18 -27.8(15) . . . . ?
 Cr14 O19 C41 C42 156.6(7) . . . . ?
 Cr14 O21 C46 O20 -24.6(12) . . . . ?
 Cr14 O21 C46 C47 154.1(7) . . . . ?
 Cr14 O22 C60 O23 7.2(14) . . . . ?
 Cr14 O22 C60 C61 -173.1(6) . . . . ?
 Cr14 O24 C51 O25 7.5(16) . . . . ?
 Cr14 O24 C51 C56 176.9(14) . . . . ?
 Cr14 O24 C51 C52 -158(2) . . . . ?
 Cr15 O15 C36 O14 8.7(16) . . . . ?
 Cr15 O15 C36 C37 -174.0(7) . . . . ?
 Cr15 O17 C31 O16 12.2(16) . . . . ?
 Cr15 O17 C31 C32 -164.9(8) . . . . ?
 Cr15 O18 C41 O19 -5.2(15) . . . . ?
 Cr15 O18 C41 C42 170.6(7) . . . . ?
 Cr15 O20 C46 O21 -3.8(14) . . . . ?
 Cr15 O20 C46 C47 177.5(7) . . . . ?
 Cr16 O11 C21 O10 1.2(19) . . . . ?
 Cr16 O11 C21 C22 -176.8(8) . . . . ?
 Cr16 O13 C26 O12 -9.3(16) . . . . ?
 Cr16 O13 C26 C27 170.3(7) . . . . ?
 Cr16 O14 C36 O15 -10.5(16) . . . . ?
 Cr16 O14 C36 C37 172.2(7) . . . . ?
 Cr16 O16 C31 O17 -14.8(15) . . . . ?
 Cr16 O16 C31 C32 162.3(8) . . . . ?
 O1 C1 C2 C3 -85.4(16) . . . . ?
 O1 C1 C2 C4 155.7(11) . . . . ?
 O1 C1 C2 C5 34.1(17) . . . . ?
 O1 C1 O2 Cr10 31(3) . . . . ?
 O1 C1 O3 Cr10 -41(4) . . . . ?
 O4 C6 C7 C8 114.9(13) . . . . ?
 O4 C6 C7 C9 -127.0(16) . . . . ?
 O4 C6 C7 C10 -4.9(15) . . . . ?
 O5 C6 C7 C8 -64.9(15) . . . . ?
 O5 C6 C7 C9 53.2(18) . . . . ?
 O5 C6 C7 C10 175.2(10) . . . . ?
 O6 C16 C17 C18 -49.8(19) . . . . ?
 O6 C16 C17 C19 68.9(15) . . . . ?
 O6 C16 C17 C20 -178.3(12) . . . . ?
 O7 C16 C17 C18 133.3(15) . . . . ?
 O7 C16 C17 C19 -108.1(13) . . . . ?
 O7 C16 C17 C20 4.7(18) . . . . ?
 O8 C11 C12 C13 149.4(15) . . . . ?
 O8 C11 C12 C14 30(2) . . . . ?
 O8 C11 C12 C15 -92(2) . . . . ?
 O9 C11 C12 C13 -32(2) . . . . ?
 O9 C11 C12 C14 -151.5(17) . . . . ?
 O9 C11 C12 C15 86.5(19) . . . . ?
 O10 C21 C22 C23 55.2(16) . . . . ?
 O10 C21 C22 C24 -66.7(14) . . . . ?
 O10 C21 C22 C25 171.1(12) . . . . ?
 O11 C21 C22 C23 -126.7(12) . . . . ?
 O11 C21 C22 C24 111.5(13) . . . . ?
 O11 C21 C22 C25 -10.8(16) . . . . ?
 O12 C26 C27 C28 -11.3(14) . . . . ?
 O12 C26 C27 C29 107.7(11) . . . . ?
 O12 C26 C27 C30 -137.4(10) . . . . ?
 O13 C26 C27 C28 169.0(9) . . . . ?
 O13 C26 C27 C29 -71.9(11) . . . . ?
 O13 C26 C27 C30 43.0(13) . . . . ?
 O14 C36 C37 C38 -57.2(13) . . . . ?
 O14 C36 C37 C39 62.1(12) . . . . ?
 O14 C36 C37 C40 -177.9(10) . . . . ?
 O15 C36 C37 C38 125.3(12) . . . . ?
 O15 C36 C37 C39 -115.4(11) . . . . ?
 O15 C36 C37 C40 4.5(14) . . . . ?
 O16 C31 C32 C33 8.5(17) . . . . ?
 O16 C31 C32 C34 -108.5(13) . . . . ?
 O16 C31 C32 C35 140.0(12) . . . . ?
 O16 C31 C32 C33A 49.9(16) . . . . ?
 O16 C31 C32 C34A -62(2) . . . . ?
 O16 C31 C32 C35A 162.8(17) . . . . ?
 O17 C31 C32 C33 -174.1(13) . . . . ?
 O17 C31 C32 C34 68.8(13) . . . . ?
 O17 C31 C32 C35 -42.7(15) . . . . ?
 O17 C31 C32 C33A -132.8(16) . . . . ?
 O17 C31 C32 C34A 115.2(18) . . . . ?
 O17 C31 C32 C35A -20(2) . . . . ?
 O18 C41 C42 C43 50.5(12) . . . . ?
 O18 C41 C42 C44 -69.7(12) . . . . ?
 O18 C41 C42 C45 169.9(10) . . . . ?
 O19 C41 C42 C43 -133.4(10) . . . . ?
 O19 C41 C42 C44 106.4(10) . . . . ?
 O19 C41 C42 C45 -14.1(14) . . . . ?
 O20 C46 C47 C48 -62.2(13) . . . . ?
 O20 C46 C47 C49 55.6(13) . . . . ?
 O20 C46 C47 C50 176.0(9) . . . . ?
 O21 C46 C47 C48 119.0(11) . . . . ?
 O21 C46 C47 C49 -123.2(11) . . . . ?
 O21 C46 C47 C50 -2.8(13) . . . . ?
 O22 C60 C61 C62 58.2(11) . . . . ?
 O22 C60 C61 C63 -61.1(11) . . . . ?
 O22 C60 C61 C64 177.1(8) . . . . ?
 O23 C60 C61 C62 -122.1(9) . . . . ?
 O23 C60 C61 C63 118.6(10) . . . . ?
 O23 C60 C61 C64 -3.2(12) . . . . ?
 O24 C51 C56 C57 -175(2) . . . . ?
 O24 C51 C56 C58 43(3) . . . . ?
 O24 C51 C56 C59 -62.7(19) . . . . ?
 O24 C51 C52 C53 -67(3) . . . . ?
 O24 C51 C52 C54 169.4(19) . . . . ?
 O24 C51 C52 C55 52(4) . . . . ?
 O25 C51 C56 C57 -4(3) . . . . ?
 O25 C51 C56 C58 -147.2(19) . . . . ?
 O25 C51 C56 C59 107.5(18) . . . . ?
 O25 C51 C52 C53 126(2) . . . . ?
 O25 C51 C52 C54 2(3) . . . . ?
 O25 C51 C52 C55 -115(3) . . . . ?
 O26 C65 C66 C67 -66.8(11) . . . . ?
 O26 C65 C66 C68 173.7(9) . . . . ?
 O26 C65 C66 C69 49.6(13) . . . . ?
 O27 C65 C66 C67 112.5(10) . . . . ?
 O27 C65 C66 C68 -6.9(13) . . . . ?
 O27 C65 C66 C69 -131.0(10) . . . . ?
 O28 C70 C71 C72 125.2(10) . . . . ?
 O28 C70 C71 C73 -116.7(10) . . . . ?
 O28 C70 C71 C74 4.8(13) . . . . ?
 O29 C70 C71 C72 -54.6(11) . . . . ?
 O29 C70 C71 C73 63.5(10) . . . . ?
 O29 C70 C71 C74 -175.1(8) . . . . ?
 O30 C80 C81 C82 -117.4(13) . . . . ?
 O30 C80 C81 C83 123.7(12) . . . . ?
 O30 C80 C81 C84 -2.8(16) . . . . ?
 O31 C80 C81 C82 61.7(14) . . . . ?
 O31 C80 C81 C83 -57.1(14) . . . . ?
 O31 C80 C81 C84 176.3(12) . . . . ?
 O32 C75 C76 C77 147.3(15) . . . . ?
 O32 C75 C76 C78 12(2) . . . . ?
 O32 C75 C76 C79 -104.1(13) . . . . ?
 O33 C75 C76 C77 -32(2) . . . . ?
 O33 C75 C76 C78 -167.4(15) . . . . ?
 O33 C75 C76 C79 76.3(15) . . . . ?
 C2 C1 O2 Cr10 -163.6(16) . . . . ?
 C2 C1 O3 Cr10 158(2) . . . . ?
 O2 C1 C2 C3 108(2) . . . . ?
 O2 C1 C2 C4 -11(2) . . . . ?
 O2 C1 C2 C5 -132.7(19) . . . . ?
 O3 C1 C2 C3 75(2) . . . . ?
 O3 C1 C2 C4 -44(2) . . . . ?
 O3 C1 C2 C5 -165(2) . . . . ?
 Cr1 O47 C120 O46 13(2) . . . . ?
 Cr1 O47 C120 C121 -166.8(10) . . . . ?
 Cr1 O49 C115 O48 -3(2) . . . . ?
 Cr1 O49 C115 C116 174.2(9) . . . . ?
 Cr1 O50 C125 O51 -7.9(19) . . . . ?
 Cr1 O50 C125 C126 173.9(10) . . . . ?
 Cr1 O52 C130 O53 -13.5(19) . . . . ?
 Cr1 O52 C130 C131 167.2(8) . . . . ?
 Cr2 O43 C105 O42 -17(2) . . . . ?
 Cr2 O43 C105 C106 164.9(9) . . . . ?
 Cr2 O45 C110 O44 -2(2) . . . . ?
 Cr2 O45 C110 C111 175.0(11) . . . . ?
 Cr2 O46 C120 O47 24(2) . . . . ?
 Cr2 O46 C120 C121 -155.6(10) . . . . ?
 Cr2 O48 C115 O49 36.0(16) . . . . ?
 Cr2 O48 C115 C116 -140.9(10) . . . . ?
 Cr3 O39 C100 O38 -7(3) . . . . ?
 Cr3 O39 C100 C101 169.6(12) . . . . ?
 Cr3 O41 C95 O40 -18(2) . . . . ?
 Cr3 O41 C95 C96 150.7(12) . . . . ?
 Cr3 O42 C105 O43 -2(2) . . . . ?
 Cr3 O42 C105 C106 176.1(10) . . . . ?
 Cr3 O44 C110 O45 -18(2) . . . . ?
 Cr3 O44 C110 C111 164.5(11) . . . . ?
 Cr4 O35 C85 O34 11(2) . . . . ?
 Cr4 O35 C85 C86 -168.3(10) . . . . ?
 Cr4 O37 C90 O36 18.4(18) . . . . ?
 Cr4 O37 C90 C91 -159.5(7) . . . . ?
 Cr4 O38 C100 O39 -18(2) . . . . ?
 Cr4 O38 C100 C101 165.2(12) . . . . ?
 Cr4 O40 C95 O41 -8(3) . . . . ?
 Cr4 O40 C95 C96 -175.9(12) . . . . ?
 Cr5 O34 C85 O35 -4(2) . . . . ?
 Cr5 O34 C85 C86 174.7(11) . . . . ?
 Cr5 O36 C90 O37 -12(2) . . . . ?
 Cr5 O36 C90 C91 165.6(8) . . . . ?
 Cr5 O63 C160 O62 10(2) . . . . ?
 Cr5 O63 C160 C161 -169.9(12) . . . . ?
 Cr5 O65 C155 O64 6(2) . . . . ?
 Cr5 O65 C155 C156 -174.3(10) . . . . ?
 Cr6 O59 C145 O58 8.3(17) . . . . ?
 Cr6 O59 C145 C146 -169.6(8) . . . . ?
 Cr6 O61 C150 O60 1(2) . . . . ?
 Cr6 O61 C150 C151 -176.5(10) . . . . ?
 Cr6 O62 C160 O63 18(2) . . . . ?
 Cr6 O62 C160 C161 -162.6(12) . . . . ?
 Cr6 O64 C155 O65 21.2(19) . . . . ?
 Cr6 O64 C155 C156 -158.8(10) . . . . ?
 Cr7 O55 C140 O54 -14(2) . . . . ?
 Cr7 O55 C140 C141 164.2(9) . . . . ?
 Cr7 O57 C135 O56 -20.7(15) . . . . ?
 Cr7 O57 C135 C136 162.8(8) . . . . ?
 Cr7 O58 C145 O59 -7.9(17) . . . . ?
 Cr7 O58 C145 C146 169.9(8) . . . . ?
 Cr7 O60 C150 O61 -2.2(19) . . . . ?
 Cr7 O60 C150 C151 175.4(9) . . . . ?
 Cr8 O51 C125 O50 9.0(19) . . . . ?
 Cr8 O51 C125 C126 -172.8(9) . . . . ?
 Cr8 O53 C130 O52 16.8(18) . . . . ?
 Cr8 O53 C130 C131 -164.0(8) . . . . ?
 Cr8 O54 C140 O55 -20(2) . . . . ?
 Cr8 O54 C140 C141 162.1(9) . . . . ?
 Cr8 O56 C135 O57 -10.8(16) . . . . ?
 Cr8 O56 C135 C136 165.8(8) . . . . ?
 O34 C85 C86 C87 -82.3(19) . . . . ?
 O34 C85 C86 C88 148(2) . . . . ?
 O34 C85 C86 C89 26(2) . . . . ?
 O35 C85 C86 C87 97.0(16) . . . . ?
 O35 C85 C86 C88 -33(2) . . . . ?
 O35 C85 C86 C89 -155.1(15) . . . . ?
 O36 C90 C91 C92 172.4(12) . . . . ?
 O36 C90 C91 C93 48.6(15) . . . . ?
 O36 C90 C91 C94 -64.6(15) . . . . ?
 O37 C90 C91 C92 -9.5(16) . . . . ?
 O37 C90 C91 C93 -133.3(12) . . . . ?
 O37 C90 C91 C94 113.5(13) . . . . ?
 O38 C100 C101 C102 126.0(16) . . . . ?
 O38 C100 C101 C103 5(3) . . . . ?
 O38 C100 C101 C104 -115.6(18) . . . . ?
 O39 C100 C101 C102 -51(2) . . . . ?
 O39 C100 C101 C103 -172.2(16) . . . . ?
 O39 C100 C101 C104 67(2) . . . . ?
 O40 C95 C96 C97 -143.1(18) . . . . ?
 O40 C95 C96 C98 -7(3) . . . . ?
 O40 C95 C96 C99 103(2) . . . . ?
 O41 C95 C96 C97 48(2) . . . . ?
 O41 C95 C96 C98 -176.0(17) . . . . ?
 O41 C95 C96 C99 -65(2) . . . . ?
 O42 C105 C106 C107 -62.6(16) . . . . ?
 O42 C105 C106 C108 172.7(12) . . . . ?
 O42 C105 C106 C109 53.7(17) . . . . ?
 O43 C105 C106 C107 115.9(14) . . . . ?
 O43 C105 C106 C108 -8.8(18) . . . . ?
 O43 C105 C106 C109 -127.8(14) . . . . ?
 O44 C110 C111 C112 120.3(17) . . . . ?
 O44 C110 C111 C113 4(2) . . . . ?
 O44 C110 C111 C114 -125.0(17) . . . . ?
 O45 C110 C111 C112 -57.1(18) . . . . ?
 O45 C110 C111 C113 -173.5(16) . . . . ?
 O45 C110 C111 C114 58(2) . . . . ?
 O46 C120 C121 C122 2(2) . . . . ?
 O46 C120 C121 C123 -120.0(15) . . . . ?
 O46 C120 C121 C124 122.3(15) . . . . ?
 O47 C120 C121 C122 -178.5(17) . . . . ?
 O47 C120 C121 C123 60.0(18) . . . . ?
 O47 C120 C121 C124 -57.8(17) . . . . ?
 O48 C115 C116 C117 79.3(16) . . . . ?
 O48 C115 C116 C118 -43(2) . . . . ?
 O48 C115 C116 C119 -171.5(13) . . . . ?
 O49 C115 C116 C117 -97.7(15) . . . . ?
 O49 C115 C116 C118 140.4(16) . . . . ?
 O49 C115 C116 C119 11.5(19) . . . . ?
 O50 C125 C126 C127 8(2) . . . . ?
 O50 C125 C126 C128 -111.0(14) . . . . ?
 O50 C125 C126 C129 128.9(13) . . . . ?
 O51 C125 C126 C127 -170.4(14) . . . . ?
 O51 C125 C126 C128 70.6(15) . . . . ?
 O51 C125 C126 C129 -49.5(16) . . . . ?
 O52 C130 C131 C132 163.8(12) . . . . ?
 O52 C130 C131 C133 38.0(18) . . . . ?
 O52 C130 C131 C134 -75.8(18) . . . . ?
 O53 C130 C131 C132 -15.5(17) . . . . ?
 O53 C130 C131 C133 -141.3(14) . . . . ?
 O53 C130 C131 C134 104.8(18) . . . . ?
 O54 C140 C141 C142 168.4(14) . . . . ?
 O54 C140 C141 C143 45.9(16) . . . . ?
 O54 C140 C141 C144 -71.1(15) . . . . ?
 O55 C140 C141 C142 -10.1(19) . . . . ?
 O55 C140 C141 C143 -132.6(13) . . . . ?
 O55 C140 C141 C144 110.4(13) . . . . ?
 O56 C135 C136 C137 45.6(16) . . . . ?
 O56 C135 C136 C138 -71.3(13) . . . . ?
 O56 C135 C136 C139 171.4(11) . . . . ?
 O57 C135 C136 C137 -137.6(13) . . . . ?
 O57 C135 C136 C138 105.6(12) . . . . ?
 O57 C135 C136 C139 -11.7(16) . . . . ?
 O58 C145 C146 C147 32.0(16) . . . . ?
 O58 C145 C146 C148 -80.9(13) . . . . ?
 O58 C145 C146 C149 164.3(12) . . . . ?
 O59 C145 C146 C147 -150.0(13) . . . . ?
 O59 C145 C146 C148 97.1(13) . . . . ?
 O59 C145 C146 C149 -17.6(15) . . . . ?
 O60 C150 C151 C152 -97.6(17) . . . . ?
 O60 C150 C151 C153 144.8(14) . . . . ?
 O60 C150 C151 C154 31.6(19) . . . . ?
 O61 C150 C151 C152 80.1(19) . . . . ?
 O61 C150 C151 C153 -37.5(18) . . . . ?
 O61 C150 C151 C154 -150.8(14) . . . . ?
 O62 C160 C161 C162 27(3) . . . . ?
 O62 C160 C161 C163 -87.6(19) . . . . ?
 O62 C160 C161 C164 162.0(19) . . . . ?
 O63 C160 C161 C162 -153.4(19) . . . . ?
 O63 C160 C161 C163 92(2) . . . . ?
 O63 C160 C161 C164 -18(3) . . . . ?
 O64 C155 C156 C157 127.6(13) . . . . ?
 O64 C155 C156 C158 0.8(19) . . . . ?
 O64 C155 C156 C159 -116.3(14) . . . . ?
 O65 C155 C156 C157 -52.4(17) . . . . ?
 O65 C155 C156 C158 -179.2(12) . . . . ?
 O65 C155 C156 C159 63.6(15) . . . . ?
 Cu1 O66 C230 C229 -16(2) . . . . ?
 Cu1 O66 C230 C231 163.1(12) . . . . ?
 Cu1 O67 C228 C227 -159.1(9) . . . . ?
 Cu1 O67 C228 C229 20(2) . . . . ?
 Cu1 O68 C225 C224 17(2) . . . . ?
 Cu1 O68 C225 C226 -160.6(9) . . . . ?
 Cu1 O69 C223 C222 160.5(11) . . . . ?
 Cu1 O69 C223 C224 -24.1(19) . . . . ?
 Cu1 N1 C192 C193 166.7(11) . . . . ?
 Cu1 N1 C196 C195 -167.1(9) . . . . ?
 Cu1 N3 C165 C166 164.4(10) . . . . ?
 Cu1 N3 C169 C168 -164.4(10) . . . . ?
 F20 C227 C228 O67 -178.0(12) . . . . ?
 F20 C227 C228 C229 3(2) . . . . ?
 F21 C227 C228 O67 57(2) . . . . ?
 F21 C227 C228 C229 -122.0(17) . . . . ?
 F22 C227 C228 O67 -57.9(17) . . . . ?
 F22 C227 C228 C229 122.7(15) . . . . ?
 F26 C222 C223 O69 -155.0(14) . . . . ?
 F26 C222 C223 C224 29(2) . . . . ?
 F27 C222 C223 O69 80.6(19) . . . . ?
 F27 C222 C223 C224 -95.5(19) . . . . ?
 F28 C222 C223 O69 -40(2) . . . . ?
 F28 C222 C223 C224 144.3(15) . . . . ?
 O66 C230 C231 F17 62(2) . . . . ?
 O66 C230 C231 F18 -50(3) . . . . ?
 O66 C230 C231 F19 173.7(19) . . . . ?
 O67 C228 C229 C230 5(2) . . . . ?
 O68 C225 C226 F23 71.7(18) . . . . ?
 O68 C225 C226 F24 -55(2) . . . . ?
 O68 C225 C226 F25 -172.4(13) . . . . ?
 O69 C223 C224 C225 2(2) . . . . ?
 N1 C192 C193 C194 1(2) . . . . ?
 N2 C214 C215 C216 -165.0(12) . . . . ?
 N3 C165 C166 C167 0(2) . . . . ?
 C165 N3 C169 C168 -1(2) . . . . ?
 C165 C166 C167 C168 1.2(18) . . . . ?
 C165 C166 C167 C170 178.2(11) . . . . ?
 C166 C167 C168 C169 -2.1(17) . . . . ?
 C166 C167 C170 C171 34(2) . . . . ?
 C166 C167 C170 C175 -142.1(14) . . . . ?
 C167 C168 C169 N3 1.9(19) . . . . ?
 C167 C170 C171 C172 -177.6(18) . . . . ?
 C167 C170 C175 C174 173.2(13) . . . . ?
 C168 C167 C170 C171 -149.6(15) . . . . ?
 C168 C167 C170 C175 34.8(18) . . . . ?
 C169 N3 C165 C166 -0.5(19) . . . . ?
 C170 C167 C168 C169 -179.1(11) . . . . ?
 C170 C171 C172 C173 7(3) . . . . ?
 C171 C170 C175 C174 -3(2) . . . . ?
 C171 C172 C173 C174 -7(3) . . . . ?
 C171 C172 C173 C176 171.9(19) . . . . ?
 C172 C173 C174 C175 2(2) . . . . ?
 C172 C173 C176 C177 -130.6(17) . . . . ?
 C172 C173 C176 C181 54(2) . . . . ?
 C173 C174 C175 C170 2(2) . . . . ?
 C173 C176 C177 C178 178.8(12) . . . . ?
 C173 C176 C181 C180 -178.8(13) . . . . ?
 C174 C173 C176 C177 48.2(19) . . . . ?
 C174 C173 C176 C181 -127.2(15) . . . . ?
 C175 C170 C171 C172 -2(3) . . . . ?
 C176 C173 C174 C175 -176.4(12) . . . . ?
 C176 C177 C178 C179 0(2) . . . . ?
 C177 C176 C181 C180 6(2) . . . . ?
 C177 C178 C179 C180 6(2) . . . . ?
 C177 C178 C179 C182 -155.0(17) . . . . ?
 C177 C178 C179 C183 157.6(16) . . . . ?
 C178 C179 C180 C181 -6(2) . . . . ?
 C178 C179 C182 N5 -85(4) . . . . ?
 C178 C179 C183 N4 82(2) . . . . ?
 C179 C180 C181 C176 0(2) . . . . ?
 C180 C179 C182 N5 114(3) . . . . ?
 C180 C179 C183 N4 -124.7(19) . . . . ?
 C181 C176 C177 C178 -6(2) . . . . ?
 C184 C185 C186 C187 -93(2) . . . . ?
 C184 C185 C186 C191 98.4(19) . . . . ?
 C184 N5 C182 C179 174(3) . . . . ?
 C184 N4 C183 C179 163.2(17) . . . . ?
 C185 C184 N5 C182 -167(3) . . . . ?
 C185 C184 N4 C183 65(2) . . . . ?
 C185 C186 C187 C188 -163.1(16) . . . . ?
 C185 C186 C191 C190 163.9(15) . . . . ?
 C186 C187 C188 C189 -5(3) . . . . ?
 C187 C186 C191 C190 -6(3) . . . . ?
 C187 C188 C189 C190 2(3) . . . . ?
 C188 C189 C190 C191 -2(3) . . . . ?
 C189 C190 C191 C186 3(2) . . . . ?
 C191 C186 C187 C188 6(3) . . . . ?
 C192 N1 C196 C195 3.2(17) . . . . ?
 C192 C193 C194 C195 0.9(18) . . . . ?
 C192 C193 C194 C197 -178.8(12) . . . . ?
 C193 C194 C195 C196 -0.8(18) . . . . ?
 C193 C194 C197 C198 -30(2) . . . . ?
 C193 C194 C197 C202 150.1(15) . . . . ?
 C194 C195 C196 N1 -1.3(19) . . . . ?
 C194 C197 C198 C199 -178.3(15) . . . . ?
 C194 C197 C202 C201 -178.2(15) . . . . ?
 C195 C194 C197 C198 150.6(15) . . . . ?
 C195 C194 C197 C202 -30(2) . . . . ?
 C196 N1 C192 C193 -3.3(19) . . . . ?
 C197 C194 C195 C196 178.9(12) . . . . ?
 C197 C198 C199 C200 -7(3) . . . . ?
 C198 C197 C202 C201 2(2) . . . . ?
 C198 C199 C200 C201 9(2) . . . . ?
 C198 C199 C200 C203 -177.1(14) . . . . ?
 C199 C200 C201 C202 -6(3) . . . . ?
 C199 C200 C203 C204 -27(3) . . . . ?
 C199 C200 C203 C207 154.0(15) . . . . ?
 C199 C200 C203 C208 38(2) . . . . ?
 C199 C200 C203 C212 -134(2) . . . . ?
 C200 C201 C202 C197 0(3) . . . . ?
 C200 C203 C204 C205 178(2) . . . . ?
 C200 C203 C207 C206 -179.4(16) . . . . ?
 C200 C203 C208 C209 177(2) . . . . ?
 C200 C203 C212 C211 -176(3) . . . . ?
 C201 C200 C203 C204 147(2) . . . . ?
 C201 C200 C203 C207 -32(2) . . . . ?
 C201 C200 C203 C208 -148(2) . . . . ?
 C201 C200 C203 C212 40(3) . . . . ?
 C202 C197 C198 C199 2(3) . . . . ?
 C203 C200 C201 C202 -179.8(16) . . . . ?
 C203 C204 C205 C210 1(4) . . . . ?
 C203 C208 C209 C210 3(4) . . . . ?
 C210 C206 C207 C203 2(3) . . . . ?
 C210 C211 C212 C203 -4(5) . . . . ?
 C213 N2 C214 C215 -51(2) . . . . ?
 C213 C210 C205 C204 -176(2) . . . . ?
 C213 C210 C206 C207 174.9(18) . . . . ?
 C213 C210 C209 C208 -172(2) . . . . ?
 C213 C210 C211 C212 173(2) . . . . ?
 C214 N2 C213 C210 -167.5(13) . . . . ?
 C214 C215 C216 C217 72.1(19) . . . . ?
 C214 C215 C216 C221 -111.5(17) . . . . ?
 C215 C216 C217 C218 171.5(15) . . . . ?
 C215 C216 C221 C220 -170.1(18) . . . . ?
 C216 C217 C218 C219 2(3) . . . . ?
 C217 C216 C221 C220 7(3) . . . . ?
 C217 C218 C219 C220 1(3) . . . . ?
 C218 C219 C220 C221 0(3) . . . . ?
 C219 C220 C221 C216 -4(3) . . . . ?
 C221 C216 C217 C218 -5(2) . . . . ?
 C222 C223 C224 C225 177.3(14) . . . . ?
 C223 C224 C225 O68 4(2) . . . . ?
 C223 C224 C225 C226 -178.3(13) . . . . ?
 C224 C225 C226 F23 -106.3(19) . . . . ?
 C224 C225 C226 F24 126.6(17) . . . . ?
 C224 C225 C226 F25 10(2) . . . . ?
 C227 C228 C229 C230 -176.1(13) . . . . ?
 C228 C229 C230 O66 -5(2) . . . . ?
 C228 C229 C230 C231 176.1(15) . . . . ?
 C229 C230 C231 F17 -118.8(18) . . . . ?
 C229 C230 C231 F18 129(2) . . . . ?
 C229 C230 C231 F19 -7(3) . . . . ?
 N5 C184 C185 C186 -170.3(16) . . . . ?
 C182 C179 C180 C181 157.4(17) . . . . ?
 C204 C203 C207 C206 2(3) . . . . ?
 C205 C210 C213 N2 -9(3) . . . . ?
 C205 C210 C206 C207 -4(3) . . . . ?
 C206 C210 C213 N2 172.3(16) . . . . ?
 C206 C210 C205 C204 2(3) . . . . ?
 C207 C203 C204 C205 -4(4) . . . . ?
 N4 C184 C185 C186 158.0(14) . . . . ?
 C183 C179 C180 C181 -159.4(16) . . . . ?
 C208 C203 C212 C211 11(4) . . . . ?
 C209 C210 C213 N2 -77(2) . . . . ?
 C209 C210 C211 C212 -4(4) . . . . ?
 C211 C210 C213 N2 105(2) . . . . ?
 C211 C210 C209 C208 5(4) . . . . ?
 C212 C203 C208 C209 -10(4) . . . . ?

_shelx_res_file
;
TITL CF solution in Pcab
CELL 1.54184 28.907505 29.701568 78.032043 90 90 90
ZERR 8 0.000292 0.000245 0.000855 0 0 0
LATT 1
SYMM -X,0.5-Y,0.5+Z
SYMM 0.5+X,-Y,0.5-Z
SYMM 0.5-X,0.5+Y,-Z
SFAC C H Cr Cu F N Ni O
UNIT 1836 2832 112 8 224 32 16 564
DFIX 2.6 C238 C240
DFIX 1.2 O244 C245
DFIX 2.5 C1A O244
DFIX 2.5 O244 C246
DFIX 2.4 C246 C1A
DFIX 1.5 C96 C99
DFIX 2.4 C17 C20
DFIX 2.5 C20 O44
DFIX 2.5 O44 C17
DFIX 1.2 C16 O44
SADI C216 C215 C215 C214 C215 C214 C214 N2 C214 N2 N2 C213
SADI C59 C57 C57 C58 C57 C58 C58 C59 C58 C59 C59 C57 C54 C55 C55 C53 C55 C53 =
 C53 C54 C53 C54 C54 C55
SADI C35 C34 C34 C33 C34 C33 C33 C35 C33 C35 C35 C34
SADI C34 C32 C32 C33 C33 C32 C32 C35 C35 C32 C32 C34
SADI C33A C32 C32 C35A C35A C32 C32 C34A C34A C32 C32 C33A
SADI C33A C34A C34A C35A C34A C35A C35A C33A C35A C33A C33A C34A
SADI C157 C156 C156 C158 C158 C156 C156 C159 C159 C156 C156 C157
SADI C157 C158 C158 C159 C158 C159 C159 C157 C159 C157 C157 C158
SADI C242 C241 C237 C236 C236 C235 C240 C239 C239 C238 C232 C233 C233 C234
SADI O72 C236 O75 C239 O76 C233 C242 O71
SADI C1B C242 C242 C241
SADI O3 C1 C1 O2
SADI O76 C233 C1A C245 O75 C239 O71 C242 O72 C236
SADI C246 C245 C245 C1A
SADI N5 C182 C182 C179 C186 C185 C185 C184 C185 C184 C184 N5 C184 N5 N5 C182 =
 C179 C183 C183 N4 C183 N4 N4 C184 N4 C184 C184 C185 C186 C185 C185 C184
SADI C8 C7 C7 C3
SADI C20 C16 C16 C17
DANG 2.633 C246 O244
FLAT O44 C16 C17 C20
SIMU 0.04 0.08 1.7 O1 O2 O3
RIGU C203 C210 C213 C204 > C207 C208 > C212
RIGU C56 > C59 C52 > C55
RIGU C2 > C5
RIGU C81 > C84
RIGU C5AA > C6AA
RIGU C2 > C5
RIGU C170 > C175
RIGU C32 C33 C34 C35 C33A > C35A
RIGU C12 > C15
RIGU C76 > C79
RIGU C96 > C99
RIGU C116 > C119
RIGU C86 > C89
RIGU C116 > C119
RIGU C156 > C159
RIGU C151 > C154
RIGU C161 > C164
RIGU C12 C32 C76 C56 C52
RIGU C101 > C104
RIGU O76 > C234
RIGU C146 > C149
RIGU O71 > C242
RIGU O1 C1 O2 O3
RIGU O72 > C237 O75 > C240 O76 > C234 O71 C241 C242 O244 > C246
RIGU C184 C185 N5 C182 N4 C183
RIGU O6 C3 C7 C8
ISOR 0.01 0.02 O44 C16 C17 C20
EADP Cr11 Ni11
EADP Ni10 Cr10
EADP Ni10 Cr10
EADP Cr9 Ni9
EADP Cr9 Ni9
EADP Cr16 Ni16
EADP Ni16 Cr16
EADP Ni15 Cr15
EADP Cr15 Ni15
EADP Cr14 Ni14
EADP Cr14 Ni14
EADP Cr13 Ni13
EADP Ni13 Cr13
EADP Ni12 Cr12
EADP Cr12 Ni12
EADP Ni1 Cr1
EADP Ni1 Cr1
EADP Cr2 Ni2
EADP Ni2 Cr2
EADP Cr3 Ni3
EADP Ni3 Cr3
EADP Cr4 Ni4
EADP Ni4 Cr4
EADP Cr5 Ni5
EADP Ni5 Cr5
EADP Ni6 Cr6
EADP Cr6 Ni6
EADP Ni7 Cr7
EADP Cr7 Ni7
EADP Ni8 Cr8
EADP Cr8 Ni8
EADP C56 C52
EADP O3 O2
EADP C52 C56 C231
EADP C151 C96
EXYZ Cr11 Ni11
EXYZ Ni10 Cr10
EXYZ Cr9 Ni9
EXYZ Ni16 Cr16
EXYZ Ni15 Cr15
EXYZ Cr14 Ni14
EXYZ Cr13 Ni13
EXYZ Cr12 Ni12
EXYZ Ni1 Cr1
EXYZ Cr2 Ni2
EXYZ Ni3 Cr3
EXYZ Ni4 Cr4
EXYZ Ni5 Cr5
EXYZ Cr6 Ni6
EXYZ Cr7 Ni7
EXYZ Cr8 Ni8
 
cgls 10
PLAN  80
TEMP -173.15
BOND
MORE -1
CONF
fmap 2
SHEL 100 0.9
OMIT 2 1 4
OMIT 4 2 0
REM <olex2.extras>
REM <HklSrc
REM  "%\\\\psf\\Home\\Desktop\\Rotaxanes\'%20X-ray\\xrepw291\\struct\\olex2_xr
REM epw291%20Original\\xrepw291.hkl">
REM </olex2.extras>
 
WGHT    0.200000
FVAR       0.14632   0.59264   0.57168   0.50826   0.57430   0.59696
NI9   7    0.327610    0.938250    0.686737    10.12500    0.04336    0.02533 =
         0.07752    0.00051   -0.01392    0.00105
NI10  7    0.384594    1.038341    0.691371    10.12500    0.03529    0.02643 =
         0.09521    0.00246   -0.01211    0.00292
NI11  7    0.494579    1.072605    0.700927    10.12500    0.03093    0.03121 =
         0.07337    0.00610   -0.00356   -0.00107
NI12  7    0.596836    1.017409    0.706365    10.12500    0.03536    0.02345 =
         0.06952    0.00633   -0.00689   -0.00135
NI13  7    0.618891    0.908579    0.716964    10.12500    0.03306    0.02424 =
         0.06762    0.00410   -0.00595   -0.00351
NI14  7    0.557859    0.810235    0.718436    10.12500    0.02853    0.02370 =
         0.06696    0.00033   -0.00190   -0.00187
NI15  7    0.456844    0.773942    0.700725    10.12500    0.03060    0.02626 =
         0.06604   -0.00200   -0.00424   -0.00184
NI16  7    0.358693    0.827427    0.687440    10.12500    0.03706    0.03048 =
         0.06448   -0.00119   -0.00977    0.00123
CR9   3    0.327610    0.938250    0.686737    10.87500    0.04336    0.02533 =
         0.07752    0.00051   -0.01392    0.00105
CR10  3    0.384594    1.038341    0.691371    10.87500    0.03529    0.02643 =
         0.09521    0.00246   -0.01211    0.00292
CR11  3    0.494579    1.072605    0.700927    10.87500    0.03093    0.03121 =
         0.07337    0.00610   -0.00356   -0.00107
CR12  3    0.596836    1.017409    0.706365    10.87500    0.03536    0.02345 =
         0.06952    0.00633   -0.00689   -0.00135
CR13  3    0.618891    0.908579    0.716964    10.87500    0.03306    0.02424 =
         0.06762    0.00410   -0.00595   -0.00351
CR14  3    0.557859    0.810235    0.718436    10.87500    0.02853    0.02370 =
         0.06696    0.00033   -0.00190   -0.00187
CR15  3    0.456844    0.773942    0.700725    10.87500    0.03060    0.02626 =
         0.06604   -0.00200   -0.00424   -0.00184
CR16  3    0.358693    0.827427    0.687440    10.87500    0.03706    0.03048 =
         0.06448   -0.00119   -0.00977    0.00123
F1    5    0.450868    1.030381    0.691139    11.00000    0.04199    0.03224 =
         0.06428    0.00299   -0.00358    0.00557
F2    5    0.374510    0.975767    0.697009    11.00000    0.04186    0.02812 =
         0.06858   -0.00372   -0.00751    0.00225
F3    5    0.372122    0.890509    0.684057    11.00000    0.04669    0.02586 =
         0.06621   -0.00038   -0.00956    0.00434
F4    5    0.412889    0.822736    0.701588    11.00000    0.03529    0.02067 =
         0.05903   -0.00144   -0.00315   -0.00078
F5    5    0.506923    0.816277    0.702072    11.00000    0.02939    0.03969 =
         0.05901    0.00253    0.00026   -0.00392
F6    5    0.560048    0.875356    0.719375    11.00000    0.03216    0.02900 =
         0.06268   -0.00094   -0.00172   -0.00265
F7    5    0.586010    0.954134    0.703673    11.00000    0.03783    0.03263 =
         0.07244    0.00200   -0.00592   -0.00138
F8    5    0.529662    1.022594    0.709136    11.00000    0.03298    0.02856 =
         0.07127    0.00527   -0.00056    0.00284
O1    8    0.460930    1.124001    0.692163    11.00000    0.04213    0.02806 =
         0.10506    0.01092   -0.00812   -0.00252
O4    8    0.458348    1.074039    0.722346    11.00000    0.03837    0.04464 =
         0.06965   -0.00838   -0.00120   -0.00322
O5    8    0.386992    1.052808    0.715468    11.00000    0.03821    0.06414 =
         0.11279   -0.03498    0.00960   -0.02056
O0AA  8    0.318643    1.049829    0.692153    11.00000    0.03476    0.02877 =
         0.19847   -0.01210   -0.02090    0.00636
O7    8    0.281100    0.984870    0.689576    11.00000    0.03415    0.02752 =
         0.12497    0.00440   -0.01722    0.00159
O8    8    0.382624    1.024343    0.666939    11.00000    0.06286    0.06843 =
         0.08467    0.03071   -0.02512   -0.02539
O9    8    0.342979    0.960159    0.663987    11.00000    0.11458    0.03601 =
         0.06858   -0.00176   -0.03215   -0.00689
O10   8    0.279549    0.902475    0.675795    11.00000    0.06217    0.03212 =
         0.13515    0.00873   -0.04008   -0.00672
O11   8    0.304452    0.831950    0.672484    11.00000    0.04954    0.02995 =
         0.09090    0.00083   -0.02330    0.00166
O12   8    0.309494    0.914754    0.709405    11.00000    0.05512    0.02581 =
         0.08497   -0.00511    0.01150    0.00335
O13   8    0.320933    0.840516    0.707644    11.00000    0.04106    0.03149 =
         0.07472    0.00265    0.00455    0.00913
O14   8    0.343382    0.764247    0.691020    11.00000    0.03659    0.02883 =
         0.09840   -0.00787   -0.01495   -0.00306
O15   8    0.407127    0.729492    0.699911    11.00000    0.03513    0.02829 =
         0.08441   -0.00547   -0.01204   -0.00054
O16   8    0.394684    0.812000    0.666949    11.00000    0.06661    0.03972 =
         0.06168   -0.00459   -0.01469    0.00024
O17   8    0.457725    0.775781    0.675729    11.00000    0.04098    0.04983 =
         0.07641   -0.01495   -0.00473    0.00735
O18   8    0.499442    0.724081    0.699234    11.00000    0.03142    0.04569 =
         0.08715   -0.01463   -0.01053    0.00681
O19   8    0.557730    0.744545    0.716903    11.00000    0.03496    0.02925 =
         0.07714    0.00419   -0.00264   -0.00708
O20   8    0.454718    0.769386    0.725629    11.00000    0.03685    0.03333 =
         0.06984    0.01108   -0.00471    0.00118
O21   8    0.512906    0.807955    0.737374    11.00000    0.02923    0.02950 =
         0.07150    0.00295    0.00053   -0.00379
O22   8    0.606830    0.805130    0.735412    11.00000    0.04465    0.02633 =
         0.08643    0.01026   -0.01059   -0.00430
O23   8    0.653088    0.864643    0.730348    11.00000    0.03051    0.03825 =
         0.07961    0.01392   -0.00307   -0.00685
O24   8    0.600801    0.808662    0.699134    11.00000    0.03033    0.03510 =
         0.08172   -0.00182    0.00990   -0.00320
O25   8    0.633455    0.876225    0.695433    11.00000    0.04679    0.03061 =
         0.08511    0.01101    0.00601    0.00088
O26   8    0.677440    0.942429    0.714974    11.00000    0.04474    0.02335 =
         0.08650    0.01114   -0.01116   -0.00094
O27   8    0.663732    1.010731    0.703740    11.00000    0.03498    0.03010 =
         0.08011    0.01068   -0.00561   -0.00248
O28   8    0.602485    0.939772    0.738727    11.00000    0.04419    0.02513 =
         0.07135   -0.00013    0.00088   -0.00396
O29   8    0.602490    1.012548    0.731233    11.00000    0.05195    0.02567 =
         0.06836   -0.00376   -0.00805    0.00194
O30   8    0.606540    1.082658    0.709336    11.00000    0.02619    0.03497 =
         0.09081    0.00751   -0.00473   -0.01487
O31   8    0.537190    1.114651    0.711623    11.00000    0.03572    0.03764 =
         0.09430    0.00095   -0.00031    0.00038
O32   8    0.590548    1.026777    0.681401    11.00000    0.04732    0.03433 =
         0.07836    0.01491   -0.00021   -0.00236
O33   8    0.529999    1.072714    0.679563    11.00000    0.04062    0.03927 =
         0.07912    0.01641   -0.00031    0.00306
C1    1    0.421265    1.131358    0.685907    11.00000    0.04400    0.04391 =
         0.07470   -0.00018   -0.00613    0.00133
C2    1    0.410842    1.176583    0.679225    11.00000    0.09050    0.02403 =
         0.11446    0.01946   -0.03094    0.00494
C0AA  1    0.394277    1.203572    0.694499    11.00000    0.21565    0.06877 =
         0.13878    0.01219   -0.02504    0.05535
AFIX  33
H0AA  2    0.386705    1.234258    0.690834    11.00000   -1.50000
H0AB  2    0.418732    1.204624    0.703187    11.00000   -1.50000
H0AC  2    0.366672    1.189302    0.699362    11.00000   -1.50000
AFIX   0
C4    1    0.374015    1.176776    0.666059    11.00000    0.08023    0.06303 =
         0.11628    0.03003   -0.01355    0.00599
AFIX  33
H4A   2    0.368657    1.207698    0.662153    11.00000   -1.50000
H4B   2    0.345426    1.164637    0.670979    11.00000   -1.50000
H4C   2    0.383569    1.158121    0.656323    11.00000   -1.50000
AFIX   0
C5    1    0.453143    1.196456    0.671037    11.00000    0.10530    0.06509 =
         0.17971    0.05853   -0.02894   -0.00161
AFIX  33
H5A   2    0.445890    1.226550    0.666644    11.00000   -1.50000
H5B   2    0.463219    1.177151    0.661561    11.00000   -1.50000
H5C   2    0.477944    1.198644    0.679558    11.00000   -1.50000
AFIX   0
C3AA  1    0.416128    1.068089    0.725758    11.00000    0.05369    0.03179 =
         0.06761    0.00523    0.00602    0.00128
C1AA  1    0.400246    1.079602    0.743243    11.00000    0.04626    0.07001 =
         0.08867   -0.00594    0.00296   -0.00151
C2AA  1    0.364699    1.118151    0.741380    11.00000    0.12775    0.20576 =
         0.15214   -0.09262   -0.06189    0.13162
AFIX  33
H2AA  2    0.353393    1.126908    0.752741    11.00000   -1.50000
H2AB  2    0.338670    1.107910    0.734341    11.00000   -1.50000
H2AC  2    0.379492    1.144081    0.735877    11.00000   -1.50000
AFIX   0
C9    1    0.374899    1.038156    0.750484    11.00000    0.28545    0.18927 =
         0.12519    0.00236    0.09424   -0.12320
AFIX  33
H9A   2    0.363930    1.044757    0.762099    11.00000   -1.50000
H9B   2    0.396179    1.012486    0.750829    11.00000   -1.50000
H9C   2    0.348459    1.030848    0.743132    11.00000   -1.50000
AFIX   0
C10   1    0.439439    1.093995    0.755055    11.00000    0.06778    0.08432 =
         0.09101   -0.02205   -0.01275    0.01463
AFIX  33
H10A  2    0.426895    1.101332    0.766384    11.00000   -1.50000
H10B  2    0.454846    1.120552    0.750264    11.00000   -1.50000
H10C  2    0.461815    1.069367    0.756126    11.00000   -1.50000
AFIX   0
C11   1    0.363193    0.994528    0.658600    11.00000    0.05447    0.06262 =
         0.07379    0.00225    0.00098    0.01562
C12   1    0.362889    1.000321    0.638710    11.00000    0.20124    0.11466 =
         0.05701    0.02147   -0.01212    0.01116
C13   1    0.363432    0.955195    0.629856    11.00000    0.13437    0.14064 =
         0.08912   -0.00808    0.00327    0.00209
AFIX  33
H13A  2    0.337578    0.936879    0.634026    11.00000   -1.50000
H13B  2    0.392667    0.939804    0.632329    11.00000   -1.50000
H13C  2    0.360403    0.959576    0.617459    11.00000   -1.50000
AFIX   0
C14   1    0.400220    1.027342    0.633318    11.00000    0.24980    0.18200 =
         0.10608    0.02702    0.00122   -0.03554
AFIX  33
H14A  2    0.399316    1.056205    0.639394    11.00000   -1.50000
H14B  2    0.397895    1.032666    0.620954    11.00000   -1.50000
H14C  2    0.429412    1.011947    0.635857    11.00000   -1.50000
AFIX   0
C15   1    0.317675    1.021420    0.634774    11.00000    0.23386    0.19266 =
         0.09623    0.02420   -0.02198    0.05057
AFIX  33
H15A  2    0.292655    1.001726    0.638726    11.00000   -1.50000
H15B  2    0.314958    1.025939    0.622374    11.00000   -1.50000
H15C  2    0.315508    1.050550    0.640617    11.00000   -1.50000
AFIX   0
C4AA  1    0.282621    1.026049    0.691768    11.00000    0.04060    0.05576 =
         0.06907    0.00579   -0.01018    0.01690
C5AA  1    0.236398    1.052300    0.693719    11.00000    0.03925    0.06679 =
         0.15324   -0.01188    0.00363    0.02152
C18   1    0.234715    1.080999    0.707449    11.00000    0.07495    0.13350 =
         0.19245   -0.06050    0.00740    0.01315
AFIX  33
H18A  2    0.261323    1.101419    0.707066    11.00000   -1.50000
H18B  2    0.235577    1.063545    0.718102    11.00000   -1.50000
H18C  2    0.206041    1.098561    0.707001    11.00000   -1.50000
AFIX   0
C19   1    0.232559    1.079715    0.676225    11.00000    0.07730    0.09169 =
         0.17280    0.00673    0.00080    0.01916
AFIX  33
H19A  2    0.233348    1.058707    0.666545    11.00000   -1.50000
H19B  2    0.258562    1.100754    0.675332    11.00000   -1.50000
H19C  2    0.203404    1.096546    0.676038    11.00000   -1.50000
AFIX   0
C6AA  1    0.196554    1.020763    0.693753    11.00000    0.03932    0.08918 =
         0.11330   -0.00918    0.00490    0.01260
AFIX  33
H6AA  2    0.198065    1.001450    0.683585    11.00000   -1.50000
H6AB  2    0.167622    1.037956    0.693602    11.00000   -1.50000
H6AC  2    0.197675    1.002066    0.704092    11.00000   -1.50000
AFIX   0
C21   1    0.276910    0.863469    0.669515    11.00000    0.05151    0.03206 =
         0.08499    0.00210   -0.02302   -0.00944
C22   1    0.235989    0.853941    0.657607    11.00000    0.05898    0.03491 =
         0.11802    0.00382   -0.03915   -0.00778
C23   1    0.236400    0.887171    0.643224    11.00000    0.11340    0.07768 =
         0.10992    0.02854   -0.05520   -0.02636
AFIX  33
H23A  2    0.265554    0.884565    0.636892    11.00000   -1.50000
H23B  2    0.233476    0.917705    0.647858    11.00000   -1.50000
H23C  2    0.210442    0.881031    0.635492    11.00000   -1.50000
AFIX   0
C24   1    0.192813    0.854655    0.668271    11.00000    0.05332    0.12352 =
         0.13818   -0.04306   -0.01125   -0.01080
AFIX  33
H24A  2    0.195247    0.832092    0.677390    11.00000   -1.50000
H24B  2    0.166057    0.847771    0.661018    11.00000   -1.50000
H24C  2    0.188932    0.884569    0.673371    11.00000   -1.50000
AFIX   0
C25   1    0.242512    0.808742    0.648924    11.00000    0.09238    0.06756 =
         0.10779   -0.00976   -0.04249    0.00175
AFIX  33
H25A  2    0.270989    0.809251    0.642112    11.00000   -1.50000
H25B  2    0.216075    0.802676    0.641409    11.00000   -1.50000
H25C  2    0.244691    0.785071    0.657636    11.00000   -1.50000
AFIX   0
C26   1    0.302333    0.874740    0.714220    11.00000    0.02715    0.04158 =
         0.08041    0.00349   -0.01383   -0.00262
C27   1    0.268956    0.867172    0.729034    11.00000    0.04503    0.04596 =
         0.09178    0.00283    0.00494   -0.00850
C28   1    0.256579    0.910394    0.737830    11.00000    0.06956    0.07717 =
         0.09193   -0.01155    0.02318   -0.00124
AFIX  33
H28A  2    0.244826    0.931931    0.729370    11.00000   -1.50000
H28B  2    0.284120    0.922884    0.743400    11.00000   -1.50000
H28C  2    0.232698    0.904625    0.746469    11.00000   -1.50000
AFIX   0
C29   1    0.225270    0.846604    0.720142    11.00000    0.03959    0.11012 =
         0.09895    0.01863   -0.00616   -0.01716
AFIX  33
H29A  2    0.233747    0.818387    0.714440    11.00000   -1.50000
H29B  2    0.213283    0.867909    0.711642    11.00000   -1.50000
H29C  2    0.201425    0.840637    0.728776    11.00000   -1.50000
AFIX   0
C30   1    0.287666    0.832479    0.741386    11.00000    0.05788    0.06446 =
         0.07619    0.01267    0.00662    0.01422
AFIX  33
H30A  2    0.295213    0.804830    0.735129    11.00000   -1.50000
H30B  2    0.264293    0.825901    0.750131    11.00000   -1.50000
H30C  2    0.315628    0.844207    0.746908    11.00000   -1.50000
AFIX   0
C31   1    0.430198    0.789021    0.664198    11.00000    0.04196    0.04705 =
         0.06776   -0.00995   -0.00114   -0.01680
C32   1    0.439139    0.774828    0.646517    11.00000    0.07020    0.14848 =
         0.06602   -0.02722   -0.00019    0.00031
C36   1    0.364918    0.730948    0.696673    11.00000    0.03935    0.03350 =
         0.05515   -0.00380   -0.00020   -0.00589
C37   1    0.336951    0.687929    0.699223    11.00000    0.05185    0.02811 =
         0.07572   -0.00521    0.00924   -0.01769
C38   1    0.296694    0.699415    0.711237    11.00000    0.09467    0.05251 =
         0.16486   -0.02226    0.07178   -0.02813
AFIX  33
H38A  2    0.308895    0.708616    0.722419    11.00000   -1.50000
H38B  2    0.276913    0.672881    0.712661    11.00000   -1.50000
H38C  2    0.278534    0.724091    0.706313    11.00000   -1.50000
AFIX   0
C39   1    0.317911    0.673794    0.682022    11.00000    0.09657    0.05908 =
         0.09991   -0.00932   -0.01226   -0.03822
AFIX  33
H39A  2    0.343545    0.666534    0.674282    11.00000   -1.50000
H39B  2    0.299628    0.698459    0.677153    11.00000   -1.50000
H39C  2    0.298204    0.647217    0.683469    11.00000   -1.50000
AFIX   0
C40   1    0.367376    0.650804    0.706979    11.00000    0.08825    0.01963 =
         0.16172    0.01656   -0.01921   -0.01727
AFIX  33
H40A  2    0.379283    0.660785    0.718107    11.00000   -1.50000
H40B  2    0.393328    0.644514    0.699261    11.00000   -1.50000
H40C  2    0.348944    0.623410    0.708521    11.00000   -1.50000
AFIX   0
C41   1    0.537537    0.717257    0.706946    11.00000    0.04854    0.01736 =
         0.08100    0.00088    0.01400   -0.00691
C42   1    0.558407    0.669708    0.704313    11.00000    0.04372    0.02592 =
         0.09994   -0.00924   -0.00663   -0.00070
C43   1    0.558950    0.659857    0.685329    11.00000    0.09318    0.04184 =
         0.09334   -0.02011    0.00595    0.01458
AFIX  33
H43A  2    0.579641    0.681121    0.679544    11.00000   -1.50000
H43B  2    0.527599    0.663000    0.680702    11.00000   -1.50000
H43C  2    0.569962    0.629057    0.683420    11.00000   -1.50000
AFIX   0
C7AA  1    0.526349    0.637556    0.714103    11.00000    0.09032    0.02747 =
         0.09849    0.01312   -0.01802   -0.01513
AFIX  33
H7AA  2    0.527009    0.644973    0.726338    11.00000   -1.50000
H7AB  2    0.536869    0.606489    0.712456    11.00000   -1.50000
H7AC  2    0.494694    0.640670    0.709766    11.00000   -1.50000
AFIX   0
C45   1    0.607574    0.669329    0.711384    11.00000    0.04911    0.01994 =
         0.14743    0.00159   -0.00594    0.01436
AFIX  33
H45A  2    0.606836    0.675670    0.723705    11.00000   -1.50000
H45B  2    0.625998    0.692397    0.705548    11.00000   -1.50000
H45C  2    0.621490    0.639678    0.709442    11.00000   -1.50000
AFIX   0
C46   1    0.476423    0.784340    0.738134    11.00000    0.03445    0.03276 =
         0.05568    0.00280   -0.00597    0.01647
C47   1    0.458144    0.770691    0.755697    11.00000    0.07171    0.04819 =
         0.05523    0.00454    0.00517   -0.01068
C48   1    0.410037    0.789029    0.757785    11.00000    0.05641    0.15823 =
         0.09763   -0.00057    0.02708    0.00730
AFIX  33
H48A  2    0.411029    0.822005    0.757565    11.00000   -1.50000
H48B  2    0.397220    0.778895    0.768753    11.00000   -1.50000
H48C  2    0.390481    0.778149    0.748399    11.00000   -1.50000
AFIX   0
C49   1    0.454473    0.719890    0.756117    11.00000    0.19761    0.04671 =
         0.08680    0.01336   -0.01585   -0.03886
AFIX  33
H49A  2    0.434225    0.709716    0.746819    11.00000   -1.50000
H49B  2    0.441533    0.710378    0.767146    11.00000   -1.50000
H49C  2    0.485284    0.706669    0.754660    11.00000   -1.50000
AFIX   0
C50   1    0.489131    0.787537    0.769950    11.00000    0.08619    0.10555 =
         0.05412    0.00533   -0.00305   -0.02055
AFIX  33
H50A  2    0.491174    0.820440    0.769401    11.00000   -1.50000
H50B  2    0.520087    0.774536    0.768635    11.00000   -1.50000
H50C  2    0.476201    0.778544    0.781043    11.00000   -1.50000
AFIX   0
C51   1    0.626043    0.836356    0.691326    11.00000    0.03480    0.04125 =
         0.05584    0.00623   -0.00198    0.00571
C60   1    0.643014    0.828466    0.738049    11.00000    0.03728    0.02332 =
         0.06771   -0.00716    0.00022    0.00630
C61   1    0.676884    0.810685    0.751521    11.00000    0.04644    0.02879 =
         0.05440    0.00385   -0.00511   -0.00665
C62   1    0.692046    0.762579    0.745975    11.00000    0.05598    0.05135 =
         0.08049    0.00461   -0.01255    0.01219
AFIX  33
H62A  2    0.664777    0.743083    0.745194    11.00000   -1.50000
H62B  2    0.713604    0.750285    0.754463    11.00000   -1.50000
H62C  2    0.707306    0.764070    0.734775    11.00000   -1.50000
AFIX   0
C63   1    0.649607    0.809248    0.768429    11.00000    0.07752    0.07015 =
         0.06472    0.00685    0.00803   -0.00112
AFIX  33
H63A  2    0.622530    0.789716    0.767073    11.00000   -1.50000
H63B  2    0.639453    0.839721    0.771435    11.00000   -1.50000
H63C  2    0.669454    0.797389    0.777556    11.00000   -1.50000
AFIX   0
C64   1    0.719905    0.840733    0.752630    11.00000    0.04117    0.03680 =
         0.07945   -0.00140   -0.02259   -0.00249
AFIX  33
H64A  2    0.740996    0.828801    0.761350    11.00000   -1.50000
H64B  2    0.710642    0.871393    0.755753    11.00000   -1.50000
H64C  2    0.735575    0.841211    0.741494    11.00000   -1.50000
AFIX   0
C65   1    0.689736    0.980685    0.709754    11.00000    0.03508    0.02772 =
         0.06226   -0.00462    0.00036    0.00150
C66   1    0.741170    0.989942    0.711071    11.00000    0.03114    0.02858 =
         0.08371    0.00191   -0.00262   -0.00565
C67   1    0.750772    0.992199    0.730640    11.00000    0.06036    0.09240 =
         0.10180    0.00682   -0.02270   -0.02929
AFIX  33
H67A  2    0.732884    1.016887    0.735691    11.00000   -1.50000
H67B  2    0.783828    0.997440    0.732585    11.00000   -1.50000
H67C  2    0.741660    0.963693    0.735988    11.00000   -1.50000
AFIX   0
C68   1    0.752919    1.035009    0.702274    11.00000    0.05078    0.05350 =
         0.12383    0.01497    0.00462   -0.02720
AFIX  33
H68A  2    0.734435    1.059160    0.707406    11.00000   -1.50000
H68B  2    0.745916    1.032889    0.690012    11.00000   -1.50000
H68C  2    0.785873    1.041616    0.703813    11.00000   -1.50000
AFIX   0
C69   1    0.768792    0.951907    0.703341    11.00000    0.05605    0.03486 =
         0.14795   -0.00912    0.01872    0.01178
AFIX  33
H69A  2    0.801885    0.958546    0.704363    11.00000   -1.50000
H69B  2    0.760640    0.948617    0.691215    11.00000   -1.50000
H69C  2    0.761787    0.923860    0.709426    11.00000   -1.50000
AFIX   0
C70   1    0.600131    0.980377    0.742334    11.00000    0.03356    0.03534 =
         0.05916    0.00645   -0.00574   -0.00842
C71   1    0.594978    0.995017    0.760731    11.00000    0.05637    0.03437 =
         0.06407   -0.00093   -0.00620   -0.00629
C72   1    0.633565    1.028579    0.764835    11.00000    0.10934    0.05563 =
         0.06227   -0.00115   -0.01687   -0.02600
AFIX  33
H72A  2    0.631439    1.054356    0.757034    11.00000   -1.50000
H72B  2    0.663669    1.013875    0.763410    11.00000   -1.50000
H72C  2    0.630304    1.039005    0.776689    11.00000   -1.50000
AFIX   0
C73   1    0.547594    1.019078    0.761871    11.00000    0.08480    0.06359 =
         0.09035    0.01465    0.02754    0.02336
AFIX  33
H73A  2    0.547133    1.044632    0.753928    11.00000   -1.50000
H73B  2    0.542702    1.029938    0.773591    11.00000   -1.50000
H73C  2    0.522939    0.997902    0.758816    11.00000   -1.50000
AFIX   0
C74   1    0.597746    0.955521    0.772788    11.00000    0.07642    0.04047 =
         0.06903    0.00623   -0.00362   -0.00194
AFIX  33
H74A  2    0.594226    0.966087    0.784614    11.00000   -1.50000
H74B  2    0.627817    0.940670    0.771493    11.00000   -1.50000
H74C  2    0.572998    0.934103    0.770104    11.00000   -1.50000
AFIX   0
C75   1    0.565397    1.054930    0.673322    11.00000    0.04562    0.02809 =
         0.06942    0.00864   -0.00797   -0.00020
C76   1    0.578151    1.066956    0.655815    11.00000    0.10859    0.11716 =
         0.09648    0.05263    0.04089    0.04286
C77   1    0.540276    1.076920    0.644519    11.00000    0.14258    0.18910 =
         0.10474    0.02579    0.02820    0.07013
AFIX  33
H77A  2    0.552290    1.084431    0.633128    11.00000   -1.50000
H77B  2    0.522735    1.102532    0.649043    11.00000   -1.50000
H77C  2    0.519964    1.050596    0.643680    11.00000   -1.50000
AFIX   0
C78   1    0.616800    1.038066    0.648130    11.00000    0.14740    0.14712 =
         0.12684    0.07062    0.06625    0.06271
AFIX  33
H78A  2    0.640662    1.032732    0.656818    11.00000   -1.50000
H78B  2    0.630479    1.053787    0.638320    11.00000   -1.50000
H78C  2    0.603998    1.009187    0.644335    11.00000   -1.50000
AFIX   0
C79   1    0.601424    1.116106    0.658682    11.00000    0.19016    0.14333 =
         0.15224    0.06088    0.03186    0.01661
AFIX  33
H79A  2    0.628108    1.113275    0.666352    11.00000   -1.50000
H79B  2    0.578630    1.136495    0.663800    11.00000   -1.50000
H79C  2    0.611586    1.128227    0.647624    11.00000   -1.50000
AFIX   0
C80   1    0.580038    1.114487    0.713114    11.00000    0.05144    0.02874 =
         0.07666    0.00679    0.00060   -0.00765
C81   1    0.601690    1.157571    0.720347    11.00000    0.06027    0.02038 =
         0.11644   -0.00838   -0.01531   -0.01865
C82   1    0.584549    1.164361    0.738085    11.00000    0.12077    0.08013 =
         0.13359   -0.02335   -0.00568   -0.02499
AFIX  33
H82A  2    0.550945    1.168685    0.737877    11.00000   -1.50000
H82B  2    0.599346    1.191020    0.743057    11.00000   -1.50000
H82C  2    0.592036    1.137864    0.745036    11.00000   -1.50000
AFIX   0
C83   1    0.587314    1.196275    0.708661    11.00000    0.10279    0.04467 =
         0.16398    0.01451   -0.01536   -0.01239
AFIX  33
H83A  2    0.598668    1.190611    0.697025    11.00000   -1.50000
H83B  2    0.600534    1.224479    0.712961    11.00000   -1.50000
H83C  2    0.553500    1.198605    0.708487    11.00000   -1.50000
AFIX   0
C84   1    0.652569    1.151375    0.721875    11.00000    0.07487    0.06627 =
         0.18926   -0.04415   -0.03381   -0.01777
AFIX  33
H84A  2    0.665920    1.146915    0.710457    11.00000   -1.50000
H84B  2    0.659037    1.124965    0.729012    11.00000   -1.50000
H84C  2    0.666281    1.178162    0.727164    11.00000   -1.50000
AFIX   0
PART 1
O2    8    0.392672    1.100007    0.682019    21.00000    0.04298    0.03179 =
         0.08020   -0.00369   -0.00639    0.00663
C33   1    0.408747    0.793745    0.632145    61.00000    0.07050    0.13787 =
         0.06609   -0.02946   -0.00217    0.00253
AFIX  33
H33A  2    0.419022    0.781529    0.621117    61.00000   -1.50000
H33B  2    0.411304    0.826642    0.631960    61.00000   -1.50000
H33C  2    0.376467    0.785168    0.634161    61.00000   -1.50000
AFIX   0
C34   1    0.428601    0.721829    0.647554    61.00000    0.11151    0.14007 =
         0.07801   -0.03135   -0.00914   -0.00510
AFIX  33
H34A  2    0.433742    0.708123    0.636290    61.00000   -1.50000
H34B  2    0.396379    0.717151    0.651028    61.00000   -1.50000
H34C  2    0.449248    0.707862    0.655978    61.00000   -1.50000
AFIX   0
C35   1    0.491107    0.779002    0.641950    61.00000    0.07058    0.10666 =
         0.08058   -0.03399    0.00765    0.01296
AFIX  33
H35A  2    0.495980    0.769306    0.630082    61.00000   -1.50000
H35B  2    0.509316    0.759927    0.649664    61.00000   -1.50000
H35C  2    0.500905    0.810414    0.643214    61.00000   -1.50000
AFIX   0
C56   1    0.653351    0.816261    0.676935    51.00000    0.09518    0.10626 =
         0.10751   -0.01150    0.02024   -0.03879
C57   1    0.687608    0.839799    0.667976    51.00000    0.07194    0.08820 =
         0.09753   -0.02542    0.02501   -0.02467
AFIX  33
H57A  2    0.704064    0.859857    0.675867    51.00000   -1.50000
H57B  2    0.673242    0.857647    0.658852    51.00000   -1.50000
H57C  2    0.709508    0.818376    0.662935    51.00000   -1.50000
AFIX   0
C58   1    0.629557    0.780821    0.666982    51.00000    0.06313    0.09009 =
         0.10523   -0.02649    0.03129   -0.02205
AFIX  33
H58A  2    0.609230    0.763561    0.674589    51.00000   -1.50000
H58B  2    0.652567    0.760643    0.661876    51.00000   -1.50000
H58C  2    0.611096    0.794759    0.657882    51.00000   -1.50000
AFIX   0
C59   1    0.690597    0.778778    0.688569    51.00000    0.09198    0.10234 =
         0.11557   -0.01523    0.01765   -0.02066
AFIX  33
H59A  2    0.711249    0.796316    0.695960    51.00000   -1.50000
H59B  2    0.709043    0.761061    0.680472    51.00000   -1.50000
H59C  2    0.671830    0.758495    0.695625    51.00000   -1.50000
AFIX   0
PART 0
PART 2
O3    8    0.388215    1.103424    0.690148   -21.00000    0.04298    0.03179 =
         0.08020   -0.00369   -0.00639    0.00663
C33A  1    0.431967    0.822339    0.636923   -61.00000    0.07632    0.15026 =
         0.06399   -0.02796    0.00763    0.00657
AFIX  33
H33D  2    0.437258    0.818481    0.624605   -61.00000   -1.50000
H33E  2    0.453961    0.844399    0.641487   -61.00000   -1.50000
H33F  2    0.400318    0.833040    0.638840   -61.00000   -1.50000
AFIX   0
C34A  1    0.404113    0.742202    0.637560   -61.00000    0.09440    0.16795 =
         0.09370   -0.01708   -0.01785   -0.01992
AFIX  33
H34D  2    0.414765    0.735694    0.625898   -61.00000   -1.50000
H34E  2    0.373542    0.756409    0.637088   -61.00000   -1.50000
H34F  2    0.402114    0.714085    0.644091   -61.00000   -1.50000
AFIX   0
C35A  1    0.488923    0.759718    0.641349   -61.00000    0.07143    0.11443 =
         0.06644   -0.02847    0.00231   -0.00571
AFIX  33
H35D  2    0.489347    0.751514    0.629185   -61.00000   -1.50000
H35E  2    0.498052    0.733645    0.648263   -61.00000   -1.50000
H35F  2    0.510635    0.784505    0.643353   -61.00000   -1.50000
AFIX   0
C52   1    0.642573    0.822672    0.673910   -51.00000    0.09518    0.10626 =
         0.10751   -0.01150    0.02024   -0.03879
C53   1    0.669014    0.788738    0.676587   -51.00000    0.09820    0.11438 =
         0.08744   -0.01066    0.02629   -0.03382
AFIX  33
H53A  2    0.681876    0.778296    0.665667   -51.00000   -1.50000
H53B  2    0.651108    0.764413    0.681877   -51.00000   -1.50000
H53C  2    0.694270    0.797568    0.684261   -51.00000   -1.50000
AFIX   0
C54   1    0.661995    0.863825    0.664444   -51.00000    0.09015    0.09609 =
         0.08588   -0.02460    0.03424   -0.03168
AFIX  33
H54A  2    0.671255    0.855058    0.652832   -51.00000   -1.50000
H54B  2    0.688943    0.875440    0.670650   -51.00000   -1.50000
H54C  2    0.638191    0.887258    0.663803   -51.00000   -1.50000
AFIX   0
C55   1    0.597202    0.811845    0.663075   -51.00000    0.09809    0.09950 =
         0.08778   -0.01161    0.02398   -0.04234
AFIX  33
H55A  2    0.605824    0.805166    0.651198   -51.00000   -1.50000
H55B  2    0.576487    0.837956    0.663310   -51.00000   -1.50000
H55C  2    0.581388    0.785753    0.668051   -51.00000   -1.50000
AFIX   0
 
PART 0
NI1   7   -0.167165    1.018105    0.596622    10.12500    0.04831    0.06173 =
         0.06059    0.00478   -0.00316   -0.00993
NI2   7   -0.158619    1.084021    0.561356    10.12500    0.05064    0.05826 =
         0.05485   -0.00086   -0.00287   -0.00198
NI3   7   -0.068895    1.134305    0.540768    10.12500    0.05226    0.08049 =
         0.05696    0.00901    0.00087    0.00174
NI4   7    0.044655    1.156050    0.549188    10.12500    0.05570    0.05638 =
         0.06145    0.00649    0.00290   -0.00463
NI5   7    0.108336    1.156946    0.585774    10.12500    0.04940    0.08290 =
         0.05587   -0.00649    0.00620   -0.00948
NI6   7    0.080972    1.130320    0.626793    10.12500    0.04233    0.06324 =
         0.05691   -0.00364   -0.00066   -0.00637
NI7   7   -0.006548    1.071704    0.646050    10.12500    0.04264    0.03716 =
         0.07051    0.00842   -0.01073   -0.00483
NI8   7   -0.101369    1.013641    0.632652    10.12500    0.04729    0.04009 =
         0.06857    0.00827   -0.01047   -0.00748
CR1   3   -0.167165    1.018105    0.596622    10.87500    0.04831    0.06173 =
         0.06059    0.00478   -0.00316   -0.00993
CR2   3   -0.158619    1.084021    0.561356    10.87500    0.05064    0.05826 =
         0.05485   -0.00086   -0.00287   -0.00198
CR3   3   -0.068895    1.134305    0.540768    10.87500    0.05226    0.08049 =
         0.05696    0.00901    0.00087    0.00174
CR4   3    0.044655    1.156050    0.549188    10.87500    0.05570    0.05638 =
         0.06145    0.00649    0.00290   -0.00463
CR5   3    0.108336    1.156946    0.585774    10.87500    0.04940    0.08290 =
         0.05587   -0.00649    0.00620   -0.00948
CR6   3    0.080972    1.130320    0.626793    10.87500    0.04233    0.06324 =
         0.05691   -0.00364   -0.00066   -0.00637
CR7   3   -0.006548    1.071704    0.646050    10.87500    0.04264    0.03716 =
         0.07051    0.00842   -0.01073   -0.00483
CR8   3   -0.101369    1.013641    0.632652    10.87500    0.04729    0.04009 =
         0.06857    0.00827   -0.01047   -0.00748
F9    5    0.050454    1.161324    0.573643    11.00000    0.05391    0.04360 =
         0.07072   -0.00170    0.00448   -0.00565
F10   5   -0.011301    1.121469    0.552788    11.00000    0.05090    0.05500 =
         0.06043   -0.00310    0.00002   -0.00372
F11   5   -0.101819    1.119253    0.561632    11.00000    0.06217    0.05244 =
         0.05326    0.00333   -0.00254   -0.00431
F12   5   -0.131555    1.045722    0.578917    11.00000    0.04811    0.05840 =
         0.06209   -0.00267    0.00304    0.00111
F13   5   -0.125117    1.044444    0.613096    11.00000    0.03909    0.03458 =
         0.06888    0.00320    0.00142   -0.00045
F14   5   -0.042000    1.040214    0.628465    11.00000    0.04566    0.03305 =
         0.08282    0.00089   -0.00633   -0.00309
F15   5    0.016240    1.112070    0.628649    11.00000    0.04230    0.03570 =
         0.06227    0.00143   -0.00457   -0.00461
F16   5    0.077724    1.119358    0.602253    11.00000    0.05710    0.05599 =
         0.06387   -0.00372   -0.00044    0.00658
O34   8    0.139160    1.195447    0.569273    11.00000    0.07890    0.15719 =
         0.05747    0.00085    0.01542   -0.06297
O35   8    0.099517    1.192115    0.545277    11.00000    0.07346    0.06954 =
         0.07183    0.01843    0.00284   -0.00407
O36   8    0.125440    1.103944    0.572516    11.00000    0.07922    0.11101 =
         0.06163   -0.02137   -0.00140    0.04340
O37   8    0.082034    1.101242    0.549361    11.00000    0.05439    0.06221 =
         0.06828   -0.00710   -0.00698   -0.00480
O38   8    0.039271    1.149144    0.524408    11.00000    0.05874    0.10036 =
         0.06994    0.01240    0.00254   -0.00281
O39   8   -0.036886    1.148728    0.519212    11.00000    0.04539    0.12570 =
         0.07333    0.01961   -0.00175    0.00344
O40   8    0.010562    1.211263    0.548429    11.00000    0.08068    0.05659 =
         0.09936    0.01537    0.01075   -0.00549
O41   8   -0.066456    1.198193    0.548338    11.00000    0.06404    0.05748 =
         0.09626    0.01786    0.00820   -0.00006
O42   8   -0.126696    1.146325    0.528457    11.00000    0.05813    0.12740 =
         0.07806    0.02994   -0.00419   -0.00706
O43   8   -0.186365    1.121984    0.544066    11.00000    0.05805    0.11068 =
         0.05784    0.01141    0.00147   -0.00759
O1AA  8   -0.069660    1.070941    0.533250    11.00000    0.05841    0.11160 =
         0.07530   -0.03585    0.01316   -0.01771
O45   8   -0.135194    1.043363    0.543692    11.00000    0.07575    0.07663 =
         0.07521   -0.01993    0.01063   -0.01165
O46   8   -0.215809    1.047562    0.560682    11.00000    0.06426    0.08177 =
         0.06185   -0.00578   -0.01196   -0.00894
O47   8   -0.208423    0.991695    0.579752    11.00000    0.07272    0.08748 =
         0.08860    0.01716   -0.01440   -0.03908
O48   8   -0.187073    1.121704    0.579226    11.00000    0.05297    0.05432 =
         0.08143   -0.00121    0.00566    0.00695
O49   8   -0.208179    1.069630    0.598592    11.00000    0.03896    0.10113 =
         0.05844    0.00709    0.00125    0.01003
O50   8   -0.204799    0.990261    0.614231    11.00000    0.05302    0.09787 =
         0.07325    0.01923   -0.01025   -0.02796
O51   8   -0.160666    0.986679    0.637650    11.00000    0.05891    0.05038 =
         0.07917    0.01226   -0.01237   -0.02468
O52   8   -0.128951    0.963742    0.595487    11.00000    0.09940    0.04304 =
         0.07835   -0.00770   -0.00380   -0.01335
O53   8   -0.084354    0.961291    0.618567    11.00000    0.05299    0.03146 =
         0.11818    0.00136   -0.01320    0.00559
O54   8   -0.077154    0.981559    0.652286    11.00000    0.06968    0.04509 =
         0.09429    0.02460   -0.03104   -0.01953
O55   8   -0.028020    1.031272    0.664106    11.00000    0.06397    0.05327 =
         0.08742    0.02196   -0.02482   -0.02063
O56   8   -0.119840    1.063860    0.647049    11.00000    0.05059    0.04932 =
         0.06731    0.00298   -0.00453   -0.01501
O57   8   -0.059507    1.111837    0.650127    11.00000    0.04327    0.04240 =
         0.07113    0.00253    0.00233   -0.00251
O58   8    0.026033    1.104594    0.663787    11.00000    0.05874    0.05628 =
         0.06736    0.01010   -0.00740   -0.02763
O59   8    0.083642    1.142671    0.651359    11.00000    0.05337    0.11657 =
         0.06206   -0.01024    0.00274   -0.03531
O60   8    0.044487    1.029751    0.642250    11.00000    0.04147    0.04023 =
         0.14090    0.00489   -0.01483    0.00216
O61   8    0.102165    1.068873    0.629881    11.00000    0.05599    0.08344 =
         0.10407    0.01207    0.00501    0.03025
O62   8    0.145954    1.148518    0.625506    11.00000    0.04846    0.13575 =
         0.06479    0.00253    0.00760   -0.02213
O63   8    0.167218    1.151089    0.597942    11.00000    0.05557    0.14941 =
         0.07051   -0.00750    0.00802   -0.01256
O64   8    0.061393    1.193258    0.623299    11.00000    0.06626    0.05778 =
         0.06804   -0.00731    0.02179   -0.02361
O65   8    0.094129    1.211661    0.598292    11.00000    0.08489    0.06149 =
         0.06124    0.00283    0.00609   -0.03125
C85   1    0.131030    1.207242    0.554444    11.00000    0.07278    0.07729 =
         0.07454   -0.00687    0.00966   -0.03026
C86   1    0.163847    1.243395    0.546119    11.00000    0.11398    0.07932 =
         0.13313    0.01602    0.04131   -0.05310
C87   1    0.142214    1.288597    0.552251    11.00000    0.15398    0.10316 =
         0.15573    0.01090    0.02282   -0.03391
AFIX  33
H87A  2    0.136875    1.287323    0.564644    11.00000   -1.50000
H87B  2    0.112735    1.293519    0.546339    11.00000   -1.50000
H87C  2    0.163412    1.313409    0.549631    11.00000   -1.50000
AFIX   0
C88   1    0.174698    1.233047    0.528775    11.00000    0.20198    0.15312 =
         0.15680    0.00036    0.07245   -0.09995
AFIX  33
H88A  2    0.146408    1.233981    0.521864    11.00000   -1.50000
H88B  2    0.188300    1.202869    0.528150    11.00000   -1.50000
H88C  2    0.196861    1.255164    0.524365    11.00000   -1.50000
AFIX   0
C89   1    0.211570    1.239875    0.554759    11.00000    0.13153    0.11244 =
         0.22351    0.03066    0.01851   -0.05375
AFIX  33
H89A  2    0.208624    1.247027    0.566971    11.00000   -1.50000
H89B  2    0.232964    1.261171    0.549355    11.00000   -1.50000
H89C  2    0.223510    1.209185    0.553453    11.00000   -1.50000
AFIX   0
C90   1    0.114417    1.088730    0.558468    11.00000    0.04668    0.05154 =
         0.08306    0.00161    0.01167    0.00160
C91   1    0.147017    1.050603    0.551180    11.00000    0.08529    0.04032 =
         0.08908   -0.00466    0.03905   -0.00220
C92   1    0.128176    1.030382    0.535284    11.00000    0.11577    0.08916 =
         0.10986   -0.02891    0.00783    0.02207
AFIX  33
H92A  2    0.098249    1.016295    0.537746    11.00000   -1.50000
H92B  2    0.149735    1.007565    0.530981    11.00000   -1.50000
H92C  2    0.124085    1.053912    0.526611    11.00000   -1.50000
AFIX   0
C93   1    0.155488    1.015141    0.565007    11.00000    0.09429    0.05876 =
         0.16692   -0.00848   -0.04126    0.00641
AFIX  33
H93A  2    0.168014    1.029676    0.575282    11.00000   -1.50000
H93B  2    0.177641    0.992788    0.560765    11.00000   -1.50000
H93C  2    0.126244    1.000207    0.567844    11.00000   -1.50000
AFIX   0
C94   1    0.194368    1.073534    0.548275    11.00000    0.06577    0.14036 =
         0.16967   -0.04439    0.05412   -0.02830
AFIX  33
H94A  2    0.205419    1.086343    0.559101    11.00000   -1.50000
H94B  2    0.191032    1.097579    0.539765    11.00000   -1.50000
H94C  2    0.216679    1.051220    0.544119    11.00000   -1.50000
AFIX   0
C95   1   -0.032226    1.224295    0.548849    11.00000    0.08550    0.04539 =
         0.13727    0.02997    0.02544    0.01065
C96   1   -0.043529    1.272343    0.545536    11.00000    0.13591    0.07168 =
         0.20341   -0.01621   -0.03971    0.04003
C97   1   -0.080749    1.286933    0.556496    11.00000    0.17321    0.06017 =
         0.21466    0.00921   -0.00705    0.04626
AFIX  33
H97A  2   -0.104714    1.263617    0.556878    11.00000   -1.50000
H97B  2   -0.094002    1.314890    0.551982    11.00000   -1.50000
H97C  2   -0.068841    1.292212    0.568082    11.00000   -1.50000
AFIX   0
C98   1   -0.002599    1.302271    0.545889    11.00000    0.17241    0.08191 =
         0.22076   -0.00441   -0.03424    0.01087
AFIX  33
H98A  2    0.022716    1.288316    0.539442    11.00000   -1.50000
H98B  2    0.007113    1.307034    0.557784    11.00000   -1.50000
H98C  2   -0.010527    1.331280    0.540675    11.00000   -1.50000
AFIX   0
C99   1   -0.066448    1.278556    0.527957    11.00000    0.16518    0.12493 =
         0.20566    0.00690   -0.03877    0.03331
AFIX  33
H99A  2   -0.044783    1.269497    0.518934    11.00000   -1.50000
H99B  2   -0.074858    1.310257    0.526402    11.00000   -1.50000
H99C  2   -0.094341    1.259880    0.527309    11.00000   -1.50000
AFIX   0
C100  1    0.006078    1.151060    0.514417    11.00000    0.07330    0.09200 =
         0.06969    0.00979   -0.00882    0.00442
C101  1    0.014106    1.155751    0.495913    11.00000    0.09435    0.17836 =
         0.06332    0.03005    0.00127    0.01386
C102  1   -0.010550    1.118856    0.485952    11.00000    0.11012    0.20706 =
         0.08373    0.01216    0.00104    0.01011
AFIX  33
H10D  2    0.001381    1.089417    0.489505    11.00000   -1.50000
H10E  2   -0.005087    1.123040    0.473660    11.00000   -1.50000
H10F  2   -0.043833    1.120338    0.488272    11.00000   -1.50000
AFIX   0
C103  1    0.062118    1.151385    0.491413    11.00000    0.10100    0.18994 =
         0.07639    0.00088    0.01121    0.00927
AFIX  33
H10G  2    0.073540    1.121905    0.495143    11.00000   -1.50000
H10H  2    0.079968    1.175182    0.497066    11.00000   -1.50000
H10I  2    0.065578    1.154092    0.478962    11.00000   -1.50000
AFIX   0
C104  1   -0.003957    1.195913    0.490671    11.00000    0.14109    0.20176 =
         0.10173    0.05871    0.04229    0.03964
AFIX  33
H10J  2   -0.036671    1.197479    0.493910    11.00000   -1.50000
H10K  2   -0.001120    1.198465    0.478194    11.00000   -1.50000
H10L  2    0.012952    1.220632    0.496145    11.00000   -1.50000
AFIX   0
C105  1   -0.169910    1.140767    0.531211    11.00000    0.04916    0.09671 =
         0.07419   -0.01083   -0.00754    0.01215
C106  1   -0.201496    1.159632    0.517519    11.00000    0.05506    0.11246 =
         0.06219    0.02022    0.00780    0.02726
C107  1   -0.195440    1.209248    0.516700    11.00000    0.10761    0.10709 =
         0.11668    0.05248   -0.00694    0.02402
AFIX  33
H10M  2   -0.215899    1.221694    0.507877    11.00000   -1.50000
H10N  2   -0.163227    1.216284    0.513846    11.00000   -1.50000
H10O  2   -0.203198    1.222499    0.527837    11.00000   -1.50000
AFIX   0
C108  1   -0.252415    1.145358    0.521143    11.00000    0.08508    0.12917 =
         0.07923    0.00207   -0.01392    0.03696
AFIX  33
H10P  2   -0.254455    1.112435    0.521482    11.00000   -1.50000
H10Q  2   -0.272517    1.156914    0.512037    11.00000   -1.50000
H10R  2   -0.262308    1.157745    0.532192    11.00000   -1.50000
AFIX   0
C109  1   -0.184821    1.140412    0.500404    11.00000    0.10499    0.17964 =
         0.06152    0.00585   -0.00060    0.02457
AFIX  33
H10S  2   -0.188394    1.107601    0.500467    11.00000   -1.50000
H10T  2   -0.152160    1.148080    0.498727    11.00000   -1.50000
H10U  2   -0.203228    1.153247    0.491057    11.00000   -1.50000
AFIX   0
C110  1   -0.100776    1.041754    0.534113    11.00000    0.05749    0.07768 =
         0.07881   -0.01810   -0.00896    0.00098
C111  1   -0.096703    0.998984    0.523277    11.00000    0.07639    0.10979 =
         0.10425   -0.06005    0.00789    0.01219
C112  1   -0.096457    0.958198    0.535815    11.00000    0.12193    0.11693 =
         0.11651   -0.03272    0.03255   -0.00911
AFIX  33
H11A  2   -0.069233    0.960028    0.543267    11.00000   -1.50000
H11B  2   -0.095418    0.930109    0.529238    11.00000   -1.50000
H11C  2   -0.124566    0.958790    0.542833    11.00000   -1.50000
AFIX   0
C113  1   -0.052123    0.997548    0.513162    11.00000    0.16395    0.11779 =
         0.16286   -0.05776    0.10842   -0.04446
AFIX  33
H11D  2   -0.025798    1.000146    0.521014    11.00000   -1.50000
H11E  2   -0.051525    1.022595    0.504990    11.00000   -1.50000
H11F  2   -0.050147    0.968972    0.506927    11.00000   -1.50000
AFIX   0
C114  1   -0.137672    0.994646    0.512417    11.00000    0.11648    0.19464 =
         0.10755   -0.08701   -0.00677   -0.03754
AFIX  33
H11G  2   -0.165539    0.995837    0.519555    11.00000   -1.50000
H11H  2   -0.136614    0.965825    0.506315    11.00000   -1.50000
H11I  2   -0.138326    1.019366    0.504103    11.00000   -1.50000
AFIX   0
C115  1   -0.214038    1.107296    0.591368    11.00000    0.05199    0.10324 =
         0.05658   -0.00031    0.00375    0.00498
C116  1   -0.254685    1.135536    0.596627    11.00000    0.05987    0.09484 =
         0.11180   -0.01252    0.00389    0.02207
C117  1   -0.292285    1.125669    0.583089    11.00000    0.07654    0.10483 =
         0.15091   -0.01056   -0.01121    0.01471
AFIX  33
H11J  2   -0.298276    1.093211    0.582682    11.00000   -1.50000
H11K  2   -0.281640    1.135963    0.571827    11.00000   -1.50000
H11L  2   -0.320807    1.141570    0.586164    11.00000   -1.50000
AFIX   0
C118  1   -0.243760    1.181359    0.598301    11.00000    0.09706    0.10439 =
         0.21671   -0.02743    0.01517    0.00771
AFIX  33
H11M  2   -0.271440    1.198073    0.601781    11.00000   -1.50000
H11N  2   -0.232611    1.192956    0.587293    11.00000   -1.50000
H11O  2   -0.219600    1.185051    0.606998    11.00000   -1.50000
AFIX   0
C119  1   -0.279364    1.115988    0.612653    11.00000    0.09433    0.12696 =
         0.13704   -0.00716    0.01987    0.01941
AFIX  33
H11P  2   -0.285927    1.083983    0.610807    11.00000   -1.50000
H11Q  2   -0.308427    1.132207    0.614574    11.00000   -1.50000
H11R  2   -0.259316    1.119433    0.622696    11.00000   -1.50000
AFIX   0
C120  1   -0.226995    1.009833    0.566902    11.00000    0.06364    0.07509 =
         0.07029    0.00325   -0.00978   -0.03261
C121  1   -0.265876    0.983787    0.558349    11.00000    0.07755    0.11894 =
         0.09888   -0.01222   -0.00797   -0.05143
C122  1   -0.283653    1.009285    0.542308    11.00000    0.19650    0.22150 =
         0.18116    0.08885   -0.13379   -0.12510
AFIX  33
H12A  2   -0.295646    1.038797    0.545743    11.00000   -1.50000
H12B  2   -0.308394    0.991836    0.536866    11.00000   -1.50000
H12C  2   -0.258154    1.013336    0.534177    11.00000   -1.50000
AFIX   0
C123  1   -0.301594    0.976921    0.571506    11.00000    0.06182    0.12293 =
         0.19077   -0.05229    0.00221   -0.03520
AFIX  33
H12D  2   -0.314053    1.006145    0.575069    11.00000   -1.50000
H12E  2   -0.287954    0.961663    0.581429    11.00000   -1.50000
H12F  2   -0.326580    0.958380    0.566791    11.00000   -1.50000
AFIX   0
C124  1   -0.247975    0.939163    0.553505    11.00000    0.12012    0.16859 =
         0.15016   -0.06890    0.00421   -0.08478
AFIX  33
H12G  2   -0.223741    0.942658    0.544824    11.00000   -1.50000
H12H  2   -0.273204    0.920864    0.548828    11.00000   -1.50000
H12I  2   -0.235066    0.924260    0.563638    11.00000   -1.50000
AFIX   0
C125  1   -0.198575    0.981803    0.629730    11.00000    0.03864    0.05994 =
         0.07820    0.00211   -0.00139    0.00395
C126  1   -0.239054    0.963343    0.640037    11.00000    0.04416    0.12548 =
         0.06715    0.01369    0.00227   -0.03020
C127  1   -0.278511    0.951849    0.629246    11.00000    0.10031    0.25528 =
         0.09045    0.03938   -0.00273   -0.10911
AFIX  33
H12J  2   -0.303544    0.939928    0.636397    11.00000   -1.50000
H12K  2   -0.269213    0.929038    0.620851    11.00000   -1.50000
H12L  2   -0.289291    0.978857    0.623237    11.00000   -1.50000
AFIX   0
C128  1   -0.252755    1.001766    0.652672    11.00000    0.09011    0.14602 =
         0.11700   -0.00299    0.04939   -0.02304
AFIX  33
H12M  2   -0.226266    1.009124    0.659993    11.00000   -1.50000
H12N  2   -0.278690    0.991813    0.659818    11.00000   -1.50000
H12O  2   -0.261919    1.028509    0.646147    11.00000   -1.50000
AFIX   0
C129  1   -0.222498    0.920284    0.649675    11.00000    0.08790    0.12473 =
         0.11936    0.05925    0.00774   -0.02572
AFIX  33
H12P  2   -0.195817    0.927735    0.656885    11.00000   -1.50000
H12Q  2   -0.213608    0.897212    0.641323    11.00000   -1.50000
H12R  2   -0.247661    0.908837    0.656876    11.00000   -1.50000
AFIX   0
C130  1   -0.102186    0.944714    0.605211    11.00000    0.06596    0.04560 =
         0.08218   -0.00068    0.01158   -0.01734
C131  1   -0.085767    0.895648    0.600704    11.00000    0.11348    0.04885 =
         0.10744    0.00355    0.03855   -0.00716
C132  1   -0.044993    0.881568    0.610188    11.00000    0.16377    0.05610 =
         0.13398    0.00508    0.02074    0.04482
AFIX  33
H13D  2   -0.051033    0.884067    0.622510    11.00000   -1.50000
H13E  2   -0.018804    0.900900    0.607115    11.00000   -1.50000
H13F  2   -0.037648    0.850240    0.607336    11.00000   -1.50000
AFIX   0
C133  1   -0.080417    0.892366    0.581584    11.00000    0.15333    0.10641 =
         0.17909   -0.05355   -0.03137    0.06143
AFIX  33
H13G  2   -0.109066    0.902245    0.576021    11.00000   -1.50000
H13H  2   -0.073918    0.861087    0.578394    11.00000   -1.50000
H13I  2   -0.054781    0.911627    0.577872    11.00000   -1.50000
AFIX   0
C134  1   -0.130275    0.868067    0.604689    11.00000    0.17488    0.04929 =
         0.38186   -0.05347    0.12252   -0.02779
AFIX  33
H13J  2   -0.156027    0.879687    0.597822    11.00000   -1.50000
H13K  2   -0.137792    0.870823    0.616890    11.00000   -1.50000
H13L  2   -0.125026    0.836327    0.601862    11.00000   -1.50000
AFIX   0
C135  1   -0.101780    1.100564    0.651892    11.00000    0.05669    0.04306 =
         0.05558    0.00984    0.00816    0.01075
C136  1   -0.134697    1.135243    0.659859    11.00000    0.06126    0.04033 =
         0.11634   -0.00352    0.02714   -0.00355
C137  1   -0.165978    1.110236    0.672674    11.00000    0.12846    0.07004 =
         0.23005   -0.03653    0.11309   -0.03469
AFIX  33
H13M  2   -0.182003    1.085613    0.666788    11.00000   -1.50000
H13N  2   -0.188796    1.131229    0.677409    11.00000   -1.50000
H13O  2   -0.147050    1.097944    0.681984    11.00000   -1.50000
AFIX   0
C138  1   -0.165587    1.152759    0.645215    11.00000    0.10102    0.06235 =
         0.21239   -0.02868   -0.04225    0.03014
AFIX  33
H13P  2   -0.182450    1.127517    0.640078    11.00000   -1.50000
H13Q  2   -0.146266    1.167182    0.636477    11.00000   -1.50000
H13R  2   -0.187693    1.174719    0.649775    11.00000   -1.50000
AFIX   0
C139  1   -0.109184    1.172857    0.667528    11.00000    0.06887    0.07329 =
         0.12535   -0.03976    0.02608   -0.00871
AFIX  33
H13S  2   -0.131107    1.194484    0.672428    11.00000   -1.50000
H13T  2   -0.090569    1.187760    0.658697    11.00000   -1.50000
H13U  2   -0.088824    1.161465    0.676586    11.00000   -1.50000
AFIX   0
C140  1   -0.052353    0.994853    0.664100    11.00000    0.07962    0.06071 =
         0.08837    0.02199   -0.02392   -0.00843
C141  1   -0.050304    0.965432    0.680551    11.00000    0.09260    0.04359 =
         0.09806    0.02644   -0.02207   -0.00177
C142  1   -0.012370    0.981056    0.692385    11.00000    0.13972    0.10662 =
         0.10562    0.05668   -0.06479   -0.05947
AFIX  33
H14D  2    0.017617    0.977698    0.686668    11.00000   -1.50000
H14E  2   -0.012742    0.962860    0.702861    11.00000   -1.50000
H14F  2   -0.017313    1.012772    0.695324    11.00000   -1.50000
AFIX   0
C143  1   -0.044018    0.916221    0.674490    11.00000    0.09094    0.04461 =
         0.10649    0.03112   -0.01833    0.00257
AFIX  33
H14G  2   -0.069524    0.908007    0.666830    11.00000   -1.50000
H14H  2   -0.043958    0.896121    0.684449    11.00000   -1.50000
H14I  2   -0.014591    0.913361    0.668350    11.00000   -1.50000
AFIX   0
C144  1   -0.098276    0.969628    0.688704    11.00000    0.09038    0.06055 =
         0.11784    0.01944    0.01821   -0.01807
AFIX  33
H14J  2   -0.121755    0.958901    0.680617    11.00000   -1.50000
H14K  2   -0.104319    1.001227    0.691541    11.00000   -1.50000
H14L  2   -0.099463    0.951441    0.699174    11.00000   -1.50000
AFIX   0
C145  1    0.058623    1.132111    0.663970    11.00000    0.06057    0.03397 =
         0.06041   -0.00122   -0.01230    0.01313
C146  1    0.069383    1.157401    0.680943    11.00000    0.06927    0.08273 =
         0.04585   -0.01536   -0.00682   -0.00503
C147  1    0.060672    1.127668    0.695213    11.00000    0.19682    0.11356 =
         0.07164   -0.00477    0.00343   -0.02561
AFIX  33
H14M  2    0.029233    1.115538    0.694343    11.00000   -1.50000
H14N  2    0.063864    1.144429    0.705966    11.00000   -1.50000
H14O  2    0.083006    1.102850    0.695018    11.00000   -1.50000
AFIX   0
C148  1    0.034297    1.195871    0.682225    11.00000    0.10864    0.11020 =
         0.13587   -0.04193   -0.01352    0.01021
AFIX  33
H14P  2    0.039048    1.216901    0.672709    11.00000   -1.50000
H14Q  2    0.038517    1.211748    0.693123    11.00000   -1.50000
H14R  2    0.002870    1.183587    0.681663    11.00000   -1.50000
AFIX   0
C149  1    0.117377    1.179614    0.680072    11.00000    0.09893    0.12797 =
         0.10482   -0.02397   -0.00784   -0.02102
AFIX  33
H14S  2    0.119252    1.198640    0.669834    11.00000   -1.50000
H14T  2    0.141252    1.156235    0.679512    11.00000   -1.50000
H14U  2    0.122213    1.198123    0.690313    11.00000   -1.50000
AFIX   0
C150  1    0.085154    1.033498    0.636070    11.00000    0.06306    0.07336 =
         0.07816   -0.02463   -0.03045    0.02827
C151  1    0.114616    0.990548    0.637906    11.00000    0.13591    0.07168 =
         0.20341   -0.01621   -0.03971    0.04003
C152  1    0.154008    1.001303    0.648648    11.00000    0.16660    0.13176 =
         0.26635   -0.04903   -0.08410    0.05831
AFIX  33
H15D  2    0.161871    1.033203    0.647303    11.00000   -1.50000
H15E  2    0.180499    0.982753    0.645247    11.00000   -1.50000
H15F  2    0.146286    0.995224    0.660655    11.00000   -1.50000
AFIX   0
C153  1    0.146099    0.996515    0.618224    11.00000    0.17248    0.16408 =
         0.23916   -0.03024   -0.02230    0.03331
AFIX  33
H15G  2    0.125200    0.991466    0.608524    11.00000   -1.50000
H15H  2    0.171235    0.974394    0.617880    11.00000   -1.50000
H15I  2    0.159061    1.026947    0.617516    11.00000   -1.50000
AFIX   0
C154  1    0.091312    0.950755    0.634809    11.00000    0.18204    0.08281 =
         0.22378   -0.01158   -0.06655    0.02976
AFIX  33
H15J  2    0.068536    0.955436    0.625679    11.00000   -1.50000
H15K  2    0.075450    0.941074    0.645279    11.00000   -1.50000
H15L  2    0.113422    0.927531    0.631274    11.00000   -1.50000
AFIX   0
C155  1    0.074375    1.222075    0.612408    11.00000    0.08459    0.04218 =
         0.07677   -0.00156    0.00254   -0.02073
C156  1    0.067936    1.271580    0.615340    11.00000    0.16279    0.02926 =
         0.18020   -0.01947    0.07609   -0.03397
C157  1    0.113625    1.295665    0.613346    11.00000    0.17240    0.05565 =
         0.25373   -0.02093    0.09169   -0.04251
AFIX  33
H15M  2    0.109150    1.327996    0.615227    11.00000   -1.50000
H15N  2    0.125641    1.290669    0.601757    11.00000   -1.50000
H15O  2    0.135734    1.283962    0.621760    11.00000   -1.50000
AFIX   0
C158  1    0.044657    1.279450    0.632296    11.00000    0.14166    0.05188 =
         0.18245   -0.03558    0.06265   -0.02443
AFIX  33
H15P  2    0.040664    1.311864    0.634118    11.00000   -1.50000
H15Q  2    0.063795    1.266917    0.641499    11.00000   -1.50000
H15R  2    0.014330    1.264703    0.632328    11.00000   -1.50000
AFIX   0
C159  1    0.034818    1.287820    0.600780    11.00000    0.19749    0.09289 =
         0.21403   -0.00183    0.05753   -0.00142
AFIX  33
H15S  2    0.029368    1.320236    0.601964    11.00000   -1.50000
H15T  2    0.005320    1.271713    0.601629    11.00000   -1.50000
H15U  2    0.048990    1.281698    0.589611    11.00000   -1.50000
AFIX   0
C160  1    0.174681    1.150913    0.613677    11.00000    0.05341    0.07801 =
         0.08297    0.00234   -0.01268   -0.01293
C161  1    0.227378    1.154302    0.618314    11.00000    0.02530    0.20259 =
         0.15874    0.04959   -0.01286   -0.01049
C162  1    0.236112    1.132187    0.634533    11.00000    0.07749    0.23691 =
         0.18435    0.05393   -0.02439   -0.00509
AFIX  33
H16A  2    0.213963    1.143021    0.643100    11.00000   -1.50000
H16B  2    0.267652    1.139003    0.638339    11.00000   -1.50000
H16C  2    0.232633    1.099572    0.633137    11.00000   -1.50000
AFIX   0
C163  1    0.232565    1.207938    0.622331    11.00000    0.10429    0.21861 =
         0.26528    0.03748   -0.04794   -0.01900
AFIX  33
H16D  2    0.212103    1.216153    0.631843    11.00000   -1.50000
H16E  2    0.224034    1.225255    0.612118    11.00000   -1.50000
H16F  2    0.264677    1.214644    0.625445    11.00000   -1.50000
AFIX   0
C164  1    0.256857    1.139937    0.604449    11.00000    0.04234    0.31135 =
         0.20185    0.01481   -0.00481   -0.00216
AFIX  33
H16G  2    0.248542    1.156303    0.593988    11.00000   -1.50000
H16H  2    0.252869    1.107546    0.602568    11.00000   -1.50000
H16I  2    0.289197    1.146200    0.607367    11.00000   -1.50000
AFIX   0
 
CU1   4    0.152882    0.633958    0.513146    11.00000    0.07329    0.05109 =
         0.08153    0.00109    0.01387    0.00896
F17   5   -0.001090    0.608208    0.486520    11.00000    0.08384    0.18439 =
         0.23645    0.02670   -0.00861    0.01066
F18   5    0.028114    0.546523    0.492932    11.00000    0.17992    0.12730 =
         0.25056    0.09104   -0.04940   -0.07331
F19   5    0.029411    0.570066    0.467312    11.00000    0.17543    0.20367 =
         0.15563   -0.01867   -0.01061   -0.08399
F20   5    0.165448    0.626902    0.446116    11.00000    0.16339    0.13537 =
         0.09091   -0.01189    0.01346    0.00767
F21   5    0.223581    0.627053    0.462425    11.00000    0.09319    0.23804 =
         0.15138    0.01709    0.03515    0.04204
F22   5    0.188887    0.687227    0.457659    11.00000    0.16400    0.09671 =
         0.11867    0.01698    0.03604   -0.01082
F23   5    0.192519    0.516535    0.477933    11.00000    0.32809    0.11572 =
         0.16102   -0.06481   -0.11389    0.09270
F24   5    0.195685    0.482561    0.501704    11.00000    0.23522    0.06497 =
         0.16974   -0.02107    0.08668   -0.03284
F25   5    0.254739    0.500193    0.488613    11.00000    0.13493    0.09539 =
         0.22490   -0.03916    0.04643    0.03284
F26   5    0.330342    0.632698    0.497419    11.00000    0.07620    0.19753 =
         0.18392   -0.01074    0.03861   -0.02579
F27   5    0.326821    0.634686    0.524675    11.00000    0.13463    0.19477 =
         0.21522    0.08091   -0.07401   -0.04141
F28   5    0.302145    0.690493    0.509719    11.00000    0.11693    0.07544 =
         0.18932    0.00955    0.01587   -0.02725
O66   8    0.084060    0.615176    0.503044    11.00000    0.08935    0.08786 =
         0.07722   -0.00498    0.00187    0.00569
O67   8    0.168990    0.651914    0.489535    11.00000    0.09225    0.07003 =
         0.08513   -0.00215   -0.00263    0.01246
O68   8    0.171377    0.570699    0.507226    11.00000    0.07468    0.04662 =
         0.08881   -0.00159    0.01163    0.00613
O69   8    0.225673    0.646696    0.519330    11.00000    0.09193    0.04959 =
         0.10074   -0.00394    0.01952    0.01811
N1    6    0.137869    0.616264    0.537258    11.00000    0.06694    0.05533 =
         0.07008   -0.00409    0.01613    0.01458
N2    6   -0.005901    0.565715    0.703542    11.00000    0.13771    0.07920 =
         0.15819    0.04096    0.05921    0.05247
AFIX  23
H2A   2    0.019703    0.587024    0.705824    11.00000   -1.20000
H2B   2    0.008395    0.537032    0.699839    11.00000   -1.20000
AFIX   0
N3    6    0.133719    0.697158    0.519913    11.00000    0.06207    0.05421 =
         0.09038    0.00086    0.00375    0.00310
C165  1    0.091368    0.701950    0.525972    11.00000    0.07472    0.04171 =
         0.11411   -0.00540   -0.00987    0.00210
AFIX  43
H165  2    0.069764    0.678277    0.524248    11.00000   -1.20000
AFIX   0
C166  1    0.076695    0.741178    0.534997    11.00000    0.08488    0.04055 =
         0.09382   -0.00151    0.01210    0.01045
AFIX  43
H166  2    0.045834    0.743853    0.539056    11.00000   -1.20000
AFIX   0
C167  1    0.109169    0.775950    0.537753    11.00000    0.09721    0.05295 =
         0.06403    0.00760    0.01492    0.02340
C168  1    0.154792    0.770274    0.530840    11.00000    0.06732    0.05599 =
         0.07574    0.00233    0.00894    0.00815
AFIX  43
H168  2    0.178007    0.792706    0.532002    11.00000   -1.20000
AFIX   0
C169  1    0.162918    0.729888    0.522332    11.00000    0.08234    0.05828 =
         0.08291    0.00858    0.01297    0.00114
AFIX  43
H169  2    0.193108    0.725745    0.517788    11.00000   -1.20000
AFIX   0
C170  1    0.096225    0.818402    0.546507    11.00000    0.07885    0.04301 =
         0.06735    0.00108    0.00719    0.01525
C171  1    0.063930    0.818371    0.559998    11.00000    0.17854    0.04221 =
         0.14136    0.00762    0.09008    0.01590
AFIX  43
H171  2    0.050764    0.790890    0.563872    11.00000   -1.20000
AFIX   0
C172  1    0.051538    0.858667    0.567560    11.00000    0.17462    0.04357 =
         0.13940    0.00908    0.08655    0.01510
AFIX  43
H172  2    0.032709    0.857530    0.577529    11.00000   -1.20000
AFIX   0
C173  1    0.064146    0.898596    0.561840    11.00000    0.07925    0.04370 =
         0.06396    0.00412    0.00268    0.00882
C174  1    0.097150    0.899775    0.548845    11.00000    0.08614    0.04812 =
         0.08630   -0.00142    0.01634    0.00910
AFIX  43
H174  2    0.108847    0.927817    0.544906    11.00000   -1.20000
AFIX   0
C175  1    0.112958    0.859721    0.541640    11.00000    0.08368    0.04304 =
         0.08717   -0.00271    0.01915    0.01488
AFIX  43
H175  2    0.136178    0.861048    0.533040    11.00000   -1.20000
AFIX   0
C176  1    0.045147    0.940848    0.568949    11.00000    0.08516    0.03429 =
         0.06168   -0.00050    0.01384    0.01344
C177  1    0.029548    0.973782    0.557614    11.00000    0.08129    0.05924 =
         0.08694   -0.00416   -0.00431   -0.00242
AFIX  43
H177  2    0.032484    0.969770    0.545584    11.00000   -1.20000
AFIX   0
C178  1    0.009019    1.013762    0.564462    11.00000    0.08365    0.06012 =
         0.10599   -0.00037    0.00314    0.01958
AFIX  43
H178  2   -0.002457    1.036184    0.556892    11.00000   -1.20000
AFIX   0
C179  1    0.005706    1.020110    0.581912    11.00000    0.10683    0.04316 =
         0.07259   -0.00666    0.02391    0.01628
C180  1    0.023671    0.989595    0.592481    11.00000    0.12629    0.05074 =
         0.08429   -0.00961    0.00990   -0.00623
AFIX  43
H180  2    0.022581    0.994444    0.604508    11.00000   -1.20000
AFIX   0
C181  1    0.044766    0.949255    0.585827    11.00000    0.14141    0.05794 =
         0.09317   -0.01384   -0.04401    0.04213
AFIX  43
H181  2    0.058573    0.928364    0.593497    11.00000   -1.20000
AFIX   0
C184  1   -0.062589    1.119792    0.599180    11.00000    0.10766    0.12325 =
         0.09797    0.00051   -0.01746   -0.01033
PART 1
AFIX  23
H18D  2   -0.090780    1.112647    0.592510    41.00000   -1.20000
H18E  2   -0.067272    1.115097    0.611620    41.00000   -1.20000
AFIX  23
PART 0
PART 2
H18F  2   -0.096523    1.124246    0.598949   -41.00000   -1.20000
H18G  2   -0.053881    1.112112    0.611097   -41.00000   -1.20000
AFIX   0
PART 0
C185  1   -0.039473    1.164088    0.594455    11.00000    0.09921    0.13330 =
         0.10381   -0.00843    0.02448   -0.01669
AFIX  23
H18H  2   -0.037741    1.168514    0.581897    11.00000   -1.20000
H18I  2   -0.008216    1.166900    0.599528    11.00000   -1.20000
AFIX   0
C186  1   -0.075805    1.197245    0.603245    11.00000    0.17087    0.07670 =
         0.11238   -0.04413   -0.06924    0.05007
C187  1   -0.113948    1.214926    0.595119    11.00000    0.08064    0.05998 =
         0.10142   -0.02900   -0.02174    0.02523
AFIX  43
H187  2   -0.124974    1.201415    0.584868    11.00000   -1.20000
AFIX   0
C188  1   -0.136329    1.252120    0.601732    11.00000    0.07903    0.07701 =
         0.13486   -0.02503   -0.01678    0.01634
AFIX  43
H188  2   -0.160588    1.266178    0.595502    11.00000   -1.20000
AFIX   0
C189  1   -0.122949    1.268698    0.617585    11.00000    0.08170    0.07474 =
         0.17078   -0.05878   -0.00461    0.03659
AFIX  43
H189  2   -0.138914    1.293926    0.622170    11.00000   -1.20000
AFIX   0
C190  1   -0.089346    1.251027    0.626434    11.00000    0.07128    0.05708 =
         0.10749   -0.02197   -0.00878   -0.00780
AFIX  43
H190  2   -0.080962    1.262985    0.637290    11.00000   -1.20000
AFIX   0
C191  1   -0.066756    1.215350    0.619807    11.00000    0.12255    0.05589 =
         0.09091   -0.00766   -0.01939    0.02818
AFIX  43
H191  2   -0.043451    1.201482    0.626576    11.00000   -1.20000
AFIX   0
C192  1    0.154522    0.637000    0.550401    11.00000    0.08981    0.05909 =
         0.07214   -0.00280    0.01798   -0.00696
AFIX  43
H192  2    0.179499    0.657040    0.548300    11.00000   -1.20000
AFIX   0
C193  1    0.139940    0.633225    0.567257    11.00000    0.08226    0.06143 =
         0.08098   -0.00526    0.00803   -0.00349
AFIX  43
H193  2    0.154186    0.650449    0.576054    11.00000   -1.20000
AFIX   0
C194  1    0.104307    0.603935    0.570998    11.00000    0.07224    0.06295 =
         0.08394    0.00516    0.01993    0.01418
C195  1    0.085365    0.578811    0.556852    11.00000    0.06383    0.08897 =
         0.07716    0.00264    0.01850   -0.00146
AFIX  43
H195  2    0.061261    0.557635    0.558727    11.00000   -1.20000
AFIX   0
C196  1    0.102614    0.585780    0.540439    11.00000    0.05959    0.04862 =
         0.09649    0.00299    0.01933    0.00778
AFIX  43
H196  2    0.089894    0.569203    0.531155    11.00000   -1.20000
AFIX   0
C197  1    0.086579    0.598931    0.588238    11.00000    0.07278    0.09035 =
         0.07732   -0.00333    0.01598    0.01410
C198  1    0.112753    0.603964    0.602187    11.00000    0.06197    0.15579 =
         0.07694   -0.01541    0.01308   -0.01911
AFIX  43
H198  2    0.144338    0.611688    0.600554    11.00000   -1.20000
AFIX   0
C199  1    0.097259    0.598751    0.618936    11.00000    0.06310    0.10889 =
         0.09430   -0.00507    0.03197   -0.00969
C200  1    0.049895    0.590575    0.621599    11.00000    0.07555    0.09666 =
         0.08292   -0.00411    0.01432    0.00725
C201  1    0.020826    0.583264    0.606966    11.00000    0.07838    0.15475 =
         0.08170   -0.00051    0.01813    0.00363
AFIX  43
H201  2   -0.010796    0.575580    0.608525    11.00000   -1.20000
AFIX   0
C202  1    0.038247    0.587265    0.590978    11.00000    0.06123    0.17739 =
         0.07260    0.01197    0.00735   -0.01122
AFIX  43
H202  2    0.018660    0.582391    0.581380    11.00000   -1.20000
AFIX   0
C203  1    0.030825    0.586374    0.639097    11.00000    0.06323    0.06626 =
         0.07392    0.00688    0.00600    0.00359
C210  1   -0.005787    0.580901    0.672128    11.00000    0.06653    0.06150 =
         0.06813    0.01197   -0.00299    0.00130
C213  1   -0.031518    0.582991    0.689277    11.00000    0.09643    0.11634 =
         0.08185    0.01982    0.00828    0.01172
AFIX  23
H21A  2   -0.039787    0.614724    0.691662    11.00000   -1.20000
H21B  2   -0.060692    0.565754    0.688222    11.00000   -1.20000
AFIX   0
C214  1   -0.029820    0.556958    0.720342    11.00000    0.04428    0.06815 =
         0.14031   -0.00655    0.00673   -0.00262
AFIX  23
H21C  2   -0.051673    0.531526    0.719032    11.00000   -1.20000
H21D  2   -0.006641    0.548557    0.729117    11.00000   -1.20000
AFIX   0
C215  1   -0.055107    0.597284    0.725972    11.00000    0.06942    0.06371 =
         0.14134    0.00519   -0.01549    0.00235
AFIX  23
H21E  2   -0.084243    0.601035    0.719458    11.00000   -1.20000
H21F  2   -0.035999    0.624717    0.724621    11.00000   -1.20000
AFIX   0
C216  1   -0.064666    0.587590    0.744671    11.00000    0.07593    0.10781 =
         0.08019   -0.00576    0.00704   -0.01837
C217  1   -0.032373    0.586853    0.757565    11.00000    0.09409    0.09214 =
         0.08220   -0.01468   -0.01352    0.01915
AFIX  43
H217  2   -0.000525    0.588923    0.754668    11.00000   -1.20000
AFIX   0
C218  1   -0.044045    0.583384    0.773759    11.00000    0.12683    0.09510 =
         0.10554   -0.00116   -0.02864    0.03411
AFIX  43
H218  2   -0.020477    0.584182    0.782238    11.00000   -1.20000
AFIX   0
C219  1   -0.089529    0.578608    0.778864    11.00000    0.22251    0.09105 =
         0.08361    0.02468    0.02850    0.04253
AFIX  43
H219  2   -0.097244    0.576789    0.790677    11.00000   -1.20000
AFIX   0
C220  1   -0.123867    0.576510    0.766375    11.00000    0.13723    0.10139 =
         0.13084    0.04509    0.05723    0.01654
AFIX  43
H220  2   -0.155474    0.572323    0.769304    11.00000   -1.20000
AFIX   0
C221  1   -0.110304    0.580658    0.750080    11.00000    0.03950    0.16863 =
         0.12311    0.04190    0.00818   -0.01307
AFIX  43
H221  2   -0.133475    0.578752    0.741477    11.00000   -1.20000
AFIX   0
C222  1    0.303502    0.644683    0.510811    11.00000    0.08134    0.08365 =
         0.14043    0.01611    0.00893    0.02032
C223  1    0.255860    0.625915    0.511336    11.00000    0.06427    0.09397 =
         0.09858    0.01470   -0.00010    0.01202
C224  1    0.251916    0.583894    0.502488    11.00000    0.06871    0.05023 =
         0.09671   -0.00448    0.01898    0.01510
AFIX  43
H224  2    0.278432    0.572313    0.496805    11.00000   -1.20000
AFIX   0
C225  1    0.212150    0.559873    0.501839    11.00000    0.07320    0.06613 =
         0.08945    0.00469    0.01872    0.00871
C226  1    0.211649    0.514811    0.492780    11.00000    0.11487    0.06920 =
         0.08167    0.00028    0.01628    0.00338
C227  1    0.181681    0.643231    0.460589    11.00000    0.10721    0.12085 =
         0.07424    0.00341    0.00743    0.04846
C228  1    0.153056    0.635012    0.475865    11.00000    0.08523    0.05718 =
         0.07928    0.00784    0.01058    0.01261
C229  1    0.111731    0.610084    0.473466    11.00000    0.12841    0.07349 =
         0.08232    0.00394    0.00100   -0.01050
AFIX  43
H229  2    0.104623    0.597588    0.462573    11.00000   -1.20000
AFIX   0
C230  1    0.079808    0.603712    0.488061    11.00000    0.06108    0.06807 =
         0.14207    0.01611   -0.00051    0.01086
C231  1    0.035763    0.578956    0.483110    11.00000    0.09518    0.10626 =
         0.10751   -0.01150    0.02024   -0.03879
PART 1
N5    6   -0.015634    1.098716    0.591645    41.00000    0.09165    0.11758 =
         0.13600   -0.02047   -0.00174   -0.02841
AFIX  23
H5D   2   -0.007026    1.112059    0.580465    41.00000   -1.20000
H5E   2    0.010518    1.101439    0.599771    41.00000   -1.20000
AFIX   0
C182  1   -0.032716    1.049743    0.589872    41.00000    0.07706    0.11540 =
         0.18527   -0.03131   -0.00058   -0.01955
AFIX  23
H18J  2   -0.060575    1.048903    0.582500    41.00000   -1.20000
H18K  2   -0.041232    1.037817    0.601292    41.00000   -1.20000
AFIX   0
C204  1    0.056301    0.573839    0.651309    31.00000    0.05863    0.13720 =
         0.07669    0.02459    0.00651    0.01708
AFIX  43
H204  2    0.087685    0.566718    0.648921    31.00000   -1.20000
AFIX   0
C205  1    0.041345    0.570076    0.667439    31.00000    0.06178    0.09419 =
         0.07525    0.02242    0.00060    0.01237
AFIX  43
H205  2    0.062169    0.560043    0.676048    31.00000   -1.20000
AFIX   0
C206  1   -0.032533    0.593761    0.657772    31.00000    0.05034    0.06181 =
         0.06176    0.00949    0.00695    0.01017
AFIX  43
H206  2   -0.064300    0.600297    0.659653    31.00000   -1.20000
AFIX   0
C207  1   -0.016555    0.597436    0.641739    31.00000    0.05348    0.05594 =
         0.05819    0.00471    0.00501   -0.00244
AFIX  43
H207  2   -0.035864    0.606953    0.632578    31.00000   -1.20000
AFIX   0
PART 0
PART 2
N4    6   -0.050387    1.078573    0.587337   -41.00000    0.08873    0.11241 =
         0.08294    0.00051   -0.02675   -0.01305
AFIX  23
H4D   2   -0.068747    1.051873    0.590715   -41.00000   -1.20000
H4E   2   -0.057381    1.085782    0.575224   -41.00000   -1.20000
AFIX   0
C183  1    0.001710    1.069047    0.589562   -41.00000    0.08522    0.13226 =
         0.05718    0.00667   -0.01939   -0.00847
AFIX  23
H18L  2    0.010899    1.069807    0.601780   -41.00000   -1.20000
H18M  2    0.020782    1.090793    0.583040   -41.00000   -1.20000
AFIX   0
C208  1    0.047355    0.613783    0.653152   -31.00000    0.06519    0.06457 =
         0.07370    0.00244    0.00944    0.00047
AFIX  43
H208  2    0.072395    0.633979    0.651400   -31.00000   -1.20000
AFIX   0
C209  1    0.026323    0.610626    0.669544   -31.00000    0.08271    0.07664 =
         0.07423   -0.00631    0.01361   -0.01423
AFIX  43
H209  2    0.035690    0.630127    0.678548   -31.00000   -1.20000
AFIX   0
C211  1   -0.018875    0.550290    0.659870   -31.00000    0.08209    0.07978 =
         0.07434    0.00278    0.00991   -0.01677
AFIX  43
H211  2   -0.041568    0.528160    0.662437   -31.00000   -1.20000
AFIX   0
C212  1   -0.000059    0.551685    0.644690   -31.00000    0.08198    0.07219 =
         0.07466    0.00408    0.00908   -0.01072
AFIX  43
H212  2   -0.007296    0.528229    0.636859   -31.00000   -1.20000
AFIX   0
 
PART 0
O72   8    0.043999    0.786673    0.602113    10.50000    0.13989    0.09181 =
         0.11342    0.03618    0.04053    0.02374
C235  1    0.096603    0.738075    0.612253    10.50000    0.12041    0.07249 =
         0.17258    0.03318    0.01583    0.00077
AFIX  33
H23D  2    0.120584    0.731875    0.620811    10.50000   -1.50000
H23E  2    0.109978    0.735937    0.600742    10.50000   -1.50000
H23F  2    0.071572    0.716036    0.613422    10.50000   -1.50000
AFIX   0
C236  1    0.078614    0.782417    0.614858    10.50000    0.13873    0.07408 =
         0.12859    0.04821    0.03251    0.00476
C237  1    0.081981    0.814293    0.628345    10.50000    0.12300    0.08514 =
         0.13123    0.03790    0.03223    0.00296
AFIX  33
H23G  2    0.107182    0.805671    0.636078    10.50000   -1.50000
H23H  2    0.052791    0.815063    0.634726    10.50000   -1.50000
H23I  2    0.088294    0.844159    0.623547    10.50000   -1.50000
AFIX   0
 
O75   8    0.218721    0.677486    0.595411    10.50000    0.18923    0.15376 =
         0.11275   -0.02314    0.02917   -0.04322
C238  1    0.211440    0.691703    0.622338    10.50000    0.21923    0.08051 =
         0.13224   -0.00110    0.01955    0.00412
AFIX  33
H23J  2    0.224133    0.703721    0.633047    10.50000   -1.50000
H23K  2    0.204764    0.659564    0.623740    10.50000   -1.50000
H23L  2    0.182852    0.707755    0.619468    10.50000   -1.50000
AFIX   0
C239  1    0.244284    0.697622    0.608889    10.50000    0.18411    0.03278 =
         0.12194    0.00357   -0.00217    0.02350
C240  1    0.284260    0.725601    0.608299    10.50000    0.21145    0.10129 =
         0.12192   -0.01208    0.00270   -0.01997
AFIX  33
H24D  2    0.293846    0.733177    0.619995    10.50000   -1.50000
H24E  2    0.277049    0.753295    0.602016    10.50000   -1.50000
H24F  2    0.309395    0.709585    0.602480    10.50000   -1.50000
AFIX   0
 
O76   8    0.063510    0.474886    0.562403    10.50000    0.24956    0.17627 =
         0.17425    0.00306   -0.01859    0.01390
C232  1    0.071702    0.398259    0.571784    10.50000    0.10563    0.17643 =
         0.14783   -0.00443    0.04378    0.02531
AFIX  33
H23M  2    0.077732    0.380278    0.582074    10.50000   -1.50000
H23N  2    0.095046    0.391395    0.563059    10.50000   -1.50000
H23O  2    0.040895    0.391029    0.567322    10.50000   -1.50000
AFIX   0
C233  1    0.073779    0.444770    0.575983    10.50000    0.08586    0.17571 =
         0.14849   -0.00300    0.03737    0.02657
C234  1    0.083584    0.456114    0.593299    10.50000    0.06574    0.18733 =
         0.14161   -0.00325    0.03918    0.03547
AFIX  33
H23P  2    0.087561    0.428501    0.600014    10.50000   -1.50000
H23Q  2    0.057894    0.473692    0.598030    10.50000   -1.50000
H23R  2    0.112060    0.473972    0.593794    10.50000   -1.50000
AFIX   0
 
O71   8    0.189058    0.809216    0.607493    10.50000    0.12387    0.15784 =
         0.12399    0.00660   -0.03742   -0.01533
C1B   1    0.175458    0.877556    0.589342    10.50000    0.20336    0.16047 =
         0.12055   -0.00039   -0.04099    0.01951
AFIX  33
H1BA  2    0.178111    0.885955    0.577237    10.50000   -1.50000
H1BB  2    0.195672    0.896883    0.596237    10.50000   -1.50000
H1BC  2    0.143345    0.881342    0.593101    10.50000   -1.50000
AFIX   0
C241  1    0.202256    0.804016    0.577416    10.50000    0.14659    0.13354 =
         0.11269    0.01592   -0.03669    0.00412
AFIX  33
H24G  2    0.201396    0.821757    0.566832    10.50000   -1.50000
H24H  2    0.180845    0.778563    0.576441    10.50000   -1.50000
H24I  2    0.233704    0.792720    0.579289    10.50000   -1.50000
AFIX   0
C242  1    0.188947    0.831583    0.591462    10.50000    0.08199    0.14864 =
         0.12061   -0.00032   -0.03939   -0.01690
 
O244  8    0.245132    0.839043    0.539342    10.50000    0.21050    0.14995 =
         0.18725    0.06965   -0.11343   -0.09607
C1A   1    0.235002    0.920173    0.543100    10.50000    0.26921    0.15433 =
         0.23653    0.05305   -0.03254   -0.09993
AFIX  33
H1AA  2    0.254455    0.946688    0.541116    10.50000   -1.50000
H1AB  2    0.226465    0.918691    0.555241    10.50000   -1.50000
H1AC  2    0.206943    0.922372    0.536101    10.50000   -1.50000
AFIX   0
C245  1    0.260713    0.879327    0.538363    10.50000    0.22767    0.15257 =
         0.12018    0.05017   -0.09953   -0.10445
C246  1    0.302087    0.894432    0.528888    10.50000    0.25491    0.15993 =
         0.18333    0.03203   -0.06119   -0.11299
AFIX  33
H24J  2    0.306117    0.926934    0.530453    10.50000   -1.50000
H24K  2    0.298208    0.887784    0.516671    10.50000   -1.50000
H24L  2    0.329407    0.878609    0.533248    10.50000   -1.50000
AFIX   0
 
C3    1    0.092899    0.467031    0.518865    10.50000    0.05020    0.06285 =
         0.20415   -0.03540   -0.02866   -0.00907
O6    8    0.108798    0.413814    0.497286    10.50000    0.10679    0.08733 =
         0.20775   -0.03340   -0.00546   -0.01940
C7    1    0.105950    0.425694    0.512510    10.50000    0.06485    0.05886 =
         0.20539   -0.02814   -0.01062   -0.01273
C8    1    0.118105    0.390951    0.523225    10.50000    0.07644    0.08073 =
         0.21311   -0.01520    0.00684    0.00559
C16   1    0.208338    0.480705    0.419226    10.50000    0.30201    0.30545 =
         0.29978    0.00001   -0.00053   -0.00088
C17   1    0.208521    0.531618    0.423730    10.50000    0.21489    0.21280 =
         0.22262   -0.00111   -0.00015    0.00123
C20   1    0.243293    0.478887    0.404123    10.50000    0.22345    0.22828 =
         0.23028    0.00500   -0.02177   -0.00924
O44   8    0.186801    0.450466    0.425798    10.50000    2.00000    2.00000 =
         2.00000    0.00037    0.00071    0.00072
HKLF 4
 
REM  CF solution in Pcab
REM R1 =  0.1383 for   30971 Fo > 4sig(Fo)  and  0.1816 for all   48103 data
REM   3411 parameters refined using    734 restraints
 
END  
     
WGHT      0.2000      0.0000 

REM Highest difference peak  2.272,  deepest hole -1.227,  1-sigma level  0.171
Q1    1   0.6523  0.9465  0.6685  11.00000  0.05    2.27
Q2    1  -0.2115  1.2281  0.6763  11.00000  0.05    1.92
Q3    1   0.3306  0.8494  0.6000  11.00000  0.05    1.74
Q4    1   0.1181  0.3689  0.4098  11.00000  0.05    1.70
Q5    1   0.2782  0.7785  0.7882  11.00000  0.05    1.59
Q6    1  -0.0235  0.6300  0.5314  11.00000  0.05    1.46
Q7    1  -0.0284  0.7413  0.5526  11.00000  0.05    1.46
Q8    1   0.4492  0.7515  0.5821  11.00000  0.05    1.41
Q9    1   0.2397  1.2076  0.6809  11.00000  0.05    1.38
Q10   1  -0.0002  0.7695  0.5941  11.00000  0.05    1.32
Q11   1  -0.0381  0.5977  0.5564  11.00000  0.05    1.30
Q12   1   0.4201  1.1130  0.5946  11.00000  0.05    1.29
Q13   1   0.0069  0.7007  0.5783  11.00000  0.05    1.26
Q14   1   0.2691  0.7285  0.5541  11.00000  0.05    1.22
Q15   1  -0.2561  1.2410  0.6731  11.00000  0.05    1.17
Q16   1   0.1110  0.9775  0.6587  11.00000  0.05    1.15
Q17   1  -0.0507  0.4033  0.5862  11.00000  0.05    1.15
Q18   1   0.7404  0.7274  0.7869  11.00000  0.05    1.13
Q19   1   0.1035  0.9675  0.6592  11.00000  0.05    1.13
Q20   1   0.7004  1.1932  0.6683  11.00000  0.05    1.10
Q21   1  -0.0283  0.7311  0.5680  11.00000  0.05    1.09
Q22   1   0.0603  0.4118  0.5985  11.00000  0.05    1.08
Q23   1   0.4424  1.1297  0.6164  11.00000  0.05    1.04
Q24   1  -0.2003  1.1849  0.7109  11.00000  0.05    1.03
Q25   1   0.7963  0.7493  0.7800  11.00000  0.05    1.03
Q26   1   0.1466  0.5048  0.4119  11.00000  0.05    1.02
Q27   1  -0.0144  0.7374  0.5884  11.00000  0.05    1.02
Q28   1  -0.0328  1.1380  0.5939  11.00000  0.05    1.02
Q29   1   0.1381  1.2518  0.5260  11.00000  0.05    1.01
Q30   1   0.6708  1.1999  0.6805  11.00000  0.05    1.01
Q31   1  -0.0159  0.6027  0.7004  11.00000  0.05    0.99
Q32   1  -0.0203  0.5527  0.5336  11.00000  0.05    0.96
Q33   1  -0.2487  1.1890  0.5836  11.00000  0.05    0.94
Q34   1  -0.0180  1.2829  0.5735  11.00000  0.05    0.93
Q35   1  -0.0180  1.4064  0.5980  11.00000  0.05    0.93
Q36   1   0.2698  0.7999  0.5259  11.00000  0.05    0.92
Q37   1   0.2019  1.2925  0.6571  11.00000  0.05    0.92
Q38   1   0.1278  0.3659  0.4259  11.00000  0.05    0.90
Q39   1   0.3320  0.7616  0.5688  11.00000  0.05    0.90
Q40   1   0.3462  0.8065  0.5878  11.00000  0.05    0.90
Q41   1   0.0422  1.3171  0.4864  11.00000  0.05    0.89
Q42   1   0.1279  0.8286  0.6200  11.00000  0.05    0.88
Q43   1  -0.0610  0.5123  0.5824  11.00000  0.05    0.86
Q44   1  -0.0783  1.1424  0.6048  11.00000  0.05    0.85
Q45   1   0.2706  1.2572  0.6916  11.00000  0.05    0.83
Q46   1  -0.0530  0.4260  0.5695  11.00000  0.05    0.82
Q47   1   0.0977  0.4732  0.5967  11.00000  0.05    0.82
Q48   1   0.0903  0.5005  0.4203  11.00000  0.05    0.82
Q49   1   0.4564  0.7737  0.7150  11.00000  0.05    0.81
Q50   1  -0.0323  0.7074  0.5367  11.00000  0.05    0.80
Q51   1   0.0823  0.4629  0.5397  11.00000  0.05    0.80
Q52   1   0.1819  0.9106  0.5881  11.00000  0.05    0.79
Q53   1   0.1661  0.5094  0.4219  11.00000  0.05    0.78
Q54   1  -0.0232  0.5316  0.5575  11.00000  0.05    0.78
Q55   1  -0.0569  0.7698  0.5621  11.00000  0.05    0.77
Q56   1   0.2598  0.7001  0.6229  11.00000  0.05    0.76
Q57   1   0.2394  1.0485  0.7214  11.00000  0.05    0.75
Q58   1   0.4292  1.2105  0.6914  11.00000  0.05    0.74
Q59   1   0.2524  1.1787  0.6023  11.00000  0.05    0.72
Q60   1   0.4985  1.0762  0.6869  11.00000  0.05    0.71
Q61   1   0.2629  0.7153  0.6202  11.00000  0.05    0.71
Q62   1   0.0692  0.8388  0.6370  11.00000  0.05    0.71
Q63   1  -0.0322  1.2825  0.5620  11.00000  0.05    0.70
Q64   1   0.5978  1.0195  0.6912  11.00000  0.05    0.69
Q65   1   0.0804  1.1274  0.6118  11.00000  0.05    0.68
Q66   1  -0.0546  0.5526  0.7462  11.00000  0.05    0.68
Q67   1   0.6237  1.1829  0.7024  11.00000  0.05    0.68
Q68   1   0.4579  1.0295  0.5910  11.00000  0.05    0.67
Q69   1   0.4431  1.2173  0.6829  11.00000  0.05    0.67
Q70   1   0.5941  1.0193  0.7207  11.00000  0.05    0.67
Q71   1   0.2220  0.6899  0.5937  11.00000  0.05    0.67
Q72   1  -0.0021  0.5004  0.5614  11.00000  0.05    0.66
Q73   1   0.0590  0.7111  0.5862  11.00000  0.05    0.66
Q74   1   0.5242  1.0355  0.6467  11.00000  0.05    0.66
Q75   1   0.1277  1.2693  0.6309  11.00000  0.05    0.66
Q76   1   0.2006  0.5195  0.4340  11.00000  0.05    0.66
Q77   1  -0.0254  0.9929  0.5712  11.00000  0.05    0.66
Q78   1  -0.2432  1.1580  0.6164  11.00000  0.05    0.65
Q79   1   0.1000  0.4904  0.4492  11.00000  0.05    0.64
Q80   1   0.1811  0.3900  0.4236  11.00000  0.05    0.64

REM The information below was added by Olex2.
REM
REM R1 = 0.1383 for 30971 Fo > 4sig(Fo) and 0.1816 for all 585217 data
REM n/a parameters refined using n/a restraints
REM Highest difference peak 2.27, deepest hole -1.23
REM Mean Shift n/a, Max Shift n/a.

REM +++ Tabular Listing of Refinement Information +++
REM R1_all = 0.1816
REM R1_gt = 0.1383
REM wR_ref = 0.4128
REM GOOF = 1.466
REM Shift_max = n/a
REM Shift_mean = n/a
REM Reflections_all = 585217
REM Reflections_gt = 30971
REM Parameters = n/a
REM Hole = -1.23
REM Peak = 2.27
REM Flack = n/a

;


_shelx_fab_checksum               17803
_shelx_fab_file
;
    0    0   86     -0.36      0.00
    0    0   84     -3.47      0.00
    0    0   82     -6.13      0.00
    0    0   80     -6.40      0.00
    0    0   78     -4.60      0.00
    0    0   76     -5.55      0.00
    0    0   74     -0.39      0.00
    0    0   72      2.53      0.00
    0    0   70     -3.63      0.00
    0    0   68      7.59      0.00
    0    0   66      7.67      0.00
    0    0   64    -13.46      0.00
    0    0   62     -4.30      0.00
    0    0   60     -9.06      0.00
    0    0   58     -7.33      0.00
    0    0   56     -3.44      0.00
    0    0   54    -28.34      0.00
    0    0   52     25.65      0.00
    0    0   50      2.22      0.00
    0    0   48     18.55      0.00
    0    0   46     13.57      0.00
    0    0   44     -7.56      0.00
    0    0   30    -36.84      0.00
    0    0   16   -200.01      0.00
    0    0   14     88.08      0.00
    0    0   12    361.59      0.00
    0    0   10    226.98      0.00
    0    0    4    -62.68      0.00
    0    0    6   -600.73      0.00
    0    0    8   -774.76      0.00
    0    0   18    -87.19      0.00
    0    0   20    -49.80      0.00
    0    0   22     67.06      0.00
    0    0   24     50.55      0.00
    0    0   26   -125.81      0.00
    0    0   28     -2.08      0.00
    0    0   32     24.40      0.00
    0    0   34     75.60      0.00
    0    0   36     -0.13      0.00
    0    0   38     19.52      0.00
    0    0   40     11.64      0.00
    0    0   42     16.96      0.00
    0    1   86     -0.41      0.00
    0    1   84      0.01      0.00
    0    1   82     -5.27      0.00
    0    1   80     -3.51      0.00
    0    1   78     -0.83      0.00
    0    1   76      0.12      0.00
    0    1   74     -1.30      0.00
    0    1   72      4.55      0.00
    0    1   70      5.34      0.00
    0    1   68     -5.95      0.00
    0    1   66     -1.92      0.00
    0    1   64      0.03      0.00
    0    1   62      3.74      0.00
    0    1   60     19.37      0.00
    0    1   58      4.35      0.00
    0    1   56     12.98      0.00
    0    1   54     -9.52      0.00
    0    1   52     -5.93      0.00
    0    1   50     23.25      0.00
    0    1   48    -13.73      0.00
    0    1   46     19.88      0.00
    0    1   44     -9.82      0.00
    0    1   30    -45.25      0.00
    0    1   28     28.92      0.00
    0    1   26     32.62      0.00
    0    1   24    -31.57      0.00
    0    1   22     90.57      0.00
    0    1   20    -66.12      0.00
    0    1   18     22.21      0.00
    0    1   16     80.15      0.00
    0    1   14    -22.61      0.00
    0    1   12   -180.92      0.00
    0    1   10   -116.56      0.00
    0    1    8     19.85      0.00
    0    1    6    190.42      0.00
    0    1    4   1192.86      0.00
    0    1    2    221.69      0.00
    0    1   32     19.93      0.00
    0    1   34    -28.89      0.00
    0    1   36      5.65      0.00
    0    1   38     25.84      0.00
    0    1   40      6.93      0.00
    0    1   42     10.55      0.00
    0    2   86     -3.82      0.00
    0    2   84     -5.99      0.00
    0    2   82     -6.15      0.00
    0    2   80     -3.15      0.00
    0    2   78      3.15      0.00
    0    2   76      2.74      0.00
    0    2   74     -0.79      0.00
    0    2   72     -4.65      0.00
    0    2   70      0.59      0.00
    0    2   68      5.96      0.00
    0    2   66      4.16      0.00
    0    2   64      8.56      0.00
    0    2   62      2.39      0.00
    0    2   60      3.74      0.00
    0    2   58     -7.38      0.00
    0    2   56    -13.91      0.00
    0    2   54      3.85      0.00
    0    2   52    -12.89      0.00
    0    2   50     27.17      0.00
    0    2   48     10.37      0.00
    0    2   46     -8.47      0.00
    0    2   44     -4.22      0.00
    0    2   30     35.83      0.00
    0    2   26     50.73      0.00
    0    2   24    -19.64      0.00
    0    2   22     17.10      0.00
    0    2   20     10.73      0.00
    0    2   18   -117.60      0.00
    0    2   16    -43.45      0.00
    0    2   14    -23.63      0.00
    0    2   12     88.64      0.00
    0    2   10     95.73      0.00
    0    2    8    274.27      0.00
    0    2    6   -168.46      0.00
    0    2    4    -68.23      0.00
    0    2    2    253.89      0.00
    0    2    0   -464.17      0.00
    0    2   28    -41.17      0.00
    0    2   32     13.13      0.00
    0    2   34    -11.41      0.00
    0    2   36     11.94      0.00
    0    2   38    -15.72      0.00
    0    2   40     -2.96      0.00
    0    2   42    -21.43      0.00
    0    3   86     -2.12      0.00
    0    3   84      3.88      0.00
    0    3   82      7.33      0.00
    0    3   80      5.64      0.00
    0    3   78      0.31      0.00
    0    3   76     -7.17      0.00
    0    3   74     -1.31      0.00
    0    3   72      6.64      0.00
    0    3   70     10.75      0.00
    0    3   68      7.55      0.00
    0    3   66     -0.12      0.00
    0    3   64      2.36      0.00
    0    3   62     -5.11      0.00
    0    3   60      3.76      0.00
    0    3   58     12.92      0.00
    0    3   56     -3.81      0.00
    0    3   54      1.71      0.00
    0    3   52     -7.36      0.00
    0    3   50    -22.63      0.00
    0    3   48      3.02      0.00
    0    3   46    -16.15      0.00
    0    3   44      5.45      0.00
    0    3   42     21.01      0.00
    0    3   28     -2.26      0.00
    0    3   26    -37.26      0.00
    0    3   24     10.34      0.00
    0    3   22    -31.47      0.00
    0    3   20     35.82      0.00
    0    3   18    -43.31      0.00
    0    3   16   -100.64      0.00
    0    3   14    -64.62      0.00
    0    3   12     30.06      0.00
    0    3   10      4.84      0.00
    0    3    8     14.16      0.00
    0    3    6     12.91      0.00
    0    3    4   -589.14      0.00
    0    3    2   -109.70      0.00
    0    3   30     39.04      0.00
    0    3   32     -7.17      0.00
    0    3   34     17.81      0.00
    0    3   36     -1.27      0.00
    0    3   38      7.81      0.00
    0    3   40     22.48      0.00
    0    4   86     -5.30      0.00
    0    4   84     -4.35      0.00
    0    4   82     -2.68      0.00
    0    4   80     -5.74      0.00
    0    4   78      0.55      0.00
    0    4   76      3.48      0.00
    0    4   74      1.77      0.00
    0    4   72     -0.45      0.00
    0    4   70     -7.87      0.00
    0    4   68    -10.75      0.00
    0    4   66     -4.75      0.00
    0    4   64      3.73      0.00
    0    4   62     -0.63      0.00
    0    4   60     -8.06      0.00
    0    4   58      6.70      0.00
    0    4   56      3.93      0.00
    0    4   54     -4.58      0.00
    0    4   52     -0.16      0.00
    0    4   50     -4.91      0.00
    0    4   48     12.86      0.00
    0    4   46     25.98      0.00
    0    4   44     -8.09      0.00
    0    4   42    -21.96      0.00
    0    4   40    -21.18      0.00
    0    4   26     -5.72      0.00
    0    4   24     52.20      0.00
    0    4   22     11.02      0.00
    0    4   20    -80.54      0.00
    0    4   18    -13.42      0.00
    0    4   16     75.60      0.00
    0    4   14    129.49      0.00
    0    4   12     62.14      0.00
    0    4   10   -149.61      0.00
    0    4    8   -386.47      0.00
    0    4    6    -57.32      0.00
    0    4    4    113.59      0.00
    0    4    2     26.00      0.00
    0    4    0    339.39      0.00
    0    4   28    -11.19      0.00
    0    4   30    -68.59      0.00
    0    4   32    -16.79      0.00
    0    4   34     16.46      0.00
    0    4   36     18.52      0.00
    0    4   38      3.90      0.00
    0    5   84     -1.70      0.00
    0    5   82      0.43      0.00
    0    5   80      2.45      0.00
    0    5   78      1.72      0.00
    0    5   76      4.55      0.00
    0    5   74     -1.73      0.00
    0    5   72     -5.62      0.00
    0    5   70      4.34      0.00
    0    5   68     14.44      0.00
    0    5   66     10.96      0.00
    0    5   64      5.42      0.00
    0    5   62      3.63      0.00
    0    5   60     -1.26      0.00
    0    5   58      7.55      0.00
    0    5   56      8.75      0.00
    0    5   54      3.96      0.00
    0    5   52      0.92      0.00
    0    5   50      0.47      0.00
    0    5   48     -5.51      0.00
    0    5   46      3.18      0.00
    0    5   44      3.58      0.00
    0    5   42      2.65      0.00
    0    5   40     27.32      0.00
    0    5   24     -8.98      0.00
    0    5   22    -16.27      0.00
    0    5   20    -37.75      0.00
    0    5   18    -27.59      0.00
    0    5   16    -16.69      0.00
    0    5   14   -108.69      0.00
    0    5   12   -119.44      0.00
    0    5   10    -31.30      0.00
    0    5    8     12.62      0.00
    0    5    6      4.86      0.00
    0    5    4    151.18      0.00
    0    5    2    -17.15      0.00
    0    5   26     57.24      0.00
    0    5   28     22.91      0.00
    0    5   30    -12.47      0.00
    0    5   32    -21.02      0.00
    0    5   34    -23.06      0.00
    0    5   36      9.10      0.00
    0    5   38     26.64      0.00
    0    6   84     -3.57      0.00
    0    6   82     -5.65      0.00
    0    6   80      2.08      0.00
    0    6   78      2.04      0.00
    0    6   76      1.25      0.00
    0    6   74     -1.73      0.00
    0    6   72     -1.46      0.00
    0    6   70     -1.20      0.00
    0    6   68      2.35      0.00
    0    6   66      7.77      0.00
    0    6   64     -4.24      0.00
    0    6   62     -0.68      0.00
    0    6   60      3.13      0.00
    0    6   58     -1.26      0.00
    0    6   56      2.73      0.00
    0    6   54     -0.55      0.00
    0    6   52     -2.72      0.00
    0    6   50      1.03      0.00
    0    6   48      8.26      0.00
    0    6   46     -2.10      0.00
    0    6   44     -1.32      0.00
    0    6   42    -11.05      0.00
    0    6   40    -16.52      0.00
    0    6   38      2.61      0.00
    0    6   22    -45.53      0.00
    0    6   20    -12.17      0.00
    0    6   18    -27.89      0.00
    0    6   16      0.64      0.00
    0    6   14     23.18      0.00
    0    6   12     -3.14      0.00
    0    6   10     19.85      0.00
    0    6    8     61.11      0.00
    0    6    6    -17.04      0.00
    0    6    4    -54.50      0.00
    0    6    2     -7.47      0.00
    0    6    0   -106.41      0.00
    0    6   24    -14.50      0.00
    0    6   26      5.41      0.00
    0    6   28     -5.37      0.00
    0    6   30     -7.91      0.00
    0    6   32    -15.93      0.00
    0    6   34    -10.28      0.00
    0    6   36     -8.39      0.00
    0    7   84      0.31      0.00
    0    7   82      1.54      0.00
    0    7   80     -2.38      0.00
    0    7   78     -4.65      0.00
    0    7   76     -7.49      0.00
    0    7   74     -4.67      0.00
    0    7   72     -3.75      0.00
    0    7   70      6.76      0.00
    0    7   68      3.96      0.00
    0    7   66      7.87      0.00
    0    7   64      3.41      0.00
    0    7   62     -7.91      0.00
    0    7   60     -0.64      0.00
    0    7   58     -4.74      0.00
    0    7   56     -4.12      0.00
    0    7   54      8.14      0.00
    0    7   52     12.43      0.00
    0    7   50     -2.16      0.00
    0    7   48     -1.53      0.00
    0    7   46     -0.90      0.00
    0    7   44     -3.00      0.00
    0    7   42     16.78      0.00
    0    7   40     -3.39      0.00
    0    7   38     -6.08      0.00
    0    7   36      3.16      0.00
    0    7   20      3.41      0.00
    0    7   18     -0.52      0.00
    0    7   16    -33.29      0.00
    0    7   14     30.88      0.00
    0    7   12     83.06      0.00
    0    7   10     70.72      0.00
    0    7    8    -14.24      0.00
    0    7    6    -46.95      0.00
    0    7    4    -70.59      0.00
    0    7    2     34.00      0.00
    0    7   22      7.39      0.00
    0    7   24      3.69      0.00
    0    7   26    -26.01      0.00
    0    7   28     -7.28      0.00
    0    7   30      9.35      0.00
    0    7   32     11.70      0.00
    0    7   34    -11.59      0.00
    0    8   84     -2.79      0.00
    0    8   82     -3.16      0.00
    0    8   80     -7.26      0.00
    0    8   78     -2.62      0.00
    0    8   76      0.36      0.00
    0    8   74      4.50      0.00
    0    8   72      6.41      0.00
    0    8   70      6.21      0.00
    0    8   68      8.53      0.00
    0    8   66      3.66      0.00
    0    8   64      4.48      0.00
    0    8   62      0.46      0.00
    0    8   60      2.05      0.00
    0    8   58      3.18      0.00
    0    8   56     -2.76      0.00
    0    8   54     -5.94      0.00
    0    8   52      3.80      0.00
    0    8   50      5.22      0.00
    0    8   48     -9.87      0.00
    0    8   46     -0.71      0.00
    0    8   44      2.72      0.00
    0    8   42     14.78      0.00
    0    8   40     12.28      0.00
    0    8   38    -16.92      0.00
    0    8   36     15.43      0.00
    0    8   34     14.20      0.00
    0    8   32      0.87      0.00
    0    8   30      0.30      0.00
    0    8   28    -24.81      0.00
    0    8   26    -23.72      0.00
    0    8   24     -7.20      0.00
    0    8   22     19.35      0.00
    0    8   20      2.11      0.00
    0    8   18      3.22      0.00
    0    8   16    -28.85      0.00
    0    8   14    -17.67      0.00
    0    8   12      7.62      0.00
    0    8   10     14.62      0.00
    0    8    8    -72.45      0.00
    0    8    6   -158.14      0.00
    0    8    4    -87.37      0.00
    0    8    2     49.99      0.00
    0    8    0    175.97      0.00
    0    9   82      0.92      0.00
    0    9   80     -2.08      0.00
    0    9   78     -2.03      0.00
    0    9   76      7.32      0.00
    0    9   74      4.04      0.00
    0    9   72      3.07      0.00
    0    9   70     -5.18      0.00
    0    9   68     -9.57      0.00
    0    9   66     -0.51      0.00
    0    9   64      1.66      0.00
    0    9   62     -2.39      0.00
    0    9   60    -13.83      0.00
    0    9   58    -14.17      0.00
    0    9   56     -6.86      0.00
    0    9   54     -4.04      0.00
    0    9   52      0.38      0.00
    0    9   50      5.35      0.00
    0    9   48     -2.64      0.00
    0    9   46     -4.41      0.00
    0    9   44      9.48      0.00
    0    9   42     -2.30      0.00
    0    9   40      4.48      0.00
    0    9   38    -17.50      0.00
    0    9   36    -15.31      0.00
    0    9   34     24.49      0.00
    0    9   32     -4.53      0.00
    0    9   30    -14.91      0.00
    0    9   28    -13.80      0.00
    0    9   26     -5.23      0.00
    0    9   24     18.20      0.00
    0    9   22     20.67      0.00
    0    9   20    -21.29      0.00
    0    9   18    -44.49      0.00
    0    9   16    -35.25      0.00
    0    9   14     -6.64      0.00
    0    9   12     -4.94      0.00
    0    9   10    -60.49      0.00
    0    9    8    -14.33      0.00
    0    9    6      6.12      0.00
    0    9    4     56.04      0.00
    0    9    2     57.95      0.00
    0   10   82     -0.48      0.00
    0   10   80      1.61      0.00
    0   10   78      0.92      0.00
    0   10   76      3.08      0.00
    0   10   74      2.09      0.00
    0   10   72     -2.90      0.00
    0   10   70      1.14      0.00
    0   10   68     -2.10      0.00
    0   10   66      1.64      0.00
    0   10   64     -2.54      0.00
    0   10   62     -5.99      0.00
    0   10   60      0.62      0.00
    0   10   58     -9.11      0.00
    0   10   56     -1.78      0.00
    0   10   54      7.65      0.00
    0   10   52      6.46      0.00
    0   10   50      4.29      0.00
    0   10   48      1.05      0.00
    0   10   46    -10.17      0.00
    0   10   44      1.77      0.00
    0   10   42      6.97      0.00
    0   10   40      1.60      0.00
    0   10   38     20.05      0.00
    0   10   36     -1.50      0.00
    0   10   34     16.41      0.00
    0   10   32     21.91      0.00
    0   10   30     -5.80      0.00
    0   10   28     -3.02      0.00
    0   10   26    -11.98      0.00
    0   10   24    -18.48      0.00
    0   10   22     -6.85      0.00
    0   10   20     -0.55      0.00
    0   10   18    -12.72      0.00
    0   10   16     -0.04      0.00
    0   10   14      2.69      0.00
    0   10   12     51.48      0.00
    0   10   10     23.29      0.00
    0   10    8     13.66      0.00
    0   10    6     28.55      0.00
    0   10    4     -6.04      0.00
    0   10    2     30.85      0.00
    0   10    0     61.19      0.00
    0   11   80      4.35      0.00
    0   11   78      3.22      0.00
    0   11   76      1.08      0.00
    0   11   74     -1.63      0.00
    0   11   72     -4.75      0.00
    0   11   70     -4.80      0.00
    0   11   68     -5.08      0.00
    0   11   66     -7.13      0.00
    0   11   64      8.91      0.00
    0   11   62      0.47      0.00
    0   11   60     -2.05      0.00
    0   11   58      0.11      0.00
    0   11   56     -5.05      0.00
    0   11   54      6.24      0.00
    0   11   52     -3.68      0.00
    0   11   50    -15.82      0.00
    0   11   48    -11.31      0.00
    0   11   46      3.49      0.00
    0   11   44      4.71      0.00
    0   11   42     20.15      0.00
    0   11   40      3.70      0.00
    0   11   38     11.90      0.00
    0   11   36     13.24      0.00
    0   11   34     -7.76      0.00
    0   11   32      7.13      0.00
    0   11   30     -9.17      0.00
    0   11   28    -10.94      0.00
    0   11   26      1.78      0.00
    0   11   24      3.38      0.00
    0   11   22      5.87      0.00
    0   11   20     16.77      0.00
    0   11   18     15.11      0.00
    0   11   16     15.93      0.00
    0   11   14    -15.70      0.00
    0   11   12    -28.10      0.00
    0   11   10     12.16      0.00
    0   11    8    -11.66      0.00
    0   11    6      9.99      0.00
    0   11    4    -13.87      0.00
    0   11    2    -49.86      0.00
    0   12   80     -5.53      0.00
    0   12   78     -2.60      0.00
    0   12   76      1.28      0.00
    0   12   74      0.74      0.00
    0   12   72      4.83      0.00
    0   12   70      3.28      0.00
    0   12   68     10.93      0.00
    0   12   66      7.05      0.00
    0   12   64      4.39      0.00
    0   12   62      3.49      0.00
    0   12   60    -10.96      0.00
    0   12   58     -1.48      0.00
    0   12   56     -3.77      0.00
    0   12   54     -9.11      0.00
    0   12   52     -4.71      0.00
    0   12   50     -0.30      0.00
    0   12   48     12.48      0.00
    0   12   46     13.22      0.00
    0   12   44     -1.19      0.00
    0   12   42    -10.20      0.00
    0   12   40      2.42      0.00
    0   12   38     -3.33      0.00
    0   12   36     12.20      0.00
    0   12   34    -11.76      0.00
    0   12   32     -9.02      0.00
    0   12   30     10.38      0.00
    0   12   28     -1.25      0.00
    0   12   26     16.22      0.00
    0   12   24     28.97      0.00
    0   12   22     29.62      0.00
    0   12   20     26.65      0.00
    0   12   18     31.79      0.00
    0   12   16     28.45      0.00
    0   12   14     51.35      0.00
    0   12   12     10.61      0.00
    0   12   10      0.89      0.00
    0   12    8    -13.56      0.00
    0   12    6    -26.93      0.00
    0   12    4     28.79      0.00
    0   12    2     15.16      0.00
    0   12    0    -13.55      0.00
    0   13   78      7.09      0.00
    0   13   76     11.60      0.00
    0   13   74     10.44      0.00
    0   13   72      7.81      0.00
    0   13   70      6.68      0.00
    0   13   68      2.73      0.00
    0   13   66      2.30      0.00
    0   13   64     -6.47      0.00
    0   13   62      1.39      0.00
    0   13   60     -1.08      0.00
    0   13   58     -4.47      0.00
    0   13   56      5.04      0.00
    0   13   54      1.84      0.00
    0   13   52      9.10      0.00
    0   13   50      3.48      0.00
    0   13   48      3.01      0.00
    0   13   46     -1.31      0.00
    0   13   44     -6.61      0.00
    0   13   42     -7.73      0.00
    0   13   40      7.23      0.00
    0   13   38      3.95      0.00
    0   13   36     -2.58      0.00
    0   13   34      3.93      0.00
    0   13   32    -11.89      0.00
    0   13   30     21.60      0.00
    0   13   28     35.16      0.00
    0   13   26     16.66      0.00
    0   13   24     12.63      0.00
    0   13   22     19.35      0.00
    0   13   20     13.08      0.00
    0   13   18      1.87      0.00
    0   13   16    -30.10      0.00
    0   13   14    -45.32      0.00
    0   13   12     -6.20      0.00
    0   13   10    -15.82      0.00
    0   13    8     22.46      0.00
    0   13    6     -1.15      0.00
    0   13    4    -23.72      0.00
    0   13    2     -1.83      0.00
    0   14   78      2.05      0.00
    0   14   76      5.70      0.00
    0   14   74      4.71      0.00
    0   14   72     -3.14      0.00
    0   14   70     -3.69      0.00
    0   14   68     -7.28      0.00
    0   14   66     -0.26      0.00
    0   14   64     -5.72      0.00
    0   14   62     -8.36      0.00
    0   14   60      3.73      0.00
    0   14   58      1.32      0.00
    0   14   56      0.55      0.00
    0   14   54     -0.49      0.00
    0   14   52     -7.24      0.00
    0   14   50     -4.34      0.00
    0   14   48    -11.44      0.00
    0   14   46      0.25      0.00
    0   14   44      0.51      0.00
    0   14   42     -1.23      0.00
    0   14   40     -8.55      0.00
    0   14   38      4.97      0.00
    0   14   36      1.79      0.00
    0   14   34     16.48      0.00
    0   14   32     10.54      0.00
    0   14   30     -5.08      0.00
    0   14   28     10.15      0.00
    0   14   26      0.89      0.00
    0   14   24     -0.47      0.00
    0   14   22      3.24      0.00
    0   14   20      5.12      0.00
    0   14   18      3.79      0.00
    0   14   16     31.16      0.00
    0   14   14     12.78      0.00
    0   14   12     14.93      0.00
    0   14   10      1.87      0.00
    0   14    8    -15.38      0.00
    0   14    6     14.19      0.00
    0   14    4    -17.88      0.00
    0   14    2    -26.19      0.00
    0   14    0    -27.69      0.00
    0   15   76      6.62      0.00
    0   15   74      8.74      0.00
    0   15   68     -2.70      0.00
    0   15   66     -0.96      0.00
    0   15   64      8.54      0.00
    0   15   62     -0.21      0.00
    0   15   60      0.00      0.00
    0   15   58      8.68      0.00
    0   15   56      3.49      0.00
    0   15   54      5.92      0.00
    0   15   52      1.58      0.00
    0   15   50      2.63      0.00
    0   15   48      2.31      0.00
    0   15   46      6.57      0.00
    0   15   44      7.33      0.00
    0   15   42      6.72      0.00
    0   15   40      4.70      0.00
    0   15   38      5.97      0.00
    0   15   36      2.75      0.00
    0   15   34    -14.38      0.00
    0   15   32      0.59      0.00
    0   15   30     -4.88      0.00
    0   15   28     -6.93      0.00
    0   15   26     -3.71      0.00
    0   15   24      3.16      0.00
    0   15   22     23.26      0.00
    0   15   20     15.21      0.00
    0   15   18    -15.03      0.00
    0   15   16    -30.54      0.00
    0   15   14    -13.52      0.00
    0   15   12     -9.62      0.00
    0   15   10     19.37      0.00
    0   15    8     -7.44      0.00
    0   15    6     -3.89      0.00
    0   15    4      9.05      0.00
    0   15    2      2.31      0.00
    0   15   70    -11.92      0.00
    0   15   72     -7.32      0.00
    0   16   74     -5.91      0.00
    0   16   66      0.62      0.00
    0   16   64     -0.58      0.00
    0   16   62      9.26      0.00
    0   16   60      4.95      0.00
    0   16   58     -1.67      0.00
    0   16   56     -7.53      0.00
    0   16   54     -6.19      0.00
    0   16   52      2.34      0.00
    0   16   50     -2.10      0.00
    0   16   48     -2.86      0.00
    0   16   46     -5.60      0.00
    0   16   44      0.99      0.00
    0   16   42     -1.71      0.00
    0   16   40      3.75      0.00
    0   16   38     -8.95      0.00
    0   16   36      9.42      0.00
    0   16   34      8.34      0.00
    0   16   32     -4.88      0.00
    0   16   30    -11.16      0.00
    0   16   28     -7.91      0.00
    0   16   26     13.25      0.00
    0   16   24      9.23      0.00
    0   16   22    -10.54      0.00
    0   16   20    -13.51      0.00
    0   16   18      0.76      0.00
    0   16   16     -1.90      0.00
    0   16   14      5.20      0.00
    0   16   12      9.89      0.00
    0   16   10     -0.99      0.00
    0   16    8      5.57      0.00
    0   16    6    -15.53      0.00
    0   16    4     -8.27      0.00
    0   16    2     -6.32      0.00
    0   16    0     -2.82      0.00
    0   16   68     -0.59      0.00
    0   16   70     -9.74      0.00
    0   16   72     -1.29      0.00
    0   17   66     10.87      0.00
    0   17   64      8.92      0.00
    0   17   62      1.99      0.00
    0   17   60     -7.51      0.00
    0   17   58    -11.61      0.00
    0   17   56      0.39      0.00
    0   17   54      6.84      0.00
    0   17   52     11.97      0.00
    0   17   50      0.79      0.00
    0   17   48     -2.19      0.00
    0   17   46     -6.33      0.00
    0   17   44      0.29      0.00
    0   17   42     -1.69      0.00
    0   17   40      3.40      0.00
    0   17   38     -1.93      0.00
    0   17   36    -14.26      0.00
    0   17   34     -4.79      0.00
    0   17   32     -6.77      0.00
    0   17   30      1.63      0.00
    0   17   28      0.89      0.00
    0   17   26      1.06      0.00
    0   17   24      0.88      0.00
    0   17   22     -8.19      0.00
    0   17   20     -9.62      0.00
    0   17   18     -3.38      0.00
    0   17   16     15.01      0.00
    0   17   14     12.65      0.00
    0   17   12     23.45      0.00
    0   17   10     16.97      0.00
    0   17    8     -5.31      0.00
    0   17    6     -1.45      0.00
    0   17    4      5.69      0.00
    0   17    2      4.16      0.00
    0   17   68     -7.72      0.00
    0   17   70     -1.15      0.00
    0   17   72     -2.27      0.00
    0   17   74     -3.74      0.00
    0   18   66      6.83      0.00
    0   18   64     14.73      0.00
    0   18   62     -7.56      0.00
    0   18   60     -9.24      0.00
    0   18   58     -4.35      0.00
    0   18   56      1.56      0.00
    0   18   54      1.42      0.00
    0   18   52      1.91      0.00
    0   18   50     -0.12      0.00
    0   18   48     -4.18      0.00
    0   18   46      0.12      0.00
    0   18   44     -5.56      0.00
    0   18   42      3.66      0.00
    0   18   40     -3.29      0.00
    0   18   38      4.51      0.00
    0   18   36     -0.23      0.00
    0   18   34      9.38      0.00
    0   18   32      4.77      0.00
    0   18   30     14.26      0.00
    0   18   28     14.78      0.00
    0   18   26     -1.80      0.00
    0   18   24      2.67      0.00
    0   18   22     -5.92      0.00
    0   18   20     -6.46      0.00
    0   18   18     -3.23      0.00
    0   18   16    -17.85      0.00
    0   18   14     -4.38      0.00
    0   18   12    -15.02      0.00
    0   18   10     -6.63      0.00
    0   18    8     -3.98      0.00
    0   18    6    -28.36      0.00
    0   18    4    -13.27      0.00
    0   18    2     -0.01      0.00
    0   18    0    -20.50      0.00
    0   18   68      7.48      0.00
    0   18   70     12.23      0.00
    0   18   72     -8.95      0.00
    0   19   64     -4.27      0.00
    0   19   62      5.60      0.00
    0   19   60     -0.29      0.00
    0   19   58      7.26      0.00
    0   19   56      1.84      0.00
    0   19   54     -5.20      0.00
    0   19   52     -4.53      0.00
    0   19   50      1.37      0.00
    0   19   48     -5.00      0.00
    0   19   46      4.73      0.00
    0   19   44     -0.22      0.00
    0   19   42     -5.80      0.00
    0   19   40     -3.18      0.00
    0   19   38      2.23      0.00
    0   19   36      5.16      0.00
    0   19   34      7.89      0.00
    0   19   32      3.60      0.00
    0   19   30    -23.39      0.00
    0   19   28     -7.37      0.00
    0   19   26     -7.92      0.00
    0   19   24     -2.76      0.00
    0   19   22      6.82      0.00
    0   19   20    -18.10      0.00
    0   19   18     -3.11      0.00
    0   19   16     -4.90      0.00
    0   19   14    -10.26      0.00
    0   19   12      7.27      0.00
    0   19   10    -11.46      0.00
    0   19    8      0.98      0.00
    0   19    6      1.86      0.00
    0   19    4    -22.29      0.00
    0   19    2      7.21      0.00
    0   19   66    -13.42      0.00
    0   19   68     10.00      0.00
    0   19   70      3.44      0.00
    0   20   64     -3.44      0.00
    0   20   62      4.32      0.00
    0   20   60     -3.65      0.00
    0   20   58     -5.87      0.00
    0   20   56     -0.57      0.00
    0   20   54     -4.25      0.00
    0   20   52     -0.01      0.00
    0   20   50     13.37      0.00
    0   20   48     16.35      0.00
    0   20   46      4.37      0.00
    0   20   44      2.58      0.00
    0   20   42     -7.57      0.00
    0   20   40      0.66      0.00
    0   20   38      9.26      0.00
    0   20   36     10.64      0.00
    0   20   34     -5.99      0.00
    0   20   32      0.48      0.00
    0   20   30      2.66      0.00
    0   20   28      1.70      0.00
    0   20   26     12.80      0.00
    0   20   24      7.12      0.00
    0   20   22     16.48      0.00
    0   20   20     -1.64      0.00
    0   20   18    -30.01      0.00
    0   20   16    -12.15      0.00
    0   20   14    -13.61      0.00
    0   20   12     -4.62      0.00
    0   20   10     -2.89      0.00
    0   20    8    -28.20      0.00
    0   20    6    -17.22      0.00
    0   20    4    -18.82      0.00
    0   20    2    -10.49      0.00
    0   20    0     22.64      0.00
    0   20   66      7.63      0.00
    0   20   68      3.08      0.00
    0   21   64     -2.00      0.00
    0   21   62     -1.99      0.00
    0   21   60      4.27      0.00
    0   21   58     -6.16      0.00
    0   21   56     -0.35      0.00
    0   21   54      6.83      0.00
    0   21   52      4.96      0.00
    0   21   50     -0.91      0.00
    0   21   48     -4.53      0.00
    0   21   46    -10.16      0.00
    0   21   44     -8.00      0.00
    0   21   42      1.50      0.00
    0   21   40     -2.96      0.00
    0   21   38     -2.56      0.00
    0   21   36     -6.21      0.00
    0   21   34     -5.38      0.00
    0   21   32     -3.93      0.00
    0   21   30      4.12      0.00
    0   21   28      4.09      0.00
    0   21   26      4.17      0.00
    0   21   24     -1.90      0.00
    0   21   22      0.79      0.00
    0   21   20     10.88      0.00
    0   21   18     -2.52      0.00
    0   21   16      0.30      0.00
    0   21   14     11.15      0.00
    0   21   12     -0.15      0.00
    0   21   10     18.01      0.00
    0   21    8     17.81      0.00
    0   21    6      0.67      0.00
    0   21    4     12.70      0.00
    0   21    2     -4.57      0.00
    0   21   66      3.35      0.00
    0   22   62     -5.78      0.00
    0   22   60     -3.84      0.00
    0   22   58      3.05      0.00
    0   22   56      0.90      0.00
    0   22   54     10.43      0.00
    0   22   52      6.00      0.00
    0   22   50     -3.12      0.00
    0   22   48      1.36      0.00
    0   22   46      8.81      0.00
    0   22   44      0.18      0.00
    0   22   42      0.16      0.00
    0   22   40      0.85      0.00
    0   22   38     -2.48      0.00
    0   22   36     11.70      0.00
    0   22   34     16.20      0.00
    0   22   32     14.55      0.00
    0   22   30      9.74      0.00
    0   22   28      4.68      0.00
    0   22   26     16.84      0.00
    0   22   24     25.29      0.00
    0   22   22      7.66      0.00
    0   22   20      5.71      0.00
    0   22   18      4.72      0.00
    0   22   16     -6.71      0.00
    0   22   14     12.60      0.00
    0   22   12     18.13      0.00
    0   22   10      2.12      0.00
    0   22    8      2.72      0.00
    0   22    6    -18.15      0.00
    0   22    4    -17.15      0.00
    0   22    2     -9.56      0.00
    0   22    0    -16.16      0.00
    0   22   64      6.77      0.00
    0   23   60     -4.39      0.00
    0   23   58      3.90      0.00
    0   23   56      6.74      0.00
    0   23   54     -3.89      0.00
    0   23   52     -3.08      0.00
    0   23   50     -0.34      0.00
    0   23   48     -1.25      0.00
    0   23   46      1.62      0.00
    0   23   44      3.34      0.00
    0   23   42     -7.15      0.00
    0   23   40      1.64      0.00
    0   23   38     -3.85      0.00
    0   23   36      1.22      0.00
    0   23   34     13.46      0.00
    0   23   32      0.77      0.00
    0   23   30     -1.57      0.00
    0   23   28     -2.51      0.00
    0   23   26    -10.13      0.00
    0   23   24      4.91      0.00
    0   23   22     11.67      0.00
    0   23   20     10.14      0.00
    0   23   18     13.78      0.00
    0   23   16      5.47      0.00
    0   23   14      0.05      0.00
    0   23   12     11.90      0.00
    0   23   10      0.28      0.00
    0   23    8      0.81      0.00
    0   23    6      3.11      0.00
    0   23    4      1.06      0.00
    0   23    2      0.58      0.00
    0   23   62     -0.03      0.00
    0   24   58      0.34      0.00
    0   24   56      1.35      0.00
    0   24   54      4.97      0.00
    0   24   52      0.38      0.00
    0   24   50     -0.06      0.00
    0   24   48     -0.51      0.00
    0   24   46     -3.19      0.00
    0   24   44      1.62      0.00
    0   24   42     -2.75      0.00
    0   24   40     -2.19      0.00
    0   24   38     13.03      0.00
    0   24   36      2.85      0.00
    0   24   34      7.51      0.00
    0   24   32     -4.45      0.00
    0   24   30     -7.68      0.00
    0   24   28     15.21      0.00
    0   24   26     15.95      0.00
    0   24   24      5.68      0.00
    0   24   22     -2.00      0.00
    0   24   20     -8.15      0.00
    0   24   18      4.69      0.00
    0   24   16      7.31      0.00
    0   24   14     -8.74      0.00
    0   24   12     -9.44      0.00
    0   24   10     -6.24      0.00
    0   24    8      3.47      0.00
    0   24    6      5.91      0.00
    0   24    4     -4.66      0.00
    0   24    2     11.80      0.00
    0   24    0      7.87      0.00
    0   25   56     -3.11      0.00
    0   25   54     -1.87      0.00
    0   25   52     -5.13      0.00
    0   25   50     -3.65      0.00
    0   25   48      0.46      0.00
    0   25   46      3.07      0.00
    0   25   44      0.36      0.00
    0   25   42     -3.12      0.00
    0   25   40    -12.70      0.00
    0   25   38     -2.56      0.00
    0   25   36     -0.98      0.00
    0   25   34     -2.41      0.00
    0   25   32      3.68      0.00
    0   25   30     -5.87      0.00
    0   25   28    -12.88      0.00
    0   25   26    -11.93      0.00
    0   25   24     -9.74      0.00
    0   25   22     -2.58      0.00
    0   25   20      3.33      0.00
    0   25   18      5.22      0.00
    0   25   16      9.22      0.00
    0   25   14      2.07      0.00
    0   25   12     -2.43      0.00
    0   25   10      4.23      0.00
    0   25    8    -11.96      0.00
    0   25    6     12.50      0.00
    0   25    4     13.90      0.00
    0   25    2     18.74      0.00
    0   26   52      4.70      0.00
    0   26   50      4.95      0.00
    0   26   48      3.35      0.00
    0   26   46     -7.57      0.00
    0   26   44     -9.30      0.00
    0   26   42     -6.07      0.00
    0   26   40     -0.04      0.00
    0   26   38     -2.32      0.00
    0   26   36      1.38      0.00
    0   26   34     -5.98      0.00
    0   26   32     -1.31      0.00
    0   26   30      4.45      0.00
    0   26   28      9.64      0.00
    0   26   26     -0.80      0.00
    0   26   24      3.91      0.00
    0   26   22      2.63      0.00
    0   26   20      1.95      0.00
    0   26   18      8.21      0.00
    0   26   16     -1.98      0.00
    0   26   14      0.75      0.00
    0   26   12     -5.11      0.00
    0   26   10      2.33      0.00
    0   26    8     -2.43      0.00
    0   26    6     -8.68      0.00
    0   26    4      5.87      0.00
    0   26    2     -0.12      0.00
    0   26    0     18.89      0.00
    0   27   48     -2.38      0.00
    0   27   46      3.87      0.00
    0   27   44      5.26      0.00
    0   27   42     -0.85      0.00
    0   27   40      1.29      0.00
    0   27   38     -0.15      0.00
    0   27   36      8.39      0.00
    0   27   34      8.36      0.00
    0   27   32      3.89      0.00
    0   27   30      1.21      0.00
    0   27   28      3.60      0.00
    0   27   26      4.70      0.00
    0   27   24     -2.62      0.00
    0   27   22      8.12      0.00
    0   27   20     -2.94      0.00
    0   27   18      1.24      0.00
    0   27   16      9.03      0.00
    0   27   14      5.06      0.00
    0   27   12      6.01      0.00
    0   27   10    -16.70      0.00
    0   27    8    -17.67      0.00
    0   27    6    -11.28      0.00
    0   27    4     32.45      0.00
    0   27    2     20.23      0.00
    0   28   44     -4.07      0.00
    0   28   42     -2.61      0.00
    0   28   40      3.89      0.00
    0   28   38      5.67      0.00
    0   28   36      0.06      0.00
    0   28   34      7.81      0.00
    0   28   32     -2.05      0.00
    0   28   30     -1.59      0.00
    0   28   28    -11.61      0.00
    0   28   26     -3.03      0.00
    0   28   24     -6.80      0.00
    0   28   22     -5.40      0.00
    0   28   20     -0.61      0.00
    0   28   18     -7.11      0.00
    0   28   16     16.00      0.00
    0   28   14      7.94      0.00
    0   28   12     -2.64      0.00
    0   28   10    -11.52      0.00
    0   28    8    -12.23      0.00
    0   28    6      1.31      0.00
    0   28    4      9.24      0.00
    0   28    2     20.18      0.00
    0   28    0     -5.42      0.00
    0   29   40     -5.64      0.00
    0   29   38      3.17      0.00
    0   29   36     -0.44      0.00
    0   29   34     -0.73      0.00
    0   29   32     -4.91      0.00
    0   29   30     -2.44      0.00
    0   29   28      1.64      0.00
    0   29   26     -2.27      0.00
    0   29   24      1.34      0.00
    0   29   22     -5.89      0.00
    0   29   20     13.68      0.00
    0   29   18      6.30      0.00
    0   29   16     -2.54      0.00
    0   29   14      4.04      0.00
    0   29   12    -15.45      0.00
    0   29   10     -0.85      0.00
    0   29    8     -4.27      0.00
    0   29    6     -5.76      0.00
    0   29    4    -16.63      0.00
    0   29    2     -0.68      0.00
    0   30   36      8.69      0.00
    0   30   34     10.49      0.00
    0   30   32      9.70      0.00
    0   30   30     -2.75      0.00
    0   30   28     -2.53      0.00
    0   30   26     -3.12      0.00
    0   30   24     10.56      0.00
    0   30   22      7.47      0.00
    0   30   20     -4.65      0.00
    0   30   18      8.21      0.00
    0   30   16     -2.37      0.00
    0   30   14     10.42      0.00
    0   30   12      8.06      0.00
    0   30   10     -8.47      0.00
    0   30    8    -12.73      0.00
    0   30    6    -17.36      0.00
    0   30    4     -1.03      0.00
    0   30    2      3.13      0.00
    0   30    0     21.31      0.00
    0   31   28     -5.69      0.00
    0   31   26      6.43      0.00
    0   31   24      0.37      0.00
    0   31   22      4.94      0.00
    0   31   20     -6.01      0.00
    0   31   18     -7.60      0.00
    0   31   16     -6.27      0.00
    0   31   14    -21.60      0.00
    0   31   12     -4.62      0.00
    0   31   10     -6.23      0.00
    0   31    8      2.98      0.00
    0   31    6     -7.99      0.00
    0   31    4    -13.54      0.00
    0   31    2    -14.69      0.00
    0   32   20      9.24      0.00
    0   32   18     -3.37      0.00
    0   32   16      4.75      0.00
    0   32   14      2.90      0.00
    0   32   12      3.53      0.00
    0   32   10      3.63      0.00
    0   32    8     -6.42      0.00
    0   32    6      0.34      0.00
    0   32    4     -3.54      0.00
    0   32    2     14.60      0.00
    0   32    0     15.87      0.00
    1    1   86      1.19      0.00
    1    1   85     -1.22      0.00
    1    1   84     -2.87      0.00
    1    1   83     -5.93      0.00
    1    1   82     -1.67      0.00
    1    1   81     -6.87      0.00
    1    1   80     -7.52      0.00
    1    1   79     -6.44      0.00
    1    1   78     -2.67      0.00
    1    1   77     -3.48      0.00
    1    1   76      3.47      0.00
    1    1   75      0.76      0.00
    1    1   74     -0.56      0.00
    1    1   73     -0.85      0.00
    1    1   72      2.15      0.00
    1    1   71      0.17      0.00
    1    1   70     -4.51      0.00
    1    1   69      4.86      0.00
    1    1   68     -6.70      0.00
    1    1   67      4.87      0.00
    1    1   66      1.27      0.00
    1    1   65      4.02      0.00
    1    1   64     -6.09      0.00
    1    1   63     -1.84      0.00
    1    1   62      2.73      0.00
    1    1   61     -4.49      0.00
    1    1   60     -4.12      0.00
    1    1   59     -2.51      0.00
    1    1   58      0.44      0.00
    1    1   57     -9.09      0.00
    1    1   56      1.23      0.00
    1    1   55     -8.90      0.00
    1    1   54     -2.63      0.00
    1    1   53     -1.75      0.00
    1    1   52     -6.42      0.00
    1    1   51      7.18      0.00
    1    1   50     -5.01      0.00
    1    1   49     14.02      0.00
    1    1   48      7.20      0.00
    1    1   47      4.37      0.00
    1    1   46     -7.20      0.00
    1    1   45     -2.18      0.00
    1    1   44      1.91      0.00
    1    1   43      0.22      0.00
    1    1   42    -10.43      0.00
    1    1   41     -2.47      0.00
    1    1   40     -9.33      0.00
    1    1   39     -6.08      0.00
    1    1   32      0.79      0.00
    1    1   31     26.04      0.00
    1    1   30     24.52      0.00
    1    1   29     -9.00      0.00
    1    1   28    -14.39      0.00
    1    1   27    -24.36      0.00
    1    1   26    -23.69      0.00
    1    1   25    -12.41      0.00
    1    1   24     -9.62      0.00
    1    1   23     25.97      0.00
    1    1   22      6.80      0.00
    1    1   21     14.59      0.00
    1    1   20     87.92      0.00
    1    1   19    -57.00      0.00
    1    1   18     18.51      0.00
    1    1   17   -109.25      0.00
    1    1   16    -60.61      0.00
    1    1   15    -97.86      0.00
    1    1   14    -98.78      0.00
    1    1   13     69.71      0.00
    1    1   12    -18.51      0.00
    1    1   11    152.88      0.00
    1    1   10    242.49      0.00
    1    1    9     13.72      0.00
    1    1    8    332.34      0.00
    1    1    7   -190.13      0.00
    1    1    6     61.54      0.00
    1    1    5   -187.29      0.00
    1    1    4   -446.49      0.00
    1    1    3    323.66      0.00
    1    1    2   -363.84      0.00
    1    1    1    853.81      0.00
    1    1   33     30.31      0.00
    1    1   34      0.72      0.00
    1    1   35     15.21      0.00
    1    1   36     -4.90      0.00
    1    1   37      3.69      0.00
    1    1   38     -8.95      0.00
    1    2   86      1.83      0.00
    1    2   85     -3.78      0.00
    1    2   84     -3.37      0.00
    1    2   83     -4.19      0.00
    1    2   82     -4.34      0.00
    1    2   81      0.43      0.00
    1    2   80      0.89      0.00
    1    2   79      0.35      0.00
    1    2   78     -0.10      0.00
    1    2   77     -1.21      0.00
    1    2   76      0.78      0.00
    1    2   75     -0.42      0.00
    1    2   74     -5.62      0.00
    1    2   73      6.00      0.00
    1    2   72     -3.82      0.00
    1    2   71      7.32      0.00
    1    2   70      8.35      0.00
    1    2   69      4.25      0.00
    1    2   68      0.70      0.00
    1    2   67      2.18      0.00
    1    2   66      3.99      0.00
    1    2   65     -2.87      0.00
    1    2   64     -2.65      0.00
    1    2   63     -1.10      0.00
    1    2   62    -10.03      0.00
    1    2   61      1.68      0.00
    1    2   60     -2.64      0.00
    1    2   59      7.49      0.00
    1    2   58     -5.16      0.00
    1    2   57     10.62      0.00
    1    2   56      6.77      0.00
    1    2   55     -1.57      0.00
    1    2   54     -5.44      0.00
    1    2   53     -5.36      0.00
    1    2   52      4.09      0.00
    1    2   51     -6.18      0.00
    1    2   50     -9.97      0.00
    1    2   49      1.53      0.00
    1    2   48      8.96      0.00
    1    2   47      2.96      0.00
    1    2   46      7.24      0.00
    1    2   45     -3.76      0.00
    1    2   44     -2.99      0.00
    1    2   43      0.89      0.00
    1    2   42     15.80      0.00
    1    2   41     11.93      0.00
    1    2   40      7.92      0.00
    1    2   39     24.00      0.00
    1    2   38     18.18      0.00
    1    2   31     10.82      0.00
    1    2   30      7.82      0.00
    1    2   29      8.70      0.00
    1    2   28     20.69      0.00
    1    2   27      4.83      0.00
    1    2   26    -26.07      0.00
    1    2   25     -5.13      0.00
    1    2   24     20.40      0.00
    1    2   23    -32.11      0.00
    1    2   22    -19.80      0.00
    1    2   21     -9.57      0.00
    1    2   20    -22.37      0.00
    1    2   19    -15.96      0.00
    1    2   18      3.16      0.00
    1    2   17      3.62      0.00
    1    2   16   -111.08      0.00
    1    2   15     26.84      0.00
    1    2   14    -27.43      0.00
    1    2   13    -31.68      0.00
    1    2   12     56.32      0.00
    1    2   11      1.30      0.00
    1    2   10    137.42      0.00
    1    2    9      6.71      0.00
    1    2    8     15.18      0.00
    1    2    7    129.09      0.00
    1    2    6     90.88      0.00
    1    2    5    220.70      0.00
    1    2    4     81.65      0.00
    1    2    3     99.31      0.00
    1    2    2    108.02      0.00
    1    2    1     12.51      0.00
    1    2    0    410.08      0.00
    1    2   32    -11.48      0.00
    1    2   33      2.28      0.00
    1    2   34     11.47      0.00
    1    2   35      5.53      0.00
    1    2   36     -5.01      0.00
    1    2   37     11.02      0.00
    1    3   86     -2.17      0.00
    1    3   85     -3.51      0.00
    1    3   84     -1.66      0.00
    1    3   83     -2.57      0.00
    1    3   82     -4.53      0.00
    1    3   81      0.99      0.00
    1    3   80      0.13      0.00
    1    3   79      2.32      0.00
    1    3   78     -0.97      0.00
    1    3   77      1.87      0.00
    1    3   76     -1.15      0.00
    1    3   75      2.97      0.00
    1    3   74      5.39      0.00
    1    3   73      0.10      0.00
    1    3   72     -2.13      0.00
    1    3   71     -1.76      0.00
    1    3   70      0.72      0.00
    1    3   69     -4.12      0.00
    1    3   68     -2.09      0.00
    1    3   67     -2.32      0.00
    1    3   66    -13.65      0.00
    1    3   65     -2.68      0.00
    1    3   64      3.68      0.00
    1    3   63     -0.93      0.00
    1    3   62     -1.43      0.00
    1    3   61      1.86      0.00
    1    3   60      8.67      0.00
    1    3   59     -0.69      0.00
    1    3   58      2.01      0.00
    1    3   57      3.84      0.00
    1    3   56      3.70      0.00
    1    3   55     -1.29      0.00
    1    3   54     -2.59      0.00
    1    3   53     -4.07      0.00
    1    3   52     -2.01      0.00
    1    3   51      3.40      0.00
    1    3   50      3.38      0.00
    1    3   49      7.39      0.00
    1    3   48    -12.76      0.00
    1    3   47     12.19      0.00
    1    3   46     17.82      0.00
    1    3   45     -4.32      0.00
    1    3   44     -2.68      0.00
    1    3   43    -16.08      0.00
    1    3   42      1.07      0.00
    1    3   41    -16.01      0.00
    1    3   40     -9.68      0.00
    1    3   39     -1.39      0.00
    1    3   38    -11.02      0.00
    1    3   30    -27.87      0.00
    1    3   29    -16.61      0.00
    1    3   28      6.12      0.00
    1    3   27    -16.72      0.00
    1    3   26    -16.44      0.00
    1    3   25      5.18      0.00
    1    3   24    -16.46      0.00
    1    3   23     -9.37      0.00
    1    3   22     56.96      0.00
    1    3   21     -9.92      0.00
    1    3   20    -29.17      0.00
    1    3   19     28.03      0.00
    1    3   18      3.08      0.00
    1    3   17     27.61      0.00
    1    3   16    -25.65      0.00
    1    3   15    100.91      0.00
    1    3   14     60.46      0.00
    1    3   13     13.66      0.00
    1    3   12    210.67      0.00
    1    3   11   -115.08      0.00
    1    3   10    194.10      0.00
    1    3    9   -103.13      0.00
    1    3    8     32.29      0.00
    1    3    7    -75.31      0.00
    1    3    6   -156.03      0.00
    1    3    5     60.02      0.00
    1    3    4     20.02      0.00
    1    3    3     21.19      0.00
    1    3    2   -172.28      0.00
    1    3    1   -137.99      0.00
    1    3   31    -18.19      0.00
    1    3   32     34.78      0.00
    1    3   33      2.22      0.00
    1    3   34      7.07      0.00
    1    3   35      9.89      0.00
    1    3   36     -2.35      0.00
    1    3   37     12.63      0.00
    1    4   86     -2.16      0.00
    1    4   85      5.51      0.00
    1    4   84      0.44      0.00
    1    4   83      5.31      0.00
    1    4   82      1.64      0.00
    1    4   81      1.44      0.00
    1    4   80      0.49      0.00
    1    4   79     -0.23      0.00
    1    4   78      6.22      0.00
    1    4   77     -0.52      0.00
    1    4   76     -1.00      0.00
    1    4   75     -0.50      0.00
    1    4   74      2.89      0.00
    1    4   73     -0.21      0.00
    1    4   72     -0.70      0.00
    1    4   71      3.70      0.00
    1    4   70    -11.71      0.00
    1    4   69      3.39      0.00
    1    4   68      7.69      0.00
    1    4   67      7.85      0.00
    1    4   66      2.78      0.00
    1    4   65      4.17      0.00
    1    4   64      2.66      0.00
    1    4   63     -1.12      0.00
    1    4   62      5.63      0.00
    1    4   61      3.77      0.00
    1    4   60     -5.50      0.00
    1    4   59      0.98      0.00
    1    4   58     -0.34      0.00
    1    4   57      4.69      0.00
    1    4   56     -3.88      0.00
    1    4   55      9.20      0.00
    1    4   54     11.39      0.00
    1    4   53     -1.89      0.00
    1    4   52      1.29      0.00
    1    4   51     -1.13      0.00
    1    4   50     12.07      0.00
    1    4   49     -6.04      0.00
    1    4   48     -6.47      0.00
    1    4   47    -10.01      0.00
    1    4   46    -10.38      0.00
    1    4   45     -0.87      0.00
    1    4   44     -1.37      0.00
    1    4   43      4.25      0.00
    1    4   42    -19.85      0.00
    1    4   41     17.85      0.00
    1    4   40     10.90      0.00
    1    4   39     22.36      0.00
    1    4   38     -2.16      0.00
    1    4   37     16.24      0.00
    1    4   28    -10.06      0.00
    1    4   27      6.80      0.00
    1    4   26     49.83      0.00
    1    4   25     -5.25      0.00
    1    4   24    -20.29      0.00
    1    4   23     11.11      0.00
    1    4   22     29.85      0.00
    1    4   21      9.30      0.00
    1    4   20     27.21      0.00
    1    4   19     17.91      0.00
    1    4   18     -2.44      0.00
    1    4   17    -54.30      0.00
    1    4   16    101.27      0.00
    1    4   15   -144.86      0.00
    1    4   14     14.49      0.00
    1    4   13   -140.75      0.00
    1    4   12     -9.59      0.00
    1    4   11   -102.93      0.00
    1    4   10   -101.13      0.00
    1    4    9     82.10      0.00
    1    4    8    -28.29      0.00
    1    4    7     55.21      0.00
    1    4    6    -52.25      0.00
    1    4    5   -108.80      0.00
    1    4    4     49.29      0.00
    1    4    3   -166.26      0.00
    1    4    2    130.69      0.00
    1    4    1    -91.30      0.00
    1    4    0    -50.73      0.00
    1    4   29      5.50      0.00
    1    4   30     -7.55      0.00
    1    4   31    -15.00      0.00
    1    4   32     -7.74      0.00
    1    4   33    -16.27      0.00
    1    4   34    -13.64      0.00
    1    4   35     -8.54      0.00
    1    4   36     19.11      0.00
    1    5   85     -4.13      0.00
    1    5   84      3.19      0.00
    1    5   83     -6.84      0.00
    1    5   82      1.43      0.00
    1    5   81     -5.22      0.00
    1    5   80     -4.14      0.00
    1    5   79     -1.29      0.00
    1    5   78     -1.00      0.00
    1    5   77      2.75      0.00
    1    5   76      2.12      0.00
    1    5   75      3.45      0.00
    1    5   74     -3.99      0.00
    1    5   73     -1.01      0.00
    1    5   72      6.40      0.00
    1    5   71     -3.35      0.00
    1    5   70     -0.32      0.00
    1    5   69     -1.96      0.00
    1    5   68     -3.82      0.00
    1    5   67     -5.55      0.00
    1    5   66      7.91      0.00
    1    5   65     -0.26      0.00
    1    5   64     -1.52      0.00
    1    5   63     -1.49      0.00
    1    5   62      5.58      0.00
    1    5   61     -2.24      0.00
    1    5   60      4.71      0.00
    1    5   59      4.34      0.00
    1    5   58      3.77      0.00
    1    5   57      5.49      0.00
    1    5   56     -2.41      0.00
    1    5   55      6.55      0.00
    1    5   54      1.31      0.00
    1    5   53     -5.81      0.00
    1    5   52     -8.67      0.00
    1    5   51    -10.40      0.00
    1    5   50    -23.51      0.00
    1    5   49      5.47      0.00
    1    5   48     -6.48      0.00
    1    5   47     11.39      0.00
    1    5   46    -10.07      0.00
    1    5   45      7.41      0.00
    1    5   44     12.11      0.00
    1    5   43     -7.42      0.00
    1    5   42      8.28      0.00
    1    5   41    -18.95      0.00
    1    5   40      6.06      0.00
    1    5   39    -10.31      0.00
    1    5   38      6.95      0.00
    1    5   37      0.50      0.00
    1    5   26      9.57      0.00
    1    5   25     34.76      0.00
    1    5   24     29.73      0.00
    1    5   23      6.40      0.00
    1    5   22      0.20      0.00
    1    5   21    -40.40      0.00
    1    5   20     64.52      0.00
    1    5   19    -63.30      0.00
    1    5   18    -25.36      0.00
    1    5   17    -18.26      0.00
    1    5   16    -31.69      0.00
    1    5   15     34.29      0.00
    1    5   14    -75.14      0.00
    1    5   13     85.65      0.00
    1    5   12    -94.00      0.00
    1    5   11     11.42      0.00
    1    5   10    -50.04      0.00
    1    5    9    -67.83      0.00
    1    5    8    -40.76      0.00
    1    5    7    -17.20      0.00
    1    5    6     -3.65      0.00
    1    5    5     25.52      0.00
    1    5    4    -66.17      0.00
    1    5    3     54.70      0.00
    1    5    2     71.91      0.00
    1    5    1     16.33      0.00
    1    5   27     16.10      0.00
    1    5   28    -13.69      0.00
    1    5   29    -25.89      0.00
    1    5   30     35.34      0.00
    1    5   31    -25.66      0.00
    1    5   32     -3.25      0.00
    1    5   33    -15.02      0.00
    1    5   34     14.83      0.00
    1    5   35      2.67      0.00
    1    5   36     -9.35      0.00
    1    6   85     -2.11      0.00
    1    6   84     -6.49      0.00
    1    6   83     -1.60      0.00
    1    6   82     -1.79      0.00
    1    6   81      0.58      0.00
    1    6   80      2.58      0.00
    1    6   79      0.08      0.00
    1    6   78     -1.21      0.00
    1    6   77      0.03      0.00
    1    6   76      7.09      0.00
    1    6   75     -1.37      0.00
    1    6   74      3.12      0.00
    1    6   73     -0.85      0.00
    1    6   72     -6.68      0.00
    1    6   71     -2.75      0.00
    1    6   70     -1.46      0.00
    1    6   69      4.81      0.00
    1    6   68     -8.67      0.00
    1    6   67      6.95      0.00
    1    6   66     -3.90      0.00
    1    6   65      5.27      0.00
    1    6   64      5.10      0.00
    1    6   63      8.18      0.00
    1    6   62     -4.37      0.00
    1    6   61      3.73      0.00
    1    6   60     -4.83      0.00
    1    6   59      0.40      0.00
    1    6   58     -2.56      0.00
    1    6   57     -1.46      0.00
    1    6   56      0.45      0.00
    1    6   55     -0.10      0.00
    1    6   54     -5.21      0.00
    1    6   53      4.78      0.00
    1    6   52      6.21      0.00
    1    6   51      2.97      0.00
    1    6   50      3.56      0.00
    1    6   49      2.64      0.00
    1    6   48      5.61      0.00
    1    6   47      2.02      0.00
    1    6   46      8.65      0.00
    1    6   45      1.55      0.00
    1    6   44     -3.32      0.00
    1    6   43      1.31      0.00
    1    6   42      6.22      0.00
    1    6   41     -0.82      0.00
    1    6   40     -8.37      0.00
    1    6   39      8.04      0.00
    1    6   38      4.00      0.00
    1    6   37      9.44      0.00
    1    6   36    -12.63      0.00
    1    6   23    -15.80      0.00
    1    6   22     -5.66      0.00
    1    6   21    -26.90      0.00
    1    6   20    -15.89      0.00
    1    6   19    -11.88      0.00
    1    6   18    -11.45      0.00
    1    6   17      3.16      0.00
    1    6   16    -76.02      0.00
    1    6   15      3.34      0.00
    1    6   14    -46.48      0.00
    1    6   13      0.83      0.00
    1    6   12    -32.64      0.00
    1    6   11     19.51      0.00
    1    6   10     57.89      0.00
    1    6    9    -19.41      0.00
    1    6    8     77.50      0.00
    1    6    7    -30.42      0.00
    1    6    6    127.53      0.00
    1    6    5     11.38      0.00
    1    6    4     28.04      0.00
    1    6    3     60.43      0.00
    1    6    2    -37.84      0.00
    1    6    1     29.91      0.00
    1    6    0     28.52      0.00
    1    6   24     31.81      0.00
    1    6   25      7.20      0.00
    1    6   26    -22.93      0.00
    1    6   27     16.88      0.00
    1    6   28      5.36      0.00
    1    6   29     16.34      0.00
    1    6   30    -14.93      0.00
    1    6   31      3.06      0.00
    1    6   32     -6.59      0.00
    1    6   33     -4.33      0.00
    1    6   34      4.61      0.00
    1    6   35      3.70      0.00
    1    7   84     -0.49      0.00
    1    7   83      0.01      0.00
    1    7   82     -3.04      0.00
    1    7   81     -1.26      0.00
    1    7   80      2.22      0.00
    1    7   79     -1.69      0.00
    1    7   78      0.45      0.00
    1    7   77     -0.80      0.00
    1    7   76     -1.15      0.00
    1    7   75      1.82      0.00
    1    7   74      6.11      0.00
    1    7   73      2.57      0.00
    1    7   72     -2.02      0.00
    1    7   71     -1.04      0.00
    1    7   70     -3.56      0.00
    1    7   69      2.89      0.00
    1    7   68      6.20      0.00
    1    7   67      9.03      0.00
    1    7   66      1.81      0.00
    1    7   65      4.14      0.00
    1    7   64      8.97      0.00
    1    7   63      4.53      0.00
    1    7   62      4.05      0.00
    1    7   61      0.21      0.00
    1    7   60      1.61      0.00
    1    7   59     -0.18      0.00
    1    7   58      5.24      0.00
    1    7   57      0.56      0.00
    1    7   56      5.25      0.00
    1    7   55     -4.77      0.00
    1    7   54      0.78      0.00
    1    7   53      1.59      0.00
    1    7   52      0.22      0.00
    1    7   51      1.56      0.00
    1    7   50     11.79      0.00
    1    7   49     -1.50      0.00
    1    7   48      5.71      0.00
    1    7   47     -5.08      0.00
    1    7   46      3.07      0.00
    1    7   45     -3.80      0.00
    1    7   44     -4.82      0.00
    1    7   43     -3.52      0.00
    1    7   42     -6.41      0.00
    1    7   41      0.76      0.00
    1    7   40     -0.76      0.00
    1    7   39      5.06      0.00
    1    7   38      2.19      0.00
    1    7   37     10.28      0.00
    1    7   36     10.59      0.00
    1    7   35      7.96      0.00
    1    7   34     -9.50      0.00
    1    7   33     -2.25      0.00
    1    7   32     13.59      0.00
    1    7   31    -13.99      0.00
    1    7   30     -7.06      0.00
    1    7   29    -12.28      0.00
    1    7   28     22.92      0.00
    1    7   27    -12.77      0.00
    1    7   26      0.74      0.00
    1    7   25    -15.98      0.00
    1    7   24    -25.44      0.00
    1    7   23    -17.56      0.00
    1    7   22     -0.69      0.00
    1    7   21    -11.60      0.00
    1    7   20    -31.81      0.00
    1    7   19     -2.82      0.00
    1    7   18     13.13      0.00
    1    7   17     11.64      0.00
    1    7   16     14.00      0.00
    1    7   15     -3.82      0.00
    1    7   14      0.36      0.00
    1    7   13    -35.05      0.00
    1    7   12     30.48      0.00
    1    7   11    -12.80      0.00
    1    7   10     84.51      0.00
    1    7    9      3.58      0.00
    1    7    8     69.30      0.00
    1    7    7    -27.26      0.00
    1    7    6     -9.33      0.00
    1    7    5    -64.84      0.00
    1    7    4    -77.60      0.00
    1    7    3    -35.95      0.00
    1    7    2   -164.76      0.00
    1    7    1      6.63      0.00
    1    8   84      0.13      0.00
    1    8   83     -2.49      0.00
    1    8   82     -2.98      0.00
    1    8   81     -5.24      0.00
    1    8   80     -0.12      0.00
    1    8   79     -3.65      0.00
    1    8   78      4.97      0.00
    1    8   77     -2.34      0.00
    1    8   76     -0.22      0.00
    1    8   75     -0.53      0.00
    1    8   74     -1.65      0.00
    1    8   73      2.72      0.00
    1    8   72      3.95      0.00
    1    8   71      0.92      0.00
    1    8   70      0.53      0.00
    1    8   69     -1.09      0.00
    1    8   68      0.80      0.00
    1    8   67      6.02      0.00
    1    8   66      3.91      0.00
    1    8   65      2.70      0.00
    1    8   64     -3.68      0.00
    1    8   63     -1.42      0.00
    1    8   62      5.05      0.00
    1    8   61     -7.41      0.00
    1    8   60      1.01      0.00
    1    8   59    -15.78      0.00
    1    8   58      4.66      0.00
    1    8   57     -7.62      0.00
    1    8   56      0.73      0.00
    1    8   55     -1.07      0.00
    1    8   54      2.87      0.00
    1    8   53      2.28      0.00
    1    8   52     -0.23      0.00
    1    8   51      6.32      0.00
    1    8   50      3.52      0.00
    1    8   49      0.41      0.00
    1    8   48      0.04      0.00
    1    8   47     -3.08      0.00
    1    8   46    -17.56      0.00
    1    8   45      2.56      0.00
    1    8   44    -16.77      0.00
    1    8   43      9.99      0.00
    1    8   42    -10.14      0.00
    1    8   41      5.06      0.00
    1    8   40      5.37      0.00
    1    8   39     -2.23      0.00
    1    8   38     -1.52      0.00
    1    8   37    -12.26      0.00
    1    8   36     -1.06      0.00
    1    8   35     -8.44      0.00
    1    8   34    -15.72      0.00
    1    8   33      3.46      0.00
    1    8   32      2.77      0.00
    1    8   31      1.47      0.00
    1    8   30      8.03      0.00
    1    8   29    -14.42      0.00
    1    8   28    -18.17      0.00
    1    8   27    -21.47      0.00
    1    8   26     -7.72      0.00
    1    8   25     -5.05      0.00
    1    8   24    -30.90      0.00
    1    8   23     11.32      0.00
    1    8   21     23.04      0.00
    1    8   20     41.33      0.00
    1    8   19     -3.52      0.00
    1    8   18     12.50      0.00
    1    8   17    -27.57      0.00
    1    8   16     22.15      0.00
    1    8   15     -4.12      0.00
    1    8   14    -11.82      0.00
    1    8   13      9.89      0.00
    1    8   12    -11.06      0.00
    1    8   11     12.80      0.00
    1    8   10      6.38      0.00
    1    8    9     -2.30      0.00
    1    8    8     -7.65      0.00
    1    8    7    -21.97      0.00
    1    8    6   -109.44      0.00
    1    8    5     -3.41      0.00
    1    8    4    -54.22      0.00
    1    8    3     10.93      0.00
    1    8    2     17.52      0.00
    1    8    1     19.84      0.00
    1    8    0    -12.57      0.00
    1    8   22     15.20      0.00
    1    9   83     -3.23      0.00
    1    9   82      4.01      0.00
    1    9   81     -2.20      0.00
    1    9   80     -2.41      0.00
    1    9   79     -2.01      0.00
    1    9   78     -2.58      0.00
    1    9   77      0.11      0.00
    1    9   76      0.73      0.00
    1    9   75      3.77      0.00
    1    9   74     -1.26      0.00
    1    9   73      6.53      0.00
    1    9   72     -3.35      0.00
    1    9   71      7.35      0.00
    1    9   70      6.89      0.00
    1    9   69      3.90      0.00
    1    9   68     -2.62      0.00
    1    9   67     -0.13      0.00
    1    9   66      1.63      0.00
    1    9   65     -1.88      0.00
    1    9   64     -0.29      0.00
    1    9   63     -4.51      0.00
    1    9   62     -4.25      0.00
    1    9   61     -2.10      0.00
    1    9   60      2.92      0.00
    1    9   59      0.30      0.00
    1    9   58      1.10      0.00
    1    9   57      0.38      0.00
    1    9   56     -3.48      0.00
    1    9   55      0.39      0.00
    1    9   54     -5.69      0.00
    1    9   53      1.88      0.00
    1    9   52     -0.58      0.00
    1    9   51      7.82      0.00
    1    9   50     -2.72      0.00
    1    9   49      2.59      0.00
    1    9   48      5.59      0.00
    1    9   47      0.74      0.00
    1    9   46      1.58      0.00
    1    9   45      1.23      0.00
    1    9   44      1.43      0.00
    1    9   43      6.92      0.00
    1    9   42     13.00      0.00
    1    9   41      3.06      0.00
    1    9   40      9.27      0.00
    1    9   39     -0.88      0.00
    1    9   38     -4.56      0.00
    1    9   37      2.41      0.00
    1    9   36    -13.70      0.00
    1    9   35     11.81      0.00
    1    9   34     -7.57      0.00
    1    9   33     13.84      0.00
    1    9   32    -13.27      0.00
    1    9   31      4.17      0.00
    1    9   30     13.16      0.00
    1    9   29     -7.99      0.00
    1    9   28    -12.51      0.00
    1    9   27    -14.65      0.00
    1    9   26      0.44      0.00
    1    9   25     -5.97      0.00
    1    9   24      8.89      0.00
    1    9   23      6.20      0.00
    1    9   22     -3.47      0.00
    1    9   21      3.81      0.00
    1    9   20     32.76      0.00
    1    9   19     -2.71      0.00
    1    9   18      3.89      0.00
    1    9   17    -33.96      0.00
    1    9   16    -16.96      0.00
    1    9   15    -26.15      0.00
    1    9   14    -10.05      0.00
    1    9   13      6.98      0.00
    1    9   12    -22.78      0.00
    1    9   11     22.10      0.00
    1    9   10    -25.74      0.00
    1    9    9     13.85      0.00
    1    9    8     20.36      0.00
    1    9    7    -50.11      0.00
    1    9    6     27.98      0.00
    1    9    5    -64.09      0.00
    1    9    4    -39.59      0.00
    1    9    3     -0.36      0.00
    1    9    2     27.46      0.00
    1    9    1     93.42      0.00
    1   10   82     -0.61      0.00
    1   10   81     -2.42      0.00
    1   10   80      1.02      0.00
    1   10   79      2.60      0.00
    1   10   78     -2.12      0.00
    1   10   77      4.74      0.00
    1   10   76     -4.83      0.00
    1   10   75      5.89      0.00
    1   10   74      0.30      0.00
    1   10   73      4.48      0.00
    1   10   72     -1.59      0.00
    1   10   71     -5.00      0.00
    1   10   70     -1.66      0.00
    1   10   69    -10.05      0.00
    1   10   68      2.78      0.00
    1   10   67     -9.02      0.00
    1   10   66     -8.19      0.00
    1   10   65     -2.16      0.00
    1   10   64      3.28      0.00
    1   10   63      2.77      0.00
    1   10   62      1.08      0.00
    1   10   61      2.40      0.00
    1   10   60      5.58      0.00
    1   10   59     -5.92      0.00
    1   10   58      1.24      0.00
    1   10   57     -8.72      0.00
    1   10   56     -4.45      0.00
    1   10   55     -3.57      0.00
    1   10   54     -3.35      0.00
    1   10   53     -2.12      0.00
    1   10   52     13.06      0.00
    1   10   51      1.44      0.00
    1   10   50      8.41      0.00
    1   10   49      0.19      0.00
    1   10   48      0.92      0.00
    1   10   47     -6.90      0.00
    1   10   46      7.41      0.00
    1   10   45     -2.87      0.00
    1   10   44     -2.79      0.00
    1   10   43     -1.12      0.00
    1   10   42     -1.96      0.00
    1   10   41      4.97      0.00
    1   10   40     -2.61      0.00
    1   10   39      0.97      0.00
    1   10   38     -8.72      0.00
    1   10   37      0.06      0.00
    1   10   36    -13.05      0.00
    1   10   35      5.55      0.00
    1   10   34      0.49      0.00
    1   10   33      9.70      0.00
    1   10   32     -2.52      0.00
    1   10   31     -1.21      0.00
    1   10   30      3.57      0.00
    1   10   29    -11.66      0.00
    1   10   28      8.56      0.00
    1   10   27     -7.78      0.00
    1   10   26    -15.96      0.00
    1   10   25      0.62      0.00
    1   10   24     13.86      0.00
    1   10   23      0.14      0.00
    1   10   22     -9.80      0.00
    1   10   21    -17.53      0.00
    1   10   20    -16.50      0.00
    1   10   19    -18.91      0.00
    1   10   18    -15.42      0.00
    1   10   17     -6.51      0.00
    1   10   16    -49.10      0.00
    1   10   15     -6.88      0.00
    1   10   14    -32.01      0.00
    1   10   13     -3.47      0.00
    1   10   12    -10.16      0.00
    1   10   11    -31.03      0.00
    1   10   10      0.08      0.00
    1   10    9    -26.46      0.00
    1   10    8    -11.62      0.00
    1   10    7     12.81      0.00
    1   10    6     39.41      0.00
    1   10    5     17.74      0.00
    1   10    4      4.20      0.00
    1   10    3     10.40      0.00
    1   10    2    -38.87      0.00
    1   10    1     -2.67      0.00
    1   10    0     16.27      0.00
    1   11   81      2.02      0.00
    1   11   80     -2.32      0.00
    1   11   79      0.35      0.00
    1   11   78     -2.78      0.00
    1   11   77     -0.33      0.00
    1   11   76     -2.21      0.00
    1   11   75     -0.29      0.00
    1   11   74     -3.87      0.00
    1   11   73     -0.06      0.00
    1   11   72      3.94      0.00
    1   11   71     -0.16      0.00
    1   11   70     -5.22      0.00
    1   11   69      1.46      0.00
    1   11   68     -5.70      0.00
    1   11   67      3.81      0.00
    1   11   66     -2.09      0.00
    1   11   65      7.87      0.00
    1   11   64      2.62      0.00
    1   11   63      7.37      0.00
    1   11   62      6.00      0.00
    1   11   61     -2.47      0.00
    1   11   60     -4.87      0.00
    1   11   59     -9.43      0.00
    1   11   58     -3.09      0.00
    1   11   57     -8.96      0.00
    1   11   56     -0.46      0.00
    1   11   55     -0.99      0.00
    1   11   54     -1.85      0.00
    1   11   53      4.35      0.00
    1   11   52     -0.20      0.00
    1   11   51      1.24      0.00
    1   11   50      4.90      0.00
    1   11   49      1.22      0.00
    1   11   48     -6.39      0.00
    1   11   47     -3.92      0.00
    1   11   46     -3.49      0.00
    1   11   45     -1.36      0.00
    1   11   44     -0.12      0.00
    1   11   43     -0.55      0.00
    1   11   42     -7.93      0.00
    1   11   41      4.16      0.00
    1   11   40      0.75      0.00
    1   11   39      9.73      0.00
    1   11   38     -3.93      0.00
    1   11   37      5.85      0.00
    1   11   36      4.01      0.00
    1   11   35     -0.79      0.00
    1   11   34      7.77      0.00
    1   11   33     -1.82      0.00
    1   11   32     11.22      0.00
    1   11   31     -2.13      0.00
    1   11   30    -11.92      0.00
    1   11   29     -1.76      0.00
    1   11   28      7.02      0.00
    1   11   27     -0.76      0.00
    1   11   26    -13.48      0.00
    1   11   25      0.19      0.00
    1   11   24    -13.43      0.00
    1   11   23      8.59      0.00
    1   11   22      1.04      0.00
    1   11   21     15.56      0.00
    1   11   20    -33.00      0.00
    1   11   19      7.94      0.00
    1   11   18    -13.10      0.00
    1   11   17     24.26      0.00
    1   11   16     -3.95      0.00
    1   11   15     31.90      0.00
    1   11   14     11.73      0.00
    1   11   13     40.00      0.00
    1   11   12     25.75      0.00
    1   11   11     39.88      0.00
    1   11   10     29.53      0.00
    1   11    9     -2.76      0.00
    1   11    8     -5.56      0.00
    1   11    7     -8.06      0.00
    1   11    6    -33.64      0.00
    1   11    5      6.50      0.00
    1   11    4     20.55      0.00
    1   11    3     11.63      0.00
    1   11    2    -15.58      0.00
    1   11    1     26.35      0.00
    1   12   80     -2.63      0.00
    1   12   79      3.16      0.00
    1   12   78     -0.17      0.00
    1   12   77      4.50      0.00
    1   12   76      4.48      0.00
    1   12   75      3.39      0.00
    1   12   74      1.72      0.00
    1   12   73      3.98      0.00
    1   12   72      0.51      0.00
    1   12   71      3.95      0.00
    1   12   70      5.40      0.00
    1   12   69      2.50      0.00
    1   12   68     -1.53      0.00
    1   12   67      1.82      0.00
    1   12   66      1.30      0.00
    1   12   65     -4.07      0.00
    1   12   64     -1.62      0.00
    1   12   63     -4.78      0.00
    1   12   62      2.18      0.00
    1   12   61     -1.97      0.00
    1   12   60     -3.49      0.00
    1   12   59     -0.06      0.00
    1   12   58     -5.88      0.00
    1   12   57      2.15      0.00
    1   12   56      3.94      0.00
    1   12   55      5.75      0.00
    1   12   54      4.99      0.00
    1   12   53      1.58      0.00
    1   12   52     -0.91      0.00
    1   12   51     -4.56      0.00
    1   12   50      4.03      0.00
    1   12   49     -5.00      0.00
    1   12   48      0.15      0.00
    1   12   47     -1.09      0.00
    1   12   46     -7.52      0.00
    1   12   45      3.68      0.00
    1   12   44      7.73      0.00
    1   12   43      8.22      0.00
    1   12   42      4.51      0.00
    1   12   41      2.95      0.00
    1   12   40      3.02      0.00
    1   12   39      8.95      0.00
    1   12   38      8.21      0.00
    1   12   37      6.10      0.00
    1   12   36      7.38      0.00
    1   12   35     -1.88      0.00
    1   12   34      4.84      0.00
    1   12   33     -6.81      0.00
    1   12   32     -3.06      0.00
    1   12   31      4.76      0.00
    1   12   30    -14.55      0.00
    1   12   29     14.72      0.00
    1   12   28    -20.59      0.00
    1   12   27     18.32      0.00
    1   12   26     10.91      0.00
    1   12   25     12.35      0.00
    1   12   24    -22.68      0.00
    1   12   23      3.62      0.00
    1   12   22     -2.14      0.00
    1   12   21     18.65      0.00
    1   12   20      0.64      0.00
    1   12   19     28.28      0.00
    1   12   18      7.42      0.00
    1   12   17     11.19      0.00
    1   12   16     28.03      0.00
    1   12   15     -4.28      0.00
    1   12   14     11.24      0.00
    1   12   13    -36.47      0.00
    1   12   12    -16.83      0.00
    1   12   11    -25.36      0.00
    1   12   10    -25.27      0.00
    1   12    9      1.28      0.00
    1   12    8     10.62      0.00
    1   12    7     -1.27      0.00
    1   12    6      1.16      0.00
    1   12    5      0.52      0.00
    1   12    4     19.84      0.00
    1   12    3    -13.07      0.00
    1   12    2     26.72      0.00
    1   12    1    -17.43      0.00
    1   12    0    -28.28      0.00
    1   13   79     -3.26      0.00
    1   13   78     -4.53      0.00
    1   13   77     -1.81      0.00
    1   13   76     -0.36      0.00
    1   13   75      4.86      0.00
    1   13   74      5.99      0.00
    1   13   73      4.84      0.00
    1   13   72      0.79      0.00
    1   13   71      2.77      0.00
    1   13   70     -0.44      0.00
    1   13   69     -0.09      0.00
    1   13   68     -2.71      0.00
    1   13   67     -3.43      0.00
    1   13   66     -3.12      0.00
    1   13   65     -3.79      0.00
    1   13   64     -2.83      0.00
    1   13   63     -2.30      0.00
    1   13   62     -4.69      0.00
    1   13   61      1.07      0.00
    1   13   60      2.74      0.00
    1   13   59      4.87      0.00
    1   13   58     -0.36      0.00
    1   13   57      1.88      0.00
    1   13   56     -1.58      0.00
    1   13   55     -4.88      0.00
    1   13   54      2.54      0.00
    1   13   53     -8.77      0.00
    1   13   52     -3.37      0.00
    1   13   51     -8.89      0.00
    1   13   50     -8.81      0.00
    1   13   49     -0.27      0.00
    1   13   48      0.72      0.00
    1   13   47      9.65      0.00
    1   13   46      3.38      0.00
    1   13   45      4.65      0.00
    1   13   44      5.22      0.00
    1   13   43     -0.43      0.00
    1   13   42      5.50      0.00
    1   13   41     -5.96      0.00
    1   13   40    -10.91      0.00
    1   13   39     -3.47      0.00
    1   13   38      1.06      0.00
    1   13   37      3.70      0.00
    1   13   36     -0.87      0.00
    1   13   35      2.42      0.00
    1   13   34      1.00      0.00
    1   13   33      4.40      0.00
    1   13   32     -7.51      0.00
    1   13   31      8.23      0.00
    1   13   30      7.06      0.00
    1   13   29      6.67      0.00
    1   13   28     -5.69      0.00
    1   13   27      1.53      0.00
    1   13   26      6.97      0.00
    1   13   25      6.11      0.00
    1   13   24     12.36      0.00
    1   13   23     12.45      0.00
    1   13   22     -4.34      0.00
    1   13   21     12.59      0.00
    1   13   20     21.46      0.00
    1   13   19     20.24      0.00
    1   13   18      9.83      0.00
    1   13   17     19.61      0.00
    1   13   16      1.95      0.00
    1   13   15     26.41      0.00
    1   13   14      0.55      0.00
    1   13   13     16.72      0.00
    1   13   12      5.02      0.00
    1   13   11    -13.77      0.00
    1   13   10    -21.03      0.00
    1   13    9    -15.68      0.00
    1   13    8    -17.70      0.00
    1   13    7     -5.62      0.00
    1   13    6      2.60      0.00
    1   13    5      1.21      0.00
    1   13    4    -24.19      0.00
    1   13    3      7.17      0.00
    1   13    2     16.51      0.00
    1   13    1    -21.34      0.00
    1   14   78     -0.58      0.00
    1   14   77      8.35      0.00
    1   14   76      3.28      0.00
    1   14   75      8.47      0.00
    1   14   74     10.43      0.00
    1   14   73      4.84      0.00
    1   14   72      4.89      0.00
    1   14   71     -1.35      0.00
    1   14   70     -3.96      0.00
    1   14   69     -2.96      0.00
    1   14   68     -3.73      0.00
    1   14   67     -0.07      0.00
    1   14   66     -3.11      0.00
    1   14   65      1.33      0.00
    1   14   64      4.05      0.00
    1   14   63      2.75      0.00
    1   14   62      6.04      0.00
    1   14   61      4.37      0.00
    1   14   60      5.03      0.00
    1   14   59     -0.67      0.00
    1   14   58      0.07      0.00
    1   14   57      0.72      0.00
    1   14   56     -2.52      0.00
    1   14   55     -0.05      0.00
    1   14   54     -2.40      0.00
    1   14   53     -0.29      0.00
    1   14   52      3.69      0.00
    1   14   51      5.55      0.00
    1   14   50      0.09      0.00
    1   14   49      9.55      0.00
    1   14   48     -0.92      0.00
    1   14   47      6.43      0.00
    1   14   46      3.48      0.00
    1   14   45      0.12      0.00
    1   14   44     -4.34      0.00
    1   14   43     -5.88      0.00
    1   14   42      1.24      0.00
    1   14   41      0.51      0.00
    1   14   40     -2.21      0.00
    1   14   39      1.78      0.00
    1   14   38     -0.39      0.00
    1   14   37      5.81      0.00
    1   14   36      3.94      0.00
    1   14   35      1.12      0.00
    1   14   34     -4.12      0.00
    1   14   33     -7.83      0.00
    1   14   32     -0.97      0.00
    1   14   31     -3.76      0.00
    1   14   30      2.88      0.00
    1   14   29      7.68      0.00
    1   14   28     20.02      0.00
    1   14   27      3.36      0.00
    1   14   26     -1.70      0.00
    1   14   25      5.72      0.00
    1   14   24     13.81      0.00
    1   14   23     16.45      0.00
    1   14   22      7.07      0.00
    1   14   21     21.96      0.00
    1   14   20     15.69      0.00
    1   14   19      9.90      0.00
    1   14   18     18.98      0.00
    1   14   17    -22.14      0.00
    1   14   16     -1.76      0.00
    1   14   15    -43.14      0.00
    1   14   14    -26.47      0.00
    1   14   13    -26.27      0.00
    1   14   12    -17.46      0.00
    1   14   11    -10.77      0.00
    1   14   10      7.64      0.00
    1   14    9     11.38      0.00
    1   14    8     -1.44      0.00
    1   14    7     16.36      0.00
    1   14    6     21.74      0.00
    1   14    5      0.15      0.00
    1   14    4      5.65      0.00
    1   14    3     -3.87      0.00
    1   14    2    -23.67      0.00
    1   14    1      6.89      0.00
    1   14    0     17.76      0.00
    1   15   77      0.12      0.00
    1   15   76      1.88      0.00
    1   15   75     -2.25      0.00
    1   15   74      1.12      0.00
    1   15   73     -3.15      0.00
    1   15   72     -1.20      0.00
    1   15   71     -4.37      0.00
    1   15   70     -3.84      0.00
    1   15   69     -4.08      0.00
    1   15   68      4.25      0.00
    1   15   67     -2.77      0.00
    1   15   66      5.45      0.00
    1   15   65     -1.44      0.00
    1   15   64      5.31      0.00
    1   15   63     -3.72      0.00
    1   15   62      0.22      0.00
    1   15   61     -1.02      0.00
    1   15   60     -1.02      0.00
    1   15   59     -1.20      0.00
    1   15   58     -3.09      0.00
    1   15   57     -3.46      0.00
    1   15   56     -2.43      0.00
    1   15   55      1.58      0.00
    1   15   54     -1.35      0.00
    1   15   53      0.76      0.00
    1   15   52     -5.49      0.00
    1   15   51     -0.54      0.00
    1   15   50      5.14      0.00
    1   15   49     -4.00      0.00
    1   15   48      0.63      0.00
    1   15   47     -9.65      0.00
    1   15   46      2.31      0.00
    1   15   45     -4.28      0.00
    1   15   44      0.13      0.00
    1   15   43      0.69      0.00
    1   15   42      0.35      0.00
    1   15   41      0.14      0.00
    1   15   40      8.18      0.00
    1   15   39     -0.19      0.00
    1   15   38     -5.56      0.00
    1   15   37     -2.37      0.00
    1   15   36      1.23      0.00
    1   15   35      6.20      0.00
    1   15   34      7.02      0.00
    1   15   33      8.63      0.00
    1   15   32     16.23      0.00
    1   15   31     -6.00      0.00
    1   15   30      1.30      0.00
    1   15   29     -4.34      0.00
    1   15   28      1.37      0.00
    1   15   27     10.72      0.00
    1   15   26     -7.96      0.00
    1   15   25      9.00      0.00
    1   15   24     -9.22      0.00
    1   15   23      0.05      0.00
    1   15   22     11.36      0.00
    1   15   21     -9.15      0.00
    1   15   20    -10.09      0.00
    1   15   19    -10.23      0.00
    1   15   18     -9.10      0.00
    1   15   17      4.01      0.00
    1   15   16     -5.44      0.00
    1   15   15      8.25      0.00
    1   15   14    -12.51      0.00
    1   15   13     16.97      0.00
    1   15   12    -15.00      0.00
    1   15   11     22.08      0.00
    1   15   10     10.50      0.00
    1   15    9      5.22      0.00
    1   15    8     12.11      0.00
    1   15    7     -2.59      0.00
    1   15    6    -19.94      0.00
    1   15    5     -6.38      0.00
    1   15    4     -2.62      0.00
    1   15    3    -25.53      0.00
    1   15    2    -27.03      0.00
    1   15    1    -18.44      0.00
    1   16   75      1.85      0.00
    1   16   74      2.14      0.00
    1   16   73      0.32      0.00
    1   16   72      8.73      0.00
    1   16   71     -3.58      0.00
    1   16   68     -4.73      0.00
    1   16   67     -0.02      0.00
    1   16   66     -5.43      0.00
    1   16   65      5.13      0.00
    1   16   64     -4.57      0.00
    1   16   63     -0.05      0.00
    1   16   62      1.75      0.00
    1   16   61     -5.19      0.00
    1   16   60      1.50      0.00
    1   16   59      2.11      0.00
    1   16   58      2.53      0.00
    1   16   57      3.45      0.00
    1   16   56     -7.58      0.00
    1   16   55      7.34      0.00
    1   16   54      1.89      0.00
    1   16   53      6.99      0.00
    1   16   52      1.29      0.00
    1   16   51     -0.96      0.00
    1   16   50      0.09      0.00
    1   16   49     -1.72      0.00
    1   16   48      1.38      0.00
    1   16   47     -2.03      0.00
    1   16   46     -8.66      0.00
    1   16   45      0.55      0.00
    1   16   44     -0.91      0.00
    1   16   43      6.92      0.00
    1   16   42     -6.43      0.00
    1   16   41      4.48      0.00
    1   16   40      2.62      0.00
    1   16   39      5.29      0.00
    1   16   38      5.14      0.00
    1   16   37      1.68      0.00
    1   16   36     -0.79      0.00
    1   16   35     -9.51      0.00
    1   16   34     -2.72      0.00
    1   16   33     -6.12      0.00
    1   16   32     -3.76      0.00
    1   16   31      2.65      0.00
    1   16   30     -7.14      0.00
    1   16   29     -5.08      0.00
    1   16   28    -13.53      0.00
    1   16   27      0.38      0.00
    1   16   26     10.56      0.00
    1   16   25      3.02      0.00
    1   16   24    -10.35      0.00
    1   16   23     -3.59      0.00
    1   16   22     10.59      0.00
    1   16   21     -1.84      0.00
    1   16   20     28.34      0.00
    1   16   19      1.91      0.00
    1   16   18      9.28      0.00
    1   16   17      1.64      0.00
    1   16   16      3.16      0.00
    1   16   15     10.37      0.00
    1   16   14      7.80      0.00
    1   16   13      5.73      0.00
    1   16   12     15.40      0.00
    1   16   11      4.90      0.00
    1   16   10     16.97      0.00
    1   16    9     -4.83      0.00
    1   16    8     15.63      0.00
    1   16    7    -14.21      0.00
    1   16    6    -15.47      0.00
    1   16    5      1.05      0.00
    1   16    4    -18.19      0.00
    1   16    3      8.73      0.00
    1   16    2     16.23      0.00
    1   16    1     -3.29      0.00
    1   16    0      0.45      0.00
    1   16   69     -5.71      0.00
    1   16   70      1.25      0.00
    1   17   73     -1.84      0.00
    1   17   72     -1.46      0.00
    1   17   68     -4.86      0.00
    1   17   67      3.37      0.00
    1   17   66      1.35      0.00
    1   17   65      1.49      0.00
    1   17   64      3.95      0.00
    1   17   63      5.48      0.00
    1   17   62      5.42      0.00
    1   17   61      3.08      0.00
    1   17   60     -0.34      0.00
    1   17   59     -0.03      0.00
    1   17   58      3.48      0.00
    1   17   57     -1.09      0.00
    1   17   56      1.40      0.00
    1   17   55     -8.39      0.00
    1   17   54     -6.24      0.00
    1   17   53     -4.14      0.00
    1   17   52      5.77      0.00
    1   17   51     -2.13      0.00
    1   17   50     -1.49      0.00
    1   17   49     -1.98      0.00
    1   17   48      5.64      0.00
    1   17   47     -1.07      0.00
    1   17   46      4.94      0.00
    1   17   45      0.42      0.00
    1   17   44      2.72      0.00
    1   17   43      5.62      0.00
    1   17   42      8.60      0.00
    1   17   41      3.24      0.00
    1   17   40      4.60      0.00
    1   17   39     -2.70      0.00
    1   17   38      4.67      0.00
    1   17   37      0.25      0.00
    1   17   36     -3.80      0.00
    1   17   35      2.36      0.00
    1   17   34     -1.92      0.00
    1   17   33     -0.54      0.00
    1   17   32     -8.99      0.00
    1   17   31      5.27      0.00
    1   17   30      3.54      0.00
    1   17   29      7.48      0.00
    1   17   28     -7.69      0.00
    1   17   27      3.30      0.00
    1   17   26      1.09      0.00
    1   17   25     -0.08      0.00
    1   17   24     18.35      0.00
    1   17   23     -9.97      0.00
    1   17   22     -3.46      0.00
    1   17   21     -4.60      0.00
    1   17   20     12.97      0.00
    1   17   19      3.01      0.00
    1   17   18      6.79      0.00
    1   17   17      2.25      0.00
    1   17   16     -8.95      0.00
    1   17   15     -4.71      0.00
    1   17   14     -4.79      0.00
    1   17   13    -15.67      0.00
    1   17   12      4.42      0.00
    1   17   11    -10.97      0.00
    1   17   10    -12.49      0.00
    1   17    9      1.87      0.00
    1   17    8     -6.91      0.00
    1   17    7     -2.26      0.00
    1   17    6     12.36      0.00
    1   17    5     -6.34      0.00
    1   17    4     -7.50      0.00
    1   17    3     -1.72      0.00
    1   17    2      7.79      0.00
    1   17    1     -3.62      0.00
    1   17   69      0.05      0.00
    1   17   70     -1.10      0.00
    1   17   71     -1.37      0.00
    1   17   74      3.38      0.00
    1   18   67      1.39      0.00
    1   18   66     -0.97      0.00
    1   18   65      1.32      0.00
    1   18   64     -4.18      0.00
    1   18   63     -1.87      0.00
    1   18   62     -0.52      0.00
    1   18   61      1.62      0.00
    1   18   60      2.04      0.00
    1   18   59     -3.75      0.00
    1   18   58     -1.79      0.00
    1   18   57     -5.49      0.00
    1   18   56      4.39      0.00
    1   18   55     -1.33      0.00
    1   18   54     -5.99      0.00
    1   18   53     -0.82      0.00
    1   18   52     -4.37      0.00
    1   18   51      3.88      0.00
    1   18   50      7.36      0.00
    1   18   49      4.63      0.00
    1   18   48     -7.00      0.00
    1   18   47      3.08      0.00
    1   18   46      1.10      0.00
    1   18   45     -2.35      0.00
    1   18   44     -2.46      0.00
    1   18   43     -2.87      0.00
    1   18   42     -2.14      0.00
    1   18   41     -2.56      0.00
    1   18   40     -2.43      0.00
    1   18   39     -5.71      0.00
    1   18   38     -1.91      0.00
    1   18   37     -3.11      0.00
    1   18   36     -5.87      0.00
    1   18   35      1.41      0.00
    1   18   34     -2.77      0.00
    1   18   33      1.99      0.00
    1   18   32     -0.30      0.00
    1   18   31     -3.70      0.00
    1   18   30     -1.79      0.00
    1   18   29     -6.89      0.00
    1   18   28     14.94      0.00
    1   18   27    -10.45      0.00
    1   18   26    -11.93      0.00
    1   18   25      0.81      0.00
    1   18   24      4.79      0.00
    1   18   23      1.39      0.00
    1   18   22      7.10      0.00
    1   18   21     -3.36      0.00
    1   18   20    -10.18      0.00
    1   18   19     -2.99      0.00
    1   18   18      0.57      0.00
    1   18   17     -2.25      0.00
    1   18   16      4.05      0.00
    1   18   15      5.55      0.00
    1   18   14     -8.53      0.00
    1   18   13      4.17      0.00
    1   18   12      1.75      0.00
    1   18   11      0.55      0.00
    1   18   10      6.37      0.00
    1   18    9     11.42      0.00
    1   18    8     -5.04      0.00
    1   18    7      5.38      0.00
    1   18    6     15.02      0.00
    1   18    5     -4.96      0.00
    1   18    4     -2.04      0.00
    1   18    3     -2.17      0.00
    1   18    2    -17.05      0.00
    1   18    1      1.18      0.00
    1   18    0      2.76      0.00
    1   18   68      1.51      0.00
    1   18   69      1.25      0.00
    1   18   70      2.58      0.00
    1   18   71      4.43      0.00
    1   18   72     -0.79      0.00
    1   19   67      5.29      0.00
    1   19   66     -2.05      0.00
    1   19   65      6.55      0.00
    1   19   64      0.81      0.00
    1   19   63     -0.37      0.00
    1   19   62      2.98      0.00
    1   19   61     -5.61      0.00
    1   19   60      7.13      0.00
    1   19   59     -3.86      0.00
    1   19   58     -0.66      0.00
    1   19   57     -3.61      0.00
    1   19   56     -3.49      0.00
    1   19   55      1.81      0.00
    1   19   54      4.45      0.00
    1   19   53      4.28      0.00
    1   19   52     -4.57      0.00
    1   19   51      5.82      0.00
    1   19   50      3.50      0.00
    1   19   49      6.98      0.00
    1   19   48      6.40      0.00
    1   19   47      3.04      0.00
    1   19   46      1.95      0.00
    1   19   45     -4.27      0.00
    1   19   44     10.31      0.00
    1   19   43     -9.25      0.00
    1   19   42     -5.11      0.00
    1   19   41     -2.39      0.00
    1   19   40     -4.37      0.00
    1   19   39      4.43      0.00
    1   19   38     -0.22      0.00
    1   19   37      6.05      0.00
    1   19   36      3.92      0.00
    1   19   35      1.58      0.00
    1   19   34     -1.15      0.00
    1   19   33      3.04      0.00
    1   19   32      4.40      0.00
    1   19   31      8.42      0.00
    1   19   30     -7.41      0.00
    1   19   29      5.85      0.00
    1   19   28     -5.16      0.00
    1   19   27      7.35      0.00
    1   19   26     -2.07      0.00
    1   19   25      2.98      0.00
    1   19   24    -18.09      0.00
    1   19   23      5.85      0.00
    1   19   22      7.20      0.00
    1   19   21      0.33      0.00
    1   19   20      1.54      0.00
    1   19   19     -7.83      0.00
    1   19   18     -4.32      0.00
    1   19   17    -16.05      0.00
    1   19   16      0.07      0.00
    1   19   15    -13.46      0.00
    1   19   14     -6.83      0.00
    1   19   13     -4.94      0.00
    1   19   12    -15.73      0.00
    1   19   11     -2.56      0.00
    1   19   10     18.63      0.00
    1   19    9    -10.08      0.00
    1   19    8      5.24      0.00
    1   19    7    -18.11      0.00
    1   19    6     -4.23      0.00
    1   19    5    -21.05      0.00
    1   19    4      5.80      0.00
    1   19    3    -11.47      0.00
    1   19    2    -14.59      0.00
    1   19    1      1.18      0.00
    1   19   68     -4.26      0.00
    1   19   69      3.93      0.00
    1   19   70     -3.30      0.00
    1   20   66     -0.53      0.00
    1   20   65     -4.58      0.00
    1   20   64     -0.60      0.00
    1   20   63     -1.24      0.00
    1   20   62     -2.80      0.00
    1   20   61      0.46      0.00
    1   20   60      4.80      0.00
    1   20   59      2.63      0.00
    1   20   58      0.20      0.00
    1   20   57      3.97      0.00
    1   20   56     -4.23      0.00
    1   20   55      3.24      0.00
    1   20   54     -0.17      0.00
    1   20   53      4.29      0.00
    1   20   52      4.41      0.00
    1   20   51      0.28      0.00
    1   20   50     -5.67      0.00
    1   20   49     -2.56      0.00
    1   20   48      6.47      0.00
    1   20   47     -7.91      0.00
    1   20   46     -4.12      0.00
    1   20   45     -7.09      0.00
    1   20   44     -6.32      0.00
    1   20   43     -4.00      0.00
    1   20   42     -3.03      0.00
    1   20   41      0.70      0.00
    1   20   40     -3.86      0.00
    1   20   39      2.06      0.00
    1   20   38      1.31      0.00
    1   20   37      1.48      0.00
    1   20   36     -0.62      0.00
    1   20   35      2.89      0.00
    1   20   34      1.79      0.00
    1   20   33     -5.46      0.00
    1   20   32      0.13      0.00
    1   20   31     -1.84      0.00
    1   20   30      2.00      0.00
    1   20   29     -4.41      0.00
    1   20   28    -11.38      0.00
    1   20   27     -2.89      0.00
    1   20   26      0.88      0.00
    1   20   25      2.04      0.00
    1   20   24     -1.66      0.00
    1   20   23     -8.79      0.00
    1   20   22     -6.02      0.00
    1   20   21     -8.94      0.00
    1   20   20      4.36      0.00
    1   20   19     -3.88      0.00
    1   20   18     -3.89      0.00
    1   20   17     -1.43      0.00
    1   20   16    -14.97      0.00
    1   20   15      1.02      0.00
    1   20   14     -6.08      0.00
    1   20   13      4.90      0.00
    1   20   12    -10.88      0.00
    1   20   11     -0.54      0.00
    1   20   10     -5.38      0.00
    1   20    9     -5.37      0.00
    1   20    8     20.61      0.00
    1   20    7     -2.36      0.00
    1   20    6     -4.23      0.00
    1   20    5     -1.10      0.00
    1   20    4      6.25      0.00
    1   20    3     -2.58      0.00
    1   20    2     -5.91      0.00
    1   20    1      0.50      0.00
    1   20    0    -32.17      0.00
    1   20   67     -0.99      0.00
    1   20   68      2.38      0.00
    1   21   65      0.90      0.00
    1   21   64      5.21      0.00
    1   21   63     -0.87      0.00
    1   21   62      3.90      0.00
    1   21   61      0.79      0.00
    1   21   60      0.23      0.00
    1   21   59     -0.89      0.00
    1   21   58      4.76      0.00
    1   21   57      1.69      0.00
    1   21   56      2.43      0.00
    1   21   55      1.90      0.00
    1   21   54     -2.24      0.00
    1   21   53     -2.19      0.00
    1   21   52      2.55      0.00
    1   21   51      1.23      0.00
    1   21   50     -3.86      0.00
    1   21   49      4.84      0.00
    1   21   48     -8.61      0.00
    1   21   47      3.98      0.00
    1   21   46      5.72      0.00
    1   21   45      4.76      0.00
    1   21   44      1.36      0.00
    1   21   43      5.20      0.00
    1   21   42      6.99      0.00
    1   21   41      0.93      0.00
    1   21   40     -0.09      0.00
    1   21   39      2.40      0.00
    1   21   38     -1.01      0.00
    1   21   37      6.15      0.00
    1   21   36     -1.65      0.00
    1   21   35      8.93      0.00
    1   21   34      0.36      0.00
    1   21   33      9.22      0.00
    1   21   32      3.15      0.00
    1   21   31      2.71      0.00
    1   21   30     -4.19      0.00
    1   21   29      2.60      0.00
    1   21   28     -3.01      0.00
    1   21   27     -3.91      0.00
    1   21   26    -13.31      0.00
    1   21   25      7.91      0.00
    1   21   24     -1.72      0.00
    1   21   23     17.93      0.00
    1   21   22     -0.70      0.00
    1   21   21     14.64      0.00
    1   21   20     -4.57      0.00
    1   21   19     -1.23      0.00
    1   21   18     -5.80      0.00
    1   21   17     -7.56      0.00
    1   21   16    -14.85      0.00
    1   21   15     -7.79      0.00
    1   21   14    -18.83      0.00
    1   21   13     -5.82      0.00
    1   21   12     13.03      0.00
    1   21   11     -2.17      0.00
    1   21   10      0.60      0.00
    1   21    9     -8.47      0.00
    1   21    8      5.45      0.00
    1   21    7    -14.22      0.00
    1   21    6     -0.59      0.00
    1   21    5     -9.57      0.00
    1   21    4    -26.00      0.00
    1   21    3    -11.14      0.00
    1   21    2     -3.12      0.00
    1   21    1     -4.13      0.00
    1   21   66     -4.83      0.00
    1   22   64     -1.36      0.00
    1   22   63      0.67      0.00
    1   22   62      3.03      0.00
    1   22   61     -3.32      0.00
    1   22   60     -4.69      0.00
    1   22   59     -2.51      0.00
    1   22   58     -1.52      0.00
    1   22   57     -6.71      0.00
    1   22   56      2.79      0.00
    1   22   55     -1.97      0.00
    1   22   54     -0.17      0.00
    1   22   53      1.13      0.00
    1   22   52     -4.27      0.00
    1   22   51     -1.57      0.00
    1   22   50      5.99      0.00
    1   22   49      1.31      0.00
    1   22   48     -4.95      0.00
    1   22   47      2.03      0.00
    1   22   46      1.17      0.00
    1   22   45     -1.01      0.00
    1   22   44      7.28      0.00
    1   22   43      1.99      0.00
    1   22   42      4.51      0.00
    1   22   41      0.77      0.00
    1   22   40      1.46      0.00
    1   22   39     -3.03      0.00
    1   22   38     -5.85      0.00
    1   22   37     -0.73      0.00
    1   22   36      1.80      0.00
    1   22   35     -4.05      0.00
    1   22   34     -1.70      0.00
    1   22   33     -6.32      0.00
    1   22   32      3.17      0.00
    1   22   31     -2.50      0.00
    1   22   30      2.81      0.00
    1   22   29      3.20      0.00
    1   22   28     -3.78      0.00
    1   22   27      8.62      0.00
    1   22   26     -4.22      0.00
    1   22   25      4.31      0.00
    1   22   24    -13.59      0.00
    1   22   23      4.96      0.00
    1   22   22      1.89      0.00
    1   22   21     10.80      0.00
    1   22   20      5.40      0.00
    1   22   19     11.24      0.00
    1   22   18     -0.04      0.00
    1   22   17      0.95      0.00
    1   22   16     12.27      0.00
    1   22   15     -0.98      0.00
    1   22   14      0.15      0.00
    1   22   13      0.98      0.00
    1   22   12    -10.09      0.00
    1   22   11     10.48      0.00
    1   22   10      1.02      0.00
    1   22    9     20.70      0.00
    1   22    8    -23.82      0.00
    1   22    7     18.14      0.00
    1   22    6    -11.78      0.00
    1   22    5      7.67      0.00
    1   22    4    -10.47      0.00
    1   22    3      1.90      0.00
    1   22    2     -0.45      0.00
    1   22    1     -5.80      0.00
    1   22    0      5.54      0.00
    1   23   62      2.67      0.00
    1   23   61     -4.17      0.00
    1   23   60      2.78      0.00
    1   23   59     -4.67      0.00
    1   23   58     -2.02      0.00
    1   23   57      3.39      0.00
    1   23   56      1.32      0.00
    1   23   55      6.79      0.00
    1   23   54      3.97      0.00
    1   23   53      9.49      0.00
    1   23   52     -1.52      0.00
    1   23   51      6.34      0.00
    1   23   50      1.76      0.00
    1   23   49     -1.50      0.00
    1   23   48      6.14      0.00
    1   23   47     -0.05      0.00
    1   23   46     -3.05      0.00
    1   23   45     -1.54      0.00
    1   23   44      3.15      0.00
    1   23   43     -1.90      0.00
    1   23   42      0.48      0.00
    1   23   41      0.91      0.00
    1   23   40     -4.59      0.00
    1   23   39      3.31      0.00
    1   23   38     -7.24      0.00
    1   23   37      6.54      0.00
    1   23   36     -3.61      0.00
    1   23   35      6.74      0.00
    1   23   34      9.73      0.00
    1   23   33      2.10      0.00
    1   23   32     -0.42      0.00
    1   23   31      7.89      0.00
    1   23   30     -3.37      0.00
    1   23   29      8.42      0.00
    1   23   28     -8.75      0.00
    1   23   27     17.41      0.00
    1   23   26      4.04      0.00
    1   23   25     16.74      0.00
    1   23   24     14.65      0.00
    1   23   23      0.64      0.00
    1   23   22     15.06      0.00
    1   23   21      0.26      0.00
    1   23   20     13.23      0.00
    1   23   19      3.70      0.00
    1   23   18     -8.30      0.00
    1   23   17     -0.03      0.00
    1   23   16    -14.65      0.00
    1   23   15      3.70      0.00
    1   23   14      6.32      0.00
    1   23   13      4.54      0.00
    1   23   12     -6.94      0.00
    1   23   11      8.19      0.00
    1   23   10     -2.92      0.00
    1   23    9      6.11      0.00
    1   23    8      5.44      0.00
    1   23    7      2.13      0.00
    1   23    6      3.45      0.00
    1   23    5     -8.51      0.00
    1   23    4      5.76      0.00
    1   23    3     -9.63      0.00
    1   23    2     -0.80      0.00
    1   23    1     -0.93      0.00
    1   24   59      1.75      0.00
    1   24   58     -1.16      0.00
    1   24   57      5.08      0.00
    1   24   56      1.09      0.00
    1   24   55      3.68      0.00
    1   24   54      5.54      0.00
    1   24   53     -2.30      0.00
    1   24   52      5.24      0.00
    1   24   51     -3.43      0.00
    1   24   50     -4.95      0.00
    1   24   49     -4.15      0.00
    1   24   48      0.60      0.00
    1   24   47     -1.44      0.00
    1   24   46      1.99      0.00
    1   24   45      1.86      0.00
    1   24   44      1.19      0.00
    1   24   43      1.08      0.00
    1   24   42      2.56      0.00
    1   24   41      0.79      0.00
    1   24   40     -1.01      0.00
    1   24   39     -4.67      0.00
    1   24   38      3.18      0.00
    1   24   37     -5.37      0.00
    1   24   36      0.01      0.00
    1   24   35     -2.26      0.00
    1   24   34      2.28      0.00
    1   24   33      2.01      0.00
    1   24   32     11.44      0.00
    1   24   31      4.02      0.00
    1   24   30      6.76      0.00
    1   24   29     -0.79      0.00
    1   24   28      7.08      0.00
    1   24   27    -16.87      0.00
    1   24   26      3.99      0.00
    1   24   25     -8.41      0.00
    1   24   24      9.63      0.00
    1   24   23      0.70      0.00
    1   24   22     -3.22      0.00
    1   24   21      3.23      0.00
    1   24   20     -3.07      0.00
    1   24   19     13.78      0.00
    1   24   18      0.03      0.00
    1   24   17      6.13      0.00
    1   24   16     -4.75      0.00
    1   24   15     -1.24      0.00
    1   24   14      8.53      0.00
    1   24   13      0.72      0.00
    1   24   12     13.18      0.00
    1   24   11     -2.24      0.00
    1   24   10      1.78      0.00
    1   24    9      0.51      0.00
    1   24    8     -0.58      0.00
    1   24    7     -0.07      0.00
    1   24    6    -12.66      0.00
    1   24    5     -1.34      0.00
    1   24    4    -11.13      0.00
    1   24    3     -1.06      0.00
    1   24    2    -14.42      0.00
    1   24    1      6.84      0.00
    1   24    0      1.59      0.00
    1   25   56      0.17      0.00
    1   25   55      2.30      0.00
    1   25   54     -1.82      0.00
    1   25   53     -0.35      0.00
    1   25   52      2.47      0.00
    1   25   51     -0.37      0.00
    1   25   50      2.28      0.00
    1   25   49      4.35      0.00
    1   25   48     -1.42      0.00
    1   25   47      1.56      0.00
    1   25   46      1.25      0.00
    1   25   45     -3.08      0.00
    1   25   44     -3.00      0.00
    1   25   43     -7.67      0.00
    1   25   42     -5.23      0.00
    1   25   41     -4.54      0.00
    1   25   40     -3.81      0.00
    1   25   39     -2.18      0.00
    1   25   38     -1.92      0.00
    1   25   37      3.25      0.00
    1   25   36      3.61      0.00
    1   25   35      2.15      0.00
    1   25   34     -0.02      0.00
    1   25   33      1.84      0.00
    1   25   32      6.50      0.00
    1   25   31      0.31      0.00
    1   25   30      1.48      0.00
    1   25   29      2.59      0.00
    1   25   28      0.35      0.00
    1   25   27      9.38      0.00
    1   25   26     -0.62      0.00
    1   25   25      3.12      0.00
    1   25   24      2.33      0.00
    1   25   23      5.78      0.00
    1   25   22     -1.01      0.00
    1   25   21      2.09      0.00
    1   25   20    -14.48      0.00
    1   25   19     -1.95      0.00
    1   25   18      2.00      0.00
    1   25   17      0.67      0.00
    1   25   16      7.62      0.00
    1   25   15    -12.09      0.00
    1   25   14      5.76      0.00
    1   25   13    -11.88      0.00
    1   25   12      1.80      0.00
    1   25   11     -3.54      0.00
    1   25   10     -5.93      0.00
    1   25    9     -0.09      0.00
    1   25    8      6.44      0.00
    1   25    7     -1.17      0.00
    1   25    6     -6.06      0.00
    1   25    5      2.02      0.00
    1   25    4     -4.47      0.00
    1   25    3      1.64      0.00
    1   25    2     -2.11      0.00
    1   25    1      9.36      0.00
    1   26   53      1.06      0.00
    1   26   52     -2.39      0.00
    1   26   51     -1.47      0.00
    1   26   50     -1.38      0.00
    1   26   49     -4.54      0.00
    1   26   48     -3.30      0.00
    1   26   47     -1.76      0.00
    1   26   46     -1.74      0.00
    1   26   45     -3.11      0.00
    1   26   44      7.24      0.00
    1   26   43     -3.99      0.00
    1   26   42      8.12      0.00
    1   26   41     -3.60      0.00
    1   26   40      1.89      0.00
    1   26   39     -0.85      0.00
    1   26   38     -4.02      0.00
    1   26   37      4.69      0.00
    1   26   36     -3.11      0.00
    1   26   35      9.06      0.00
    1   26   34      2.40      0.00
    1   26   33      2.15      0.00
    1   26   32      2.63      0.00
    1   26   31      0.99      0.00
    1   26   30      5.88      0.00
    1   26   29     -5.97      0.00
    1   26   28      1.41      0.00
    1   26   27      0.82      0.00
    1   26   26      4.25      0.00
    1   26   25      0.60      0.00
    1   26   24     -7.32      0.00
    1   26   23     -8.32      0.00
    1   26   22     -0.43      0.00
    1   26   21     -5.29      0.00
    1   26   20      3.20      0.00
    1   26   19     -5.60      0.00
    1   26   18      5.18      0.00
    1   26   17      5.90      0.00
    1   26   16      1.58      0.00
    1   26   15     14.62      0.00
    1   26   14     -5.84      0.00
    1   26   13      7.67      0.00
    1   26   12      8.57      0.00
    1   26   11     -6.09      0.00
    1   26   10     -7.96      0.00
    1   26    9    -14.21      0.00
    1   26    8     -4.27      0.00
    1   26    7     -4.30      0.00
    1   26    6     -4.66      0.00
    1   26    5     13.47      0.00
    1   26    4    -15.08      0.00
    1   26    3     23.56      0.00
    1   26    2     14.29      0.00
    1   26    1      9.00      0.00
    1   26    0     11.71      0.00
    1   27   49      0.37      0.00
    1   27   48      6.02      0.00
    1   27   47     -1.40      0.00
    1   27   46      3.14      0.00
    1   27   45     -4.30      0.00
    1   27   44     -2.75      0.00
    1   27   43     -2.73      0.00
    1   27   42     -6.61      0.00
    1   27   41      1.47      0.00
    1   27   40     -6.65      0.00
    1   27   39      5.56      0.00
    1   27   38      0.87      0.00
    1   27   37      0.62      0.00
    1   27   36      1.42      0.00
    1   27   35     -3.44      0.00
    1   27   34      2.57      0.00
    1   27   33     -4.45      0.00
    1   27   32     -3.52      0.00
    1   27   31      0.27      0.00
    1   27   30     -1.03      0.00
    1   27   29      2.21      0.00
    1   27   28      0.12      0.00
    1   27   27     -5.37      0.00
    1   27   26     -1.53      0.00
    1   27   25     -4.44      0.00
    1   27   24      0.23      0.00
    1   27   23     -5.97      0.00
    1   27   22     -3.84      0.00
    1   27   21      3.29      0.00
    1   27   20      2.17      0.00
    1   27   19     10.05      0.00
    1   27   18     -6.27      0.00
    1   27   17      7.88      0.00
    1   27   16      0.75      0.00
    1   27   15      3.66      0.00
    1   27   14     -7.00      0.00
    1   27   13     -2.91      0.00
    1   27   12     11.58      0.00
    1   27   11     -4.06      0.00
    1   27   10     17.76      0.00
    1   27    9     -2.25      0.00
    1   27    8     -6.63      0.00
    1   27    7     -0.19      0.00
    1   27    6     15.34      0.00
    1   27    5     -0.80      0.00
    1   27    4      0.70      0.00
    1   27    3      7.62      0.00
    1   27    2     -0.12      0.00
    1   27    1      7.00      0.00
    1   28   45      4.34      0.00
    1   28   44     -0.85      0.00
    1   28   43      4.88      0.00
    1   28   42     -0.93      0.00
    1   28   41      0.28      0.00
    1   28   40     -0.50      0.00
    1   28   39     -1.19      0.00
    1   28   38     -1.38      0.00
    1   28   37      4.50      0.00
    1   28   36     -3.64      0.00
    1   28   35      1.58      0.00
    1   28   34     -6.43      0.00
    1   28   33      1.30      0.00
    1   28   32     -1.02      0.00
    1   28   31     -1.47      0.00
    1   28   30     -1.93      0.00
    1   28   29      3.61      0.00
    1   28   28      6.55      0.00
    1   28   27      4.40      0.00
    1   28   26     -2.55      0.00
    1   28   25      2.26      0.00
    1   28   24     -0.15      0.00
    1   28   23      3.79      0.00
    1   28   22     -2.50      0.00
    1   28   21      4.37      0.00
    1   28   20      3.52      0.00
    1   28   19      5.15      0.00
    1   28   18      2.90      0.00
    1   28   17      6.03      0.00
    1   28   16     -2.32      0.00
    1   28   15      3.61      0.00
    1   28   14     -0.11      0.00
    1   28   13      0.59      0.00
    1   28   12    -11.58      0.00
    1   28   11     -4.19      0.00
    1   28   10     15.27      0.00
    1   28    9    -16.89      0.00
    1   28    8     -3.23      0.00
    1   28    7    -10.97      0.00
    1   28    6     -9.78      0.00
    1   28    5     -0.12      0.00
    1   28    4      5.31      0.00
    1   28    3     10.45      0.00
    1   28    2     -4.24      0.00
    1   28    1     13.46      0.00
    1   28    0      3.86      0.00
    1   29   41      1.40      0.00
    1   29   40     -0.34      0.00
    1   29   39     -3.84      0.00
    1   29   38     -1.99      0.00
    1   29   37      2.79      0.00
    1   29   36      0.06      0.00
    1   29   35      8.26      0.00
    1   29   34      3.08      0.00
    1   29   33      8.48      0.00
    1   29   32      9.97      0.00
    1   29   31      2.08      0.00
    1   29   30      8.25      0.00
    1   29   29     -8.50      0.00
    1   29   28      0.08      0.00
    1   29   27     -5.19      0.00
    1   29   26      0.28      0.00
    1   29   25     -0.46      0.00
    1   29   24      0.83      0.00
    1   29   23      2.56      0.00
    1   29   22      8.47      0.00
    1   29   21      3.30      0.00
    1   29   20     -3.25      0.00
    1   29   19      0.39      0.00
    1   29   18     -3.23      0.00
    1   29   17     -1.83      0.00
    1   29   16     -9.86      0.00
    1   29   15      6.89      0.00
    1   29   14     13.90      0.00
    1   29   13      2.00      0.00
    1   29   12     14.49      0.00
    1   29   11     -2.75      0.00
    1   29   10      6.13      0.00
    1   29    9     -9.84      0.00
    1   29    8     -0.19      0.00
    1   29    7    -16.36      0.00
    1   29    6    -19.65      0.00
    1   29    5     -6.76      0.00
    1   29    4      6.52      0.00
    1   29    3     -1.91      0.00
    1   29    2      9.84      0.00
    1   29    1     12.30      0.00
    1   30   36      0.66      0.00
    1   30   35      0.25      0.00
    1   30   34      7.24      0.00
    1   30   33     -5.61      0.00
    1   30   32     -1.00      0.00
    1   30   31     -7.67      0.00
    1   30   30      0.29      0.00
    1   30   29     -6.80      0.00
    1   30   28     -4.66      0.00
    1   30   27     -2.17      0.00
    1   30   26     -3.67      0.00
    1   30   25      2.70      0.00
    1   30   24     -3.37      0.00
    1   30   23      3.68      0.00
    1   30   22      1.20      0.00
    1   30   21     -1.15      0.00
    1   30   20     -4.34      0.00
    1   30   19      0.46      0.00
    1   30   18     -0.64      0.00
    1   30   17     -3.36      0.00
    1   30   16      5.50      0.00
    1   30   15     -6.41      0.00
    1   30   14     -3.50      0.00
    1   30   13     -5.93      0.00
    1   30   12     -8.96      0.00
    1   30   11    -10.53      0.00
    1   30   10    -19.73      0.00
    1   30    9     -4.53      0.00
    1   30    8      7.98      0.00
    1   30    7     -9.79      0.00
    1   30    6     14.86      0.00
    1   30    5     -9.01      0.00
    1   30    4     11.99      0.00
    1   30    3     -2.35      0.00
    1   30    2      3.00      0.00
    1   30    1     -0.38      0.00
    1   30    0    -13.16      0.00
    1   31   29     -2.81      0.00
    1   31   28     -3.23      0.00
    1   31   27     -1.63      0.00
    1   31   26     -3.03      0.00
    1   31   25      2.43      0.00
    1   31   24     -1.43      0.00
    1   31   23      3.61      0.00
    1   31   22     -0.22      0.00
    1   31   21      1.31      0.00
    1   31   20      5.44      0.00
    1   31   19      2.17      0.00
    1   31   18     -5.10      0.00
    1   31   17      6.86      0.00
    1   31   16     -3.17      0.00
    1   31   15      0.54      0.00
    1   31   14     -7.60      0.00
    1   31   13      1.44      0.00
    1   31   12      1.22      0.00
    1   31   11     -3.99      0.00
    1   31   10      6.20      0.00
    1   31    9     -5.55      0.00
    1   31    8      8.22      0.00
    1   31    7     -3.94      0.00
    1   31    6      4.13      0.00
    1   31    5     -5.74      0.00
    1   31    4     -9.92      0.00
    1   31    3      9.16      0.00
    1   31    2     -2.22      0.00
    1   31    1     11.49      0.00
    1   32   21      1.38      0.00
    1   32   20      1.20      0.00
    1   32   19     -5.79      0.00
    1   32   18      0.37      0.00
    1   32   17     -4.78      0.00
    1   32   16     -2.69      0.00
    1   32   15     -6.15      0.00
    1   32   14      1.42      0.00
    1   32   13     -9.04      0.00
    1   32   12      2.04      0.00
    1   32   11     -2.80      0.00
    1   32   10      3.38      0.00
    1   32    9      1.58      0.00
    1   32    8      1.97      0.00
    1   32    7      6.54      0.00
    1   32    6      6.70      0.00
    1   32    5     -3.04      0.00
    1   32    4     -1.21      0.00
    1   32    3    -11.62      0.00
    1   32    2     -2.50      0.00
    1   32    1     -3.86      0.00
    1   32    0     -0.51      0.00
    2    0   85     -3.05      0.00
    2    0   84      1.35      0.00
    2    0   83     -5.84      0.00
    2    0   82     -3.10      0.00
    2    0   81     -5.35      0.00
    2    0   80    -15.61      0.00
    2    0   79     -2.49      0.00
    2    0   78     -7.36      0.00
    2    0   77     -3.64      0.00
    2    0   76      4.24      0.00
    2    0   75      2.59      0.00
    2    0   74      4.53      0.00
    2    0   73      4.45      0.00
    2    0   72      3.02      0.00
    2    0   71     -0.68      0.00
    2    0   70      5.87      0.00
    2    0   69     -3.23      0.00
    2    0   68      3.58      0.00
    2    0   67     -3.27      0.00
    2    0   66      1.25      0.00
    2    0   65     -2.82      0.00
    2    0   64      5.83      0.00
    2    0   63     -8.72      0.00
    2    0   62     -5.10      0.00
    2    0   61     -7.35      0.00
    2    0   60     -2.73      0.00
    2    0   59     -7.15      0.00
    2    0   58     -1.46      0.00
    2    0   57     -4.28      0.00
    2    0   56     -2.79      0.00
    2    0   55     -0.13      0.00
    2    0   54     15.72      0.00
    2    0   53    -13.03      0.00
    2    0   52    -16.66      0.00
    2    0   51      1.21      0.00
    2    0   50     14.75      0.00
    2    0   49     -5.47      0.00
    2    0   48     -9.66      0.00
    2    0   47      0.38      0.00
    2    0   46    -12.01      0.00
    2    0   45     -5.72      0.00
    2    0   44      5.37      0.00
    2    0   43    -20.58      0.00
    2    0   42    -21.32      0.00
    2    0   41     -9.33      0.00
    2    0   40    -15.92      0.00
    2    0   39    -24.06      0.00
    2    0   34     16.86      0.00
    2    0   33      5.96      0.00
    2    0   32     32.07      0.00
    2    0   31     28.75      0.00
    2    0   29     10.17      0.00
    2    0   28    -75.64      0.00
    2    0   27    -15.77      0.00
    2    0   26     40.74      0.00
    2    0   22     48.74      0.00
    2    0   21      9.68      0.00
    2    0   20     54.08      0.00
    2    0   19     84.01      0.00
    2    0   18   -118.84      0.00
    2    0   17     19.21      0.00
    2    0   16    -51.64      0.00
    2    0   15   -106.76      0.00
    2    0   14    -65.12      0.00
    2    0   13     93.91      0.00
    2    0   12    -36.88      0.00
    2    0   11    150.82      0.00
    2    0   10    -41.17      0.00
    2    0    9    389.25      0.00
    2    0    8    224.48      0.00
    2    0    7    210.05      0.00
    2    0    6   -172.23      0.00
    2    0    5   -617.61      0.00
    2    0    4    104.40      0.00
    2    0    3   -819.49      0.00
    2    0    2    574.79      0.00
    2    0    1   -449.98      0.00
    2    0    0   -143.96      0.00
    2    0   23    -33.98      0.00
    2    0   24      1.24      0.00
    2    0   25    -68.99      0.00
    2    0   30     18.52      0.00
    2    0   35     -8.87      0.00
    2    0   36     36.60      0.00
    2    0   37    -17.60      0.00
    2    0   38    -20.34      0.00
    2    0   86      1.99      0.00
    2    1   86     -3.43      0.00
    2    1   85     -2.43      0.00
    2    1   84     -9.13      0.00
    2    1   83     -1.95      0.00
    2    1   82     -2.73      0.00
    2    1   81     -2.35      0.00
    2    1   80      1.11      0.00
    2    1   79      0.27      0.00
    2    1   78     -0.34      0.00
    2    1   77     -1.58      0.00
    2    1   76      1.60      0.00
    2    1   75     -1.29      0.00
    2    1   74      1.94      0.00
    2    1   73     -1.68      0.00
    2    1   72     -1.74      0.00
    2    1   71      1.81      0.00
    2    1   70      1.33      0.00
    2    1   69      2.17      0.00
    2    1   68      6.76      0.00
    2    1   67     -0.88      0.00
    2    1   66      0.05      0.00
    2    1   65      0.35      0.00
    2    1   64     -1.94      0.00
    2    1   63     -6.97      0.00
    2    1   62     -1.48      0.00
    2    1   61     -6.36      0.00
    2    1   60     -2.76      0.00
    2    1   59     -1.29      0.00
    2    1   58     11.85      0.00
    2    1   57     -6.06      0.00
    2    1   56     -5.92      0.00
    2    1   55      1.36      0.00
    2    1   54     -0.27      0.00
    2    1   53     -2.69      0.00
    2    1   52     -9.90      0.00
    2    1   51     -6.67      0.00
    2    1   50    -17.19      0.00
    2    1   49     13.31      0.00
    2    1   48     23.54      0.00
    2    1   47      1.92      0.00
    2    1   46    -18.32      0.00
    2    1   45     11.45      0.00
    2    1   44     -0.28      0.00
    2    1   43     -0.01      0.00
    2    1   42     -0.72      0.00
    2    1   41     10.46      0.00
    2    1   40     22.03      0.00
    2    1   39     15.56      0.00
    2    1   38     15.64      0.00
    2    1   36      9.75      0.00
    2    1   34      8.29      0.00
    2    1   33     -1.44      0.00
    2    1   32    -48.90      0.00
    2    1   31     -5.65      0.00
    2    1   30     28.43      0.00
    2    1   29     -3.88      0.00
    2    1   28     13.31      0.00
    2    1   26     23.50      0.00
    2    1   25     -7.48      0.00
    2    1   24     53.33      0.00
    2    1   23    -14.22      0.00
    2    1   22   -109.21      0.00
    2    1   21     18.41      0.00
    2    1   20     -6.79      0.00
    2    1   19     -9.20      0.00
    2    1   18    -10.94      0.00
    2    1   17     16.28      0.00
    2    1   16     15.12      0.00
    2    1   15    -39.03      0.00
    2    1   14     68.45      0.00
    2    1   13     41.79      0.00
    2    1   12     32.72      0.00
    2    1   11     54.57      0.00
    2    1   10   -101.09      0.00
    2    1    9   -195.34      0.00
    2    1    8     44.75      0.00
    2    1    7     -6.38      0.00
    2    1    6    307.34      0.00
    2    1    5      4.66      0.00
    2    1    4   -315.00      0.00
    2    1    3    290.38      0.00
    2    1    2    264.33      0.00
    2    1    1    580.42      0.00
    2    1   27      3.09      0.00
    2    1   35     11.40      0.00
    2    1   37     10.36      0.00
    2    2   86     -4.44      0.00
    2    2   85     -0.81      0.00
    2    2   84     -1.65      0.00
    2    2   83     -2.50      0.00
    2    2   82     -0.69      0.00
    2    2   81     -5.62      0.00
    2    2   80      0.04      0.00
    2    2   79     -4.12      0.00
    2    2   78     -2.40      0.00
    2    2   77     -0.52      0.00
    2    2   76     -4.63      0.00
    2    2   75      1.14      0.00
    2    2   74     -0.51      0.00
    2    2   73     -0.52      0.00
    2    2   72      3.80      0.00
    2    2   71     -4.09      0.00
    2    2   70      1.31      0.00
    2    2   69     -1.18      0.00
    2    2   68      1.12      0.00
    2    2   67     -4.18      0.00
    2    2   66     -0.54      0.00
    2    2   65     -2.28      0.00
    2    2   64     -5.50      0.00
    2    2   63      1.81      0.00
    2    2   62     -1.67      0.00
    2    2   61     -2.52      0.00
    2    2   60     -3.92      0.00
    2    2   59      2.38      0.00
    2    2   58      1.80      0.00
    2    2   57      2.53      0.00
    2    2   56     -2.58      0.00
    2    2   55     -0.49      0.00
    2    2   54    -12.27      0.00
    2    2   53      5.61      0.00
    2    2   52     19.74      0.00
    2    2   51     -7.49      0.00
    2    2   50     -3.64      0.00
    2    2   49     -1.41      0.00
    2    2   48      8.36      0.00
    2    2   47      1.39      0.00
    2    2   46      7.17      0.00
    2    2   45     -2.07      0.00
    2    2   44    -14.17      0.00
    2    2   43      6.51      0.00
    2    2   42      5.88      0.00
    2    2   41     -4.27      0.00
    2    2   40     -0.36      0.00
    2    2   39    -10.52      0.00
    2    2   38      6.82      0.00
    2    2   32     14.49      0.00
    2    2   31     12.29      0.00
    2    2   30      6.34      0.00
    2    2   29     12.38      0.00
    2    2   28     53.43      0.00
    2    2   27    -21.76      0.00
    2    2   26    -70.46      0.00
    2    2   25      0.23      0.00
    2    2   24    -34.47      0.00
    2    2   23     21.65      0.00
    2    2   22    -42.07      0.00
    2    2   21     39.29      0.00
    2    2   20    -17.00      0.00
    2    2   19     27.73      0.00
    2    2   18    110.02      0.00
    2    2   17      5.60      0.00
    2    2   16     10.76      0.00
    2    2   15      8.81      0.00
    2    2   14    -93.87      0.00
    2    2   13      2.72      0.00
    2    2   12   -160.15      0.00
    2    2   11    181.17      0.00
    2    2   10    -64.16      0.00
    2    2    9    160.23      0.00
    2    2    8   -134.09      0.00
    2    2    7    126.79      0.00
    2    2    6    300.28      0.00
    2    2    5    154.73      0.00
    2    2    4    153.43      0.00
    2    2    3    -23.02      0.00
    2    2    2   -201.36      0.00
    2    2    1     40.69      0.00
    2    2    0    352.58      0.00
    2    2   33      7.71      0.00
    2    2   34     16.78      0.00
    2    2   35     -6.16      0.00
    2    2   36    -16.22      0.00
    2    2   37    -11.45      0.00
    2    3   86      1.46      0.00
    2    3   85     -0.21      0.00
    2    3   84      0.56      0.00
    2    3   83     -4.18      0.00
    2    3   82     -1.42      0.00
    2    3   81      2.16      0.00
    2    3   80     -4.26      0.00
    2    3   79      1.05      0.00
    2    3   78     -2.81      0.00
    2    3   77      0.20      0.00
    2    3   76      1.33      0.00
    2    3   75     -2.21      0.00
    2    3   74      5.29      0.00
    2    3   73     -4.89      0.00
    2    3   72      3.82      0.00
    2    3   71      1.63      0.00
    2    3   70      1.90      0.00
    2    3   69      6.33      0.00
    2    3   68      1.53      0.00
    2    3   67      6.54      0.00
    2    3   66      1.42      0.00
    2    3   65      1.15      0.00
    2    3   64     -2.82      0.00
    2    3   63     -2.63      0.00
    2    3   62     -2.23      0.00
    2    3   61     -3.46      0.00
    2    3   60     -5.33      0.00
    2    3   59     -4.02      0.00
    2    3   58     -1.91      0.00
    2    3   57     -0.29      0.00
    2    3   56     13.28      0.00
    2    3   55      5.04      0.00
    2    3   54      1.45      0.00
    2    3   53      2.34      0.00
    2    3   52      3.93      0.00
    2    3   51     -0.40      0.00
    2    3   50     10.08      0.00
    2    3   49     -5.26      0.00
    2    3   48    -13.91      0.00
    2    3   47      4.45      0.00
    2    3   46      5.69      0.00
    2    3   45     -2.80      0.00
    2    3   44     -8.29      0.00
    2    3   43      2.48      0.00
    2    3   42     -1.97      0.00
    2    3   41      9.37      0.00
    2    3   40     14.30      0.00
    2    3   39      5.06      0.00
    2    3   38     15.30      0.00
    2    3   37      6.42      0.00
    2    3   30    -18.05      0.00
    2    3   29     11.56      0.00
    2    3   28     -3.01      0.00
    2    3   27     20.23      0.00
    2    3   26    -18.65      0.00
    2    3   25     -7.18      0.00
    2    3   24    -66.99      0.00
    2    3   23      4.78      0.00
    2    3   22     35.56      0.00
    2    3   21     -5.69      0.00
    2    3   20     13.21      0.00
    2    3   19     10.20      0.00
    2    3   18     22.68      0.00
    2    3   17      3.36      0.00
    2    3   16    -43.66      0.00
    2    3   15    -14.75      0.00
    2    3   14   -129.28      0.00
    2    3   13     -6.37      0.00
    2    3   12    -93.61      0.00
    2    3   11     -7.52      0.00
    2    3   10    185.65      0.00
    2    3    9    103.65      0.00
    2    3    8    288.76      0.00
    2    3    7     89.05      0.00
    2    3    6     35.86      0.00
    2    3    5    172.37      0.00
    2    3    4    121.89      0.00
    2    3    3     97.06      0.00
    2    3    2   -329.79      0.00
    2    3    1     -9.36      0.00
    2    3   31      0.15      0.00
    2    3   32     15.25      0.00
    2    3   33     -4.04      0.00
    2    3   34    -19.47      0.00
    2    3   35     -2.16      0.00
    2    3   36      7.13      0.00
    2    4   85      2.42      0.00
    2    4   84     -2.13      0.00
    2    4   83      0.77      0.00
    2    4   82     -3.32      0.00
    2    4   81     -2.32      0.00
    2    4   80      1.73      0.00
    2    4   79     -1.84      0.00
    2    4   78      4.81      0.00
    2    4   77     -3.75      0.00
    2    4   76      2.91      0.00
    2    4   75      1.15      0.00
    2    4   74      1.67      0.00
    2    4   73      3.73      0.00
    2    4   72      2.17      0.00
    2    4   71      0.65      0.00
    2    4   70     -0.45      0.00
    2    4   69     -1.47      0.00
    2    4   68     -0.57      0.00
    2    4   67     -5.84      0.00
    2    4   66     -2.34      0.00
    2    4   65     -5.26      0.00
    2    4   64     -9.55      0.00
    2    4   63      2.40      0.00
    2    4   62     -4.64      0.00
    2    4   61      6.43      0.00
    2    4   60      6.83      0.00
    2    4   59      5.04      0.00
    2    4   58      5.04      0.00
    2    4   57      2.41      0.00
    2    4   56      9.85      0.00
    2    4   55     -0.84      0.00
    2    4   54      3.38      0.00
    2    4   53     -4.36      0.00
    2    4   52    -15.26      0.00
    2    4   51    -13.68      0.00
    2    4   50      0.45      0.00
    2    4   49    -16.48      0.00
    2    4   48      5.09      0.00
    2    4   47     -6.54      0.00
    2    4   46     -0.30      0.00
    2    4   45     12.83      0.00
    2    4   44      7.94      0.00
    2    4   43      6.46      0.00
    2    4   42    -10.20      0.00
    2    4   41     -8.59      0.00
    2    4   40     -4.84      0.00
    2    4   39    -15.54      0.00
    2    4   38     -1.74      0.00
    2    4   37    -11.95      0.00
    2    4   29    -17.65      0.00
    2    4   28    -29.84      0.00
    2    4   27    -16.41      0.00
    2    4   26     25.52      0.00
    2    4   25     10.38      0.00
    2    4   24      3.98      0.00
    2    4   23     45.06      0.00
    2    4   22      6.39      0.00
    2    4   21     50.58      0.00
    2    4   20     13.31      0.00
    2    4   19    -31.16      0.00
    2    4   18    -23.34      0.00
    2    4   17    -46.42      0.00
    2    4   16     19.90      0.00
    2    4   15      6.16      0.00
    2    4   14     65.17      0.00
    2    4   13     98.54      0.00
    2    4   12     57.46      0.00
    2    4   11    109.81      0.00
    2    4   10    -27.23      0.00
    2    4    9    -34.48      0.00
    2    4    8     49.66      0.00
    2    4    7   -161.73      0.00
    2    4    6    -81.14      0.00
    2    4    5   -169.22      0.00
    2    4    4    -32.17      0.00
    2    4    3     12.14      0.00
    2    4    2     67.31      0.00
    2    4    1     21.80      0.00
    2    4    0   -227.41      0.00
    2    4   30      3.14      0.00
    2    4   31     15.13      0.00
    2    4   32     -7.43      0.00
    2    4   33     25.36      0.00
    2    4   34     -2.96      0.00
    2    4   35     22.65      0.00
    2    4   36      3.22      0.00
    2    5   85     -2.56      0.00
    2    5   84      4.72      0.00
    2    5   83     -0.41      0.00
    2    5   82      0.77      0.00
    2    5   81     -3.79      0.00
    2    5   80     -3.09      0.00
    2    5   79     -0.93      0.00
    2    5   78      0.24      0.00
    2    5   77      2.78      0.00
    2    5   76     -1.26      0.00
    2    5   75      3.28      0.00
    2    5   74     -2.07      0.00
    2    5   73      3.59      0.00
    2    5   72      1.24      0.00
    2    5   71     -2.22      0.00
    2    5   70      2.72      0.00
    2    5   69    -10.66      0.00
    2    5   68     -2.63      0.00
    2    5   67     -2.29      0.00
    2    5   66      1.15      0.00
    2    5   65      2.52      0.00
    2    5   64      4.32      0.00
    2    5   63      1.81      0.00
    2    5   62      1.31      0.00
    2    5   61      3.09      0.00
    2    5   60      6.34      0.00
    2    5   59     -4.51      0.00
    2    5   58     -0.29      0.00
    2    5   57     -6.33      0.00
    2    5   56     -6.16      0.00
    2    5   55     -4.47      0.00
    2    5   54      2.58      0.00
    2    5   53      6.85      0.00
    2    5   52      4.42      0.00
    2    5   51     12.03      0.00
    2    5   50     -0.81      0.00
    2    5   49     10.44      0.00
    2    5   48      9.99      0.00
    2    5   47      2.32      0.00
    2    5   46     -3.43      0.00
    2    5   45     -8.34      0.00
    2    5   44     -7.25      0.00
    2    5   43     -3.42      0.00
    2    5   42     -0.35      0.00
    2    5   41    -14.26      0.00
    2    5   40     -8.96      0.00
    2    5   39      1.24      0.00
    2    5   38     10.20      0.00
    2    5   37     12.51      0.00
    2    5   36     17.18      0.00
    2    5   34      5.31      0.00
    2    5   33     -4.95      0.00
    2    5   32    -14.12      0.00
    2    5   31    -19.58      0.00
    2    5   30      2.77      0.00
    2    5   29     -6.69      0.00
    2    5   28      5.93      0.00
    2    5   27      7.05      0.00
    2    5   26     -0.65      0.00
    2    5   25     40.30      0.00
    2    5   24     17.57      0.00
    2    5   23     14.42      0.00
    2    5   22    -21.86      0.00
    2    5   21    -10.70      0.00
    2    5   20     -2.07      0.00
    2    5   19     -0.12      0.00
    2    5   18      8.69      0.00
    2    5   17     -7.05      0.00
    2    5   16    -13.92      0.00
    2    5   15     27.49      0.00
    2    5   14    -23.39      0.00
    2    5   13    -32.68      0.00
    2    5   12    -26.43      0.00
    2    5   11    -61.72      0.00
    2    5   10    -91.08      0.00
    2    5    9    -22.93      0.00
    2    5    8    -91.91      0.00
    2    5    7     35.24      0.00
    2    5    6     18.05      0.00
    2    5    5     75.28      0.00
    2    5    4    -49.45      0.00
    2    5    3     98.54      0.00
    2    5    2    127.70      0.00
    2    5    1     68.85      0.00
    2    5   35      0.91      0.00
    2    6   85      2.00      0.00
    2    6   84     -0.42      0.00
    2    6   83      0.64      0.00
    2    6   82      0.61      0.00
    2    6   81     -1.26      0.00
    2    6   80     -5.09      0.00
    2    6   79     -1.38      0.00
    2    6   78     -2.46      0.00
    2    6   77      2.55      0.00
    2    6   76      1.75      0.00
    2    6   75      2.91      0.00
    2    6   74      0.90      0.00
    2    6   73      0.69      0.00
    2    6   72     -1.37      0.00
    2    6   71      3.30      0.00
    2    6   70      1.28      0.00
    2    6   69     -1.37      0.00
    2    6   68     -0.04      0.00
    2    6   67      6.04      0.00
    2    6   66     -1.71      0.00
    2    6   65     11.31      0.00
    2    6   64      5.10      0.00
    2    6   63      6.36      0.00
    2    6   62      0.30      0.00
    2    6   61      5.53      0.00
    2    6   60      1.24      0.00
    2    6   59      0.84      0.00
    2    6   58      4.45      0.00
    2    6   57      6.88      0.00
    2    6   56      3.64      0.00
    2    6   55      8.73      0.00
    2    6   54      0.50      0.00
    2    6   53     -1.28      0.00
    2    6   52      3.26      0.00
    2    6   51     -1.09      0.00
    2    6   50     -3.98      0.00
    2    6   49    -11.85      0.00
    2    6   48     -6.93      0.00
    2    6   47     -2.52      0.00
    2    6   46      2.08      0.00
    2    6   45      3.07      0.00
    2    6   44     -9.91      0.00
    2    6   43      6.76      0.00
    2    6   42      0.29      0.00
    2    6   41      7.03      0.00
    2    6   40      7.49      0.00
    2    6   39     -5.02      0.00
    2    6   38      0.29      0.00
    2    6   37     10.08      0.00
    2    6   36     13.83      0.00
    2    6   35      8.02      0.00
    2    6   34     -4.34      0.00
    2    6   33     17.87      0.00
    2    6   32    -26.14      0.00
    2    6   31     11.84      0.00
    2    6   30    -22.17      0.00
    2    6   29      6.84      0.00
    2    6   28      9.87      0.00
    2    6   27      5.88      0.00
    2    6   26     11.62      0.00
    2    6   25      4.63      0.00
    2    6   24      5.37      0.00
    2    6   23      9.56      0.00
    2    6   22    -14.72      0.00
    2    6   21    -16.73      0.00
    2    6   20    -42.35      0.00
    2    6   19     13.50      0.00
    2    6   18     19.36      0.00
    2    6   17    -11.08      0.00
    2    6   16     29.76      0.00
    2    6   15    -33.39      0.00
    2    6   14    -21.33      0.00
    2    6   13    -11.21      0.00
    2    6   12    -53.50      0.00
    2    6   11    -51.98      0.00
    2    6   10    -31.84      0.00
    2    6    9    -10.61      0.00
    2    6    8      0.34      0.00
    2    6    7      2.91      0.00
    2    6    6    142.30      0.00
    2    6    5    -13.54      0.00
    2    6    4    108.34      0.00
    2    6    3    -27.89      0.00
    2    6    2    -74.50      0.00
    2    6    1     -9.53      0.00
    2    6    0    -20.58      0.00
    2    7   84     -7.06      0.00
    2    7   83     -0.68      0.00
    2    7   82     -7.52      0.00
    2    7   81      0.64      0.00
    2    7   80     -3.29      0.00
    2    7   79      0.56      0.00
    2    7   78     -3.10      0.00
    2    7   77      1.28      0.00
    2    7   76      3.42      0.00
    2    7   75      0.75      0.00
    2    7   74      3.30      0.00
    2    7   73     -0.89      0.00
    2    7   72      2.66      0.00
    2    7   71      0.76      0.00
    2    7   70      0.44      0.00
    2    7   69     -1.77      0.00
    2    7   68      3.71      0.00
    2    7   67     -7.08      0.00
    2    7   66      2.06      0.00
    2    7   65     -0.30      0.00
    2    7   64      7.95      0.00
    2    7   63     -3.84      0.00
    2    7   62      4.68      0.00
    2    7   61      3.32      0.00
    2    7   60     -7.09      0.00
    2    7   59      7.14      0.00
    2    7   58     -7.90      0.00
    2    7   57     -2.90      0.00
    2    7   56     -2.72      0.00
    2    7   55      0.61      0.00
    2    7   54      1.32      0.00
    2    7   53     -6.53      0.00
    2    7   52     -3.08      0.00
    2    7   51     -0.22      0.00
    2    7   50      1.89      0.00
    2    7   49     10.24      0.00
    2    7   48     -3.55      0.00
    2    7   47     -0.31      0.00
    2    7   46      4.95      0.00
    2    7   45     -3.78      0.00
    2    7   44      5.34      0.00
    2    7   43    -17.52      0.00
    2    7   42     -8.36      0.00
    2    7   41    -10.50      0.00
    2    7   40      5.58      0.00
    2    7   39    -11.03      0.00
    2    7   38     -1.57      0.00
    2    7   37     -8.98      0.00
    2    7   36     -8.36      0.00
    2    7   35     -7.08      0.00
    2    7   34     14.96      0.00
    2    7   33    -13.52      0.00
    2    7   32      9.01      0.00
    2    7   31     -1.28      0.00
    2    7   30     10.41      0.00
    2    7   29     -5.26      0.00
    2    7   28      7.89      0.00
    2    7   27     -4.93      0.00
    2    7   26      2.12      0.00
    2    7   25    -17.54      0.00
    2    7   24    -13.47      0.00
    2    7   23     -6.02      0.00
    2    7   22     11.78      0.00
    2    7   21      1.90      0.00
    2    7   20     13.55      0.00
    2    7   19      8.81      0.00
    2    7   18      1.71      0.00
    2    7   17     19.90      0.00
    2    7   16      9.57      0.00
    2    7   15    -43.68      0.00
    2    7   14    -16.56      0.00
    2    7   13    -30.80      0.00
    2    7   12    -12.80      0.00
    2    7   11     -6.75      0.00
    2    7   10     -0.65      0.00
    2    7    9     32.05      0.00
    2    7    8      9.13      0.00
    2    7    7     65.04      0.00
    2    7    6    -27.29      0.00
    2    7    5      1.19      0.00
    2    7    4     43.97      0.00
    2    7    3    -33.16      0.00
    2    7    2    -21.11      0.00
    2    7    1    -19.80      0.00
    2    8   83     -0.59      0.00
    2    8   82      0.21      0.00
    2    8   81      0.61      0.00
    2    8   80      2.47      0.00
    2    8   79     -1.91      0.00
    2    8   78      0.95      0.00
    2    8   77     -4.20      0.00
    2    8   76      3.85      0.00
    2    8   75     -1.77      0.00
    2    8   74      7.30      0.00
    2    8   73      3.27      0.00
    2    8   72      4.09      0.00
    2    8   71     -0.28      0.00
    2    8   70      1.13      0.00
    2    8   69      2.47      0.00
    2    8   68      1.13      0.00
    2    8   67      2.43      0.00
    2    8   66      4.07      0.00
    2    8   65      0.62      0.00
    2    8   64     -3.15      0.00
    2    8   63      6.33      0.00
    2    8   62     -2.39      0.00
    2    8   61      4.72      0.00
    2    8   60     -1.00      0.00
    2    8   59      6.10      0.00
    2    8   58     -0.40      0.00
    2    8   57     -1.07      0.00
    2    8   56     -1.07      0.00
    2    8   55     -4.25      0.00
    2    8   54      3.45      0.00
    2    8   53      2.26      0.00
    2    8   52     -3.96      0.00
    2    8   51      0.60      0.00
    2    8   50     -2.00      0.00
    2    8   49     12.39      0.00
    2    8   48      5.02      0.00
    2    8   47      3.58      0.00
    2    8   46     -1.97      0.00
    2    8   45     -4.05      0.00
    2    8   44      5.36      0.00
    2    8   43     -3.30      0.00
    2    8   42     -1.53      0.00
    2    8   41      0.06      0.00
    2    8   40     -2.72      0.00
    2    8   39     12.51      0.00
    2    8   38     22.03      0.00
    2    8   37      2.22      0.00
    2    8   36      7.81      0.00
    2    8   35      2.91      0.00
    2    8   34     13.23      0.00
    2    8   33      1.96      0.00
    2    8   32      6.98      0.00
    2    8   31      1.47      0.00
    2    8   30    -23.73      0.00
    2    8   29     -2.39      0.00
    2    8   28    -14.46      0.00
    2    8   27     -9.71      0.00
    2    8   26     -3.74      0.00
    2    8   25     -6.98      0.00
    2    8   24     -3.03      0.00
    2    8   23     -1.97      0.00
    2    8   22     -8.85      0.00
    2    8   21     21.49      0.00
    2    8   20      1.21      0.00
    2    8   19     10.59      0.00
    2    8   18    -24.80      0.00
    2    8   17     15.95      0.00
    2    8   16    -18.12      0.00
    2    8   15    -12.90      0.00
    2    8   14    -22.74      0.00
    2    8   13    -32.57      0.00
    2    8   12     -9.45      0.00
    2    8   11     42.15      0.00
    2    8   10     -8.34      0.00
    2    8    9     83.32      0.00
    2    8    8     12.52      0.00
    2    8    7     58.33      0.00
    2    8    6    -18.99      0.00
    2    8    5    -37.60      0.00
    2    8    4    -48.21      0.00
    2    8    3   -142.60      0.00
    2    8    2     31.94      0.00
    2    8    1    -87.75      0.00
    2    8    0     19.29      0.00
    2    9   83     -0.38      0.00
    2    9   82     -3.49      0.00
    2    9   81     -2.53      0.00
    2    9   80     -2.56      0.00
    2    9   79     -2.26      0.00
    2    9   78      4.42      0.00
    2    9   77     -3.06      0.00
    2    9   76      4.77      0.00
    2    9   75     -2.20      0.00
    2    9   74      3.54      0.00
[truncated: 2,521,842 more chars]
