# Supplementary material for: Making hybrid [n]-rotaxanes as supramolecular arrays of molecular electron spin qubits
Source: Nat Commun. 2016 Jan 8;7:10240. doi: 10.1038/ncomms10240 (PMC4729860; doi:10.1038/ncomms10240)
Supplement: Supplementary Data 2 — Crystallographic information file for structure 4 [file ncomms10240-s3.txt]

data_3-Rotaxane
_audit_creation_date              2014-11-28
_audit_creation_method
;
Olex2 1.2
(compiled 2014.05.21 svn.r2940 for OlexSys, GUI svn.r4846)
;
_shelxl_version_number            2014/6
_publ_contact_author_address      ?
_publ_contact_author_email        ?
_publ_contact_author_name         ''
_publ_contact_author_phone        ?
_publ_section_references
;
Dolomanov, O.V., Bourhis, L.J., Gildea, R.J, Howard, J.A.K. & Puschmann, H.
 (2009), J. Appl. Cryst. 42, 339-341.

Sheldrick, G.M. (2008). Acta Cryst. A64, 112-122.
;
_chemical_name_common             ?
_chemical_name_systematic         ?
_chemical_formula_moiety
'C96 H129 Co1 Fe2 N6 O13, 3(C80 H144 Cr7 F8 Ni O32)'
_chemical_formula_sum             'C336 H561 Co Cr21 F24 Fe2 N6 Ni3 O109'
_chemical_formula_weight          8323.63
_chemical_melting_point           ?
loop_
  _atom_type_symbol
  _atom_type_description
  _atom_type_scat_dispersion_real
  _atom_type_scat_dispersion_imag
  _atom_type_scat_source
 'C' 'C' 0.0030 0.0010 'International Tables Vol C Tables 4.2.6.8 and 6.1.1.4'
 'H' 'H' 0.0000 0.0000 'International Tables Vol C Tables 4.2.6.8 and 6.1.1.4'
 'Co' 'Co' 0.3494 0.9721 'International Tables Vol C Tables 4.2.6.8 and 6.1.1.4'
 'Cr' 'Cr' 0.3170 0.5810 'International Tables Vol C Tables 4.2.6.8 and 6.1.1.4'
 'F' 'F' 0.0170 0.0100 'International Tables Vol C Tables 4.2.6.8 and 6.1.1.4'
 'Fe' 'Fe' 0.3463 0.8444 'International Tables Vol C Tables 4.2.6.8 and 6.1.1.4'
 'N' 'N' 0.0061 0.0033 'International Tables Vol C Tables 4.2.6.8 and 6.1.1.4'
 'Ni' 'Ni' 0.3393 1.1124 'International Tables Vol C Tables 4.2.6.8 and 6.1.1.4'
 'O' 'O' 0.0110 0.0060 'International Tables Vol C Tables 4.2.6.8 and 6.1.1.4'

_shelx_space_group_comment
;
The symmetry employed for this shelxl refinement is uniquely defined
by the following loop, which should always be used as a source of
symmetry information in preference to the above space-group names.
They are only intended as comments.
;
_space_group_crystal_system       'triclinic'
_space_group_IT_number            2
_space_group_name_H-M_alt         'P -1'
_space_group_name_Hall            '-P 1'
loop_
  _space_group_symop_operation_xyz
 'x, y, z'
 '-x, -y, -z'

_cell_length_a                    25.5047(5)
_cell_length_b                    31.7138(4)
_cell_length_c                    31.7614(5)
_cell_angle_alpha                 73.3116(13)
_cell_angle_beta                  86.8220(14)
_cell_angle_gamma                 78.9831(14)
_cell_volume                      24154.7(7)
_cell_formula_units_Z             2
_cell_measurement_reflns_used     33032
_cell_measurement_temperature     100
_cell_measurement_theta_max       25.5280
_cell_measurement_theta_min       1.7910
_shelx_estimated_absorpt_T_max    ?
_shelx_estimated_absorpt_T_min    ?
_exptl_absorpt_coefficient_mu     0.690
_exptl_absorpt_correction_T_max   1.00000
_exptl_absorpt_correction_T_min   0.55395
_exptl_absorpt_correction_type    multi-scan
_exptl_absorpt_process_details
'CrysAlisPro, Agilent Technologies, Version 1.171.37.33 (release 27-03-2014 CrysAlis171 .NET) (compiled Mar 27 2014,17:12:48) Empirical absorption correction using spherical harmonics, implemented in SCALE3 ABSPACK scaling algorithm.'
_exptl_absorpt_special_details    ?
_exptl_crystal_colour             'clear green'
_exptl_crystal_colour_lustre      clear
_exptl_crystal_colour_primary     green
_exptl_crystal_density_diffrn     1.144
_exptl_crystal_density_meas       ?
_exptl_crystal_density_method     ?
_exptl_crystal_description        ''
_exptl_crystal_F_000              8748
_exptl_crystal_size_max           0.06
_exptl_crystal_size_mid           0.05
_exptl_crystal_size_min           0.04
_exptl_transmission_factor_max    ?
_exptl_transmission_factor_min    ?
_diffrn_reflns_av_R_equivalents   0.0635
_diffrn_reflns_av_unetI/netI      0.0926
_diffrn_reflns_Laue_measured_fraction_full 0.980
_diffrn_reflns_Laue_measured_fraction_max 0.972
_diffrn_reflns_limit_h_max        31
_diffrn_reflns_limit_h_min        -31
_diffrn_reflns_limit_k_max        38
_diffrn_reflns_limit_k_min        -26
_diffrn_reflns_limit_l_max        39
_diffrn_reflns_limit_l_min        -39
_diffrn_reflns_number             222171
_diffrn_reflns_point_group_measured_fraction_full 0.980
_diffrn_reflns_point_group_measured_fraction_max 0.972
_diffrn_reflns_theta_full         24.415
_diffrn_reflns_theta_max          25.503
_diffrn_reflns_theta_min          1.519
_diffrn_ambient_temperature       100.0
_diffrn_detector                  'CCD plate'
_diffrn_detector_area_resol_mean  ?
_diffrn_measured_fraction_theta_full 0.980
_diffrn_measured_fraction_theta_max 0.972
_diffrn_measurement_details
;
#__ type_ start__ end____ width___ exp.time_
  1 omega  -60.00  115.00   1.0000    3.0000
omega____ theta____ kappa____ phi______ frames
    -       30.0000    0.0000    0.0000 175

#__ type_ start__ end____ width___ exp.time_
  2 omega  -60.00   60.00   1.0000    3.0000
omega____ theta____ kappa____ phi______ frames
    -       30.0000  -50.0000    0.0000 120

#__ type_ start__ end____ width___ exp.time_
  3 omega  -60.00   60.00   1.0000    3.0000
omega____ theta____ kappa____ phi______ frames
    -       30.0000  -50.0000  120.0000 120

#__ type_ start__ end____ width___ exp.time_
  4 omega  -60.00   60.00   1.0000    3.0000
omega____ theta____ kappa____ phi______ frames
    -       30.0000  -50.0000  240.0000 120
;
_diffrn_measurement_device        'abstract diffractometer'
_diffrn_measurement_device_type
'dtrek-CrysAlisPro-abstract goniometer imported rigaku-d*trek images'
_diffrn_measurement_method        '\w scans'
_diffrn_orient_matrix_UB_11       -0.0022084000
_diffrn_orient_matrix_UB_12       0.0073811000
_diffrn_orient_matrix_UB_13       -0.0225621000
_diffrn_orient_matrix_UB_21       -0.0274015000
_diffrn_orient_matrix_UB_22       0.0026755000
_diffrn_orient_matrix_UB_23       0.0018023000
_diffrn_orient_matrix_UB_31       -0.0012288000
_diffrn_orient_matrix_UB_32       0.0216907000
_diffrn_orient_matrix_UB_33       0.0006596000
_diffrn_radiation_monochromator   synchrotron
_diffrn_radiation_probe           x-ray
_diffrn_radiation_type            ?
_diffrn_radiation_wavelength      0.6889
_diffrn_source                    synchrotron
_reflns_Friedel_coverage          0.000
_reflns_Friedel_fraction_full     .
_reflns_Friedel_fraction_max      .
_reflns_number_gt                 54954
_reflns_number_total              96021
_reflns_odcompleteness_completeness 82.48
_reflns_odcompleteness_iscentric  1
_reflns_odcompleteness_theta      32.16
_reflns_special_details
;
 Reflections were merged by SHELXL according to the crystal
 class for the calculation of statistics and refinement.
 
 Structure factors included contributions from the .fab file.
 
 _reflns_Friedel_fraction is defined as the number of unique
 Friedel pairs measured divided by the number that would be
 possible theoretically, ignoring centric projections and
 systematic absences.
;
_reflns_threshold_expression      'I > 2\s(I)'
_computing_cell_refinement
'CrysAlisPro, Agilent Technologies, Version 1.171.37.33 (release 27-03-2014 CrysAlis171 .NET) (compiled Mar 27 2014,17:12:48)'
_computing_data_collection
'CrysAlisPro, Agilent Technologies, Version 1.171.37.33 (release 27-03-2014 CrysAlis171 .NET) (compiled Mar 27 2014,17:12:48)'
_computing_data_reduction
'CrysAlisPro, Agilent Technologies, Version 1.171.37.33 (release 27-03-2014 CrysAlis171 .NET) (compiled Mar 27 2014,17:12:48)'
_computing_molecular_graphics     'Olex2 (Dolomanov et al., 2009)'
_computing_publication_material   'Olex2 (Dolomanov et al., 2009)'
_computing_structure_refinement   'XL (Sheldrick, 2008)'
_computing_structure_solution     'XS (Sheldrick, 2008)'
_refine_diff_density_max          0.804
_refine_diff_density_min          -0.706
_refine_diff_density_rms          0.067
_refine_ls_extinction_coef        .
_refine_ls_extinction_method      none
_refine_ls_goodness_of_fit_ref    0.995
_refine_ls_hydrogen_treatment     constr
_refine_ls_matrix_type            full
_refine_ls_number_parameters      4693
_refine_ls_number_reflns          96021
_refine_ls_number_restraints      921
_refine_ls_R_factor_all           0.1133
_refine_ls_R_factor_gt            0.0635
_refine_ls_restrained_S_all       8.652
_refine_ls_shift/su_max           0.003
_refine_ls_shift/su_mean          0.000
_refine_ls_structure_factor_coef  Fsqd
_refine_ls_weighting_details
'w=1/[\s^2^(Fo^2^)+(0.0836P)^2^] where P=(Fo^2^+2Fc^2^)/3'
_refine_ls_weighting_scheme       calc
_refine_ls_wR_factor_gt           0.1597
_refine_ls_wR_factor_ref          0.1999
_refine_special_details
;
Some degree of disorder was found in the pivalate groups. 
Some pivalates were split in two parts and 
restrained/constrained using RIGU, SADI, DANG and DFIX commands. 

The structure contains large solvent 
accessible voids. However, the location of discrete solvent molecules
could not be determined by simple refinement.
A red alert due to big solvent Voids was encountered during the check cif., 
we therefore SQUEEZE the data. A total of 304 electron counts were obtained, 
which correspond to approximately 9.5 acetone molecules 
(32 electron counts per molecule). The molecular formula is below amended 
to take into account all solvent molecules.

_chemical_formula_moiety
		    'C96 H129 Co1 Fe2 N6 O13, 3(C80 H144 Cr7 F8 Ni O32), 9.5(C3 H6 O)'
_chemical_formula_sum             'C364.5 H618 Co Cr21 F24 Fe2 N6 Ni3 O118.5'
;
_olex2_refinement_description
;
1. Shared sites
{Fe1, Co1A}
{Fe2, Co2A}
{Co3, Fe3}
{Ni8B, Cr8B}
{Ni1B, Cr1B}
{Cr2B, Ni2B}
{Cr3B, Ni3B}
{Ni4B, Cr4B}
{Cr5B, Ni5B}
{Ni6B, Cr6B}
{Cr7B, Ni7B}
{H91A, H87A}
{Ni7C, Cr7C}
{Ni8C, Cr8C}
{Ni1C, Cr1C}
{Ni2C, Cr2C}
{Ni3C, Cr3C}
{Cr4C, Ni4C}
{Ni5C, Cr5C}
{Ni6C, Cr6C}
{Cr8A, Ni8A}
{Ni1A, Cr1A}
{Ni2A, Cr2A}
{Cr3A, Ni3A}
{Ni4A, Cr4A}
{Ni5A, Cr5A}
{Cr6A, Ni6A}
{Ni7A, Cr7A}
2. Others
 Fixed Sof: Fe1(0.6667) Fe2(0.6667) Fe3(0.6667) Cr8B(0.875) Cr1B(0.875)
 Cr2B(0.875) Cr3B(0.875) Cr4B(0.875) Cr5B(0.875) Cr6B(0.875) Cr7B(0.875)
 Cr7C(0.875) Cr8C(0.875) Cr1C(0.875) Cr2C(0.875) Cr3C(0.875) Cr4C(0.875)
 Cr5C(0.875) Cr6C(0.875) Cr8A(0.875) Cr1A(0.875) Cr2A(0.875) Cr3A(0.875)
 Cr4A(0.875) Cr5A(0.875) Cr6A(0.875) Cr7A(0.875) Co1A(0.3333) Co2A(0.3333)
 Co3(0.3333) Ni1A(0.125) Ni2A(0.125) Ni3A(0.125) Ni4A(0.125) Ni5A(0.125)
 Ni6A(0.125) Ni7A(0.125) Ni8A(0.125) Ni1B(0.125) Ni2B(0.125) Ni3B(0.125)
 Ni4B(0.125) Ni5B(0.125) Ni6B(0.125) Ni7B(0.125) Ni8B(0.125) Ni1C(0.125)
 Ni2C(0.125) Ni3C(0.125) Ni4C(0.125) Ni5C(0.125) Ni6C(0.125) Ni7C(0.125)
 Ni8C(0.125)
 Fixed Uiso: H2A(0.061) H2B(0.061) H4A(0.087) H4B(0.087) H6A(0.058) H6B(0.058)
 H25A(0.361) H25B(0.361) H25C(0.361) H25D(0.363) H25E(0.363) H25F(0.363)
 H25G(0.3) H25H(0.3) H25I(0.3) H26A(0.122) H26B(0.122) H26C(0.122) H26D(0.129)
 H26E(0.129) H26F(0.129) H27A(0.13) H27B(0.13) H27C(0.13) H27D(0.176)
 H27E(0.176) H27F(0.176) H27G(0.172) H27H(0.172) H27I(0.172) H27J(0.15)
 H27K(0.15) H27L(0.15) H27M(0.354) H27N(0.354) H27O(0.354) H27P(0.302)
 H27Q(0.302) H27R(0.302) H28A(0.204) H28B(0.204) H28C(0.204) H289(0.071)
 H290(0.07) H292(0.065) H293(0.068) H295(0.065) H296(0.063) H298(0.069)
 H299(0.073) H30A(0.062) H30B(0.062) H30C(0.065) H30D(0.065) H30E(0.072)
 H30F(0.072) H30G(0.086) H30H(0.086) H30I(0.105) H30J(0.105) H306(0.225)
 H307(0.279) H308(0.241) H309(0.238) H310(0.177) H317(0.079) H318(0.077)
 H320(0.077) H321(0.083) H324(0.066) H323(0.073) H327(0.092) H326(0.085)
 H33A(0.056) H33B(0.056) H33C(0.055) H33D(0.055) H33E(0.073) H33F(0.073)
 H33G(0.071) H33H(0.071) H33I(0.099) H33J(0.099) H338(0.19) H339(0.231)
 H340(0.198) H341(0.191) H342(0.161) H343(0.069) H344(0.071) H346(0.103)
 H347(0.097) H35A(0.088) H35B(0.088) H35C(0.074) H35D(0.074) H35E(0.074)
 H35F(0.074) H26G(0.171) H26H(0.171) H26I(0.171) H26J(0.171) H26K(0.171)
 H26L(0.171) H26M(0.171) H26N(0.171) H26O(0.171) H28D(0.178) H28E(0.178)
 H28F(0.178) H28G(0.182) H28H(0.182) H28I(0.182) H28J(0.203) H28K(0.203)
 H28L(0.203) H328(0.072) H329(0.069) H330(0.068) H331(0.067) H354(0.08)
 H355(0.083) H356(0.111) H357(0.104) H36A(0.123) H36B(0.123) H36C(0.094)
 H36D(0.094) H36E(0.163) H36F(0.163) H364(0.2) H365(0.2) H366(0.2) H367(0.2)
 H368(0.2) H26P(0.171) H26Q(0.171) H26R(0.171) H26S(0.171) H26T(0.171)
 H26U(0.171) H26V(0.171) H26W(0.171) H26X(0.171) H28M(0.199) H28N(0.199)
 H28O(0.199) H28P(0.12) H28Q(0.12) H28R(0.12) H28S(0.157) H28T(0.157)
 H28U(0.157) H349(0.081) H350(0.08) H352(0.084) H353(0.084) H36G(0.123)
 H36H(0.123) H37A(0.126) H37B(0.126) H37C(0.163) H37D(0.163) H373(0.2)
 H374(0.2) H375(0.2) H376(0.2) H377(0.2) H94A(0.186) H94B(0.186) H94C(0.186)
 H95A(0.23) H95B(0.23) H95C(0.23) H96A(0.186) H96B(0.186) H96C(0.186)
 H99A(0.198) H99B(0.198) H99C(0.198) H10A(0.149) H10B(0.149) H10C(0.149)
 H10D(0.147) H10E(0.147) H10F(0.147) H10G(0.158) H10H(0.158) H10I(0.158)
 H10J(0.239) H10K(0.239) H10L(0.239) H10M(0.206) H10N(0.206) H10O(0.206)
 H10P(0.221) H10Q(0.221) H10R(0.221) H11A(0.19) H11B(0.19) H11C(0.19)
 H11D(0.252) H11E(0.252) H11F(0.252) H11G(0.16) H11H(0.16) H11I(0.16)
 H11J(0.19) H11K(0.19) H11L(0.19) H11M(0.234) H11N(0.234) H11O(0.234)
 H11P(0.185) H11Q(0.185) H11R(0.185) H12A(0.253) H12B(0.253) H12C(0.253)
 H12D(0.217) H12E(0.217) H12F(0.217) H12G(0.157) H12H(0.157) H12I(0.157)
 H12J(0.228) H12K(0.228) H12L(0.228) H12M(0.24) H12N(0.24) H12O(0.24)
 H12P(0.262) H12Q(0.262) H12R(0.262) H13A(0.223) H13B(0.223) H13C(0.223)
 H13D(0.195) H13E(0.195) H13F(0.195) H14A(0.197) H14B(0.197) H14C(0.197)
 H14D(0.162) H14E(0.162) H14F(0.162) H14G(0.207) H14H(0.207) H14I(0.207)
 H14J(0.143) H14K(0.143) H14L(0.143) H14M(0.132) H14N(0.132) H14O(0.132)
 H14P(0.143) H14Q(0.143) H14R(0.143) H15A(0.211) H15B(0.211) H15C(0.211)
 H15D(0.285) H15E(0.285) H15F(0.285) H15G(0.195) H15H(0.195) H15I(0.195)
 H15J(0.152) H15K(0.152) H15L(0.152) H15M(0.166) H15N(0.166) H15O(0.166)
 H15P(0.16) H15Q(0.16) H15R(0.16) H16A(0.213) H16B(0.213) H16C(0.213)
 H16D(0.115) H16E(0.115) H16F(0.115) H16G(0.206) H16H(0.206) H16I(0.206)
 H16J(0.132) H16K(0.132) H16L(0.132) H16M(0.145) H16N(0.145) H16O(0.145)
 H16P(0.144) H16Q(0.144) H16R(0.144) H86A(0.186) H86B(0.186) H86C(0.186)
 H87A(0.168) H87B(0.168) H87C(0.168) H88A(0.194) H88B(0.194) H88C(0.194)
 H13G(0.169) H13H(0.169) H13I(0.169) H13J(0.155) H13K(0.155) H13L(0.155)
 H13M(0.152) H13N(0.152) H13O(0.152) H89A(0.147) H89B(0.147) H89C(0.147)
 H90A(0.172) H90B(0.172) H90C(0.172) H91A(0.177) H91B(0.177) H91C(0.177)
 H13P(0.199) H13Q(0.199) H13R(0.199) H13S(0.15) H13T(0.15) H13U(0.15)
 H13V(0.192) H13W(0.192) H13X(0.192) H17A(0.272) H17B(0.272) H17C(0.272)
 H17D(0.169) H17E(0.169) H17F(0.169) H17G(0.256) H17H(0.256) H17I(0.256)
 H17J(0.319) H17K(0.319) H17L(0.319) H17M(0.318) H17N(0.318) H17O(0.318)
 H17P(0.229) H17Q(0.229) H17R(0.229) H18A(0.203) H18B(0.203) H18C(0.203)
 H18D(0.204) H18E(0.204) H18F(0.204) H18G(0.226) H18H(0.226) H18I(0.226)
 H18J(0.242) H18K(0.242) H18L(0.242) H18M(0.341) H18N(0.341) H18O(0.341)
 H18P(0.244) H18Q(0.244) H18R(0.244) H19A(0.262) H19B(0.262) H19C(0.262)
 H19D(0.225) H19E(0.225) H19F(0.225) H19G(0.301) H19H(0.301) H19I(0.301)
 H19J(0.176) H19K(0.176) H19L(0.176) H19M(0.195) H19N(0.195) H19O(0.195)
 H19P(0.169) H19Q(0.169) H19R(0.169) H20A(0.258) H20B(0.258) H20C(0.258)
 H20D(0.194) H20E(0.194) H20F(0.194) H20G(0.209) H20H(0.209) H20I(0.209)
 H20J(0.193) H20K(0.193) H20L(0.193) H20M(0.252) H20N(0.252) H20O(0.252)
 H20P(0.248) H20Q(0.248) H20R(0.248) H21A(0.183) H21B(0.183) H21C(0.183)
 H21D(0.178) H21E(0.178) H21F(0.178) H21G(0.242) H21H(0.242) H21I(0.242)
 H22A(0.233) H22B(0.233) H22C(0.233) H22D(0.302) H22E(0.302) H22F(0.302)
 H22G(0.165) H22H(0.165) H22I(0.165) H23A(0.25) H23B(0.25) H23C(0.25)
 H23D(0.28) H23E(0.28) H23F(0.28) H23G(0.255) H23H(0.255) H23I(0.255)
 H23J(0.147) H23K(0.147) H23L(0.147) H23M(0.192) H23N(0.192) H23O(0.192)
 H23P(0.214) H23Q(0.214) H23R(0.214) H24A(0.321) H24B(0.321) H24C(0.321)
 H24D(0.279) H24E(0.279) H24F(0.279) H24G(0.239) H24H(0.239) H24I(0.239)
 H24J(0.253) H24K(0.253) H24L(0.253) H24M(0.308) H24N(0.308) H24O(0.308)
 H24P(0.221) H24Q(0.221) H24R(0.221) H25J(0.311) H25K(0.311) H25L(0.311)
 H25M(0.259) H25N(0.259) H25O(0.259) H25P(0.275) H25Q(0.275) H25R(0.275)
 H22J(0.157) H22K(0.157) H22L(0.157) H22M(0.15) H22N(0.15) H22O(0.15)
 H22P(0.191) H22Q(0.191) H22R(0.191) H21J(0.157) H21K(0.157) H21L(0.157)
 H21M(0.177) H21N(0.177) H21O(0.177) H21P(0.139) H21Q(0.139) H21R(0.139)
 H3A(0.208) H3B(0.208) H3C(0.208) H4C(0.268) H4D(0.268) H4E(0.268) H5A(0.208)
 H5B(0.208) H5C(0.208) H8A(0.248) H8B(0.248) H8C(0.248) H9A(0.255) H9B(0.255)
 H9C(0.255) H10S(0.332) H10T(0.332) H10U(0.332) H13Y(0.248) H(0.248) HA(0.248)
 H14S(0.23) H14T(0.23) H14U(0.23) H15S(0.164) H15T(0.164) H15U(0.164)
 H18S(0.206) H18T(0.206) H18U(0.206) H19S(0.284) H19T(0.284) H19U(0.284)
 H20S(0.352) H20T(0.352) H20U(0.352) H23S(0.233) H23T(0.233) H23U(0.233)
 H24S(0.292) H24T(0.292) H24U(0.292) H25S(0.279) H25T(0.279) H25U(0.279)
 H28V(0.173) H28W(0.173) H28X(0.173) H29A(0.214) H29B(0.214) H29C(0.214)
 H30K(0.199) H30L(0.199) H30M(0.199) H33K(0.103) H33L(0.103) H33M(0.103)
 H34A(0.135) H34B(0.135) H34C(0.135) H35G(0.128) H35H(0.128) H35I(0.128)
 H38A(0.231) H38B(0.231) H38C(0.231) H39A(0.159) H39B(0.159) H39C(0.159)
 H40A(0.289) H40B(0.289) H40C(0.289) H43A(0.141) H43B(0.141) H43C(0.141)
 H44A(0.158) H44B(0.158) H44C(0.158) H45A(0.136) H45B(0.136) H45C(0.136)
 H48A(0.16) H48B(0.16) H48C(0.16) H49A(0.146) H49B(0.146) H49C(0.146)
 H50A(0.149) H50B(0.149) H50C(0.149) H53A(0.114) H53B(0.114) H53C(0.114)
 H54A(0.105) H54B(0.105) H54C(0.105) H55A(0.127) H55B(0.127) H55C(0.127)
 H58A(0.129) H58B(0.129) H58C(0.129) H59A(0.14) H59B(0.14) H59C(0.14)
 H60A(0.139) H60B(0.139) H60C(0.139) H63A(0.212) H63B(0.212) H63C(0.212)
 H64A(0.163) H64B(0.163) H64C(0.163) H65A(0.264) H65B(0.264) H65C(0.264)
 H68A(0.262) H68B(0.262) H68C(0.262) H69A(0.147) H69B(0.147) H69C(0.147)
 H70A(0.286) H70B(0.286) H70C(0.286) H81A(0.253) H81B(0.253) H81C(0.253)
 H82A(0.201) H82B(0.201) H82C(0.201) H83A(0.193) H83B(0.193) H83C(0.193)
 H76A(0.17) H76B(0.17) H76C(0.17) H77A(0.16) H77B(0.16) H77C(0.16) H78A(0.126)
 H78B(0.126) H78C(0.126) H73A(0.167) H73B(0.167) H73C(0.167) H74A(0.129)
 H74B(0.129) H74C(0.129) H75A(0.159) H75B(0.159) H75C(0.159)
 Fixed X: H2A(0.7027) H2B(0.7587) H4A(1.1845) H4B(1.1726) H6A(0.3197)
 H6B(0.3019) H25A(0.8808) H25B(0.8676) H25C(0.8272) H25D(0.7937) H25E(0.7627)
 H25F(0.754) H25G(0.8952) H25H(0.8532) H25I(0.8835) H26A(0.5582) H26B(0.6077)
 H26C(0.6138) H26D(0.5083) H26E(0.5313) H26F(0.5591) H27A(0.5158) H27B(0.5706)
 H27C(0.5372) H27D(0.6879) H27E(0.6301) H27F(0.6642) H27G(0.6683) H27H(0.6518)
 H27I(0.6178) H27J(0.7585) H27K(0.766) H27L(0.7417) H27M(0.6939) H27N(0.6421)
 H27O(0.6376) H27P(0.5877) H27Q(0.5913) H27R(0.6078) H28A(0.7305) H28B(0.6962)
 H28C(0.6797) H289(0.7195) H290(0.7203) H292(0.802) H293(0.7986) H295(0.8285)
 H296(0.815) H298(0.6584) H299(0.6731) H30A(0.7521) H30B(0.6905) H30C(0.6803)
 H30D(0.7414) H30E(0.7516) H30F(0.6909) H30G(0.6681) H30H(0.7289) H30I(0.6761)
 H30J(0.7359) H306(0.7297) H307(0.7062) H308(0.6492) H309(0.6043) H310(0.6311)
 H317(0.6231) H318(0.5435) H320(0.4665) H321(0.5479) H324(0.3978) H323(0.4763)
 H327(0.3948) H326(0.3162) H33A(0.2693) H33B(0.2871) H33C(0.2343) H33D(0.2143)
 H33E(0.2413) H33F(0.2637) H33G(0.1546) H33H(0.1762) H33I(0.1994) H33J(0.1776)
 H338(0.0838) H339(-0.0002) H340(-0.018) H341(0.0475) H342(0.133) H343(0.8912)
 H344(0.9635) H346(0.8952) H347(0.8245) H35A(1.1336) H35B(1.1207) H35C(1.2151)
 H35D(1.2402) H35E(1.2285) H35F(1.2202) H26G(0.9225) H26H(0.8711) H26I(0.8686)
 H26J(0.9702) H26K(0.946) H26L(0.9173) H26M(0.9704) H26N(0.918) H26O(0.9488)
 H28D(0.7414) H28E(0.7081) H28F(0.7018) H28G(0.8155) H28H(0.7819) H28I(0.835)
 H28J(0.8227) H28K(0.8386) H28L(0.7888) H328(0.4649) H329(0.3856) H330(0.3297)
 H331(0.4072) H354(0.9529) H355(1.0293) H356(1.1159) H357(1.0397) H36A(1.2565)
 H36B(1.2769) H36C(1.3234) H36D(1.3164) H36E(1.3537) H36F(1.3846) H364(1.3603)
 H365(1.4296) H366(1.5171) H367(1.5354) H368(1.4661) H26P(0.8843) H26Q(0.9431)
 H26R(0.9292) H26S(0.9786) H26T(0.942) H26U(0.9585) H26V(0.8554) H26W(0.8784)
 H26X(0.9149) H28M(0.7426) H28N(0.7436) H28O(0.6991) H28P(0.8347) H28Q(0.8542)
 H28R(0.8423) H28S(0.7773) H28T(0.7854) H28U(0.728) H349(0.9879) H350(1.06)
 H352(1.0777) H353(1.0049) H36G(1.2868) H36H(1.2679) H37A(1.3113) H37B(1.3477)
 H37C(1.3402) H37D(1.3569) H373(1.4104) H374(1.5008) H375(1.5583) H376(1.5256)
 H377(1.4352) H94A(0.1455) H94B(0.1019) H94C(0.0853) H95A(0.0586) H95B(0.076)
 H95C(0.0423) H96A(0.17) H96B(0.1105) H96C(0.1442) H99A(0.2238) H99B(0.17)
 H99C(0.2202) H10A(0.295) H10B(0.3018) H10C(0.2972) H10D(0.2111) H10E(0.2124)
 H10F(0.1622) H10G(0.0433) H10H(-0.0172) H10I(0.0072) H10J(0.0716) H10K(0.0533)
 H10L(0.0122) H10M(-0.0077) H10N(-0.0243) H10O(-0.0487) H10P(0.0751)
 H10Q(0.1149) H10R(0.0552) H11A(-0.0036) H11B(0.0039) H11C(-0.0158) H11D(0.06)
 H11E(0.0458) H11F(0.1055) H11G(0.0264) H11H(0.0021) H11I(0.0631) H11J(-0.0085)
 H11K(0.0061) H11L(-0.0334) H11M(0.0625) H11N(0.0852) H11O(0.0242) H11P(0.3851)
 H11Q(0.4003) H11R(0.3928) H12A(0.3323) H12B(0.2745) H12C(0.3228) H12D(0.3045)
 H12E(0.2613) H12F(0.3169) H12G(0.1423) H12H(0.1106) H12I(0.1005) H12J(0.2295)
 H12K(0.2424) H12L(0.2007) H12M(0.1183) H12N(0.1309) H12O(0.1726) H12P(0.4528)
 H12Q(0.4434) H12R(0.4) H13A(0.3432) H13B(0.3316) H13C(0.3749) H13D(0.4255)
 H13E(0.46) H13F(0.4685) H14A(0.5535) H14B(0.5343) H14C(0.5891) H14D(0.5524)
 H14E(0.5889) H14F(0.5346) H14G(0.5046) H14H(0.5044) H14I(0.5588) H14J(0.5034)
 H14K(0.4909) H14L(0.4488) H14M(0.4801) H14N(0.5108) H14O(0.523) H14P(0.3944)
 H14Q(0.3795) H14R(0.4216) H15A(0.5737) H15B(0.5465) H15C(0.6) H15D(0.571)
 H15E(0.5982) H15F(0.5431) H15G(0.5569) H15H(0.505) H15I(0.5023) H15J(0.2916)
 H15K(0.2777) H15L(0.3351) H15M(0.357) H15N(0.3985) H15O(0.3799) H15P(0.2632)
 H15Q(0.2902) H15R(0.2496) H16A(0.3697) H16B(0.4266) H16C(0.3981) H16D(0.4963)
 H16E(0.4787) H16F(0.5072) H16G(0.4521) H16H(0.4586) H16I(0.4017) H16J(0.3625)
 H16K(0.4108) H16L(0.3792) H16M(0.2699) H16N(0.2832) H16O(0.2587) H16P(0.3947)
 H16Q(0.3364) H16R(0.3609) H86A(0.1583) H86B(0.1401) H86C(0.1486) H87A(0.2787)
 H87B(0.2228) H87C(0.241) H88A(0.2918) H88B(0.2544) H88C(0.2449) H13G(0.2804)
 H13H(0.2212) H13I(0.2394) H13J(0.167) H13K(0.1491) H13L(0.1634) H13M(0.2789)
 H13N(0.2348) H13O(0.2205) H89A(0.1638) H89B(0.2235) H89C(0.1949) H90A(0.1388)
 H90B(0.1683) H90C(0.1808) H91A(0.2774) H91B(0.2658) H91C(0.2943) H13P(0.1731)
 H13Q(0.2158) H13R(0.1699) H13S(0.2093) H13T(0.1658) H13U(0.1664) H13V(0.282)
 H13W(0.2362) H13X(0.2822) H17A(1.2831) H17B(1.3219) H17C(1.2645) H17D(1.3639)
 H17E(1.3437) H17F(1.305) H17G(1.351) H17H(1.3747) H17I(1.3917) H17J(1.0673)
 H17K(1.0477) H17L(1.0449) H17M(1.1556) H17N(1.1) H17O(1.1028) H17P(1.1532)
 H17Q(1.1884) H17R(1.1364) H18A(1.1578) H18B(1.2181) H18C(1.2025) H18D(1.2493)
 H18E(1.2595) H18F(1.2752) H18G(1.1195) H18H(1.1639) H18I(1.154) H18J(0.9831)
 H18K(0.9392) H18L(0.9933) H18M(0.9879) H18N(0.9969) H18O(0.9423) H18P(1.005)
 H18Q(0.953) H18R(1.0076) H19A(1.3196) H19B(1.2896) H19C(1.3478) H19D(1.3334)
 H19E(1.3643) H19F(1.3162) H19G(1.2588) H19H(1.2687) H19I(1.3168) H19J(1.1102)
 H19K(1.0614) H19L(1.0521) H19M(1.1552) H19N(1.1258) H19O(1.1087) H19P(1.0316)
 H19Q(1.0042) H19R(1.0135) H20A(1.0946) H20B(1.1423) H20C(1.1348) H20D(1.1694)
 H20E(1.1107) H20F(1.1497) H20G(1.2433) H20H(1.2308) H20I(1.2383) H20J(0.9693)
 H20K(0.926) H20L(0.9668) H20M(0.9949) H20N(1.0135) H20O(0.9532) H20P(1.0156)
 H20Q(0.9957) H20R(0.9549) H21A(1.329) H21B(1.3374) H21C(1.3855) H21D(1.3291)
 H21E(1.3861) H21F(1.3395) H21G(1.3512) H21H(1.3534) H21I(1.3999) H22A(1.293)
 H22B(1.336) H22C(1.3211) H22D(1.2045) H22E(1.2305) H22F(1.1907) H22G(1.2603)
 H22H(1.3012) H22I(1.3161) H23A(1.0291) H23B(0.9865) H23C(1.0127) H23D(1.1015)
 H23E(1.0416) H23F(1.0844) H23G(1.079) H23H(1.0442) H23I(1.018) H23J(1.4412)
 H23K(1.3913) H23L(1.3908) H23M(1.432) H23N(1.3783) H23O(1.3802) H23P(1.4382)
 H23Q(1.3878) H23R(1.3864) H24A(1.1828) H24B(1.1808) H24C(1.1451) H24D(1.3057)
 H24E(1.278) H24F(1.2788) H24G(1.2489) H24H(1.1866) H24I(1.2223) H24J(1.2784)
 H24K(1.3279) H24L(1.3335) H24M(1.2326) H24N(1.2861) H24O(1.2546) H24P(1.3621)
 H24Q(1.3356) H24R(1.3672) H25J(1.1304) H25K(1.096) H25L(1.148) H25M(1.0533)
 H25N(1.0208) H25O(1.0151) H25P(1.0451) H25Q(1.0955) H25R(1.0435) H22J(1.2303)
 H22K(1.2163) H22L(1.2041) H22M(1.1661) H22N(1.1364) H22O(1.1044) H22P(1.1037)
 H22Q(1.1186) H22R(1.0754) H21J(1.18) H21K(1.1871) H21L(1.222) H21M(1.0659)
 H21N(1.0857) H21O(1.0794) H21P(1.1185) H21Q(1.1364) H21R(1.1794) H3A(0.5796)
 H3B(0.598) H3C(0.6294) H4C(0.7154) H4D(0.7141) H4E(0.6828) H5A(0.5805)
 H5B(0.6327) H5C(0.6008) H8A(0.6329) H8B(0.6208) H8C(0.5912) H9A(0.7252)
 H9B(0.7479) H9C(0.7161) H10S(0.6819) H10T(0.621) H10U(0.6506) H13Y(0.6625)
 H(0.6309) HA(0.6367) H14S(0.5029) H14T(0.5371) H14U(0.5312) H15S(0.5457)
 H15T(0.5768) H15U(0.6081) H18S(0.4799) H18T(0.4564) H18U(0.418) H19S(0.4686)
 H19T(0.4065) H19U(0.4386) H20S(0.4015) H20T(0.3695) H20U(0.4079) H23S(0.4452)
 H23T(0.4387) H23U(0.388) H24S(0.4278) H24T(0.3689) H24U(0.4018) H25S(0.4061)
 H25T(0.388) H25U(0.3551) H28V(0.5782) H28W(0.5751) H28X(0.5378) H29A(0.4501)
 H29B(0.4551) H29C(0.4923) H30K(0.5083) H30L(0.467) H30M(0.4562) H33K(0.6742)
 H33L(0.6364) H33M(0.67) H34A(0.5381) H34B(0.585) H34C(0.5514) H35G(0.5467)
 H35H(0.5614) H35I(0.5998) H38A(0.4994) H38B(0.5016) H38C(0.5404) H39A(0.5048)
 H39B(0.5528) H39C(0.5107) H40A(0.6259) H40B(0.6211) H40C(0.5822) H43A(0.7518)
 H43B(0.7311) H43C(0.7712) H44A(0.845) H44B(0.8685) H44C(0.884) H45A(0.854)
 H45B(0.8351) H45C(0.7951) H48A(0.7946) H48B(0.7671) H48C(0.8252) H49A(0.8092)
 H49B(0.8412) H49C(0.7944) H50A(0.7164) H50B(0.6977) H50C(0.6899) H53A(0.9625)
 H53B(0.9324) H53C(0.902) H54A(1.0312) H54B(1.0139) H54C(0.9985) H55A(0.9851)
 H55B(0.9258) H55C(0.9713) H58A(0.9602) H58B(0.9873) H58C(0.9262) H59A(1.0265)
 H59B(1.0342) H59C(1.0553) H60A(1.0004) H60B(0.9831) H60C(0.9396) H63A(1.0192)
 H63B(1.0782) H63C(1.0343) H64A(1.0545) H64B(1.0563) H64C(1.1002) H65A(1.0349)
 H65B(1.0797) H65C(1.0213) H68A(0.9506) H68B(0.9544) H68C(0.9471) H69A(0.8675)
 H69B(0.8631) H69C(0.8155) H70A(0.8726) H70B(0.8188) H70C(0.8664) H81A(0.9263)
 H81B(0.8737) H81C(0.923) H82A(0.9524) H82B(0.9497) H82C(0.9172) H83A(0.835)
 H83B(0.8663) H83C(0.817) H76A(0.7698) H76B(0.7651) H76C(0.7992) H77A(0.9056)
 H77B(0.856) H77C(0.8852) H78A(0.8971) H78B(0.8786) H78C(0.8446) H73A(0.7955)
 H73B(0.7552) H73C(0.789) H74A(0.842) H74B(0.8591) H74C(0.7984) H75A(0.8961)
 H75B(0.8851) H75C(0.9165)
 Fixed Y: H2A(1.0808) H2B(1.0819) H4A(0.4061) H4B(0.4201) H6A(0.7859)
 H6B(0.8168) H25A(0.7201) H25B(0.7304) H25C(0.7514) H25D(0.6903) H25E(0.6622)
 H25F(0.7144) H25G(0.6413) H25H(0.6156) H25I(0.6446) H26A(0.817) H26B(0.8222)
 H26C(0.7863) H26D(0.8073) H26E(0.7686) H26F(0.8104) H27A(0.7493) H27B(0.717)
 H27C(0.7127) H27D(0.8356) H27E(0.8267) H27F(0.8404) H27G(0.7254) H27H(0.7724)
 H27I(0.7587) H27J(0.7416) H27K(0.7844) H27L(0.7891) H27M(0.6088) H27N(0.5934)
 H27O(0.6331) H27P(0.5949) H27Q(0.5565) H27R(0.5449) H28A(0.5328) H28B(0.5062)
 H28C(0.5178) H289(0.795) H290(0.8662) H292(0.8881) H293(0.8159) H295(0.9416)
 H296(1.0187) H298(1.0219) H299(0.9451) H30A(1.0904) H30B(1.0912) H30C(1.1539)
 H30D(1.155) H30E(1.1443) H30F(1.1415) H30G(1.2165) H30H(1.2191) H30I(1.2068)
 H30J(1.2123) H306(1.2905) H307(1.3684) H308(1.3923) H309(1.3429) H310(1.2662)
 H317(0.6608) H318(0.6819) H320(0.6832) H321(0.6616) H324(0.7695) H323(0.7404)
 H327(0.6734) H326(0.7025) H33A(0.7635) H33B(0.7299) H33C(0.78) H33D(0.8123)
 H33E(0.8715) H33F(0.8393) H33G(0.8604) H33H(0.8264) H33I(0.8849) H33J(0.9189)
 H338(0.9429) H339(0.9583) H340(0.917) H341(0.8662) H342(0.8551) H343(0.564)
 H344(0.5114) H346(0.503) H347(0.5553) H35A(0.3554) H35B(0.3705) H35C(0.3467)
 H35D(0.348) H35E(0.3389) H35F(0.3593) H26G(0.7434) H26H(0.7648) H26I(0.7269)
 H26J(0.7259) H26K(0.6963) H26L(0.7457) H26M(0.6648) H26N(0.6457) H26O(0.6367)
 H28D(0.5844) H28E(0.6243) H28F(0.5749) H28G(0.5344) H28H(0.5217) H28I(0.5396)
 H28J(0.6168) H28K(0.6218) H28L(0.6537) H328(0.6757) H329(0.7032) H330(0.7704)
 H331(0.7414) H354(0.4196) H355(0.3753) H356(0.4607) H357(0.5047) H36A(0.4035)
 H36B(0.4109) H36C(0.3324) H36D(0.342) H36E(0.4099) H36F(0.3708) H364(0.367)
 H365(0.3575) H366(0.3516) H367(0.3552) H368(0.3647) H26P(0.7722) H26Q(0.7583)
 H26R(0.7492) H26S(0.6787) H26T(0.6424) H26U(0.663) H26V(0.7361) H26W(0.6863)
 H26X(0.7225) H28M(0.5306) H28N(0.5451) H28O(0.5698) H28P(0.5395) H28Q(0.5847)
 H28R(0.555) H28S(0.6201) H28T(0.6504) H28U(0.6424) H349(0.4257) H350(0.3776)
 H352(0.4608) H353(0.5109) H36G(0.3776) H36H(0.4138) H37A(0.3436) H37B(0.3453)
 H37C(0.3971) H37D(0.4185) H373(0.3769) H374(0.3524) H375(0.3285) H376(0.329)
 H377(0.3534) H94A(1.0072) H94B(0.9861) H94C(1.0207) H95A(0.9303) H95B(0.9172)
 H95C(0.9647) H96A(0.9876) H96B(0.9998) H96C(0.9523) H99A(0.6594) H99B(0.6789)
 H99C(0.6575) H10A(0.7439) H10B(0.6995) H10C(0.698) H10D(0.7734) H10E(0.7275)
 H10F(0.7489) H10G(0.8997) H10H(0.8973) H10I(0.8963) H10J(0.8354) H10K(0.7897)
 H10L(0.8308) H10M(0.7833) H10N(0.8242) H10O(0.8252) H10P(0.662) H10Q(0.6176)
 H10R(0.6162) H11A(0.6672) H11B(0.6917) H11C(0.6458) H11D(0.5993) H11E(0.5772)
 H11F(0.5786) H11G(0.8354) H11H(0.8385) H11I(0.8386) H11J(0.7652) H11K(0.7245)
 H11L(0.7677) H11M(0.7305) H11N(0.7743) H11O(0.7742) H11P(0.5702) H11Q(0.5612)
 H11R(0.61) H12A(0.5883) H12B(0.612) H12C(0.637) H12D(0.5342) H12E(0.5523)
 H12F(0.525) H12G(0.5469) H12H(0.5405) H12I(0.5868) H12J(0.524) H12K(0.5471)
 H12L(0.515) H12M(0.6229) H12N(0.577) H12O(0.6091) H12P(0.5697) H12Q(0.5343)
 H12R(0.55) H13A(0.6058) H13B(0.5722) H13C(0.5565) H13D(0.6343) H13E(0.586)
 H13F(0.6213) H14A(0.7397) H14B(0.6967) H14C(0.6924) H14D(0.7573) H14E(0.7111)
 H14F(0.7258) H14G(0.6441) H14H(0.6548) H14I(0.6402) H14J(0.7308) H14K(0.7478)
 H14L(0.7265) H14M(0.848) H14N(0.822) H14O(0.8049) H14P(0.8434) H14Q(0.7981)
 H14R(0.8194) H15A(0.8511) H15B(0.8969) H15C(0.8936) H15D(0.8385) H15E(0.8798)
 H15F(0.8768) H15G(0.956) H15H(0.9596) H15I(0.9529) H15J(0.9705) H15K(0.9265)
 H15L(0.9267) H15M(1.0091) H15N(0.9642) H15O(0.9918) H15P(1.0122) H15Q(0.9963)
 H15R(0.9698) H16A(0.8571) H16B(0.8371) H16C(0.8088) H16D(0.8451) H16E(0.8011)
 H16F(0.8294) H16G(0.9205) H16H(0.9057) H16I(0.925) H16J(1.0321) H16K(1.0182)
 H16L(1.0676) H16M(1.0457) H16N(1.0823) H16O(1.0421) H16P(1.0138) H16Q(1.0222)
 H16R(1.0624) H86A(0.9713) H86B(0.9325) H86C(0.9762) H87A(0.8905) H87B(0.8779)
 H87C(0.917) H88A(0.9565) H88B(0.9874) H88C(0.9929) H13G(0.6868) H13H(0.692)
 H13I(0.6639) H13J(0.7123) H13K(0.7424) H13L(0.7643) H13M(0.7648) H13N(0.7979)
 H13O(0.776) H89A(0.9894) H89B(0.9951) H89C(1.0026) H90A(0.9277) H90B(0.9366)
 H90C(0.8893) H91A(0.8953) H91B(0.9432) H91C(0.9357) H13P(0.6953) H13Q(0.6715)
 H13R(0.7098) H13S(0.8039) H13T(0.7784) H13U(0.7902) H13V(0.7616) H13W(0.7501)
 H13X(0.7119) H17A(0.5771) H17B(0.57) H17C(0.5585) H17D(0.491) H17E(0.4508)
 H17F(0.4842) H17G(0.527) H17H(0.4781) H17I(0.5192) H17J(0.6293) H17K(0.6591)
 H17L(0.608) H17M(0.6132) H17N(0.5979) H17O(0.649) H17P(0.6536) H17Q(0.6461)
 H17R(0.6829) H18A(0.5164) H18B(0.5102) H18C(0.507) H18D(0.3928) H18E(0.4297)
 H18F(0.4329) H18G(0.4532) H18H(0.4415) H18I(0.4049) H18J(0.5099) H18K(0.4838)
 H18L(0.48) H18M(0.472) H18N(0.4197) H18O(0.4466) H18P(0.3998) H18Q(0.4016)
 H18R(0.3746) H19A(0.2525) H19B(0.214) H19C(0.2137) H19D(0.3103) H19E(0.2736)
 H19F(0.3087) H19G(0.2089) H19H(0.2443) H19I(0.2091) H19J(0.3303) H19K(0.3137)
 H19L(0.3486) H19M(0.2531) H19N(0.2209) H19O(0.2335) H19P(0.2488) H19Q(0.2984)
 H19R(0.2635) H20A(0.1431) H20B(0.1511) H20C(0.1022) H20D(0.1035) H20E(0.1151)
 H20F(0.073) H20G(0.1167) H20H(0.0851) H20I(0.134) H20J(0.2914) H20K(0.2952)
 H20L(0.328) H20M(0.2119) H20N(0.1966) H20O(0.2163) H20P(0.2529) H20Q(0.3039)
 H20R(0.2711) H21A(0.154) H21B(0.1946) H21C(0.1675) H21D(0.1576) H21E(0.1702)
 H21F(0.2) H21G(0.2657) H21H(0.2679) H21I(0.2382) H22A(0.2209) H22B(0.2518)
 H22C(0.2285) H22D(0.2457) H22E(0.2527) H22F(0.2922) H22G(0.3401) H22H(0.3007)
 H22I(0.324) H23A(0.3192) H23B(0.3583) H23C(0.3638) H23D(0.3609) H23E(0.3553)
 H23F(0.3171) H23G(0.4315) H23H(0.4349) H23I(0.4295) H23J(0.3546) H23K(0.3401)
 H23L(0.3511) H23M(0.4166) H23N(0.4513) H23O(0.4016) H23P(0.433) H23Q(0.4317)
 H23R(0.4692) H24A(0.4462) H24B(0.4891) H24C(0.4911) H24D(0.4754) H24E(0.4781)
 H24F(0.4359) H24G(0.5469) H24H(0.555) H24I(0.5531) H24J(0.6074) H24K(0.5696)
 H24L(0.62) H24M(0.6513) H24N(0.6668) H24O(0.6448) H24P(0.557) H24Q(0.5855)
 H24R(0.6075) H25J(0.6338) H25K(0.6518) H25L(0.6157) H25M(0.6102) H25N(0.578)
 H25O(0.6279) H25P(0.5529) H25Q(0.566) H25R(0.602) H22J(0.1286) H22K(0.1552)
 H22L(0.1067) H22M(0.1119) H22N(0.09) H22O(0.1273) H22P(0.1365) H22Q(0.1838)
 H22R(0.1775) H21J(0.091) H21K(0.1109) H21L(0.1221) H21M(0.1779) H21N(0.1455)
 H21O(0.126) H21P(0.1888) H21Q(0.1373) H21R(0.1681) H3A(1.188) H3B(1.1978)
 H3C(1.1571) H4C(1.2366) H4D(1.1875) H4E(1.2281) H5A(1.2658) H5B(1.2857)
 H5C(1.2751) H8A(1.2884) H8B(1.339) H8C(1.3046) H9A(1.2829) H9B(1.2982)
 H9C(1.3339) H10S(1.3257) H10T(1.3272) H10U(1.3615) H13Y(1.0407) H(1.0316)
 HA(1.0806) H14S(1.0781) H14T(1.104) H14U(1.055) H15S(1.0158) H15T(0.9916)
 H15U(1.0023) H18S(1.2699) H18T(1.2326) H18U(1.2747) H19S(1.2802) H19T(1.2846)
 H19U(1.2492) H20S(1.1901) H20T(1.2254) H20U(1.1832) H23S(0.9963) H23T(1.0267)
 H23U(1.0169) H24S(1.0274) H24T(1.0448) H24U(1.0779) H25S(1.1046) H25T(1.127)
 H25U(1.0938) H28V(1.196) H28W(1.2348) H28X(1.2411) H29A(1.2173) H29B(1.2545)
 H29C(1.2483) H30K(1.1612) H30L(1.2063) H30M(1.1675) H33K(0.8836) H33L(0.8572)
 H33M(0.8871) H34A(0.9523) H34B(0.9299) H34C(0.9001) H35G(0.9455) H35H(0.8932)
 H35I(0.9202) H38A(1.0765) H38B(1.0668) H38C(1.0955) H39A(1.0001) H39B(0.9644)
 H39C(0.9894) H40A(0.9891) H40B(1.0397) H40C(1.0111) H43A(0.9306) H43B(0.8998)
 H43C(0.8785) H44A(0.9435) H44B(0.8921) H44C(0.922) H45A(0.8708) H45B(0.8412)
 H45C(0.8625) H48A(1.0735) H48B(1.0379) H48C(1.043) H49A(1.1429) H49B(1.1086)
 H49C(1.1456) H50A(1.1362) H50B(1.1393) H50C(1.0982) H53A(0.8735) H53B(0.8955)
 H53C(0.8957) H54A(0.9219) H54B(0.9741) H54C(0.9451) H55A(0.9213) H55B(0.9461)
 H55C(0.9736) H58A(0.9924) H58B(1.0238) H58C(1.0365) H59A(0.9962) H59B(1.0427)
 H59C(1.0277) H60A(1.0974) H60B(1.112) H60C(1.1104) H63A(1.1158) H63B(1.095)
 H63C(1.065) H64A(1.0811) H64B(1.0433) H64C(1.0734) H65A(1.1592) H65B(1.1515)
 H65C(1.1739) H68A(1.1862) H68B(1.2133) H68C(1.2383) H69A(1.1921) H69B(1.2441)
 H69C(1.224) H70A(1.262) H70B(1.267) H70C(1.2872) H81A(1.1659) H81B(1.1783)
 H81C(1.2006) H82A(1.2173) H82B(1.2544) H82C(1.2647) H83A(1.2875) H83B(1.2762)
 H83C(1.2538) H76A(1.0283) H76B(1.0559) H76C(1.0074) H77A(1.0286) H77B(1.0103)
 H77C(0.9897) H78A(1.0754) H78B(1.0367) H78C(1.0852) H73A(1.0304) H73B(1.0586)
 H73C(1.0828) H74A(0.985) H74B(1.0085) H74C(1.0124) H75A(1.0251) H75B(1.0775)
 H75C(1.0523)
 Fixed Z: H2A(0.1359) H2B(0.1291) H4A(0.2374) H4B(0.1915) H6A(0.4908)
 H6B(0.4491) H25A(0.1407) H25B(0.0907) H25C(0.1214) H25D(0.0709) H25E(0.1096)
 H25F(0.0998) H25G(0.1531) H25H(0.1425) H25I(0.1042) H26A(0.135) H26B(0.1589)
 H26C(0.133) H26D(0.2076) H26E(0.2489) H26F(0.2314) H27A(0.1644) H27B(0.1641)
 H27C(0.2077) H27D(0.3075) H27E(0.321) H27F(0.3528) H27G(0.4038) H27H(0.4124)
 H27I(0.3806) H27J(0.3832) H27K(0.3455) H27L(0.3907) H27M(0.1701) H27N(0.1604)
 H27O(0.1814) H27P(0.242) H27Q(0.2193) H27R(0.2687) H28A(0.215) H28B(0.2521)
 H28C(0.2027) H289(0.1416) H290(0.0974) H292(0.191) H293(0.233) H295(0.1191)
 H296(0.0925) H298(0.0813) H299(0.1033) H30A(0.0556) H30B(0.0618) H30C(0.0961)
 H30D(0.0893) H30E(0.1648) H30F(0.1725) H30G(0.1282) H30H(0.1225) H30I(0.2045)
 H30J(0.1972) H306(0.1279) H307(0.1166) H308(0.1648) H309(0.2169) H310(0.2264)
 H317(0.3919) H318(0.4254) H320(0.3193) H321(0.2887) H324(0.4563) H323(0.426)
 H327(0.3707) H326(0.401) H33A(0.4288) H33B(0.4744) H33C(0.5131) H33D(0.4673)
 H33E(0.4846) H33F(0.5299) H33G(0.506) H33H(0.5505) H33I(0.5728) H33J(0.5282)
 H338(0.5179) H339(0.5456) H340(0.6151) H341(0.6568) H342(0.6287) H343(0.3178)
 H344(0.31) H346(0.2043) H347(0.215) H35A(0.25) H35B(0.1999) H35C(0.1922)
 H35D(0.2355) H35E(0.2309) H35F(0.1803) H26G(0.3243) H26H(0.2955) H26I(0.3394)
 H26J(0.2552) H26K(0.2324) H26L(0.2281) H26M(0.3293) H26N(0.3446) H26O(0.303)
 H28D(0.4733) H28E(0.438) H28F(0.4426) H28G(0.4534) H28H(0.4205) H28I(0.4048)
 H28J(0.4412) H28K(0.3919) H28L(0.4038) H328(0.458) H329(0.4887) H330(0.368)
 H331(0.3384) H354(0.2406) H355(0.2259) H356(0.2396) H357(0.2572) H36A(0.151)
 H36B(0.1935) H36C(0.207) H36D(0.1562) H36E(0.1623) H36F(0.1993) H364(0.089)
 H365(0.0401) H366(0.0608) H367(0.1303) H368(0.1791) H26P(0.2594) H26Q(0.277)
 H26R(0.2333) H26S(0.3047) H26T(0.3157) H26U(0.2669) H26V(0.3301) H26W(0.3556)
 H26X(0.346) H28M(0.421) H28N(0.4641) H28O(0.4288) H28P(0.4025) H28Q(0.397)
 H28R(0.444) H28S(0.4562) H28T(0.4086) H28U(0.425) H349(0.3028) H350(0.2904)
 H352(0.1715) H353(0.1868) H36G(0.2336) H36H(0.19) H37A(0.1673) H37B(0.204)
 H37C(0.1183) H37D(0.153) H373(0.0783) H374(0.0685) H375(0.1282) H376(0.1977)
 H377(0.2075) H94A(0.3387) H94B(0.3233) H94C(0.3505) H95A(0.3796) H95B(0.4289)
 H95C(0.4071) H96A(0.4144) H96B(0.4286) H96C(0.4504) H99A(0.3544) H99B(0.3284)
 H99C(0.3059) H10A(0.294) H10B(0.3326) H10C(0.284) H10D(0.2541) H10E(0.2443)
 H10F(0.2668) H10G(0.285) H10H(0.2825) H10I(0.327) H10J(0.2559) H10K(0.2781)
 H10L(0.2515) H10M(0.3447) H10N(0.364) H10O(0.3194) H10P(0.3753) H10Q(0.3965)
 H10R(0.3888) H11A(0.4672) H11B(0.4174) H11C(0.431) H11D(0.5035) H11E(0.4684)
 H11F(0.4762) H11G(0.481) H11H(0.5267) H11I(0.5176) H11J(0.4894) H11K(0.5312)
 H11L(0.5351) H11M(0.5894) H11N(0.5839) H11O(0.593) H11P(0.5265) H11Q(0.4809)
 H11R(0.4854) H12A(0.4203) H12B(0.4288) H12C(0.425) H12D(0.5316) H12E(0.4943)
 H12F(0.4858) H12G(0.5925) H12H(0.6369) H12I(0.6008) H12J(0.6301) H12K(0.6649)
 H12L(0.6759) H12M(0.6548) H12N(0.6913) H12O(0.6802) H12P(0.6387) H12Q(0.683)
 H12R(0.6459) H13A(0.7233) H13B(0.6988) H13C(0.7359) H13D(0.7119) H13E(0.723)
 H13F(0.6784) H14A(0.5789) H14B(0.6087) H14C(0.5839) H14D(0.4992) H14E(0.5005)
 H14F(0.4749) H14G(0.5724) H14H(0.5211) H14I(0.5467) H14J(0.6792) H14K(0.721)
 H14L(0.7039) H14M(0.6348) H14N(0.6787) H14O(0.6369) H14P(0.6681) H14Q(0.6968)
 H14R(0.714) H15A(0.4383) H15B(0.4065) H15C(0.4302) H15D(0.5199) H15E(0.516)
 H15F(0.5401) H15G(0.4626) H15H(0.4366) H15I(0.4875) H15J(0.5801) H15K(0.5743)
 H15L(0.5895) H15M(0.5291) H15N(0.5369) H15O(0.489) H15P(0.5036) H15Q(0.4639)
 H15R(0.494) H16A(0.2649) H16B(0.2503) H16C(0.2905) H16D(0.3425) H16E(0.34)
 H16F(0.2998) H16G(0.2963) H16H(0.253) H16I(0.2682) H16J(0.399) H16K(0.3702)
 H16L(0.3575) H16M(0.3718) H16N(0.3297) H16O(0.325) H16P(0.2955) H16Q(0.2775)
 H16R(0.2822) H86A(0.1848) H86B(0.2222) H86C(0.2325) H87A(0.2098) H87B(0.2067)
 H87C(0.1698) H88A(0.2237) H88B(0.185) H88C(0.2325) H13G(0.7239) H13H(0.7408)
 H13I(0.7074) H13J(0.6562) H13K(0.6878) H13L(0.6387) H13M(0.6963) H13N(0.6643)
 H13O(0.7134) H89A(0.2376) H89B(0.2379) H89C(0.1932) H90A(0.2213) H90B(0.1758)
 H90C(0.2102) H91A(0.2086) H91B(0.1753) H91C(0.22) H13P(0.6741) H13Q(0.7111)
 H13R(0.7176) H13S(0.6417) H13T(0.6332) H13U(0.6778) H13V(0.6986) H13W(0.7326)
 H13X(0.7262) H17A(0.0529) H17B(0.0144) H17C(0.0166) H17D(0.0141) H17E(0.0481)
 H17F(0.0117) H17G(0.1101) H17H(0.1082) H17I(0.073) H17J(0.0902) H17K(0.0433)
 H17L(0.0578) H17M(-0.015) H17N(-0.0077) H17O(-0.0223) H17P(0.0765)
 H17Q(0.0364) H17R(0.0288) H18A(-0.0581) H18B(-0.0461) H18C(-0.092) H18D(-
 0.0336) H18E(-0.0766) H18F(-0.0307) H18G(-0.0635) H18H(-0.0967) H18I(-0.0534)
 H18J(0.0843) H18K(0.1097) H18L(0.1329) H18M(0.0232) H18N(0.035) H18O(0.0461)
 H18P(0.1507) H18Q(0.1257) H18R(0.1146) H19A(0.1694) H19B(0.1687) H19C(0.15)
 H19D(0.1024) H19E(0.0814) H19F(0.0563) H19G(0.0973) H19H(0.0531) H19I(0.0782)
 H19J(-0.0176) H19K(-0.0313) H19L(-0.0041) H19M(0.0188) H19N(0.0551)
 H19O(0.0057) H19P(0.0748) H19Q(0.0528) H19R(0.0255) H20A(0.1762) H20B(0.1434)
 H20C(0.1682) H20D(0.2744) H20E(0.2568) H20F(0.2499) H20G(0.2278) H20H(0.2013)
 H20I(0.1765) H20J(0.1858) H20K(0.2222) H20L(0.2106) H20M(0.2241) H20N(0.2733)
 H20O(0.2615) H20P(0.3118) H20Q(0.289) H20R(0.3006) H21A(0.2899) H21B(0.2498)
 H21C(0.2808) H21D(0.3628) H21E(0.3563) H21F(0.3748) H21G(0.2642) H21H(0.3127)
 H21I(0.2942) H22A(0.4569) H22B(0.4475) H22C(0.4961) H22D(0.4843) H22E(0.5248)
 H22F(0.4944) H22G(0.4817) H22H(0.5111) H22I(0.4626) H23A(0.3853) H23B(0.3943)
 H23C(0.3477) H23D(0.4512) H23E(0.4584) H23F(0.4478) H23G(0.3929) H23H(0.3525)
 H23I(0.3991) H23J(0.3014) H23K(0.3287) H23L(0.2774) H23M(0.3416) H23N(0.3368)
 H23O(0.3652) H23P(0.2563) H23Q(0.231) H23R(0.2544) H24A(0.4425) H24B(0.4581)
 H24C(0.4187) H24D(0.4082) H24E(0.4529) H24F(0.4364) H24G(0.3654) H24H(0.3701)
 H24I(0.4094) H24J(0.265) H24K(0.265) H24L(0.2469) H24M(0.1972) H24N(0.1783)
 H24O(0.152) H24P(0.1976) H24Q(0.1525) H24R(0.1788) H25J(0.199) H25K(0.2347)
 H25L(0.2484) H25M(0.1734) H25N(0.2068) H25O(0.2075) H25P(0.2871) H25Q(0.3027)
 H25R(0.289) H22J(0.3993) H22K(0.4343) H22L(0.4441) H22M(0.3597) H22N(0.4027)
 H22O(0.3644) H22P(0.4523) H22Q(0.445) H22R(0.4153) H21J(0.4228) H21K(0.372)
 H21L(0.4049) H21M(0.395) H21N(0.366) H21O(0.4169) H21P(0.4484) H21Q(0.4704)
 H21R(0.4557) H3A(-0.1396) H3B(-0.1888) H3C(-0.153) H4C(-0.174) H4D(-0.1745)
 H4E(-0.2103) H5A(-0.1437) H5B(-0.1571) H5C(-0.1924) H8A(0.0509) H8B(0.0238)
 H8C(0.0125) H9A(0.0379) H9B(-0.0099) H9C(0.012) H10S(-0.0733) H10T(-0.0627)
 H10U(-0.0514) H13Y(-0.0366) H(-0.073) HA(-0.0759) H14S(-0.0413) H14T(-0.0789)
 H14U(-0.0761) H15S(0.0177) H15T(-0.0154) H15U(0.0203) H18S(-0.0695) H18T(-
 0.0815) H18U(-0.0741) H19S(0.0019) H19T(-0.0006) H19U(0.0389) H20S(0.0225)
 H20T(-0.0171) H20U(-0.0246) H23S(0.1771) H23T(0.2089) H23U(0.1904)
 H24S(0.1012) H24T(0.1136) H24U(0.0819) H25S(0.1827) H25T(0.1337) H25U(0.1655)
 H28V(0.2006) H28W(0.1566) H28X(0.1961) H29A(0.1255) H29B(0.1477) H29C(0.1082)
 H30K(0.229) H30L(0.22) H30M(0.2021) H33K(0.2361) H33L(0.2209) H33M(0.1861)
 H34A(0.1694) H34B(0.1444) H34C(0.1792) H35G(0.2488) H35H(0.2604) H35I(0.274)
 H38A(0.291) H38B(0.3422) H38C(0.3121) H39A(0.3015) H39B(0.3259) H39C(0.3525)
 H40A(0.355) H40B(0.3529) H40C(0.3829) H43A(0.3676) H43B(0.3439) H43C(0.3833)
 H44A(0.3574) H44B(0.3719) H44C(0.3261) H45A(0.2902) H45B(0.3348) H45C(0.2955)
 H48A(0.3598) H48B(0.3486) H48C(0.3319) H49A(0.2969) H49B(0.2736) H49C(0.2489)
 H50A(0.3237) H50B(0.2765) H50C(0.3163) H53A(0.1647) H53B(0.1997) H53C(0.158)
 H54A(0.1604) H54B(0.1473) H54C(0.1935) H55A(0.0913) H55B(0.0824) H55C(0.0803)
 H58A(0.2988) H58B(0.3173) H58C(0.306) H59A(0.2371) H59B(0.2055) H59C(0.2539)
 H60A(0.2679) H60B(0.2184) H60C(0.2555) H63A(-0.0189) H63B(-0.0035)
 H63C(0.0069) H64A(0.109) H64B(0.0858) H64C(0.0754) H65A(0.0685) H65B(0.0343)
 H65C(0.0182) H68A(0.1385) H68B(0.089) H68C(0.1256) H69A(0.1775) H69B(0.1658)
 H69C(0.1555) H70A(0.0516) H70B(0.0776) H70C(0.088) H81A(-0.108) H81B(-0.1357)
 H81C(-0.1546) H82A(-0.0753) H82B(-0.1205) H82C(-0.0801) H83A(-0.1244) H83B(-
 0.1648) H83C(-0.1459) H76A(-0.0261) H76B(-0.0758) H76C(-0.062) H77A(-0.0095)
 H77B(0.0151) H77C(-0.0212) H78A(-0.0859) H78B(-0.0995) H78C(-0.1133) H73A(-
 0.0937) H73B(-0.0686) H73C(-0.1077) H74A(-0.0224) H74B(0.0105) H74C(0.001)
 H75A(-0.0842) H75B(-0.1002) H75C(-0.0564)
;
_atom_sites_solution_hydrogens    geom
_atom_sites_solution_primary      direct
_atom_sites_solution_secondary    ?
loop_
  _atom_site_label
  _atom_site_type_symbol
  _atom_site_fract_x
  _atom_site_fract_y
  _atom_site_fract_z
  _atom_site_U_iso_or_equiv
  _atom_site_adp_type
  _atom_site_occupancy
  _atom_site_site_symmetry_order
  _atom_site_calc_flag
  _atom_site_refinement_flags_posn
  _atom_site_refinement_flags_adp
  _atom_site_refinement_flags_occupancy
  _atom_site_disorder_assembly
  _atom_site_disorder_group
 Fe1 Fe 0.78873(2) 0.62411(2) 0.26790(2) 0.05248(16) Uani 0.6667 1 d . . P . .
 Fe2 Fe 0.74420(2) 0.73297(2) 0.23531(2) 0.05125(15) Uani 0.6667 1 d . . P . .
 Fe3 Fe 0.67016(2) 0.66579(2) 0.29916(2) 0.05577(16) Uani 0.6667 1 d . . P . .
 O1 O 0.66912(13) 0.71752(12) 0.32541(11) 0.0708(9) Uani 1 1 d . . . . .
 O2 O 0.72128(13) 0.76192(10) 0.28490(10) 0.0610(8) Uani 1 1 d . . . . .
 O3 O 0.62076(12) 0.70691(13) 0.25037(12) 0.0765(10) Uani 1 1 d . . . . .
 O4 O 0.66904(13) 0.75488(11) 0.20959(11) 0.0667(9) Uani 1 1 d . . . . .
 O5 O 0.82064(12) 0.72573(11) 0.25400(11) 0.0644(8) Uani 1 1 d . . . . .
 O6 O 0.84943(12) 0.65303(12) 0.28106(13) 0.0712(10) Uani 1 1 d . . . . .
 O7 O 0.76764(14) 0.71535(12) 0.17947(10) 0.0695(9) Uani 1 1 d . . . . .
 O8 O 0.80672(17) 0.64423(12) 0.20270(13) 0.0886(12) Uani 1 1 d . . . . .
 O9 O 0.78612(12) 0.59523(10) 0.33412(10) 0.0632(8) Uani 1 1 d . . . . .
 O10 O 0.70618(13) 0.62525(12) 0.35532(10) 0.0681(9) Uani 1 1 d . . . . .
 O11 O 0.73810(13) 0.58837(10) 0.25297(11) 0.0638(8) Uani 1 1 d . . . . .
 O12 O 0.65823(13) 0.61511(12) 0.27668(12) 0.0734(10) Uani 1 1 d . . . . .
 O13 O 0.73464(10) 0.67473(9) 0.26780(9) 0.0506(7) Uani 1 1 d . . . . .
 N1 N 0.75670(14) 0.79927(12) 0.19245(11) 0.0529(9) Uani 1 1 d . . . . .
 N2 N 0.72652(13) 1.09281(12) 0.11694(10) 0.0508(9) Uani 1 1 d . . . . .
 H2A H 0.7027 1.0808 0.1359 0.061 Uiso 1 1 calc R . . . .
 H2B H 0.7587 1.0819 0.1291 0.061 Uiso 1 1 calc R . . . .
 N3 N 0.85164(14) 0.56634(13) 0.26620(14) 0.0580(10) Uani 1 1 d . . . . .
 N4 N 1.17763(15) 0.39639(13) 0.21501(16) 0.0728(12) Uani 1 1 d . . . . .
 H4A H 1.1845 0.4061 0.2374 0.087 Uiso 1 1 calc R . . . .
 H4B H 1.1726 0.4201 0.1915 0.087 Uiso 1 1 calc R . . . .
 N5 N 0.59348(15) 0.66179(14) 0.33616(13) 0.0629(10) Uani 1 1 d . . . . .
 N6 N 0.29470(12) 0.79328(11) 0.47019(11) 0.0484(8) Uani 1 1 d . . . . .
 H6A H 0.3197 0.7859 0.4908 0.058 Uiso 1 1 calc R . . . .
 H6B H 0.3019 0.8168 0.4491 0.058 Uiso 1 1 calc R . . . .
 C253 C 0.7963(3) 0.6798(2) 0.17452(18) 0.0856(19) Uani 1 1 d . . . . .
 C254 C 0.8241(4) 0.6830(3) 0.1307(2) 0.133(3) Uani 1 1 d . U . . .
 C255 C 0.8528(5) 0.7255(3) 0.1198(4) 0.241(6) Uani 1 1 d . U . . .
 H25A H 0.8808 0.7201 0.1407 0.361 Uiso 1 1 calc R . . . .
 H25B H 0.8676 0.7304 0.0907 0.361 Uiso 1 1 calc R . . . .
 H25C H 0.8272 0.7514 0.1214 0.361 Uiso 1 1 calc R . . . .
 C256 C 0.7796(5) 0.6879(5) 0.1000(3) 0.242(6) Uani 1 1 d . U . . .
 H25D H 0.7937 0.6903 0.0709 0.363 Uiso 1 1 calc R . . . .
 H25E H 0.7627 0.6622 0.1096 0.363 Uiso 1 1 calc R . . . .
 H25F H 0.7540 0.7144 0.0998 0.363 Uiso 1 1 calc R . . . .
 C257 C 0.8681(4) 0.6424(3) 0.1328(3) 0.200(5) Uani 1 1 d . U . . .
 H25G H 0.8952 0.6413 0.1531 0.300 Uiso 1 1 calc R . . . .
 H25H H 0.8532 0.6156 0.1425 0.300 Uiso 1 1 calc R . . . .
 H25I H 0.8835 0.6446 0.1042 0.300 Uiso 1 1 calc R . . . .
 C258 C 0.85431(17) 0.69267(17) 0.27355(16) 0.0554(11) Uani 1 1 d D U . . .
 C259 C 0.90458(19) 0.70242(18) 0.2895(2) 0.0780(15) Uani 1 1 d D U . . .
 C266 C 0.62622(17) 0.74072(17) 0.21966(15) 0.0562(12) Uani 1 1 d . . . . .
 C267 C 0.57624(19) 0.76665(18) 0.19295(16) 0.0665(13) Uani 1 1 d . . . . .
 C268 C 0.5903(2) 0.80127(18) 0.15105(18) 0.0811(16) Uani 1 1 d . . . . .
 H26A H 0.5582 0.8170 0.1350 0.122 Uiso 1 1 calc R . . . .
 H26B H 0.6077 0.8222 0.1589 0.122 Uiso 1 1 calc R . . . .
 H26C H 0.6138 0.7863 0.1330 0.122 Uiso 1 1 calc R . . . .
 C269 C 0.5403(2) 0.7905(2) 0.2231(2) 0.0860(17) Uani 1 1 d . . . . .
 H26D H 0.5083 0.8073 0.2076 0.129 Uiso 1 1 calc R . . . .
 H26E H 0.5313 0.7686 0.2489 0.129 Uiso 1 1 calc R . . . .
 H26F H 0.5591 0.8104 0.2314 0.129 Uiso 1 1 calc R . . . .
 C270 C 0.5472(2) 0.7333(2) 0.18119(19) 0.0869(17) Uani 1 1 d . . . . .
 H27A H 0.5158 0.7493 0.1644 0.130 Uiso 1 1 calc R . . . .
 H27B H 0.5706 0.7170 0.1641 0.130 Uiso 1 1 calc R . . . .
 H27C H 0.5372 0.7127 0.2077 0.130 Uiso 1 1 calc R . . . .
 C271 C 0.69302(18) 0.74977(16) 0.31780(14) 0.0533(11) Uani 1 1 d . . . . .
 C272 C 0.6876(2) 0.77600(16) 0.35253(15) 0.0622(13) Uani 1 1 d . . . . .
 C273 C 0.6655(3) 0.8239(2) 0.3316(2) 0.117(3) Uani 1 1 d . . . . .
 H27D H 0.6879 0.8356 0.3075 0.176 Uiso 1 1 calc R . . . .
 H27E H 0.6301 0.8267 0.3210 0.176 Uiso 1 1 calc R . . . .
 H27F H 0.6642 0.8404 0.3528 0.176 Uiso 1 1 calc R . . . .
 C274 C 0.6532(3) 0.7563(2) 0.3908(2) 0.115(3) Uani 1 1 d . . . . .
 H27G H 0.6683 0.7254 0.4038 0.172 Uiso 1 1 calc R . . . .
 H27H H 0.6518 0.7724 0.4124 0.172 Uiso 1 1 calc R . . . .
 H27I H 0.6178 0.7587 0.3806 0.172 Uiso 1 1 calc R . . . .
 C275 C 0.7437(3) 0.7724(2) 0.3696(2) 0.100(2) Uani 1 1 d . . . . .
 H27J H 0.7585 0.7416 0.3832 0.150 Uiso 1 1 calc R . . . .
 H27K H 0.7660 0.7844 0.3455 0.150 Uiso 1 1 calc R . . . .
 H27L H 0.7417 0.7891 0.3907 0.150 Uiso 1 1 calc R . . . .
 C276 C 0.6882(2) 0.59308(16) 0.25487(16) 0.0585(12) Uani 1 1 d . . . . .
 C277 C 0.6617(3) 0.5710(2) 0.2271(3) 0.100(2) Uani 1 1 d . U . . .
 C278 C 0.6585(6) 0.6048(4) 0.1802(3) 0.236(6) Uani 1 1 d . U . . .
 H27M H 0.6939 0.6088 0.1701 0.354 Uiso 1 1 calc R . . . .
 H27N H 0.6421 0.5934 0.1604 0.354 Uiso 1 1 calc R . . . .
 H27O H 0.6376 0.6331 0.1814 0.354 Uiso 1 1 calc R . . . .
 C279 C 0.6076(3) 0.5664(4) 0.2404(4) 0.202(5) Uani 1 1 d . U . . .
 H27P H 0.5877 0.5949 0.2420 0.302 Uiso 1 1 calc R . . . .
 H27Q H 0.5913 0.5565 0.2193 0.302 Uiso 1 1 calc R . . . .
 H27R H 0.6078 0.5449 0.2687 0.302 Uiso 1 1 calc R . . . .
 C280 C 0.6949(3) 0.5282(2) 0.2239(3) 0.136(3) Uani 1 1 d . U . . .
 H28A H 0.7305 0.5328 0.2150 0.204 Uiso 1 1 calc R . . . .
 H28B H 0.6962 0.5062 0.2521 0.204 Uiso 1 1 calc R . . . .
 H28C H 0.6797 0.5178 0.2027 0.204 Uiso 1 1 calc R . . . .
 C281 C 0.7536(2) 0.60400(15) 0.36242(16) 0.0586(11) Uani 1 1 d D U . . .
 C282 C 0.7727(2) 0.58998(18) 0.40981(16) 0.0760(14) Uani 1 1 d D U . . .
 C289 C 0.73524(19) 0.81421(16) 0.15197(14) 0.0595(12) Uani 1 1 d . . . . .
 H289 H 0.7195 0.7950 0.1416 0.071 Uiso 1 1 calc R . . . .
 C290 C 0.73563(19) 0.85701(16) 0.12521(14) 0.0583(12) Uani 1 1 d . . . . .
 H290 H 0.7203 0.8662 0.0974 0.070 Uiso 1 1 calc R . . . .
 C291 C 0.75917(18) 0.88662(16) 0.14012(14) 0.0556(11) Uani 1 1 d . . . . .
 C292 C 0.78404(17) 0.87028(15) 0.18061(14) 0.0544(11) Uani 1 1 d . . . . .
 H292 H 0.8020 0.8881 0.1910 0.065 Uiso 1 1 calc R . . . .
 C293 C 0.78182(18) 0.82655(16) 0.20573(15) 0.0565(11) Uani 1 1 d . . . . .
 H293 H 0.7986 0.8159 0.2330 0.068 Uiso 1 1 calc R . . . .
 C294 C 0.75201(18) 0.93510(15) 0.11646(14) 0.0529(11) Uani 1 1 d . . . . .
 C295 C 0.79416(17) 0.95771(16) 0.11177(14) 0.0546(11) Uani 1 1 d . . . . .
 H295 H 0.8285 0.9416 0.1191 0.065 Uiso 1 1 calc R . . . .
 C296 C 0.78607(17) 1.00399(15) 0.09627(14) 0.0525(11) Uani 1 1 d . . . . .
 H296 H 0.8150 1.0187 0.0925 0.063 Uiso 1 1 calc R . . . .
 C297 C 0.73481(17) 1.02838(15) 0.08644(13) 0.0500(10) Uani 1 1 d . . . . .
 C298 C 0.69266(17) 1.00587(16) 0.08900(14) 0.0576(12) Uani 1 1 d . . . . .
 H298 H 0.6584 1.0219 0.0813 0.069 Uiso 1 1 calc R . . . .
 C299 C 0.70138(19) 0.95994(17) 0.10291(15) 0.0608(12) Uani 1 1 d . . . . .
 H299 H 0.6731 0.9451 0.1033 0.073 Uiso 1 1 calc R . . . .
 C300 C 0.72503(17) 1.07877(14) 0.07588(13) 0.0516(11) Uani 1 1 d . . . . .
 H30A H 0.7521 1.0904 0.0556 0.062 Uiso 1 1 calc R . . . .
 H30B H 0.6905 1.0912 0.0618 0.062 Uiso 1 1 calc R . . . .
 C301 C 0.71521(17) 1.14181(14) 0.10962(14) 0.0546(11) Uani 1 1 d . . . . .
 H30C H 0.6803 1.1539 0.0961 0.065 Uiso 1 1 calc R . . . .
 H30D H 0.7414 1.1550 0.0893 0.065 Uiso 1 1 calc R . . . .
 C302 C 0.71636(19) 1.15515(15) 0.15172(15) 0.0600(12) Uani 1 1 d . . . . .
 H30E H 0.7516 1.1443 0.1648 0.072 Uiso 1 1 calc R . . . .
 H30F H 0.6909 1.1415 0.1725 0.072 Uiso 1 1 calc R . . . .
 C303 C 0.7026(2) 1.20580(17) 0.14262(17) 0.0720(14) Uani 1 1 d . . . . .
 H30G H 0.6681 1.2165 0.1282 0.086 Uiso 1 1 calc R . . . .
 H30H H 0.7289 1.2191 0.1225 0.086 Uiso 1 1 calc R . . . .
 C304 C 0.7008(2) 1.22171(19) 0.1837(2) 0.0874(17) Uani 1 1 d . U . . .
 H30I H 0.6761 1.2068 0.2045 0.105 Uiso 1 1 calc R . . . .
 H30J H 0.7359 1.2123 0.1972 0.105 Uiso 1 1 calc R . . . .
 C305 C 0.6845(3) 1.2709(3) 0.1766(3) 0.107(2) Uani 1 1 d . U . . .
 C306 C 0.7044(5) 1.3009(3) 0.1466(4) 0.187(5) Uani 1 1 d . U . . .
 H306 H 0.7297 1.2905 0.1279 0.225 Uiso 1 1 calc R . . . .
 C307 C 0.6912(6) 1.3485(3) 0.1393(5) 0.232(6) Uani 1 1 d . U . . .
 H307 H 0.7062 1.3684 0.1166 0.279 Uiso 1 1 calc R . . . .
 C308 C 0.6570(6) 1.3620(4) 0.1667(5) 0.201(5) Uani 1 1 d . U . . .
 H308 H 0.6492 1.3923 0.1648 0.241 Uiso 1 1 calc R . . . .
 C309 C 0.6309(5) 1.3322(4) 0.1994(4) 0.198(5) Uani 1 1 d . U . . .
 H309 H 0.6043 1.3429 0.2169 0.238 Uiso 1 1 calc R . . . .
 C310 C 0.6464(4) 1.2865(3) 0.2044(3) 0.148(3) Uani 1 1 d . U . . .
 H310 H 0.6311 1.2662 0.2264 0.177 Uiso 1 1 calc R . . . .
 C317 C 0.59130(18) 0.66627(17) 0.37660(15) 0.0658(13) Uani 1 1 d . . . . .
 H317 H 0.6231 0.6608 0.3919 0.079 Uiso 1 1 calc R . . . .
 C318 C 0.54318(17) 0.67882(17) 0.39721(16) 0.0645(13) Uani 1 1 d . . . . .
 H318 H 0.5435 0.6819 0.4254 0.077 Uiso 1 1 calc R . . . .
 C319 C 0.49533(16) 0.68657(15) 0.37546(15) 0.0553(11) Uani 1 1 d . . . . .
 C320 C 0.49783(18) 0.67949(17) 0.33466(16) 0.0646(13) Uani 1 1 d . . . . .
 H320 H 0.4665 0.6832 0.3193 0.077 Uiso 1 1 calc R . . . .
 C321 C 0.54726(18) 0.66676(18) 0.31615(17) 0.0688(14) Uani 1 1 d . . . . .
 H321 H 0.5479 0.6616 0.2887 0.083 Uiso 1 1 calc R . . . .
 C325 C 0.34921(12) 0.73886(13) 0.43164(12) 0.0434(9) Uani 1 1 d . U . . .
 C324 C 0.39717(17) 0.7502(3) 0.4391(3) 0.055(5) Uani 0.233(5) 1 d G U P A 2
 H324 H 0.3978 0.7695 0.4563 0.066 Uiso 0.233(5) 1 calc R . P A 2
 C323 C 0.44425(14) 0.7328(3) 0.4210(3) 0.061(5) Uani 0.233(5) 1 d G U P A 2
 H323 H 0.4763 0.7404 0.4260 0.073 Uiso 0.233(5) 1 calc R . P A 2
 C322 C 0.44337(13) 0.70401(14) 0.39535(14) 0.0517(10) Uani 1 1 d G U . A .
 C327 C 0.39540(18) 0.6927(3) 0.3879(3) 0.077(8) Uani 0.233(5) 1 d G U P A 2
 H327 H 0.3948 0.6734 0.3707 0.092 Uiso 0.233(5) 1 calc R . P A 2
 C326 C 0.34832(14) 0.7101(3) 0.4060(3) 0.071(7) Uani 0.233(5) 1 d G U P A 2
 H326 H 0.3162 0.7025 0.4010 0.085 Uiso 0.233(5) 1 calc R . P A 2
 C332 C 0.29652(15) 0.75489(14) 0.45135(13) 0.0469(10) Uani 1 1 d . . . . .
 H33A H 0.2693 0.7635 0.4288 0.056 Uiso 1 1 calc R . . . .
 H33B H 0.2871 0.7299 0.4744 0.056 Uiso 1 1 calc R . . . .
 C333 C 0.24145(14) 0.80567(14) 0.48971(13) 0.0462(10) Uani 1 1 d . . . . .
 H33C H 0.2343 0.7800 0.5131 0.055 Uiso 1 1 calc R . . . .
 H33D H 0.2143 0.8123 0.4673 0.055 Uiso 1 1 calc R . . . .
 C334 C 0.23630(17) 0.84513(16) 0.50798(17) 0.0612(12) Uani 1 1 d . . . . .
 H33E H 0.2413 0.8715 0.4846 0.073 Uiso 1 1 calc R . . . .
 H33F H 0.2637 0.8393 0.5299 0.073 Uiso 1 1 calc R . . . .
 C335 C 0.18151(17) 0.85366(16) 0.52858(16) 0.0589(12) Uani 1 1 d . . . . .
 H33G H 0.1546 0.8604 0.5060 0.071 Uiso 1 1 calc R . . . .
 H33H H 0.1762 0.8264 0.5505 0.071 Uiso 1 1 calc R . . . .
 C336 C 0.1726(2) 0.89151(19) 0.5501(2) 0.0823(17) Uani 1 1 d . . . . .
 H33I H 0.1994 0.8849 0.5728 0.099 Uiso 1 1 calc R . . . .
 H33J H 0.1776 0.9189 0.5282 0.099 Uiso 1 1 calc R . . . .
 C337 C 0.1188(2) 0.8990(2) 0.5701(2) 0.0788(16) Uani 1 1 d D . . . .
 C338 C 0.0773(3) 0.9278(3) 0.5469(3) 0.158(4) Uani 1 1 d D . . . .
 H338 H 0.0838 0.9429 0.5179 0.190 Uiso 1 1 calc R . . . .
 C339 C 0.0262(4) 0.9367(4) 0.5626(4) 0.192(5) Uani 1 1 d D . . . .
 H339 H -0.0002 0.9583 0.5456 0.231 Uiso 1 1 calc R . . . .
 C340 C 0.0164(4) 0.9126(4) 0.6037(4) 0.165(6) Uani 1 1 d D . . . .
 H340 H -0.0180 0.9170 0.6151 0.198 Uiso 1 1 calc R . . . .
 C341 C 0.0550(4) 0.8825(4) 0.6284(3) 0.160(4) Uani 1 1 d D . . . .
 H341 H 0.0475 0.8662 0.6568 0.191 Uiso 1 1 calc R . . . .
 C342 C 0.1064(3) 0.8759(3) 0.6114(2) 0.134(3) Uani 1 1 d D . . . .
 H342 H 0.1330 0.8551 0.6287 0.161 Uiso 1 1 calc R . . . .
 C343 C 0.89219(18) 0.55214(15) 0.29410(15) 0.0574(11) Uani 1 1 d . . . . .
 H343 H 0.8912 0.5640 0.3178 0.069 Uiso 1 1 calc R . . . .
 C344 C 0.93601(19) 0.52043(14) 0.28950(16) 0.0593(12) Uani 1 1 d . . . . .
 H344 H 0.9635 0.5114 0.3100 0.071 Uiso 1 1 calc R . . . .
 C345 C 0.93927(17) 0.50228(15) 0.25503(16) 0.0553(11) Uani 1 1 d . . . . .
 C346 C 0.8959(2) 0.5154(2) 0.2274(2) 0.0855(18) Uani 1 1 d . . . . .
 H346 H 0.8952 0.5030 0.2043 0.103 Uiso 1 1 calc R . . . .
 C347 C 0.8535(2) 0.54703(19) 0.2341(2) 0.0805(17) Uani 1 1 d . . . . .
 H347 H 0.8245 0.5553 0.2150 0.097 Uiso 1 1 calc R . . . .
 C348 C 0.98761(17) 0.47053(16) 0.24738(16) 0.0544(11) Uani 1 1 d . U . . .
 C351 C 1.08035(18) 0.41321(15) 0.23186(15) 0.0533(11) Uani 1 1 d . U . . .
 C358 C 1.1285(2) 0.38110(16) 0.2242(2) 0.0737(15) Uani 1 1 d . . . . .
 H35A H 1.1336 0.3554 0.2500 0.088 Uiso 1 1 calc R . . . .
 H35B H 1.1207 0.3705 0.1999 0.088 Uiso 1 1 calc R . . . .
 C359 C 1.22544(17) 0.36650(15) 0.20722(16) 0.0615(12) Uani 1 1 d D U . . .
 H35C H 1.2151 0.3467 0.1922 0.074 Uiso 0.422(7) 1 calc R . P B 1
 H35D H 1.2402 0.3480 0.2355 0.074 Uiso 0.422(7) 1 calc R . P B 1
 H35E H 1.2285 0.3389 0.2309 0.074 Uiso 0.578(7) 1 calc R . P B 2
 H35F H 1.2202 0.3593 0.1803 0.074 Uiso 0.578(7) 1 calc R . P B 2
 C263 C 0.8904(4) 0.7377(4) 0.3145(4) 0.114(2) Uani 0.631(8) 1 d D U P C 1
 H26G H 0.9225 0.7434 0.3243 0.171 Uiso 0.631(8) 1 calc R . P C 1
 H26H H 0.8711 0.7648 0.2955 0.171 Uiso 0.631(8) 1 calc R . P C 1
 H26I H 0.8686 0.7269 0.3394 0.171 Uiso 0.631(8) 1 calc R . P C 1
 C264 C 0.9377(4) 0.7192(4) 0.2472(4) 0.114(2) Uani 0.631(8) 1 d D U P C 1
 H26J H 0.9702 0.7259 0.2552 0.171 Uiso 0.631(8) 1 calc R . P C 1
 H26K H 0.9460 0.6963 0.2324 0.171 Uiso 0.631(8) 1 calc R . P C 1
 H26L H 0.9173 0.7457 0.2281 0.171 Uiso 0.631(8) 1 calc R . P C 1
 C265 C 0.9388(5) 0.6581(4) 0.3196(4) 0.114(2) Uani 0.631(8) 1 d D U P C 1
 H26M H 0.9704 0.6648 0.3293 0.171 Uiso 0.631(8) 1 calc R . P C 1
 H26N H 0.9180 0.6457 0.3446 0.171 Uiso 0.631(8) 1 calc R . P C 1
 H26O H 0.9488 0.6367 0.3030 0.171 Uiso 0.631(8) 1 calc R . P C 1
 C286 C 0.7265(4) 0.5938(5) 0.4443(3) 0.118(5) Uani 0.585(11) 1 d D U P D 1
 H28D H 0.7414 0.5844 0.4733 0.178 Uiso 0.585(11) 1 calc R . P D 1
 H28E H 0.7081 0.6243 0.4380 0.178 Uiso 0.585(11) 1 calc R . P D 1
 H28F H 0.7018 0.5749 0.4426 0.178 Uiso 0.585(11) 1 calc R . P D 1
 C287 C 0.8042(6) 0.5419(4) 0.4234(4) 0.121(5) Uani 0.585(11) 1 d D U P D 1
 H28G H 0.8155 0.5344 0.4534 0.182 Uiso 0.585(11) 1 calc R . P D 1
 H28H H 0.7819 0.5217 0.4205 0.182 Uiso 0.585(11) 1 calc R . P D 1
 H28I H 0.8350 0.5396 0.4048 0.182 Uiso 0.585(11) 1 calc R . P D 1
 C288 C 0.8092(6) 0.6239(4) 0.4119(4) 0.136(5) Uani 0.585(11) 1 d D U P D 1
 H28J H 0.8227 0.6168 0.4412 0.203 Uiso 0.585(11) 1 calc R . P D 1
 H28K H 0.8386 0.6218 0.3919 0.203 Uiso 0.585(11) 1 calc R . P D 1
 H28L H 0.7888 0.6537 0.4038 0.203 Uiso 0.585(11) 1 calc R . P D 1
 C328 C 0.4373(2) 0.6939(2) 0.43982(19) 0.0601(18) Uani 0.767(5) 1 d . U P A
 1
 H328 H 0.4649 0.6757 0.4580 0.072 Uiso 0.767(5) 1 calc R . P A 1
 C329 C 0.3898(2) 0.7109(2) 0.45834(19) 0.0578(17) Uani 0.767(5) 1 d . U P A
 1
 H329 H 0.3856 0.7032 0.4887 0.069 Uiso 0.767(5) 1 calc R . P A 1
 C330 C 0.3564(2) 0.7507(2) 0.38630(19) 0.0569(16) Uani 0.767(5) 1 d . U P A
 1
 H330 H 0.3297 0.7704 0.3680 0.068 Uiso 0.767(5) 1 calc R . P A 1
 C331 C 0.4028(2) 0.7334(2) 0.36874(18) 0.0559(16) Uani 0.767(5) 1 d . U P A
 1
 H331 H 0.4072 0.7414 0.3384 0.067 Uiso 0.767(5) 1 calc R . P A 1
 C354 C 0.9855(3) 0.4287(3) 0.2399(3) 0.067(3) Uani 0.576(6) 1 d . . P E 1
 H354 H 0.9529 0.4196 0.2406 0.080 Uiso 0.576(6) 1 calc R . P E 1
 C355 C 1.0315(3) 0.4020(3) 0.2317(3) 0.069(3) Uani 0.576(6) 1 d . . P E 1
 H355 H 1.0293 0.3753 0.2259 0.083 Uiso 0.576(6) 1 calc R . P E 1
 C356 C 1.0831(4) 0.4520(3) 0.2401(4) 0.093(4) Uani 0.576(6) 1 d . . P E 1
 H356 H 1.1159 0.4607 0.2396 0.111 Uiso 0.576(6) 1 calc R . P E 1
 C357 C 1.0365(4) 0.4792(3) 0.2493(4) 0.086(4) Uani 0.576(6) 1 d . . P E 1
 H357 H 1.0397 0.5047 0.2572 0.104 Uiso 0.576(6) 1 calc R . P E 1
 C360 C 1.2691(7) 0.3884(7) 0.1808(8) 0.102(5) Uani 0.422(7) 1 d D U P B 1
 H36A H 1.2565 0.4035 0.1510 0.123 Uiso 0.422(7) 1 calc R . P B 1
 H36B H 1.2769 0.4109 0.1935 0.123 Uiso 0.422(7) 1 calc R . P B 1
 C361 C 1.3190(8) 0.3558(8) 0.1794(6) 0.078(5) Uani 0.422(7) 1 d D U P B 1
 H36C H 1.3234 0.3324 0.2070 0.094 Uiso 0.422(7) 1 calc R . P B 1
 H36D H 1.3164 0.3420 0.1562 0.094 Uiso 0.422(7) 1 calc R . P B 1
 C362 C 1.3664(7) 0.3778(9) 0.1714(7) 0.136(6) Uani 0.422(7) 1 d D U P B 1
 H36E H 1.3537 0.4099 0.1623 0.163 Uiso 0.422(7) 1 calc R . P B 1
 H36F H 1.3846 0.3708 0.1993 0.163 Uiso 0.422(7) 1 calc R . P B 1
 C363 C 1.4063(5) 0.3668(5) 0.1389(5) 0.167(3) Uani 0.422(7) 1 d D U P B 1
 C364 C 1.3954(5) 0.3647(5) 0.0973(5) 0.167(3) Uani 0.422(7) 1 d DG U P B 1
 H364 H 1.3603 0.3670 0.0890 0.200 Uiso 0.422(7) 1 calc R . P B 1
 C365 C 1.4369(6) 0.3590(5) 0.0680(4) 0.167(3) Uani 0.422(7) 1 d G U P B 1
 H365 H 1.4296 0.3575 0.0401 0.200 Uiso 0.422(7) 1 calc R . P B 1
 C366 C 1.4894(5) 0.3554(5) 0.0804(5) 0.167(3) Uani 0.422(7) 1 d G U P B 1
 H366 H 1.5171 0.3516 0.0608 0.200 Uiso 0.422(7) 1 calc R . P B 1
 C367 C 1.5003(4) 0.3576(5) 0.1220(6) 0.167(3) Uani 0.422(7) 1 d G U P B 1
 H367 H 1.5354 0.3552 0.1303 0.200 Uiso 0.422(7) 1 calc R . P B 1
 C368 C 1.4588(6) 0.3633(5) 0.1513(5) 0.167(3) Uani 0.422(7) 1 d G U P B 1
 H368 H 1.4661 0.3647 0.1791 0.200 Uiso 0.422(7) 1 calc R . P B 1
 C260 C 0.9165(7) 0.7503(6) 0.2621(6) 0.114(2) Uani 0.369(8) 1 d D U P C 2
 H26P H 0.8843 0.7722 0.2594 0.171 Uiso 0.369(8) 1 calc R . P C 2
 H26Q H 0.9431 0.7583 0.2770 0.171 Uiso 0.369(8) 1 calc R . P C 2
 H26R H 0.9292 0.7492 0.2333 0.171 Uiso 0.369(8) 1 calc R . P C 2
 C261 C 0.9493(7) 0.6691(7) 0.2946(7) 0.114(2) Uani 0.369(8) 1 d D U P C 2
 H26S H 0.9786 0.6787 0.3047 0.171 Uiso 0.369(8) 1 calc R . P C 2
 H26T H 0.9420 0.6424 0.3157 0.171 Uiso 0.369(8) 1 calc R . P C 2
 H26U H 0.9585 0.6630 0.2669 0.171 Uiso 0.369(8) 1 calc R . P C 2
 C262 C 0.8865(7) 0.7129(7) 0.3348(6) 0.114(2) Uani 0.369(8) 1 d D U P C 2
 H26V H 0.8554 0.7361 0.3301 0.171 Uiso 0.369(8) 1 calc R . P C 2
 H26W H 0.8784 0.6863 0.3556 0.171 Uiso 0.369(8) 1 calc R . P C 2
 H26X H 0.9149 0.7225 0.3460 0.171 Uiso 0.369(8) 1 calc R . P C 2
 C283 C 0.7359(7) 0.5555(6) 0.4332(6) 0.133(7) Uani 0.415(11) 1 d D U P D 2
 H28M H 0.7426 0.5306 0.4210 0.199 Uiso 0.415(11) 1 calc R . P D 2
 H28N H 0.7436 0.5451 0.4641 0.199 Uiso 0.415(11) 1 calc R . P D 2
 H28O H 0.6991 0.5698 0.4288 0.199 Uiso 0.415(11) 1 calc R . P D 2
 C284 C 0.8316(5) 0.5649(5) 0.4137(4) 0.080(4) Uani 0.415(11) 1 d D U P D 2
 H28P H 0.8347 0.5395 0.4025 0.120 Uiso 0.415(11) 1 calc R . P D 2
 H28Q H 0.8542 0.5847 0.3970 0.120 Uiso 0.415(11) 1 calc R . P D 2
 H28R H 0.8423 0.5550 0.4440 0.120 Uiso 0.415(11) 1 calc R . P D 2
 C285 C 0.7652(7) 0.6290(5) 0.4263(6) 0.105(6) Uani 0.415(11) 1 d D U P D 2
 H28S H 0.7773 0.6201 0.4562 0.157 Uiso 0.415(11) 1 calc R . P D 2
 H28T H 0.7854 0.6504 0.4086 0.157 Uiso 0.415(11) 1 calc R . P D 2
 H28U H 0.7280 0.6424 0.4250 0.157 Uiso 0.415(11) 1 calc R . P D 2
 C349 C 1.0057(5) 0.4332(3) 0.2762(4) 0.067(4) Uani 0.424(6) 1 d . . P E 2
 H349 H 0.9879 0.4257 0.3028 0.081 Uiso 0.424(6) 1 calc R . P E 2
 C350 C 1.0499(5) 0.4046(4) 0.2689(4) 0.067(4) Uani 0.424(6) 1 d . . P E 2
 H350 H 1.0600 0.3776 0.2904 0.080 Uiso 0.424(6) 1 calc R . P E 2
 C352 C 1.0606(5) 0.4540(4) 0.1986(4) 0.070(4) Uani 0.424(6) 1 d . . P E 2
 H352 H 1.0777 0.4608 0.1715 0.084 Uiso 0.424(6) 1 calc R . P E 2
 C353 C 1.0161(5) 0.4833(4) 0.2071(4) 0.070(4) Uani 0.424(6) 1 d . . P E 2
 H353 H 1.0049 0.5109 0.1868 0.084 Uiso 0.424(6) 1 calc R . P E 2
 C369 C 1.2757(5) 0.3817(6) 0.2037(6) 0.102(5) Uani 0.578(7) 1 d D . P B 2
 H36G H 1.2868 0.3776 0.2336 0.123 Uiso 0.578(7) 1 calc R . P B 2
 H36H H 1.2679 0.4138 0.1900 0.123 Uiso 0.578(7) 1 calc R . P B 2
 C370 C 1.3232(6) 0.3639(5) 0.1809(6) 0.105(7) Uani 0.578(7) 1 d D . P B 2
 H37A H 1.3113 0.3436 0.1673 0.126 Uiso 0.578(7) 1 calc R . P B 2
 H37B H 1.3477 0.3453 0.2040 0.126 Uiso 0.578(7) 1 calc R . P B 2
 C371 C 1.3569(5) 0.3903(6) 0.1468(6) 0.136(6) Uani 0.578(7) 1 d D . P B 2
 H37C H 1.3402 0.3971 0.1183 0.163 Uiso 0.578(7) 1 calc R . P B 2
 H37D H 1.3569 0.4185 0.1530 0.163 Uiso 0.578(7) 1 calc R . P B 2
 C372 C 1.4139(3) 0.3675(4) 0.1439(4) 0.167(3) Uani 0.578(7) 1 d D . P B 2
 C373 C 1.4335(4) 0.3673(4) 0.1022(4) 0.167(3) Uani 0.578(7) 1 d G . P B 2
 H373 H 1.4104 0.3769 0.0783 0.200 Uiso 0.578(7) 1 calc R . P B 2
 C374 C 1.4876(4) 0.3526(4) 0.0963(3) 0.167(3) Uani 0.578(7) 1 d G . P B 2
 H374 H 1.5008 0.3524 0.0685 0.200 Uiso 0.578(7) 1 calc R . P B 2
 C375 C 1.5221(3) 0.3383(4) 0.1321(4) 0.167(3) Uani 0.578(7) 1 d G . P B 2
 H375 H 1.5583 0.3285 0.1282 0.200 Uiso 0.578(7) 1 calc R . P B 2
 C376 C 1.5025(4) 0.3386(4) 0.1738(4) 0.167(3) Uani 0.578(7) 1 d G . P B 2
 H376 H 1.5256 0.3290 0.1977 0.200 Uiso 0.578(7) 1 calc R . P B 2
 C377 C 1.4484(4) 0.3532(4) 0.1796(3) 0.167(3) Uani 0.578(7) 1 d G . P B 2
 H377 H 1.4352 0.3534 0.2075 0.200 Uiso 0.578(7) 1 calc R . P B 2
 Cr8B Cr 0.27721(2) 0.90304(2) 0.35844(2) 0.04447(15) Uani 0.875 1 d . . P .
 .
 Cr1B Cr 0.18752(3) 0.84079(2) 0.34736(2) 0.04942(16) Uani 0.875 1 d . . P .
 .
 Cr2B Cr 0.13491(3) 0.75637(2) 0.41716(2) 0.05126(17) Uani 0.875 1 d . . P .
 .
 Cr3B Cr 0.17905(3) 0.67666(2) 0.51160(2) 0.05730(19) Uani 0.875 1 d . . P .
 .
 Cr4B Cr 0.28317(3) 0.66311(2) 0.57979(2) 0.05234(17) Uani 0.875 1 d . . P .
 .
 Cr5B Cr 0.36629(3) 0.73014(2) 0.59284(2) 0.05180(17) Uani 0.875 1 d . . P .
 .
 Cr6B Cr 0.40721(3) 0.82494(2) 0.52998(2) 0.05285(18) Uani 0.875 1 d . . P .
 .
 Cr7B Cr 0.38252(2) 0.88924(2) 0.42559(2) 0.04294(15) Uani 0.875 1 d . . P .
 .
 F1B F 0.25464(8) 0.84557(7) 0.36867(7) 0.0454(5) Uani 1 1 d . . . . .
 F2B F 0.17252(8) 0.80535(7) 0.40582(7) 0.0461(5) Uani 1 1 d . . . . .
 F3B F 0.19075(8) 0.71924(7) 0.45667(7) 0.0478(5) Uani 1 1 d . . . . .
 F4B F 0.22588(8) 0.70013(7) 0.54089(7) 0.0481(5) Uani 1 1 d . . . . .
 F5B F 0.32659(9) 0.70755(7) 0.55555(7) 0.0500(6) Uani 1 1 d . . . . .
 F6B F 0.35198(9) 0.78697(8) 0.54867(7) 0.0515(6) Uani 1 1 d . . . . .
 F7B F 0.38629(9) 0.83254(7) 0.46944(7) 0.0518(6) Uani 1 1 d . . . . .
 F8B F 0.30945(8) 0.88157(7) 0.41539(7) 0.0450(5) Uani 1 1 d . . . . .
 O1B O 0.24470(12) 0.92661(10) 0.29937(9) 0.0551(7) Uani 1 1 d . . . . .
 O2B O 0.20306(13) 0.87535(11) 0.28788(9) 0.0605(8) Uani 1 1 d . . . . .
 O3B O 0.21062(11) 0.92513(10) 0.38567(10) 0.0544(7) Uani 1 1 d . . . . .
 O4B O 0.14979(11) 0.89504(10) 0.36196(10) 0.0530(7) Uani 1 1 d . . . . .
 O5B O 0.22128(12) 0.78573(10) 0.33244(9) 0.0553(7) Uani 1 1 d . . . . .
 O6B O 0.17129(12) 0.73616(10) 0.36866(9) 0.0555(7) Uani 1 1 d . . . . .
 O7B O 0.11921(12) 0.83714(11) 0.32412(10) 0.0619(8) Uani 1 1 d . . . . .
 O8B O 0.07712(12) 0.79342(11) 0.37811(11) 0.0642(8) Uani 1 1 d . . . . .
 O9B O 0.09507(12) 0.70805(11) 0.42708(10) 0.0628(8) Uani 1 1 d . . . . .
 O10B O 0.13220(14) 0.65105(11) 0.48297(12) 0.0768(10) Uani 1 1 d . . . . .
 O11B O 0.09771(11) 0.77634(10) 0.46524(10) 0.0576(8) Uani 1 1 d . . . . .
 O12B O 0.11826(12) 0.71877(12) 0.52519(10) 0.0652(9) Uani 1 1 d . . . . .
 O13B O 0.23931(14) 0.63386(10) 0.49779(11) 0.0656(9) Uani 1 1 d . . . . .
 O14B O 0.31097(12) 0.63418(10) 0.53440(11) 0.0600(8) Uani 1 1 d . . . . .
 O15B O 0.16521(13) 0.63373(11) 0.56643(11) 0.0730(10) Uani 1 1 d . . . . .
 O16B O 0.24010(13) 0.61707(10) 0.60524(10) 0.0615(8) Uani 1 1 d . . . . .
 O17B O 0.34040(13) 0.62460(10) 0.61785(11) 0.0677(9) Uani 1 1 d . . . . .
 O18B O 0.38023(14) 0.67202(12) 0.63813(11) 0.0758(10) Uani 1 1 d . . . . .
 O19B O 0.25492(12) 0.69047(10) 0.62589(9) 0.0551(7) Uani 1 1 d . . . . .
 O20B O 0.29847(13) 0.74579(10) 0.62370(10) 0.0635(8) Uani 1 1 d . . . . .
 O21B O 0.43286(13) 0.71053(11) 0.56511(12) 0.0712(9) Uani 1 1 d . . . . .
 O22B O 0.46150(13) 0.77304(14) 0.52640(12) 0.0872(12) Uani 1 1 d . . . . .
 O23B O 0.40405(15) 0.75295(11) 0.63068(10) 0.0728(10) Uani 1 1 d . . . . .
 O24B O 0.42827(16) 0.81564(13) 0.59147(11) 0.0890(13) Uani 1 1 d . . . . .
 O25B O 0.46224(15) 0.86267(13) 0.51048(11) 0.0866(12) Uani 1 1 d . . . . .
 O26B O 0.45577(12) 0.89282(10) 0.43774(10) 0.0586(8) Uani 1 1 d . . . . .
 O27B O 0.35408(14) 0.87841(11) 0.53467(10) 0.0689(9) Uani 1 1 d . . . . .
 O28B O 0.35329(12) 0.92404(10) 0.46641(9) 0.0536(7) Uani 1 1 d . . . . .
 O29B O 0.40938(11) 0.86021(10) 0.37906(9) 0.0519(7) Uani 1 1 d . . . . .
 O30B O 0.34233(11) 0.88129(10) 0.33062(9) 0.0512(7) Uani 1 1 d . . . . .
 O31B O 0.37525(11) 0.94843(9) 0.38084(9) 0.0507(7) Uani 1 1 d . . . . .
 O32B O 0.29530(11) 0.96194(9) 0.34926(10) 0.0559(8) Uani 1 1 d . . . . .
 C84 C 0.22239(18) 0.91041(16) 0.27541(14) 0.0542(11) Uani 1 1 d . . . . .
 C85 C 0.2165(2) 0.93574(18) 0.22636(15) 0.0749(14) Uani 1 1 d D U . . .
 C92 C 0.16357(16) 0.92288(15) 0.37871(13) 0.0481(10) Uani 1 1 d . . . . .
 C93 C 0.11956(18) 0.95897(17) 0.38854(17) 0.0649(13) Uani 1 1 d . . . . .
 C94 C 0.1124(3) 0.9967(2) 0.3464(2) 0.124(3) Uani 1 1 d . . . . .
 H94A H 0.1455 1.0072 0.3387 0.186 Uiso 1 1 calc R . . . .
 H94B H 0.1019 0.9861 0.3233 0.186 Uiso 1 1 calc R . . . .
 H94C H 0.0853 1.0207 0.3505 0.186 Uiso 1 1 calc R . . . .
 C95 C 0.0697(3) 0.9412(3) 0.4022(3) 0.153(4) Uani 1 1 d . . . . .
 H95A H 0.0586 0.9303 0.3796 0.230 Uiso 1 1 calc R . . . .
 H95B H 0.0760 0.9172 0.4289 0.230 Uiso 1 1 calc R . . . .
 H95C H 0.0423 0.9647 0.4071 0.230 Uiso 1 1 calc R . . . .
 C96 C 0.1377(3) 0.9762(3) 0.4236(2) 0.124(3) Uani 1 1 d . . . . .
 H96A H 0.1700 0.9876 0.4144 0.186 Uiso 1 1 calc R . . . .
 H96B H 0.1105 0.9998 0.4286 0.186 Uiso 1 1 calc R . . . .
 H96C H 0.1442 0.9523 0.4504 0.186 Uiso 1 1 calc R . . . .
 C97 C 0.20466(18) 0.74939(16) 0.33970(14) 0.0547(11) Uani 1 1 d . . . . .
 C98 C 0.2250(2) 0.72010(17) 0.30939(16) 0.0669(13) Uani 1 1 d . . . . .
 C99 C 0.2082(3) 0.6749(2) 0.3260(2) 0.132(3) Uani 1 1 d . . . . .
 H99A H 0.2238 0.6594 0.3544 0.198 Uiso 1 1 calc R . . . .
 H99B H 0.1700 0.6789 0.3284 0.198 Uiso 1 1 calc R . . . .
 H99C H 0.2202 0.6575 0.3059 0.198 Uiso 1 1 calc R . . . .
 C100 C 0.2853(2) 0.7149(2) 0.3046(2) 0.099(2) Uani 1 1 d . . . . .
 H10A H 0.2950 0.7439 0.2940 0.149 Uiso 1 1 calc R . . . .
 H10B H 0.3018 0.6995 0.3326 0.149 Uiso 1 1 calc R . . . .
 H10C H 0.2972 0.6980 0.2840 0.149 Uiso 1 1 calc R . . . .
 C101 C 0.2004(3) 0.7447(2) 0.26450(18) 0.098(2) Uani 1 1 d . . . . .
 H10D H 0.2111 0.7734 0.2541 0.147 Uiso 1 1 calc R . . . .
 H10E H 0.2124 0.7275 0.2443 0.147 Uiso 1 1 calc R . . . .
 H10F H 0.1622 0.7489 0.2668 0.147 Uiso 1 1 calc R . . . .
 C102 C 0.07889(18) 0.82108(16) 0.34095(16) 0.0580(12) Uani 1 1 d . . . . .
 C103 C 0.0283(2) 0.83606(19) 0.3127(2) 0.0821(17) Uani 1 1 d . . . . .
 C104 C 0.0141(2) 0.8871(2) 0.3007(2) 0.106(2) Uani 1 1 d . . . . .
 H10G H 0.0433 0.8997 0.2850 0.158 Uiso 1 1 calc R . . . .
 H10H H -0.0172 0.8973 0.2825 0.158 Uiso 1 1 calc R . . . .
 H10I H 0.0072 0.8963 0.3270 0.158 Uiso 1 1 calc R . . . .
 C105 C 0.0427(3) 0.8216(3) 0.2706(3) 0.159(4) Uani 1 1 d . . . . .
 H10J H 0.0716 0.8354 0.2559 0.239 Uiso 1 1 calc R . . . .
 H10K H 0.0533 0.7897 0.2781 0.239 Uiso 1 1 calc R . . . .
 H10L H 0.0122 0.8308 0.2515 0.239 Uiso 1 1 calc R . . . .
 C106 C -0.0173(2) 0.8153(2) 0.3375(3) 0.137(3) Uani 1 1 d . . . . .
 H10M H -0.0077 0.7833 0.3447 0.206 Uiso 1 1 calc R . . . .
 H10N H -0.0243 0.8242 0.3640 0.206 Uiso 1 1 calc R . . . .
 H10O H -0.0487 0.8252 0.3194 0.206 Uiso 1 1 calc R . . . .
 C107 C 0.10043(19) 0.66821(19) 0.45137(17) 0.0652(13) Uani 1 1 d . . . . .
 C108 C 0.0645(2) 0.6386(2) 0.44108(19) 0.0765(16) Uani 1 1 d . . . . .
 C109 C 0.0787(3) 0.6331(3) 0.3964(3) 0.147(3) Uani 1 1 d . . . . .
 H10P H 0.0751 0.6620 0.3753 0.221 Uiso 1 1 calc R . . . .
 H10Q H 0.1149 0.6176 0.3965 0.221 Uiso 1 1 calc R . . . .
 H10R H 0.0552 0.6162 0.3888 0.221 Uiso 1 1 calc R . . . .
 C110 C 0.0070(3) 0.6631(3) 0.4390(3) 0.127(3) Uani 1 1 d . . . . .
 H11A H -0.0036 0.6672 0.4672 0.190 Uiso 1 1 calc R . . . .
 H11B H 0.0039 0.6917 0.4174 0.190 Uiso 1 1 calc R . . . .
 H11C H -0.0158 0.6458 0.4310 0.190 Uiso 1 1 calc R . . . .
 C111 C 0.0694(4) 0.5945(3) 0.4754(3) 0.168(4) Uani 1 1 d . . . . .
 H11D H 0.0600 0.5993 0.5035 0.252 Uiso 1 1 calc R . . . .
 H11E H 0.0458 0.5772 0.4684 0.252 Uiso 1 1 calc R . . . .
 H11F H 0.1055 0.5786 0.4762 0.252 Uiso 1 1 calc R . . . .
 C112 C 0.09105(17) 0.75592(18) 0.50462(16) 0.0573(12) Uani 1 1 d . . . . .
 C113 C 0.04472(18) 0.77605(19) 0.52942(17) 0.0678(14) Uani 1 1 d . . . . .
 C114 C 0.0330(2) 0.8268(2) 0.5121(2) 0.107(2) Uani 1 1 d . . . . .
 H11G H 0.0264 0.8354 0.4810 0.160 Uiso 1 1 calc R . . . .
 H11H H 0.0021 0.8385 0.5267 0.160 Uiso 1 1 calc R . . . .
 H11I H 0.0631 0.8386 0.5176 0.160 Uiso 1 1 calc R . . . .
 C115 C -0.0021(2) 0.7566(2) 0.5205(3) 0.127(3) Uani 1 1 d . . . . .
 H11J H -0.0085 0.7652 0.4894 0.190 Uiso 1 1 calc R . . . .
 H11K H 0.0061 0.7245 0.5312 0.190 Uiso 1 1 calc R . . . .
 H11L H -0.0334 0.7677 0.5351 0.190 Uiso 1 1 calc R . . . .
 C116 C 0.0551(3) 0.7625(3) 0.5785(2) 0.156(4) Uani 1 1 d . . . . .
 H11M H 0.0625 0.7305 0.5894 0.234 Uiso 1 1 calc R . . . .
 H11N H 0.0852 0.7743 0.5839 0.234 Uiso 1 1 calc R . . . .
 H11O H 0.0242 0.7742 0.5930 0.234 Uiso 1 1 calc R . . . .
 C117 C 0.2880(2) 0.62224(15) 0.50691(16) 0.0587(12) Uani 1 1 d . . . . .
 C118 C 0.3209(2) 0.58971(19) 0.4840(2) 0.0818(16) Uani 1 1 d . . . . .
 C119 C 0.3803(3) 0.5821(2) 0.4952(3) 0.123(3) Uani 1 1 d . . . . .
 H11P H 0.3851 0.5702 0.5265 0.185 Uiso 1 1 calc R . . . .
 H11Q H 0.4003 0.5612 0.4809 0.185 Uiso 1 1 calc R . . . .
 H11R H 0.3928 0.6100 0.4854 0.185 Uiso 1 1 calc R . . . .
 C120 C 0.3118(4) 0.6085(3) 0.4351(2) 0.169(4) Uani 1 1 d . . . . .
 H12A H 0.3323 0.5883 0.4203 0.253 Uiso 1 1 calc R . . . .
 H12B H 0.2745 0.6120 0.4288 0.253 Uiso 1 1 calc R . . . .
 H12C H 0.3228 0.6370 0.4250 0.253 Uiso 1 1 calc R . . . .
 C121 C 0.2988(3) 0.5462(2) 0.5005(3) 0.145(3) Uani 1 1 d . . . . .
 H12D H 0.3045 0.5342 0.5316 0.217 Uiso 1 1 calc R . . . .
 H12E H 0.2613 0.5523 0.4943 0.217 Uiso 1 1 calc R . . . .
 H12F H 0.3169 0.5250 0.4858 0.217 Uiso 1 1 calc R . . . .
 C122 C 0.1943(2) 0.61180(16) 0.59915(16) 0.0603(12) Uani 1 1 d . U . . .
 C123 C 0.1709(2) 0.57611(19) 0.63444(19) 0.0848(16) Uani 1 1 d . U . . .
 C124 C 0.1270(2) 0.5612(2) 0.6143(2) 0.105(2) Uani 1 1 d . U . . .
 H12G H 0.1423 0.5469 0.5925 0.157 Uiso 1 1 calc R . . . .
 H12H H 0.1106 0.5405 0.6369 0.157 Uiso 1 1 calc R . . . .
 H12I H 0.1005 0.5868 0.6008 0.157 Uiso 1 1 calc R . . . .
 C125 C 0.2149(3) 0.5370(2) 0.6530(3) 0.152(3) Uani 1 1 d . U . . .
 H12J H 0.2295 0.5240 0.6301 0.228 Uiso 1 1 calc R . . . .
 H12K H 0.2424 0.5471 0.6649 0.228 Uiso 1 1 calc R . . . .
 H12L H 0.2007 0.5150 0.6759 0.228 Uiso 1 1 calc R . . . .
 C126 C 0.1459(4) 0.5982(3) 0.6682(3) 0.160(4) Uani 1 1 d . U . . .
 H12M H 0.1183 0.6229 0.6548 0.240 Uiso 1 1 calc R . . . .
 H12N H 0.1309 0.5770 0.6913 0.240 Uiso 1 1 calc R . . . .
 H12O H 0.1726 0.6091 0.6802 0.240 Uiso 1 1 calc R . . . .
 C127 C 0.37222(19) 0.63408(17) 0.64151(16) 0.0622(13) Uani 1 1 d . . . . .
 C128 C 0.4010(2) 0.59523(19) 0.6783(2) 0.0871(17) Uani 1 1 d . U . . .
 C129 C 0.4265(4) 0.5592(3) 0.6599(3) 0.174(4) Uani 1 1 d . U . . .
 H12P H 0.4528 0.5697 0.6387 0.262 Uiso 1 1 calc R . . . .
 H12Q H 0.4434 0.5343 0.6830 0.262 Uiso 1 1 calc R . . . .
 H12R H 0.4000 0.5500 0.6459 0.262 Uiso 1 1 calc R . . . .
 C130 C 0.3588(3) 0.5811(3) 0.7122(2) 0.149(3) Uani 1 1 d . U . . .
 H13A H 0.3432 0.6058 0.7233 0.223 Uiso 1 1 calc R . . . .
 H13B H 0.3316 0.5722 0.6988 0.223 Uiso 1 1 calc R . . . .
 H13C H 0.3749 0.5565 0.7359 0.223 Uiso 1 1 calc R . . . .
 C131 C 0.4426(3) 0.6106(2) 0.6999(2) 0.130(3) Uani 1 1 d . U . . .
 H13D H 0.4255 0.6343 0.7119 0.195 Uiso 1 1 calc R . . . .
 H13E H 0.4600 0.5860 0.7230 0.195 Uiso 1 1 calc R . . . .
 H13F H 0.4685 0.6213 0.6784 0.195 Uiso 1 1 calc R . . . .
 C132 C 0.26361(18) 0.72259(17) 0.63857(14) 0.0569(12) Uani 1 1 d . . . . .
 C133 C 0.2278(2) 0.7334(2) 0.67624(18) 0.0804(16) Uani 1 1 d . U . . .
 C140 C 0.46773(18) 0.7319(2) 0.54357(16) 0.0650(13) Uani 1 1 d . . . . .
 C141 C 0.5242(2) 0.7043(3) 0.5418(2) 0.0916(19) Uani 1 1 d . . . . .
 C142 C 0.5531(2) 0.7087(3) 0.5823(2) 0.131(3) Uani 1 1 d . . . . .
 H14A H 0.5535 0.7397 0.5789 0.197 Uiso 1 1 calc R . . . .
 H14B H 0.5343 0.6967 0.6087 0.197 Uiso 1 1 calc R . . . .
 H14C H 0.5891 0.6924 0.5839 0.197 Uiso 1 1 calc R . . . .
 C143 C 0.5527(2) 0.7267(3) 0.5002(2) 0.108(2) Uani 1 1 d . . . . .
 H14D H 0.5524 0.7573 0.4992 0.162 Uiso 1 1 calc R . . . .
 H14E H 0.5889 0.7111 0.5005 0.162 Uiso 1 1 calc R . . . .
 H14F H 0.5346 0.7258 0.4749 0.162 Uiso 1 1 calc R . . . .
 C144 C 0.5229(3) 0.6566(3) 0.5459(3) 0.138(3) Uani 1 1 d . . . . .
 H14G H 0.5046 0.6441 0.5724 0.207 Uiso 1 1 calc R . . . .
 H14H H 0.5044 0.6548 0.5211 0.207 Uiso 1 1 calc R . . . .
 H14I H 0.5588 0.6402 0.5467 0.207 Uiso 1 1 calc R . . . .
 C145 C 0.42628(18) 0.78572(17) 0.62593(14) 0.0572(12) Uani 1 1 d . . . . .
 C146 C 0.45151(17) 0.78968(17) 0.66707(14) 0.0587(12) Uani 1 1 d . . . . .
 C147 C 0.4758(3) 0.74473(19) 0.69529(19) 0.095(2) Uani 1 1 d . . . . .
 H14J H 0.5034 0.7308 0.6792 0.143 Uiso 1 1 calc R . . . .
 H14K H 0.4909 0.7478 0.7210 0.143 Uiso 1 1 calc R . . . .
 H14L H 0.4488 0.7265 0.7039 0.143 Uiso 1 1 calc R . . . .
 C148 C 0.4956(2) 0.8190(2) 0.65304(19) 0.0879(17) Uani 1 1 d . . . . .
 H14M H 0.4801 0.8480 0.6348 0.132 Uiso 1 1 calc R . . . .
 H14N H 0.5108 0.8220 0.6787 0.132 Uiso 1 1 calc R . . . .
 H14O H 0.5230 0.8049 0.6369 0.132 Uiso 1 1 calc R . . . .
 C149 C 0.4079(2) 0.8149(2) 0.68841(19) 0.0953(19) Uani 1 1 d . . . . .
 H14P H 0.3944 0.8434 0.6681 0.143 Uiso 1 1 calc R . . . .
 H14Q H 0.3795 0.7981 0.6968 0.143 Uiso 1 1 calc R . . . .
 H14R H 0.4216 0.8194 0.7140 0.143 Uiso 1 1 calc R . . . .
 C150 C 0.48030(19) 0.88194(17) 0.47326(17) 0.0703(15) Uani 1 1 d . . . . .
 C151 C 0.5350(3) 0.8952(2) 0.4717(2) 0.105(2) Uani 1 1 d . . . . .
 C152 C 0.5668(3) 0.8831(3) 0.4331(3) 0.141(3) Uani 1 1 d . . . . .
 H15A H 0.5737 0.8511 0.4383 0.211 Uiso 1 1 calc R . . . .
 H15B H 0.5465 0.8969 0.4065 0.211 Uiso 1 1 calc R . . . .
 H15C H 0.6000 0.8936 0.4302 0.211 Uiso 1 1 calc R . . . .
 C153 C 0.5647(3) 0.8702(3) 0.5162(3) 0.190(5) Uani 1 1 d . . . . .
 H15D H 0.5710 0.8385 0.5199 0.285 Uiso 1 1 calc R . . . .
 H15E H 0.5982 0.8798 0.5160 0.285 Uiso 1 1 calc R . . . .
 H15F H 0.5431 0.8768 0.5401 0.285 Uiso 1 1 calc R . . . .
 C154 C 0.5238(3) 0.9455(3) 0.4639(2) 0.130(3) Uani 1 1 d . . . . .
 H15G H 0.5569 0.9560 0.4626 0.195 Uiso 1 1 calc R . . . .
 H15H H 0.5050 0.9596 0.4366 0.195 Uiso 1 1 calc R . . . .
 H15I H 0.5023 0.9529 0.4875 0.195 Uiso 1 1 calc R . . . .
 C155 C 0.34527(18) 0.91659(17) 0.50702(15) 0.0571(12) Uani 1 1 d . . . . .
 C156 C 0.3232(2) 0.95706(18) 0.52328(16) 0.0703(14) Uani 1 1 d . . . . .
 C157 C 0.3052(3) 0.9440(2) 0.57124(18) 0.101(2) Uani 1 1 d . . . . .
 H15J H 0.2916 0.9705 0.5801 0.152 Uiso 1 1 calc R . . . .
 H15K H 0.2777 0.9265 0.5743 0.152 Uiso 1 1 calc R . . . .
 H15L H 0.3351 0.9267 0.5895 0.152 Uiso 1 1 calc R . . . .
 C158 C 0.3689(3) 0.9829(2) 0.5192(2) 0.111(2) Uani 1 1 d . . . . .
 H15M H 0.3570 1.0091 0.5291 0.166 Uiso 1 1 calc R . . . .
 H15N H 0.3985 0.9642 0.5369 0.166 Uiso 1 1 calc R . . . .
 H15O H 0.3799 0.9918 0.4890 0.166 Uiso 1 1 calc R . . . .
 C159 C 0.2773(3) 0.9866(2) 0.4934(2) 0.107(2) Uani 1 1 d . . . . .
 H15P H 0.2632 1.0122 0.5036 0.160 Uiso 1 1 calc R . . . .
 H15Q H 0.2902 0.9963 0.4639 0.160 Uiso 1 1 calc R . . . .
 H15R H 0.2496 0.9698 0.4940 0.160 Uiso 1 1 calc R . . . .
 C160 C 0.39108(16) 0.86621(13) 0.34216(14) 0.0461(10) Uani 1 1 d . . . . .
 C161 C 0.42888(19) 0.85764(18) 0.30540(17) 0.0665(13) Uani 1 1 d . . . . .
 C162 C 0.4035(3) 0.8384(3) 0.2750(3) 0.142(3) Uani 1 1 d . . . . .
 H16A H 0.3697 0.8571 0.2649 0.213 Uiso 1 1 calc R . . . .
 H16B H 0.4266 0.8371 0.2503 0.213 Uiso 1 1 calc R . . . .
 H16C H 0.3981 0.8088 0.2905 0.213 Uiso 1 1 calc R . . . .
 C163 C 0.48272(18) 0.83084(18) 0.32360(18) 0.0764(15) Uani 1 1 d . . . . .
 H16D H 0.4963 0.8451 0.3425 0.115 Uiso 1 1 calc R . . . .
 H16E H 0.4787 0.8011 0.3400 0.115 Uiso 1 1 calc R . . . .
 H16F H 0.5072 0.8294 0.2998 0.115 Uiso 1 1 calc R . . . .
 C164 C 0.4361(2) 0.9072(2) 0.2780(2) 0.137(3) Uani 1 1 d . . . . .
 H16G H 0.4521 0.9205 0.2963 0.206 Uiso 1 1 calc R . . . .
 H16H H 0.4586 0.9057 0.2530 0.206 Uiso 1 1 calc R . . . .
 H16I H 0.4017 0.9250 0.2682 0.206 Uiso 1 1 calc R . . . .
 C165 C 0.33612(17) 0.97399(14) 0.35878(13) 0.0465(10) Uani 1 1 d . . . . .
 C166 C 0.33791(18) 1.02418(15) 0.34104(15) 0.0568(11) Uani 1 1 d . . . . .
 C167 C 0.3762(2) 1.03670(17) 0.3696(2) 0.0878(18) Uani 1 1 d . . . . .
 H16J H 0.3625 1.0321 0.3990 0.132 Uiso 1 1 calc R . . . .
 H16K H 0.4108 1.0182 0.3702 0.132 Uiso 1 1 calc R . . . .
 H16L H 0.3792 1.0676 0.3575 0.132 Uiso 1 1 calc R . . . .
 C168 C 0.2824(2) 1.05102(17) 0.3420(2) 0.097(2) Uani 1 1 d . . . . .
 H16M H 0.2699 1.0457 0.3718 0.145 Uiso 1 1 calc R . . . .
 H16N H 0.2832 1.0823 0.3297 0.145 Uiso 1 1 calc R . . . .
 H16O H 0.2587 1.0421 0.3250 0.145 Uiso 1 1 calc R . . . .
 C169 C 0.3594(3) 1.03132(19) 0.29489(18) 0.096(2) Uani 1 1 d . . . . .
 H16P H 0.3947 1.0138 0.2955 0.144 Uiso 1 1 calc R . . . .
 H16Q H 0.3364 1.0222 0.2775 0.144 Uiso 1 1 calc R . . . .
 H16R H 0.3609 1.0624 0.2822 0.144 Uiso 1 1 calc R . . . .
 C86 C 0.1612(5) 0.9556(6) 0.2156(4) 0.124(5) Uani 0.607(11) 1 d . U P F 1
 H86A H 0.1583 0.9713 0.1848 0.186 Uiso 0.607(11) 1 calc R . P F 1
 H86B H 0.1401 0.9325 0.2222 0.186 Uiso 0.607(11) 1 calc R . P F 1
 H86C H 0.1486 0.9762 0.2325 0.186 Uiso 0.607(11) 1 calc R . P F 1
 C87 C 0.2422(6) 0.9021(4) 0.2007(3) 0.112(4) Uani 0.607(11) 1 d . U P F 1
 H87A H 0.2787 0.8905 0.2098 0.168 Uiso 0.607(11) 1 calc R . P F 1
 H87B H 0.2228 0.8779 0.2067 0.168 Uiso 0.607(11) 1 calc R . P F 1
 H87C H 0.2410 0.9170 0.1698 0.168 Uiso 0.607(11) 1 calc R . P F 1
 C88 C 0.2559(7) 0.9718(5) 0.2158(3) 0.130(5) Uani 0.607(11) 1 d . U P F 1
 H88A H 0.2918 0.9565 0.2237 0.194 Uiso 0.607(11) 1 calc R . P F 1
 H88B H 0.2544 0.9874 0.1850 0.194 Uiso 0.607(11) 1 calc R . P F 1
 H88C H 0.2449 0.9929 0.2325 0.194 Uiso 0.607(11) 1 calc R . P F 1
 C134 C 0.2438(6) 0.6897(4) 0.7160(3) 0.112(4) Uani 0.619(11) 1 d . U P G 1
 H13G H 0.2804 0.6868 0.7239 0.169 Uiso 0.619(11) 1 calc R . P G 1
 H13H H 0.2212 0.6920 0.7408 0.169 Uiso 0.619(11) 1 calc R . P G 1
 H13I H 0.2394 0.6639 0.7074 0.169 Uiso 0.619(11) 1 calc R . P G 1
 C135 C 0.1720(4) 0.7385(4) 0.6637(4) 0.103(4) Uani 0.619(11) 1 d . U P G 1
 H13J H 0.1670 0.7123 0.6562 0.155 Uiso 0.619(11) 1 calc R . P G 1
 H13K H 0.1491 0.7424 0.6878 0.155 Uiso 0.619(11) 1 calc R . P G 1
 H13L H 0.1634 0.7643 0.6387 0.155 Uiso 0.619(11) 1 calc R . P G 1
 C136 C 0.2417(6) 0.7714(4) 0.6886(4) 0.101(4) Uani 0.619(11) 1 d . U P G 1
 H13M H 0.2789 0.7648 0.6963 0.152 Uiso 0.619(11) 1 calc R . P G 1
 H13N H 0.2348 0.7979 0.6643 0.152 Uiso 0.619(11) 1 calc R . P G 1
 H13O H 0.2205 0.7760 0.7134 0.152 Uiso 0.619(11) 1 calc R . P G 1
 C89 C 0.1979(8) 0.9853(4) 0.2235(5) 0.098(6) Uani 0.393(11) 1 d D U P F 2
 H89A H 0.1638 0.9894 0.2376 0.147 Uiso 0.393(11) 1 calc R . P F 2
 H89B H 0.2235 0.9951 0.2379 0.147 Uiso 0.393(11) 1 calc R . P F 2
 H89C H 0.1949 1.0026 0.1932 0.147 Uiso 0.393(11) 1 calc R . P F 2
 C90 C 0.1719(7) 0.9210(6) 0.2066(5) 0.114(6) Uani 0.393(11) 1 d D U P F 2
 H90A H 0.1388 0.9277 0.2213 0.172 Uiso 0.393(11) 1 calc R . P F 2
 H90B H 0.1683 0.9366 0.1758 0.172 Uiso 0.393(11) 1 calc R . P F 2
 H90C H 0.1808 0.8893 0.2102 0.172 Uiso 0.393(11) 1 calc R . P F 2
 C91 C 0.2678(7) 0.9267(7) 0.2058(6) 0.118(6) Uani 0.393(11) 1 d D U P F 2
 H91A H 0.2774 0.8953 0.2086 0.177 Uiso 0.393(11) 1 calc R . P F 2
 H91B H 0.2658 0.9432 0.1753 0.177 Uiso 0.393(11) 1 calc R . P F 2
 H91C H 0.2943 0.9357 0.2200 0.177 Uiso 0.393(11) 1 calc R . P F 2
 C137 C 0.1936(10) 0.6995(8) 0.6966(8) 0.133(9) Uani 0.381(11) 1 d . U P G 2
 H13P H 0.1731 0.6953 0.6741 0.199 Uiso 0.381(11) 1 calc R . P G 2
 H13Q H 0.2158 0.6715 0.7111 0.199 Uiso 0.381(11) 1 calc R . P G 2
 H13R H 0.1699 0.7098 0.7176 0.199 Uiso 0.381(11) 1 calc R . P G 2
 C138 C 0.1882(7) 0.7814(6) 0.6551(6) 0.100(7) Uani 0.381(11) 1 d . U P G 2
 H13S H 0.2093 0.8039 0.6417 0.150 Uiso 0.381(11) 1 calc R . P G 2
 H13T H 0.1658 0.7784 0.6332 0.150 Uiso 0.381(11) 1 calc R . P G 2
 H13U H 0.1664 0.7902 0.6778 0.150 Uiso 0.381(11) 1 calc R . P G 2
 C139 C 0.2600(9) 0.7398(10) 0.7116(7) 0.128(9) Uani 0.381(11) 1 d . U P G 2
 H13V H 0.2820 0.7616 0.6986 0.192 Uiso 0.381(11) 1 calc R . P G 2
 H13W H 0.2362 0.7501 0.7326 0.192 Uiso 0.381(11) 1 calc R . P G 2
 H13X H 0.2822 0.7119 0.7262 0.192 Uiso 0.381(11) 1 calc R . P G 2
 Cr7C Cr 1.19829(3) 0.52386(2) 0.15769(2) 0.05297(17) Uani 0.875 1 d . . P .
 .
 Cr8C Cr 1.15960(4) 0.47596(3) 0.08321(2) 0.0700(2) Uani 0.875 1 d . . P . .
 Cr1C Cr 1.15844(4) 0.36928(3) 0.08416(3) 0.0719(2) Uani 0.875 1 d . . P . .
 Cr2C Cr 1.13469(3) 0.27658(2) 0.16180(2) 0.05832(19) Uani 0.875 1 d . . P .
 .
 Cr3C Cr 1.16963(3) 0.23517(2) 0.26908(3) 0.05755(19) Uani 0.875 1 d . . P .
 .
 Cr4C Cr 1.18889(3) 0.28425(2) 0.34760(2) 0.06070(19) Uani 0.875 1 d . . P .
 .
 Cr5C Cr 1.22378(3) 0.38380(3) 0.34459(2) 0.0617(2) Uani 0.875 1 d . . P . .
 Cr6C Cr 1.22079(3) 0.48575(2) 0.26824(2) 0.05424(18) Uani 0.875 1 d . . P .
 .
 F1C F 1.16103(11) 0.48085(9) 0.14266(8) 0.0652(7) Uani 1 1 d . . . . .
 F2C F 1.18171(11) 0.41076(9) 0.10888(9) 0.0713(7) Uani 1 1 d . . . . .
 F3C F 1.13281(10) 0.33996(8) 0.14186(8) 0.0600(6) Uani 1 1 d . . . . .
 F4C F 1.17513(9) 0.27521(8) 0.21167(8) 0.0546(6) Uani 1 1 d . . . . .
 F5C F 1.15994(9) 0.28584(7) 0.29243(8) 0.0528(6) Uani 1 1 d . . . . .
 F6C F 1.21836(9) 0.33690(8) 0.31776(7) 0.0535(6) Uani 1 1 d . . . . .
 F7C F 1.19518(9) 0.42826(8) 0.29184(8) 0.0547(6) Uani 1 1 d . . . . .
 F8C F 1.22019(9) 0.47548(7) 0.21122(8) 0.0530(6) Uani 1 1 d . . . . .
 O1C O 1.26348(14) 0.50287(13) 0.12691(12) 0.0786(10) Uani 1 1 d . . . . .
 O2C O 1.23471(16) 0.48270(12) 0.07172(12) 0.0773(10) Uani 1 1 d . . . . .
 O3C O 1.17372(16) 0.57055(12) 0.10287(12) 0.0824(11) Uani 1 1 d . . . . .
 O4C O 1.13497(16) 0.54011(13) 0.06005(12) 0.0851(11) Uani 1 1 d . . . . .
 O5C O 1.16018(18) 0.47088(14) 0.02259(12) 0.0894(12) Uani 1 1 d . . . . .
 O6C O 1.18586(17) 0.39756(14) 0.02659(12) 0.0875(12) Uani 1 1 d . . . . .
 O7C O 1.08386(16) 0.46789(13) 0.09199(12) 0.0804(10) Uani 1 1 d . . . . .
 O8C O 1.08839(16) 0.40445(12) 0.07183(12) 0.0770(10) Uani 1 1 d . . . . .
 O9C O 1.22784(14) 0.32876(14) 0.09763(12) 0.0772(10) Uani 1 1 d . . . . .
 O10C O 1.20198(13) 0.26365(11) 0.13181(11) 0.0695(9) Uani 1 1 d . . . . .
 O11C O 1.13519(15) 0.32730(12) 0.05755(11) 0.0745(10) Uani 1 1 d . . . . .
 O12C O 1.09510(13) 0.27964(11) 0.10993(11) 0.0655(9) Uani 1 1 d . . . . .
 O13C O 1.13643(13) 0.21159(11) 0.18064(11) 0.0628(8) Uani 1 1 d . . . . .
 O14C O 1.17983(13) 0.18387(10) 0.24507(12) 0.0681(9) Uani 1 1 d . . . . .
 O15C O 1.06781(11) 0.28565(10) 0.19470(10) 0.0577(8) Uani 1 1 d . . . . .
 O16C O 1.09208(11) 0.24377(10) 0.26291(10) 0.0592(8) Uani 1 1 d . . . . .
 O17C O 1.24739(12) 0.22582(10) 0.27614(11) 0.0639(8) Uani 1 1 d . . . . .
 O18C O 1.25541(13) 0.24673(11) 0.33672(12) 0.0681(9) Uani 1 1 d . . . . .
 O19C O 1.16434(13) 0.19308(10) 0.32694(12) 0.0660(9) Uani 1 1 d . . . . .
 O20C O 1.15873(15) 0.23067(12) 0.37733(11) 0.0742(10) Uani 1 1 d . . . . .
 O21C O 1.21693(16) 0.27938(11) 0.40469(11) 0.0764(10) Uani 1 1 d . . . . .
 O22C O 1.25344(16) 0.33916(12) 0.39827(11) 0.0843(12) Uani 1 1 d . . . . .
 O23C O 1.12342(13) 0.32182(12) 0.35946(11) 0.0672(9) Uani 1 1 d . . . . .
 O24C O 1.15136(15) 0.38251(11) 0.36788(11) 0.0733(10) Uani 1 1 d . . . . .
 O25C O 1.29648(13) 0.38442(11) 0.32242(12) 0.0753(10) Uani 1 1 d . . . . .
 O26C O 1.29483(13) 0.45292(11) 0.27741(12) 0.0748(10) Uani 1 1 d . . . . .
 O27C O 1.22744(18) 0.42803(13) 0.37465(11) 0.0896(12) Uani 1 1 d . . . . .
 O28C O 1.2192(2) 0.49540(12) 0.32675(12) 0.0983(14) Uani 1 1 d . . . . .
 O29C O 1.25111(16) 0.54022(11) 0.24534(12) 0.0780(10) Uani 1 1 d . . . . .
 O30C O 1.23954(15) 0.56418(11) 0.17259(11) 0.0737(10) Uani 1 1 d . . . . .
 O31C O 1.14845(15) 0.52087(12) 0.25982(12) 0.0800(11) Uani 1 1 d . . . . .
 O32C O 1.13469(13) 0.54930(11) 0.18746(12) 0.0695(9) Uani 1 1 d . . . . .
 C170 C 1.2683(2) 0.49680(19) 0.08950(18) 0.0733(14) Uani 1 1 d . . . . .
 C171 C 1.3163(3) 0.5102(2) 0.0613(2) 0.0949(19) Uani 1 1 d . . . . .
 C172 C 1.2944(4) 0.5585(2) 0.0337(3) 0.181(5) Uani 1 1 d . . . . .
 H17A H 1.2831 0.5771 0.0529 0.272 Uiso 1 1 calc R . . . .
 H17B H 1.3219 0.5700 0.0144 0.272 Uiso 1 1 calc R . . . .
 H17C H 1.2645 0.5585 0.0166 0.272 Uiso 1 1 calc R . . . .
 C173 C 1.3338(3) 0.4815(2) 0.0311(2) 0.113(2) Uani 1 1 d . . . . .
 H17D H 1.3639 0.4910 0.0141 0.169 Uiso 1 1 calc R . . . .
 H17E H 1.3437 0.4508 0.0481 0.169 Uiso 1 1 calc R . . . .
 H17F H 1.3050 0.4842 0.0117 0.169 Uiso 1 1 calc R . . . .
 C174 C 1.3628(3) 0.5085(4) 0.0909(3) 0.171(4) Uani 1 1 d . . . . .
 H17G H 1.3510 0.5270 0.1101 0.256 Uiso 1 1 calc R . . . .
 H17H H 1.3747 0.4781 0.1082 0.256 Uiso 1 1 calc R . . . .
 H17I H 1.3917 0.5192 0.0730 0.256 Uiso 1 1 calc R . . . .
 C175 C 1.1462(3) 0.5727(2) 0.07071(18) 0.0823(17) Uani 1 1 d . . . . .
 C176 C 1.1203(4) 0.6195(2) 0.0421(2) 0.116(2) Uani 1 1 d . U . . .
 C177 C 1.0651(4) 0.6299(3) 0.0599(4) 0.213(5) Uani 1 1 d . U . . .
 H17J H 1.0673 0.6293 0.0902 0.319 Uiso 1 1 calc R . . . .
 H17K H 1.0477 0.6591 0.0433 0.319 Uiso 1 1 calc R . . . .
 H17L H 1.0449 0.6080 0.0578 0.319 Uiso 1 1 calc R . . . .
 C178 C 1.1196(5) 0.6199(3) -0.0049(3) 0.212(5) Uani 1 1 d . U . . .
 H17M H 1.1556 0.6132 -0.0150 0.318 Uiso 1 1 calc R . . . .
 H17N H 1.1000 0.5979 -0.0077 0.318 Uiso 1 1 calc R . . . .
 H17O H 1.1028 0.6490 -0.0223 0.318 Uiso 1 1 calc R . . . .
 C179 C 1.1525(4) 0.6537(2) 0.0463(3) 0.153(3) Uani 1 1 d . U . . .
 H17P H 1.1532 0.6536 0.0765 0.229 Uiso 1 1 calc R . . . .
 H17Q H 1.1884 0.6461 0.0364 0.229 Uiso 1 1 calc R . . . .
 H17R H 1.1364 0.6829 0.0288 0.229 Uiso 1 1 calc R . . . .
 C180 C 1.1792(3) 0.4396(3) 0.00638(18) 0.0851(18) Uani 1 1 d . . . . .
 C181 C 1.1953(3) 0.4506(2) -0.0421(2) 0.103(2) Uani 1 1 d . . . . .
 C182 C 1.1932(4) 0.5007(2) -0.0614(2) 0.135(3) Uani 1 1 d . . . . .
 H18A H 1.1578 0.5164 -0.0581 0.203 Uiso 1 1 calc R . . . .
 H18B H 1.2181 0.5102 -0.0461 0.203 Uiso 1 1 calc R . . . .
 H18C H 1.2025 0.5070 -0.0920 0.203 Uiso 1 1 calc R . . . .
 C183 C 1.2497(4) 0.4241(3) -0.0461(2) 0.136(3) Uani 1 1 d . . . . .
 H18D H 1.2493 0.3928 -0.0336 0.204 Uiso 1 1 calc R . . . .
 H18E H 1.2595 0.4297 -0.0766 0.204 Uiso 1 1 calc R . . . .
 H18F H 1.2752 0.4329 -0.0307 0.204 Uiso 1 1 calc R . . . .
 C184 C 1.1543(4) 0.4362(3) -0.0662(2) 0.151(4) Uani 1 1 d . . . . .
 H18G H 1.1195 0.4532 -0.0635 0.226 Uiso 1 1 calc R . . . .
 H18H H 1.1639 0.4415 -0.0967 0.226 Uiso 1 1 calc R . . . .
 H18I H 1.1540 0.4049 -0.0534 0.226 Uiso 1 1 calc R . . . .
 C185 C 1.0626(2) 0.4384(2) 0.08380(17) 0.0736(15) Uani 1 1 d . . . . .
 C186 C 0.9770(3) 0.4828(3) 0.1055(3) 0.161(4) Uani 1 1 d . U . . .
 H18J H 0.9831 0.5099 0.0843 0.242 Uiso 1 1 calc R . . . .
 H18K H 0.9392 0.4838 0.1097 0.242 Uiso 1 1 calc R . . . .
 H18L H 0.9933 0.4800 0.1329 0.242 Uiso 1 1 calc R . . . .
 C187 C 1.0017(3) 0.4420(2) 0.0886(3) 0.103(2) Uani 1 1 d . U . . .
 C188 C 0.9802(4) 0.4454(5) 0.0441(4) 0.227(5) Uani 1 1 d . U . . .
 H18M H 0.9879 0.4720 0.0232 0.341 Uiso 1 1 calc R . . . .
 H18N H 0.9969 0.4197 0.0350 0.341 Uiso 1 1 calc R . . . .
 H18O H 0.9423 0.4466 0.0461 0.341 Uiso 1 1 calc R . . . .
 C189 C 0.9909(3) 0.4008(3) 0.1230(3) 0.163(4) Uani 1 1 d . U . . .
 H18P H 1.0050 0.3998 0.1507 0.244 Uiso 1 1 calc R . . . .
 H18Q H 0.9530 0.4016 0.1257 0.244 Uiso 1 1 calc R . . . .
 H18R H 1.0076 0.3746 0.1146 0.244 Uiso 1 1 calc R . . . .
 C190 C 1.2359(2) 0.2868(2) 0.11245(19) 0.0766(15) Uani 1 1 d . . . . .
 C191 C 1.2915(3) 0.2597(3) 0.1071(3) 0.109(2) Uani 1 1 d . . . . .
 C192 C 1.3143(3) 0.2324(3) 0.1532(3) 0.175(4) Uani 1 1 d . . . . .
 H19A H 1.3196 0.2525 0.1694 0.262 Uiso 1 1 calc R . . . .
 H19B H 1.2896 0.2140 0.1687 0.262 Uiso 1 1 calc R . . . .
 H19C H 1.3478 0.2137 0.1500 0.262 Uiso 1 1 calc R . . . .
 C193 C 1.3299(3) 0.2910(3) 0.0847(3) 0.150(3) Uani 1 1 d . . . . .
 H19D H 1.3334 0.3103 0.1024 0.225 Uiso 1 1 calc R . . . .
 H19E H 1.3643 0.2736 0.0814 0.225 Uiso 1 1 calc R . . . .
 H19F H 1.3162 0.3087 0.0563 0.225 Uiso 1 1 calc R . . . .
 C194 C 1.2832(4) 0.2275(4) 0.0815(4) 0.201(5) Uani 1 1 d . . . . .
 H19G H 1.2588 0.2089 0.0973 0.301 Uiso 1 1 calc R . . . .
 H19H H 1.2687 0.2443 0.0531 0.301 Uiso 1 1 calc R . . . .
 H19I H 1.3168 0.2091 0.0782 0.301 Uiso 1 1 calc R . . . .
 C195 C 1.1049(2) 0.29870(17) 0.07017(17) 0.0668(13) Uani 1 1 d . . . . .
 C196 C 1.0811(3) 0.2846(2) 0.03396(18) 0.0827(17) Uani 1 1 d . . . . .
 C197 C 1.0757(3) 0.3229(2) -0.00874(19) 0.117(3) Uani 1 1 d . . . . .
 H19J H 1.1102 0.3303 -0.0176 0.176 Uiso 1 1 calc R . . . .
 H19K H 1.0614 0.3137 -0.0313 0.176 Uiso 1 1 calc R . . . .
 H19L H 1.0521 0.3486 -0.0041 0.176 Uiso 1 1 calc R . . . .
 C198 C 1.1215(3) 0.2442(2) 0.0278(3) 0.130(3) Uani 1 1 d . . . . .
 H19M H 1.1552 0.2531 0.0188 0.195 Uiso 1 1 calc R . . . .
 H19N H 1.1258 0.2209 0.0551 0.195 Uiso 1 1 calc R . . . .
 H19O H 1.1087 0.2335 0.0057 0.195 Uiso 1 1 calc R . . . .
 C199 C 1.0279(3) 0.2728(2) 0.0480(2) 0.113(2) Uani 1 1 d . . . . .
 H19P H 1.0316 0.2488 0.0748 0.169 Uiso 1 1 calc R . . . .
 H19Q H 1.0042 0.2984 0.0528 0.169 Uiso 1 1 calc R . . . .
 H19R H 1.0135 0.2635 0.0255 0.169 Uiso 1 1 calc R . . . .
 C200 C 1.1600(2) 0.18010(18) 0.21121(19) 0.0669(13) Uani 1 1 d . . . . .
 C201 C 1.1654(3) 0.13208(18) 0.2071(2) 0.0830(17) Uani 1 1 d . . . . .
 C202 C 1.1312(4) 0.1321(2) 0.1705(3) 0.172(5) Uani 1 1 d . . . . .
 H20A H 1.0946 0.1431 0.1762 0.258 Uiso 1 1 calc R . . . .
 H20B H 1.1423 0.1511 0.1434 0.258 Uiso 1 1 calc R . . . .
 H20C H 1.1348 0.1022 0.1682 0.258 Uiso 1 1 calc R . . . .
 C203 C 1.1471(3) 0.1032(2) 0.2512(3) 0.129(3) Uani 1 1 d . . . . .
 H20D H 1.1694 0.1035 0.2744 0.194 Uiso 1 1 calc R . . . .
 H20E H 1.1107 0.1151 0.2568 0.194 Uiso 1 1 calc R . . . .
 H20F H 1.1497 0.0730 0.2499 0.194 Uiso 1 1 calc R . . . .
 C204 C 1.2249(3) 0.1154(2) 0.2028(3) 0.139(3) Uani 1 1 d . . . . .
 H20G H 1.2433 0.1167 0.2278 0.209 Uiso 1 1 calc R . . . .
 H20H H 1.2308 0.0851 0.2013 0.209 Uiso 1 1 calc R . . . .
 H20I H 1.2383 0.1340 0.1765 0.209 Uiso 1 1 calc R . . . .
 C205 C 1.05755(17) 0.26560(15) 0.23384(17) 0.0555(11) Uani 1 1 d . . . . .
 C206 C 0.99969(18) 0.26591(19) 0.24756(17) 0.0729(14) Uani 1 1 d . U . . .
 C207 C 0.9621(2) 0.2980(3) 0.2135(2) 0.129(3) Uani 1 1 d . U . . .
 H20J H 0.9693 0.2914 0.1858 0.193 Uiso 1 1 calc R . . . .
 H20K H 0.9260 0.2952 0.2222 0.193 Uiso 1 1 calc R . . . .
 H20L H 0.9668 0.3280 0.2106 0.193 Uiso 1 1 calc R . . . .
 C208 C 0.9894(3) 0.2181(3) 0.2520(3) 0.168(4) Uani 1 1 d . U . . .
 H20M H 0.9949 0.2119 0.2241 0.252 Uiso 1 1 calc R . . . .
 H20N H 1.0135 0.1966 0.2733 0.252 Uiso 1 1 calc R . . . .
 H20O H 0.9532 0.2163 0.2615 0.252 Uiso 1 1 calc R . . . .
 C209 C 0.9907(3) 0.2742(4) 0.2911(3) 0.165(4) Uani 1 1 d . U . . .
 H20P H 1.0156 0.2529 0.3118 0.248 Uiso 1 1 calc R . . . .
 H20Q H 0.9957 0.3039 0.2890 0.248 Uiso 1 1 calc R . . . .
 H20R H 0.9549 0.2711 0.3006 0.248 Uiso 1 1 calc R . . . .
 C210 C 1.27403(18) 0.22911(16) 0.30735(19) 0.0617(13) Uani 1 1 d . . . . .
 C211 C 1.33369(18) 0.21024(17) 0.3088(2) 0.0751(16) Uani 1 1 d . . . . .
 C212 C 1.3477(2) 0.1787(2) 0.2796(3) 0.122(3) Uani 1 1 d . . . . .
 H21A H 1.3290 0.1540 0.2899 0.183 Uiso 1 1 calc R . . . .
 H21B H 1.3374 0.1946 0.2498 0.183 Uiso 1 1 calc R . . . .
 H21C H 1.3855 0.1675 0.2808 0.183 Uiso 1 1 calc R . . . .
 C213 C 1.3484(2) 0.1820(2) 0.3549(2) 0.119(3) Uani 1 1 d . . . . .
 H21D H 1.3291 0.1576 0.3628 0.178 Uiso 1 1 calc R . . . .
 H21E H 1.3861 0.1702 0.3563 0.178 Uiso 1 1 calc R . . . .
 H21F H 1.3395 0.2000 0.3748 0.178 Uiso 1 1 calc R . . . .
 C214 C 1.3621(2) 0.2490(2) 0.2936(3) 0.161(4) Uani 1 1 d . . . . .
 H21G H 1.3512 0.2657 0.2642 0.242 Uiso 1 1 calc R . . . .
 H21H H 1.3534 0.2679 0.3127 0.242 Uiso 1 1 calc R . . . .
 H21I H 1.3999 0.2382 0.2942 0.242 Uiso 1 1 calc R . . . .
 C215 C 1.15806(18) 0.19590(18) 0.36540(19) 0.0628(13) Uani 1 1 d . . . . .
 C216 C 1.1485(2) 0.15410(17) 0.40073(19) 0.0809(16) Uani 1 1 d D U . . .
 C223 C 1.2431(2) 0.30199(19) 0.41939(16) 0.0674(14) Uani 1 1 d . . . . .
 C224 C 1.2646(3) 0.2819(2) 0.46646(17) 0.0860(18) Uani 1 1 d . . . . .
 C225 C 1.3075(4) 0.2422(2) 0.4668(3) 0.155(4) Uani 1 1 d . . . . .
 H22A H 1.2930 0.2209 0.4569 0.233 Uiso 1 1 calc R . . . .
 H22B H 1.3360 0.2518 0.4475 0.233 Uiso 1 1 calc R . . . .
 H22C H 1.3211 0.2285 0.4961 0.233 Uiso 1 1 calc R . . . .
 C226 C 1.2183(4) 0.2667(4) 0.4951(2) 0.202(6) Uani 1 1 d . . . . .
 H22D H 1.2045 0.2457 0.4843 0.302 Uiso 1 1 calc R . . . .
 H22E H 1.2305 0.2527 0.5248 0.302 Uiso 1 1 calc R . . . .
 H22F H 1.1907 0.2922 0.4944 0.302 Uiso 1 1 calc R . . . .
 C227 C 1.2876(3) 0.3146(2) 0.48183(19) 0.110(2) Uani 1 1 d . . . . .
 H22G H 1.2603 0.3401 0.4817 0.165 Uiso 1 1 calc R . . . .
 H22H H 1.3012 0.3007 0.5111 0.165 Uiso 1 1 calc R . . . .
 H22I H 1.3161 0.3240 0.4626 0.165 Uiso 1 1 calc R . . . .
 C228 C 1.1171(2) 0.3577(2) 0.37095(16) 0.0673(14) Uani 1 1 d . . . . .
 C229 C 1.0629(3) 0.3704(2) 0.3927(3) 0.107(2) Uani 1 1 d . . . . .
 C230 C 1.0187(3) 0.3512(3) 0.3787(4) 0.167(4) Uani 1 1 d . . . . .
 H23A H 1.0291 0.3192 0.3853 0.250 Uiso 1 1 calc R . . . .
 H23B H 0.9865 0.3583 0.3943 0.250 Uiso 1 1 calc R . . . .
 H23C H 1.0127 0.3638 0.3477 0.250 Uiso 1 1 calc R . . . .
 C231 C 1.0736(4) 0.3489(3) 0.4422(3) 0.187(5) Uani 1 1 d . . . . .
 H23D H 1.1015 0.3609 0.4512 0.280 Uiso 1 1 calc R . . . .
 H23E H 1.0416 0.3553 0.4584 0.280 Uiso 1 1 calc R . . . .
 H23F H 1.0844 0.3171 0.4478 0.280 Uiso 1 1 calc R . . . .
 C232 C 1.0498(3) 0.4213(3) 0.3834(4) 0.170(4) Uani 1 1 d . . . . .
 H23G H 1.0790 0.4315 0.3929 0.255 Uiso 1 1 calc R . . . .
 H23H H 1.0442 0.4349 0.3525 0.255 Uiso 1 1 calc R . . . .
 H23I H 1.0180 0.4295 0.3991 0.255 Uiso 1 1 calc R . . . .
 C233 C 1.31848(19) 0.41605(18) 0.29883(16) 0.0633(13) Uani 1 1 d . . . . .
 C234 C 1.3795(2) 0.4082(2) 0.2983(2) 0.0890(18) Uani 1 1 d . . . . .
 C235 C 1.4029(2) 0.35885(19) 0.3018(2) 0.098(2) Uani 1 1 d . . . . .
 H23J H 1.4412 0.3546 0.3014 0.147 Uiso 1 1 calc R . . . .
 H23K H 1.3913 0.3401 0.3287 0.147 Uiso 1 1 calc R . . . .
 H23L H 1.3908 0.3511 0.2774 0.147 Uiso 1 1 calc R . . . .
 C236 C 1.3938(3) 0.4206(2) 0.3394(3) 0.128(3) Uani 1 1 d . . . . .
 H23M H 1.4320 0.4166 0.3416 0.192 Uiso 1 1 calc R . . . .
 H23N H 1.3783 0.4513 0.3368 0.192 Uiso 1 1 calc R . . . .
 H23O H 1.3802 0.4016 0.3652 0.192 Uiso 1 1 calc R . . . .
 C237 C 1.3999(3) 0.4383(2) 0.2560(3) 0.143(4) Uani 1 1 d . . . . .
 H23P H 1.4382 0.4330 0.2563 0.214 Uiso 1 1 calc R . . . .
 H23Q H 1.3878 0.4317 0.2310 0.214 Uiso 1 1 calc R . . . .
 H23R H 1.3864 0.4692 0.2544 0.214 Uiso 1 1 calc R . . . .
 C238 C 1.2230(3) 0.4699(2) 0.36428(18) 0.0858(18) Uani 1 1 d . . . . .
 C239 C 1.2218(4) 0.4909(2) 0.4025(2) 0.119(3) Uani 1 1 d . . . . .
 C240 C 1.1790(5) 0.4782(4) 0.4331(3) 0.214(6) Uani 1 1 d . . . . .
 H24A H 1.1828 0.4462 0.4425 0.321 Uiso 1 1 calc R . . . .
 H24B H 1.1808 0.4891 0.4581 0.321 Uiso 1 1 calc R . . . .
 H24C H 1.1451 0.4911 0.4187 0.321 Uiso 1 1 calc R . . . .
 C241 C 1.2765(5) 0.4678(3) 0.4274(3) 0.186(5) Uani 1 1 d . . . . .
 H24D H 1.3057 0.4754 0.4082 0.279 Uiso 1 1 calc R . . . .
 H24E H 1.2780 0.4781 0.4529 0.279 Uiso 1 1 calc R . . . .
 H24F H 1.2788 0.4359 0.4364 0.279 Uiso 1 1 calc R . . . .
 C242 C 1.2197(4) 0.5411(2) 0.3852(2) 0.159(4) Uani 1 1 d . . . . .
 H24G H 1.2489 0.5469 0.3654 0.239 Uiso 1 1 calc R . . . .
 H24H H 1.1866 0.5550 0.3701 0.239 Uiso 1 1 calc R . . . .
 H24I H 1.2223 0.5531 0.4094 0.239 Uiso 1 1 calc R . . . .
 C243 C 1.2589(2) 0.56507(16) 0.20747(18) 0.0629(12) Uani 1 1 d . . . . .
 C244 C 1.2951(2) 0.59913(18) 0.2041(2) 0.0836(16) Uani 1 1 d . U . . .
 C245 C 1.3101(4) 0.5990(3) 0.2494(3) 0.169(4) Uani 1 1 d . U . . .
 H24J H 1.2784 0.6074 0.2650 0.253 Uiso 1 1 calc R . . . .
 H24K H 1.3279 0.5696 0.2650 0.253 Uiso 1 1 calc R . . . .
 H24L H 1.3335 0.6200 0.2469 0.253 Uiso 1 1 calc R . . . .
 C246 C 1.2643(4) 0.6446(2) 0.1808(4) 0.205(5) Uani 1 1 d . U . . .
 H24M H 1.2326 0.6513 0.1972 0.308 Uiso 1 1 calc R . . . .
 H24N H 1.2861 0.6668 0.1783 0.308 Uiso 1 1 calc R . . . .
 H24O H 1.2546 0.6448 0.1520 0.308 Uiso 1 1 calc R . . . .
 C247 C 1.3442(3) 0.5862(3) 0.1813(3) 0.147(3) Uani 1 1 d . U . . .
 H24P H 1.3621 0.5570 0.1976 0.221 Uiso 1 1 calc R . . . .
 H24Q H 1.3356 0.5855 0.1525 0.221 Uiso 1 1 calc R . . . .
 H24R H 1.3672 0.6075 0.1788 0.221 Uiso 1 1 calc R . . . .
 C248 C 1.12577(19) 0.54931(17) 0.2264(2) 0.0690(14) Uani 1 1 d . . . . .
 C249 C 1.0855(3) 0.5889(2) 0.2356(3) 0.111(2) Uani 1 1 d . . . . .
 C250 C 1.1180(4) 0.6260(3) 0.2288(4) 0.207(6) Uani 1 1 d . . . . .
 H25J H 1.1304 0.6338 0.1990 0.311 Uiso 1 1 calc R . . . .
 H25K H 1.0960 0.6518 0.2347 0.311 Uiso 1 1 calc R . . . .
 H25L H 1.1480 0.6157 0.2484 0.311 Uiso 1 1 calc R . . . .
 C251 C 1.0394(3) 0.6025(3) 0.2028(3) 0.173(4) Uani 1 1 d . . . . .
 H25M H 1.0533 0.6102 0.1734 0.259 Uiso 1 1 calc R . . . .
 H25N H 1.0208 0.5780 0.2068 0.259 Uiso 1 1 calc R . . . .
 H25O H 1.0151 0.6279 0.2075 0.259 Uiso 1 1 calc R . . . .
 C252 C 1.0655(4) 0.5763(3) 0.2830(3) 0.183(5) Uani 1 1 d . . . . .
 H25P H 1.0451 0.5529 0.2871 0.275 Uiso 1 1 calc R . . . .
 H25Q H 1.0955 0.5660 0.3027 0.275 Uiso 1 1 calc R . . . .
 H25R H 1.0435 0.6020 0.2890 0.275 Uiso 1 1 calc R . . . .
 C220 C 1.2053(5) 0.1342(4) 0.4216(5) 0.105(3) Uani 0.497(8) 1 d D U P H 1
 H22J H 1.2303 0.1286 0.3993 0.157 Uiso 0.497(8) 1 calc R . P H 1
 H22K H 1.2163 0.1552 0.4343 0.157 Uiso 0.497(8) 1 calc R . P H 1
 H22L H 1.2041 0.1067 0.4441 0.157 Uiso 0.497(8) 1 calc R . P H 1
 C221 C 1.1378(6) 0.1173(4) 0.3798(4) 0.100(4) Uani 0.497(8) 1 d D U P H 1
 H22M H 1.1661 0.1119 0.3597 0.150 Uiso 0.497(8) 1 calc R . P H 1
 H22N H 1.1364 0.0900 0.4027 0.150 Uiso 0.497(8) 1 calc R . P H 1
 H22O H 1.1044 0.1273 0.3644 0.150 Uiso 0.497(8) 1 calc R . P H 1
 C222 C 1.1084(6) 0.1637(5) 0.4307(6) 0.128(6) Uani 0.497(8) 1 d D U P H 1
 H22P H 1.1037 0.1365 0.4523 0.191 Uiso 0.497(8) 1 calc R . P H 1
 H22Q H 1.1186 0.1838 0.4450 0.191 Uiso 0.497(8) 1 calc R . P H 1
 H22R H 1.0754 0.1775 0.4153 0.191 Uiso 0.497(8) 1 calc R . P H 1
 C217 C 1.1875(6) 0.1166(4) 0.4001(5) 0.105(3) Uani 0.503(8) 1 d . . P H 2
 H21J H 1.1800 0.0910 0.4228 0.157 Uiso 0.503(8) 1 calc R . P H 2
 H21K H 1.1871 0.1109 0.3720 0.157 Uiso 0.503(8) 1 calc R . P H 2
 H21L H 1.2220 0.1221 0.4049 0.157 Uiso 0.503(8) 1 calc R . P H 2
 C218 C 1.0891(6) 0.1505(5) 0.3940(5) 0.118(6) Uani 0.503(8) 1 d . . P H 2
 H21M H 1.0659 0.1779 0.3950 0.177 Uiso 0.503(8) 1 calc R . P H 2
 H21N H 1.0857 0.1455 0.3660 0.177 Uiso 0.503(8) 1 calc R . P H 2
 H21O H 1.0794 0.1260 0.4169 0.177 Uiso 0.503(8) 1 calc R . P H 2
 C219 C 1.1454(6) 0.1630(4) 0.4487(4) 0.093(4) Uani 0.503(8) 1 d . . P H 2
 H21P H 1.1185 0.1888 0.4484 0.139 Uiso 0.503(8) 1 calc R . P H 2
 H21Q H 1.1364 0.1373 0.4704 0.139 Uiso 0.503(8) 1 calc R . P H 2
 H21R H 1.1794 0.1681 0.4557 0.139 Uiso 0.503(8) 1 calc R . P H 2
 Cr8A Cr 0.86152(3) 1.14409(3) 0.02183(2) 0.05645(18) Uani 0.875 1 d . . P .
 .
 Cr1A Cr 0.74661(3) 1.17846(2) -0.03834(2) 0.05312(18) Uani 0.875 1 d . . P .
 .
 Cr2A Cr 0.61540(3) 1.18056(2) -0.01332(2) 0.05078(17) Uani 0.875 1 d . . P .
 .
 Cr3A Cr 0.54913(3) 1.12182(2) 0.07275(2) 0.05253(17) Uani 0.875 1 d . . P .
 .
 Cr4A Cr 0.58358(3) 1.06632(2) 0.17860(2) 0.05229(17) Uani 0.875 1 d . . P .
 .
 Cr5A Cr 0.70012(3) 1.01199(2) 0.23372(2) 0.04995(17) Uani 0.875 1 d . . P .
 .
 Cr6A Cr 0.83186(2) 1.01348(2) 0.21042(2) 0.04583(16) Uani 0.875 1 d . . P .
 .
 Cr7A Cr 0.89095(3) 1.08301(2) 0.12765(2) 0.04945(16) Uani 0.875 1 d . . P .
 .
 F1A F 0.68906(8) 1.15233(7) -0.00656(7) 0.0458(5) Uani 1 1 d . . . . .
 F2A F 0.60538(8) 1.15463(7) 0.04876(7) 0.0482(5) Uani 1 1 d . . . . .
 F3A F 0.59864(9) 1.08136(8) 0.11578(7) 0.0512(6) Uani 1 1 d . . . . .
 F4A F 0.65801(9) 1.06192(8) 0.18804(7) 0.0525(6) Uani 1 1 d . . . . .
 F5A F 0.75960(9) 1.01311(8) 0.19266(7) 0.0522(6) Uani 1 1 d . . . . .
 F6A F 0.82803(9) 1.06727(8) 0.15879(7) 0.0538(6) Uani 1 1 d . . . . .
 F7A F 0.85081(9) 1.09638(8) 0.07283(7) 0.0525(6) Uani 1 1 d . . . . .
 F8A F 0.78547(8) 1.16503(7) 0.01599(7) 0.0480(5) Uani 1 1 d . . . . .
 O1A O 0.70893(11) 1.19106(11) -0.09376(9) 0.0661(9) Uani 1 1 d . . . . .
 O2A O 0.62282(11) 1.20679(10) -0.07624(9) 0.0594(8) Uani 1 1 d . . . . .
 O3A O 0.71408(12) 1.23703(10) -0.03130(11) 0.0642(9) Uani 1 1 d . . . . .
 O4A O 0.63306(12) 1.23295(10) -0.00114(10) 0.0606(8) Uani 1 1 d . . . . .
 O5A O 0.59847(12) 1.12838(11) -0.02702(9) 0.0569(8) Uani 1 1 d . . . . .
 O6A O 0.56965(12) 1.08295(10) 0.03415(9) 0.0568(8) Uani 1 1 d . . . . .
 O7A O 0.54112(11) 1.21089(11) -0.01937(10) 0.0666(9) Uani 1 1 d . . . . .
 O8A O 0.49782(11) 1.16309(11) 0.02945(10) 0.0615(8) Uani 1 1 d . . . . .
 O9A O 0.49194(12) 1.08865(11) 0.09648(10) 0.0628(8) Uani 1 1 d . . . . .
 O10A O 0.50690(11) 1.06989(10) 0.16916(10) 0.0583(8) Uani 1 1 d . . . . .
 O11A O 0.52637(11) 1.16159(10) 0.11044(9) 0.0537(7) Uani 1 1 d . . . . .
 O12A O 0.57052(12) 1.13072(11) 0.17426(10) 0.0594(8) Uani 1 1 d . . . . .
 O13A O 0.59265(11) 1.00345(10) 0.18176(10) 0.0548(7) Uani 1 1 d . . . . .
 O14A O 0.67202(13) 0.96712(10) 0.21277(11) 0.0654(9) Uani 1 1 d . . . . .
 O15A O 0.56700(12) 1.05489(11) 0.24096(10) 0.0635(8) Uani 1 1 d . . . . .
 O16A O 0.63939(13) 1.01057(12) 0.27619(10) 0.0733(10) Uani 1 1 d . . . . .
 O17A O 0.74326(13) 0.96390(12) 0.27929(10) 0.0742(10) Uani 1 1 d . . . . .
 O18A O 0.82890(13) 0.96091(12) 0.26069(10) 0.0728(10) Uani 1 1 d . . . . .
 O19A O 0.71937(13) 1.05820(12) 0.25718(10) 0.0704(9) Uani 1 1 d . . . . .
 O20A O 0.80644(13) 1.05379(13) 0.24661(11) 0.0751(10) Uani 1 1 d . . . . .
 O21A O 0.87149(11) 0.97405(10) 0.17603(9) 0.0556(7) Uani 1 1 d . . . . .
 O22A O 0.91790(11) 1.02038(10) 0.12770(9) 0.0548(7) Uani 1 1 d . . . . .
 O23A O 0.90411(12) 1.01656(11) 0.23015(10) 0.0620(8) Uani 1 1 d . . . . .
 O24A O 0.92920(12) 1.07589(11) 0.18134(10) 0.0658(9) Uani 1 1 d . . . . .
 O25A O 0.95647(12) 1.09850(11) 0.09596(10) 0.0618(8) Uani 1 1 d . . . . .
 O26A O 0.93855(12) 1.12372(12) 0.02434(10) 0.0707(9) Uani 1 1 d . . . . .
 O27A O 0.86486(13) 1.14632(10) 0.12756(10) 0.0640(8) Uani 1 1 d . . . . .
 O28A O 0.86699(13) 1.18537(10) 0.05678(10) 0.0625(8) Uani 1 1 d . . . . .
 O29A O 0.85821(12) 1.10350(11) -0.01358(10) 0.0636(9) Uani 1 1 d . . . . .
 O30A O 0.77779(11) 1.11930(11) -0.04448(10) 0.0594(8) Uani 1 1 d . . . . .
 O31A O 0.87494(12) 1.19071(12) -0.03137(11) 0.0730(10) Uani 1 1 d . . . . .
 O32A O 0.80365(12) 1.20391(11) -0.07405(10) 0.0698(9) Uani 1 1 d . . . . .
 C1 C 0.66045(17) 1.20410(15) -0.10334(14) 0.0552(11) Uani 1 1 d . . . . .
 C2 C 0.6457(2) 1.2169(2) -0.15113(15) 0.0777(15) Uani 1 1 d D U . . .
 C3 C 0.6099(3) 1.1873(3) -0.1588(2) 0.139(3) Uani 1 1 d . U . . .
 H3A H 0.5796 1.1880 -0.1396 0.208 Uiso 1 1 calc R . . . .
 H3B H 0.5980 1.1978 -0.1888 0.208 Uiso 1 1 calc R . . . .
 H3C H 0.6294 1.1571 -0.1530 0.208 Uiso 1 1 calc R . . . .
 C4 C 0.6938(3) 1.2173(4) -0.18007(19) 0.179(4) Uani 1 1 d . U . . .
 H4C H 0.7154 1.2366 -0.1740 0.268 Uiso 1 1 calc R . . . .
 H4D H 0.7141 1.1875 -0.1745 0.268 Uiso 1 1 calc R . . . .
 H4E H 0.6828 1.2281 -0.2103 0.268 Uiso 1 1 calc R . . . .
 C5 C 0.6116(3) 1.2656(3) -0.1622(2) 0.139(3) Uani 1 1 d . U . . .
 H5A H 0.5805 1.2658 -0.1437 0.208 Uiso 1 1 calc R . . . .
 H5B H 0.6327 1.2857 -0.1571 0.208 Uiso 1 1 calc R . . . .
 H5C H 0.6008 1.2751 -0.1924 0.208 Uiso 1 1 calc R . . . .
 C6 C 0.6720(2) 1.25264(16) -0.01348(15) 0.0599(12) Uani 1 1 d . . . . .
 C7 C 0.6675(3) 1.30003(19) -0.0091(2) 0.0949(19) Uani 1 1 d . U . . .
 C8 C 0.6243(4) 1.3088(3) 0.0223(3) 0.165(4) Uani 1 1 d . U . . .
 H8A H 0.6329 1.2884 0.0509 0.248 Uiso 1 1 calc R . . . .
 H8B H 0.6208 1.3390 0.0238 0.248 Uiso 1 1 calc R . . . .
 H8C H 0.5912 1.3046 0.0125 0.248 Uiso 1 1 calc R . . . .
 C9 C 0.7188(4) 1.3041(3) 0.0094(4) 0.170(4) Uani 1 1 d . U . . .
 H9A H 0.7252 1.2829 0.0379 0.255 Uiso 1 1 calc R . . . .
 H9B H 0.7479 1.2982 -0.0099 0.255 Uiso 1 1 calc R . . . .
 H9C H 0.7161 1.3339 0.0120 0.255 Uiso 1 1 calc R . . . .
 C10 C 0.6541(5) 1.3313(2) -0.0529(3) 0.221(5) Uani 1 1 d . U . . .
 H10S H 0.6819 1.3257 -0.0733 0.332 Uiso 1 1 calc R . . . .
 H10T H 0.6210 1.3272 -0.0627 0.332 Uiso 1 1 calc R . . . .
 H10U H 0.6506 1.3615 -0.0514 0.332 Uiso 1 1 calc R . . . .
 C11 C 0.58394(17) 1.09217(17) -0.00542(14) 0.0551(11) Uani 1 1 d . . . . .
 C12 C 0.5828(2) 1.05743(19) -0.03065(17) 0.0718(14) Uani 1 1 d . U . . .
 C13 C 0.6326(4) 1.0521(3) -0.0563(3) 0.166(4) Uani 1 1 d . U . . .
 H13Y H 0.6625 1.0407 -0.0366 0.248 Uiso 1 1 calc R . . . .
 H H 0.6309 1.0316 -0.0730 0.248 Uiso 1 1 calc R . . . .
 HA H 0.6367 1.0806 -0.0759 0.248 Uiso 1 1 calc R . . . .
 C14 C 0.5341(4) 1.0753(3) -0.0593(3) 0.154(3) Uani 1 1 d . U . . .
 H14S H 0.5029 1.0781 -0.0413 0.230 Uiso 1 1 calc R . . . .
 H14T H 0.5371 1.1040 -0.0789 0.230 Uiso 1 1 calc R . . . .
 H14U H 0.5312 1.0550 -0.0761 0.230 Uiso 1 1 calc R . . . .
 C15 C 0.5779(3) 1.0128(2) 0.0008(2) 0.110(2) Uani 1 1 d . U . . .
 H15S H 0.5457 1.0158 0.0177 0.164 Uiso 1 1 calc R . . . .
 H15T H 0.5768 0.9916 -0.0154 0.164 Uiso 1 1 calc R . . . .
 H15U H 0.6081 1.0023 0.0203 0.164 Uiso 1 1 calc R . . . .
 C16 C 0.49951(17) 1.19837(18) -0.00134(15) 0.0603(12) Uani 1 1 d . . . . .
 C17 C 0.4471(2) 1.2301(2) -0.01734(17) 0.0927(19) Uani 1 1 d . U . . .
 C18 C 0.4507(3) 1.2539(3) -0.0648(2) 0.137(3) Uani 1 1 d . U . . .
 H18S H 0.4799 1.2699 -0.0695 0.206 Uiso 1 1 calc R . . . .
 H18T H 0.4564 1.2326 -0.0815 0.206 Uiso 1 1 calc R . . . .
 H18U H 0.4180 1.2747 -0.0741 0.206 Uiso 1 1 calc R . . . .
 C19 C 0.4396(3) 1.2641(3) 0.0080(3) 0.189(4) Uani 1 1 d . U . . .
 H19S H 0.4686 1.2802 0.0019 0.284 Uiso 1 1 calc R . . . .
 H19T H 0.4065 1.2846 -0.0006 0.284 Uiso 1 1 calc R . . . .
 H19U H 0.4386 1.2492 0.0389 0.284 Uiso 1 1 calc R . . . .
 C20 C 0.4026(3) 1.2050(4) -0.0083(4) 0.235(5) Uani 1 1 d . U . . .
 H20S H 0.4015 1.1901 0.0225 0.352 Uiso 1 1 calc R . . . .
 H20T H 0.3695 1.2254 -0.0171 0.352 Uiso 1 1 calc R . . . .
 H20U H 0.4079 1.1832 -0.0246 0.352 Uiso 1 1 calc R . . . .
 C21 C 0.47849(17) 1.07414(16) 0.13620(15) 0.0561(11) Uani 1 1 d . . . . .
 C22 C 0.42351(19) 1.06257(18) 0.14505(17) 0.0682(13) Uani 1 1 d . U . . .
 C23 C 0.4239(3) 1.0219(3) 0.1839(3) 0.155(3) Uani 1 1 d . U . . .
 H23S H 0.4452 0.9963 0.1771 0.233 Uiso 1 1 calc R . . . .
 H23T H 0.4387 1.0267 0.2089 0.233 Uiso 1 1 calc R . . . .
 H23U H 0.3880 1.0169 0.1904 0.233 Uiso 1 1 calc R . . . .
 C24 C 0.4038(3) 1.0523(4) 0.1071(3) 0.194(5) Uani 1 1 d . U . . .
 H24S H 0.4278 1.0274 0.1012 0.292 Uiso 1 1 calc R . . . .
 H24T H 0.3689 1.0448 0.1136 0.292 Uiso 1 1 calc R . . . .
 H24U H 0.4018 1.0779 0.0819 0.292 Uiso 1 1 calc R . . . .
 C25 C 0.3903(3) 1.1003(3) 0.1578(4) 0.186(4) Uani 1 1 d . U . . .
 H25S H 0.4061 1.1046 0.1827 0.279 Uiso 1 1 calc R . . . .
 H25T H 0.3880 1.1270 0.1337 0.279 Uiso 1 1 calc R . . . .
 H25U H 0.3551 1.0938 0.1655 0.279 Uiso 1 1 calc R . . . .
 C26 C 0.53881(17) 1.16130(16) 0.14831(14) 0.0533(11) Uani 1 1 d . . . . .
 C27 C 0.51347(19) 1.20171(18) 0.16415(17) 0.0663(13) Uani 1 1 d . U . . .
 C28 C 0.5548(3) 1.2200(2) 0.1808(2) 0.115(2) Uani 1 1 d . U . . .
 H28V H 0.5782 1.1960 0.2006 0.173 Uiso 1 1 calc R . . . .
 H28W H 0.5751 1.2348 0.1566 0.173 Uiso 1 1 calc R . . . .
 H28X H 0.5378 1.2411 0.1961 0.173 Uiso 1 1 calc R . . . .
 C29 C 0.4745(3) 1.2331(2) 0.1339(3) 0.143(3) Uani 1 1 d . U . . .
 H29A H 0.4501 1.2173 0.1255 0.214 Uiso 1 1 calc R . . . .
 H29B H 0.4551 1.2545 0.1477 0.214 Uiso 1 1 calc R . . . .
 H29C H 0.4923 1.2483 0.1082 0.214 Uiso 1 1 calc R . . . .
 C30 C 0.4833(3) 1.1823(3) 0.2081(2) 0.133(3) Uani 1 1 d . U . . .
 H30K H 0.5083 1.1612 0.2290 0.199 Uiso 1 1 calc R . . . .
 H30L H 0.4670 1.2063 0.2200 0.199 Uiso 1 1 calc R . . . .
 H30M H 0.4562 1.1675 0.2021 0.199 Uiso 1 1 calc R . . . .
 C31 C 0.62615(19) 0.96846(16) 0.19969(14) 0.0576(12) Uani 1 1 d . . . . .
 C32 C 0.60508(18) 0.92426(16) 0.20803(17) 0.0621(12) Uani 1 1 d . . . . .
 C33 C 0.6506(2) 0.88433(15) 0.21328(18) 0.0689(14) Uani 1 1 d . . . . .
 H33K H 0.6742 0.8836 0.2361 0.103 Uiso 1 1 calc R . . . .
 H33L H 0.6364 0.8572 0.2209 0.103 Uiso 1 1 calc R . . . .
 H33M H 0.6700 0.8871 0.1861 0.103 Uiso 1 1 calc R . . . .
 C34 C 0.5663(2) 0.92688(19) 0.1719(2) 0.0901(18) Uani 1 1 d . . . . .
 H34A H 0.5381 0.9523 0.1694 0.135 Uiso 1 1 calc R . . . .
 H34B H 0.5850 0.9299 0.1444 0.135 Uiso 1 1 calc R . . . .
 H34C H 0.5514 0.9001 0.1792 0.135 Uiso 1 1 calc R . . . .
 C35 C 0.5755(2) 0.92043(17) 0.2519(2) 0.0851(18) Uani 1 1 d . . . . .
 H35G H 0.5467 0.9455 0.2488 0.128 Uiso 1 1 calc R . . . .
 H35H H 0.5614 0.8932 0.2604 0.128 Uiso 1 1 calc R . . . .
 H35I H 0.5998 0.9202 0.2740 0.128 Uiso 1 1 calc R . . . .
 C36 C 0.59333(19) 1.03195(17) 0.27516(14) 0.0588(12) Uani 1 1 d . . . . .
 C37 C 0.5631(2) 1.0288(2) 0.31847(15) 0.0767(15) Uani 1 1 d . U . . .
 C38 C 0.5225(4) 1.0707(3) 0.3157(2) 0.154(3) Uani 1 1 d . U . . .
 H38A H 0.4994 1.0765 0.2910 0.231 Uiso 1 1 calc R . . . .
 H38B H 0.5016 1.0668 0.3422 0.231 Uiso 1 1 calc R . . . .
 H38C H 0.5404 1.0955 0.3121 0.231 Uiso 1 1 calc R . . . .
 C39 C 0.5297(3) 0.9923(2) 0.32525(19) 0.106(2) Uani 1 1 d . U . . .
 H39A H 0.5048 1.0001 0.3015 0.159 Uiso 1 1 calc R . . . .
 H39B H 0.5528 0.9644 0.3259 0.159 Uiso 1 1 calc R . . . .
 H39C H 0.5107 0.9894 0.3525 0.159 Uiso 1 1 calc R . . . .
 C40 C 0.6015(3) 1.0161(4) 0.3556(2) 0.193(4) Uani 1 1 d . U . . .
 H40A H 0.6259 0.9891 0.3550 0.289 Uiso 1 1 calc R . . . .
 H40B H 0.6211 1.0397 0.3529 0.289 Uiso 1 1 calc R . . . .
 H40C H 0.5822 1.0111 0.3829 0.289 Uiso 1 1 calc R . . . .
 C41 C 0.79167(19) 0.94811(16) 0.28513(14) 0.0575(12) Uani 1 1 d . . . . .
 C42 C 0.8080(2) 0.90818(19) 0.32617(16) 0.0729(15) Uani 1 1 d . . . . .
 C43 C 0.7612(2) 0.9039(2) 0.35820(17) 0.0939(19) Uani 1 1 d . . . . .
 H43A H 0.7518 0.9306 0.3676 0.141 Uiso 1 1 calc R . . . .
 H43B H 0.7311 0.8998 0.3439 0.141 Uiso 1 1 calc R . . . .
 H43C H 0.7712 0.8785 0.3833 0.141 Uiso 1 1 calc R . . . .
 C44 C 0.8559(3) 0.9173(2) 0.34739(19) 0.106(2) Uani 1 1 d . . . . .
 H44A H 0.8450 0.9435 0.3574 0.158 Uiso 1 1 calc R . . . .
 H44B H 0.8685 0.8921 0.3719 0.158 Uiso 1 1 calc R . . . .
 H44C H 0.8840 0.9220 0.3261 0.158 Uiso 1 1 calc R . . . .
 C45 C 0.8246(2) 0.86686(19) 0.3102(2) 0.0905(18) Uani 1 1 d . . . . .
 H45A H 0.8540 0.8708 0.2902 0.136 Uiso 1 1 calc R . . . .
 H45B H 0.8351 0.8412 0.3348 0.136 Uiso 1 1 calc R . . . .
 H45C H 0.7951 0.8625 0.2955 0.136 Uiso 1 1 calc R . . . .
 C46 C 0.76354(19) 1.06732(16) 0.26334(14) 0.0560(11) Uani 1 1 d . . . . .
 C47 C 0.7675(2) 1.09438(19) 0.29484(17) 0.0723(14) Uani 1 1 d . . . . .
 C48 C 0.7909(3) 1.0588(2) 0.33798(17) 0.107(2) Uani 1 1 d . . . . .
 H48A H 0.7946 1.0735 0.3598 0.160 Uiso 1 1 calc R . . . .
 H48B H 0.7671 1.0379 0.3486 0.160 Uiso 1 1 calc R . . . .
 H48C H 0.8252 1.0430 0.3319 0.160 Uiso 1 1 calc R . . . .
 C49 C 0.8067(2) 1.1257(2) 0.2769(2) 0.097(2) Uani 1 1 d . . . . .
 H49A H 0.8092 1.1429 0.2969 0.146 Uiso 1 1 calc R . . . .
 H49B H 0.8412 1.1086 0.2736 0.146 Uiso 1 1 calc R . . . .
 H49C H 0.7944 1.1456 0.2489 0.146 Uiso 1 1 calc R . . . .
 C50 C 0.7128(2) 1.1193(2) 0.3037(2) 0.100(2) Uani 1 1 d . . . . .
 H50A H 0.7164 1.1362 0.3237 0.149 Uiso 1 1 calc R . . . .
 H50B H 0.6977 1.1393 0.2765 0.149 Uiso 1 1 calc R . . . .
 H50C H 0.6899 1.0982 0.3163 0.149 Uiso 1 1 calc R . . . .
 C51 C 0.91018(17) 0.98201(16) 0.14949(14) 0.0520(11) Uani 1 1 d . . . . .
 C52 C 0.95142(18) 0.94242(16) 0.14394(15) 0.0585(12) Uani 1 1 d . . . . .
 C53 C 0.9356(2) 0.89758(17) 0.16891(18) 0.0761(15) Uani 1 1 d . . . . .
 H53A H 0.9625 0.8735 0.1647 0.114 Uiso 1 1 calc R . . . .
 H53B H 0.9324 0.8955 0.1997 0.114 Uiso 1 1 calc R . . . .
 H53C H 0.9020 0.8957 0.1580 0.114 Uiso 1 1 calc R . . . .
 C54 C 1.00368(18) 0.94624(17) 0.16308(17) 0.0698(14) Uani 1 1 d . . . . .
 H54A H 1.0312 0.9219 0.1604 0.105 Uiso 1 1 calc R . . . .
 H54B H 1.0139 0.9741 0.1473 0.105 Uiso 1 1 calc R . . . .
 H54C H 0.9985 0.9451 0.1935 0.105 Uiso 1 1 calc R . . . .
 C55 C 0.9591(2) 0.94620(19) 0.09492(17) 0.0845(17) Uani 1 1 d . . . . .
 H55A H 0.9851 0.9213 0.0913 0.127 Uiso 1 1 calc R . . . .
 H55B H 0.9258 0.9461 0.0824 0.127 Uiso 1 1 calc R . . . .
 H55C H 0.9713 0.9736 0.0803 0.127 Uiso 1 1 calc R . . . .
 C56 C 0.93171(18) 1.04673(17) 0.21840(15) 0.0562(12) Uani 1 1 d . . . . .
 C57 C 0.97345(18) 1.04881(18) 0.25038(16) 0.0638(13) Uani 1 1 d . . . . .
 C58 C 0.9606(2) 1.0229(2) 0.29757(16) 0.0859(17) Uani 1 1 d . . . . .
 H58A H 0.9602 0.9924 0.2988 0.129 Uiso 1 1 calc R . . . .
 H58B H 0.9873 1.0238 0.3173 0.129 Uiso 1 1 calc R . . . .
 H58C H 0.9262 1.0365 0.3060 0.129 Uiso 1 1 calc R . . . .
 C59 C 1.0275(2) 1.0268(2) 0.2353(2) 0.0932(19) Uani 1 1 d . . . . .
 H59A H 1.0265 0.9962 0.2371 0.140 Uiso 1 1 calc R . . . .
 H59B H 1.0342 1.0427 0.2055 0.140 Uiso 1 1 calc R . . . .
 H59C H 1.0553 1.0277 0.2539 0.140 Uiso 1 1 calc R . . . .
 C60 C 0.9742(2) 1.0964(2) 0.2478(2) 0.0927(19) Uani 1 1 d . . . . .
 H60A H 1.0004 1.0974 0.2679 0.139 Uiso 1 1 calc R . . . .
 H60B H 0.9831 1.1120 0.2184 0.139 Uiso 1 1 calc R . . . .
 H60C H 0.9396 1.1104 0.2555 0.139 Uiso 1 1 calc R . . . .
 C61 C 0.97021(17) 1.10927(16) 0.05654(16) 0.0559(11) Uani 1 1 d . . . . .
 C62 C 1.02953(17) 1.10549(17) 0.04552(17) 0.0657(13) Uani 1 1 d . U . . .
 C63 C 1.0413(2) 1.0943(3) 0.0039(2) 0.142(3) Uani 1 1 d . U . . .
 H63A H 1.0192 1.1158 -0.0189 0.212 Uiso 1 1 calc R . . . .
 H63B H 1.0782 1.0950 -0.0035 0.212 Uiso 1 1 calc R . . . .
 H63C H 1.0343 1.0650 0.0069 0.212 Uiso 1 1 calc R . . . .
 C64 C 1.0631(2) 1.0729(2) 0.0822(2) 0.108(2) Uani 1 1 d . U . . .
 H64A H 1.0545 1.0811 0.1090 0.163 Uiso 1 1 calc R . . . .
 H64B H 1.0563 1.0433 0.0858 0.163 Uiso 1 1 calc R . . . .
 H64C H 1.1002 1.0734 0.0754 0.163 Uiso 1 1 calc R . . . .
 C65 C 1.0426(3) 1.1519(3) 0.0412(4) 0.176(4) Uani 1 1 d . U . . .
 H65A H 1.0349 1.1592 0.0685 0.264 Uiso 1 1 calc R . . . .
 H65B H 1.0797 1.1515 0.0343 0.264 Uiso 1 1 calc R . . . .
 H65C H 1.0213 1.1739 0.0182 0.264 Uiso 1 1 calc R . . . .
 C66 C 0.86803(18) 1.18099(16) 0.09745(16) 0.0589(12) Uani 1 1 d . . . . .
 C67 C 0.8767(3) 1.2208(2) 0.1125(2) 0.0871(17) Uani 1 1 d . U . . .
 C68 C 0.9380(3) 1.2140(3) 0.1168(3) 0.175(4) Uani 1 1 d . U . . .
 H68A H 0.9506 1.1862 0.1385 0.262 Uiso 1 1 calc R . . . .
 H68B H 0.9544 1.2133 0.0890 0.262 Uiso 1 1 calc R . . . .
 H68C H 0.9471 1.2383 0.1256 0.262 Uiso 1 1 calc R . . . .
 C69 C 0.8537(3) 1.2202(2) 0.1567(2) 0.0983(19) Uani 1 1 d . U . . .
 H69A H 0.8675 1.1921 0.1775 0.147 Uiso 1 1 calc R . . . .
 H69B H 0.8631 1.2441 0.1658 0.147 Uiso 1 1 calc R . . . .
 H69C H 0.8155 1.2240 0.1555 0.147 Uiso 1 1 calc R . . . .
 C70 C 0.8569(5) 1.2628(2) 0.0796(3) 0.191(4) Uani 1 1 d . U . . .
 H70A H 0.8726 1.2620 0.0516 0.286 Uiso 1 1 calc R . . . .
 H70B H 0.8188 1.2670 0.0776 0.286 Uiso 1 1 calc R . . . .
 H70C H 0.8664 1.2872 0.0880 0.286 Uiso 1 1 calc R . . . .
 C71 C 0.82261(18) 1.09503(15) -0.03451(13) 0.0528(11) Uani 1 1 d . . . . .
 C72 C 0.8356(2) 1.05290(17) -0.04934(16) 0.0701(13) Uani 1 1 d D U . . .
 C79 C 0.85122(18) 1.20578(15) -0.06732(15) 0.0572(12) Uani 1 1 d . . . . .
 C80 C 0.8831(2) 1.22658(18) -0.10818(17) 0.0745(15) Uani 1 1 d . U . . .
 C81 C 0.9033(4) 1.1895(3) -0.1284(3) 0.169(4) Uani 1 1 d . U . . .
 H81A H 0.9263 1.1659 -0.1080 0.253 Uiso 1 1 calc R . . . .
 H81B H 0.8737 1.1783 -0.1357 0.253 Uiso 1 1 calc R . . . .
 H81C H 0.9230 1.2006 -0.1546 0.253 Uiso 1 1 calc R . . . .
 C82 C 0.9298(3) 1.2422(3) -0.0948(2) 0.134(3) Uani 1 1 d . U . . .
 H82A H 0.9524 1.2173 -0.0753 0.201 Uiso 1 1 calc R . . . .
 H82B H 0.9497 1.2544 -0.1205 0.201 Uiso 1 1 calc R . . . .
 H82C H 0.9172 1.2647 -0.0801 0.201 Uiso 1 1 calc R . . . .
 C83 C 0.8472(3) 1.2644(2) -0.1385(2) 0.128(3) Uani 1 1 d . U . . .
 H83A H 0.8350 1.2875 -0.1244 0.193 Uiso 1 1 calc R . . . .
 H83B H 0.8663 1.2762 -0.1648 0.193 Uiso 1 1 calc R . . . .
 H83C H 0.8170 1.2538 -0.1459 0.193 Uiso 1 1 calc R . . . .
 C76 C 0.7883(5) 1.0345(5) -0.0537(7) 0.113(5) Uani 0.613(17) 1 d . U P I 1
 H76A H 0.7698 1.0283 -0.0261 0.170 Uiso 0.613(17) 1 calc R . P I 1
 H76B H 0.7651 1.0559 -0.0758 0.170 Uiso 0.613(17) 1 calc R . P I 1
 H76C H 0.7992 1.0074 -0.0620 0.170 Uiso 0.613(17) 1 calc R . P I 1
 C77 C 0.8745(7) 1.0167(4) -0.0125(4) 0.107(5) Uani 0.613(17) 1 d . U P I 1
 H77A H 0.9056 1.0286 -0.0095 0.160 Uiso 0.613(17) 1 calc R . P I 1
 H77B H 0.8560 1.0103 0.0151 0.160 Uiso 0.613(17) 1 calc R . P I 1
 H77C H 0.8852 0.9897 -0.0212 0.160 Uiso 0.613(17) 1 calc R . P I 1
 C78 C 0.8667(5) 1.0635(5) -0.0906(4) 0.084(3) Uani 0.613(17) 1 d . U P I 1
 H78A H 0.8971 1.0754 -0.0859 0.126 Uiso 0.613(17) 1 calc R . P I 1
 H78B H 0.8786 1.0367 -0.0995 0.126 Uiso 0.613(17) 1 calc R . P I 1
 H78C H 0.8446 1.0852 -0.1133 0.126 Uiso 0.613(17) 1 calc R . P I 1
 C73 C 0.7891(7) 1.0565(9) -0.0833(7) 0.111(6) Uani 0.387(17) 1 d D U P I 2
 H73A H 0.7955 1.0304 -0.0937 0.167 Uiso 0.387(17) 1 calc R . P I 2
 H73B H 0.7552 1.0586 -0.0686 0.167 Uiso 0.387(17) 1 calc R . P I 2
 H73C H 0.7890 1.0828 -0.1077 0.167 Uiso 0.387(17) 1 calc R . P I 2
 C74 C 0.8336(9) 1.0108(5) -0.0116(5) 0.086(5) Uani 0.387(17) 1 d D U P I 2
 H74A H 0.8420 0.9850 -0.0224 0.129 Uiso 0.387(17) 1 calc R . P I 2
 H74B H 0.8591 1.0085 0.0105 0.129 Uiso 0.387(17) 1 calc R . P I 2
 H74C H 0.7984 1.0124 0.0010 0.129 Uiso 0.387(17) 1 calc R . P I 2
 C75 C 0.8882(8) 1.0519(9) -0.0749(7) 0.106(7) Uani 0.387(17) 1 d D U P I 2
 H75A H 0.8961 1.0251 -0.0842 0.159 Uiso 0.387(17) 1 calc R . P I 2
 H75B H 0.8851 1.0775 -0.1002 0.159 Uiso 0.387(17) 1 calc R . P I 2
 H75C H 0.9165 1.0523 -0.0564 0.159 Uiso 0.387(17) 1 calc R . P I 2
 Co1A Co 0.78873(2) 0.62411(2) 0.26790(2) 0.05248(16) Uani 0.3333 1 d . . P .
 .
 Co2A Co 0.74420(2) 0.73297(2) 0.23531(2) 0.05125(15) Uani 0.3333 1 d . . P .
 .
 Co3 Co 0.67016(2) 0.66579(2) 0.29916(2) 0.05577(16) Uani 0.3333 1 d . . P . .
 Ni1A Ni 0.74661(3) 1.17846(2) -0.03834(2) 0.05312(18) Uani 0.125 1 d . . P .
 .
 Ni2A Ni 0.61540(3) 1.18056(2) -0.01332(2) 0.05078(17) Uani 0.125 1 d . . P .
 .
 Ni3A Ni 0.54913(3) 1.12182(2) 0.07275(2) 0.05253(17) Uani 0.125 1 d . . P .
 .
 Ni4A Ni 0.58358(3) 1.06632(2) 0.17860(2) 0.05229(17) Uani 0.125 1 d . . P .
 .
 Ni5A Ni 0.70012(3) 1.01199(2) 0.23372(2) 0.04995(17) Uani 0.125 1 d . . P .
 .
 Ni6A Ni 0.83186(2) 1.01348(2) 0.21042(2) 0.04583(16) Uani 0.125 1 d . . P .
 .
 Ni7A Ni 0.89095(3) 1.08301(2) 0.12765(2) 0.04945(16) Uani 0.125 1 d . . P .
 .
 Ni8A Ni 0.86152(3) 1.14409(3) 0.02183(2) 0.05645(18) Uani 0.125 1 d . . P .
 .
 Ni1B Ni 0.18752(3) 0.84079(2) 0.34736(2) 0.04942(16) Uani 0.125 1 d . . P .
 .
 Ni2B Ni 0.13491(3) 0.75637(2) 0.41716(2) 0.05126(17) Uani 0.125 1 d . . P .
 .
 Ni3B Ni 0.17905(3) 0.67666(2) 0.51160(2) 0.05730(19) Uani 0.125 1 d . . P .
 .
 Ni4B Ni 0.28317(3) 0.66311(2) 0.57979(2) 0.05234(17) Uani 0.125 1 d . . P .
 .
 Ni5B Ni 0.36629(3) 0.73014(2) 0.59284(2) 0.05180(17) Uani 0.125 1 d . . P .
 .
 Ni6B Ni 0.40721(3) 0.82494(2) 0.52998(2) 0.05285(18) Uani 0.125 1 d . . P .
 .
 Ni7B Ni 0.38252(2) 0.88924(2) 0.42559(2) 0.04294(15) Uani 0.125 1 d . . P .
 .
 Ni8B Ni 0.27721(2) 0.90304(2) 0.35844(2) 0.04447(15) Uani 0.125 1 d . . P .
 .
 Ni1C Ni 1.15844(4) 0.36928(3) 0.08416(3) 0.0719(2) Uani 0.125 1 d . . P . .
 Ni2C Ni 1.13469(3) 0.27658(2) 0.16180(2) 0.05832(19) Uani 0.125 1 d . . P .
 .
 Ni3C Ni 1.16963(3) 0.23517(2) 0.26908(3) 0.05755(19) Uani 0.125 1 d . . P .
 .
 Ni4C Ni 1.18889(3) 0.28425(2) 0.34760(2) 0.06070(19) Uani 0.125 1 d . . P .
 .
 Ni5C Ni 1.22378(3) 0.38380(3) 0.34459(2) 0.0617(2) Uani 0.125 1 d . . P . .
 Ni6C Ni 1.22079(3) 0.48575(2) 0.26824(2) 0.05424(18) Uani 0.125 1 d . . P .
 .
 Ni7C Ni 1.19829(3) 0.52386(2) 0.15769(2) 0.05297(17) Uani 0.125 1 d . . P .
 .
 Ni8C Ni 1.15960(4) 0.47596(3) 0.08321(2) 0.0700(2) Uani 0.125 1 d . . P . .

loop_
  _atom_site_aniso_label
  _atom_site_aniso_U_11
  _atom_site_aniso_U_22
  _atom_site_aniso_U_33
  _atom_site_aniso_U_23
  _atom_site_aniso_U_13
  _atom_site_aniso_U_12
 Fe1 0.0431(3) 0.0600(4) 0.0570(4) -0.0212(3) 0.0086(3) -0.0112(3)
 Fe2 0.0463(3) 0.0650(4) 0.0436(3) -0.0201(3) 0.0005(3) -0.0059(3)
 Fe3 0.0446(3) 0.0746(5) 0.0497(4) -0.0245(3) 0.0066(3) -0.0058(3)
 O1 0.068(2) 0.081(2) 0.075(2) -0.041(2) 0.0278(18) -0.0221(19)
 O2 0.075(2) 0.065(2) 0.0445(17) -0.0203(16) 0.0066(15) -0.0123(17)
 O3 0.0450(18) 0.101(3) 0.067(2) -0.001(2) 0.0017(16) -0.0089(18)
 O4 0.0529(19) 0.078(2) 0.061(2) -0.0052(17) -0.0073(15) -0.0114(17)
 O5 0.0497(18) 0.062(2) 0.077(2) -0.0098(18) -0.0062(16) -0.0120(16)
 O6 0.0435(17) 0.063(2) 0.112(3) -0.033(2) -0.0053(17) -0.0079(16)
 O7 0.092(2) 0.068(2) 0.0469(19) -0.0158(17) 0.0156(17) -0.0151(19)
 O8 0.123(3) 0.064(2) 0.074(3) -0.021(2) 0.051(2) -0.018(2)
 O9 0.0631(19) 0.067(2) 0.0538(19) -0.0186(16) 0.0052(15) 0.0034(16)
 O10 0.0557(19) 0.087(2) 0.055(2) -0.0140(18) 0.0117(15) -0.0102(17)
 O11 0.0559(19) 0.061(2) 0.079(2) -0.0262(18) 0.0029(16) -0.0117(16)
 O12 0.0567(19) 0.099(3) 0.079(2) -0.038(2) 0.0199(17) -0.0347(19)
 O13 0.0436(15) 0.0627(19) 0.0474(16) -0.0200(14) 0.0057(12) -0.0094(13)
 N1 0.056(2) 0.059(2) 0.043(2) -0.0173(18) 0.0001(16) -0.0057(18)
 N2 0.0484(19) 0.064(2) 0.0343(18) -0.0047(17) 0.0034(14) -0.0109(17)
 N3 0.046(2) 0.062(2) 0.072(3) -0.030(2) 0.0136(19) -0.0118(18)
 N4 0.050(2) 0.065(3) 0.109(4) -0.037(3) 0.003(2) -0.005(2)
 N5 0.051(2) 0.079(3) 0.060(2) -0.025(2) 0.0107(18) -0.011(2)
 N6 0.0381(17) 0.056(2) 0.055(2) -0.0193(18) 0.0075(15) -0.0142(16)
 C253 0.134(5) 0.081(4) 0.053(3) -0.031(3) 0.043(3) -0.040(4)
 C254 0.224(8) 0.098(5) 0.075(4) -0.032(4) 0.063(5) -0.030(5)
 C255 0.356(14) 0.179(8) 0.198(11) -0.065(7) 0.188(10) -0.111(9)
 C256 0.306(12) 0.354(16) 0.075(6) -0.073(8) -0.012(7) -0.059(10)
 C257 0.276(11) 0.173(8) 0.123(7) -0.049(6) 0.098(7) 0.010(7)
 C258 0.045(2) 0.060(3) 0.065(3) -0.024(3) 0.010(2) -0.013(2)
 C259 0.051(3) 0.078(4) 0.112(4) -0.038(3) -0.017(3) -0.008(2)
 C266 0.046(2) 0.081(4) 0.044(3) -0.030(3) -0.0035(19) 0.003(2)
 C267 0.056(3) 0.084(4) 0.060(3) -0.026(3) -0.015(2) -0.002(3)
 C268 0.076(4) 0.083(4) 0.074(4) -0.010(3) -0.030(3) 0.000(3)
 C269 0.060(3) 0.102(4) 0.094(4) -0.039(4) -0.003(3) 0.009(3)
 C270 0.081(4) 0.103(4) 0.079(4) -0.024(3) -0.029(3) -0.017(3)
 C271 0.053(3) 0.057(3) 0.044(2) -0.014(2) -0.005(2) 0.006(2)
 C272 0.085(3) 0.061(3) 0.040(2) -0.018(2) -0.001(2) -0.004(3)
 C273 0.184(8) 0.084(5) 0.073(4) -0.033(4) -0.015(4) 0.025(5)
 C274 0.170(7) 0.128(6) 0.072(4) -0.058(4) 0.049(4) -0.058(5)
 C275 0.122(5) 0.113(5) 0.077(4) -0.045(4) -0.019(4) -0.016(4)
 C276 0.070(3) 0.054(3) 0.056(3) -0.017(2) 0.004(2) -0.021(2)
 C277 0.084(4) 0.094(4) 0.138(6) -0.055(4) -0.033(4) -0.012(3)
 C278 0.396(16) 0.186(9) 0.149(7) -0.048(6) -0.107(8) -0.080(9)
 C279 0.094(5) 0.264(10) 0.352(13) -0.231(10) 0.028(6) -0.074(6)
 C280 0.112(5) 0.113(5) 0.218(9) -0.100(6) -0.011(5) -0.019(4)
 C281 0.070(3) 0.048(3) 0.057(3) -0.014(2) 0.004(2) -0.011(2)
 C282 0.095(4) 0.072(3) 0.050(3) -0.013(2) 0.001(2) 0.004(3)
 C289 0.074(3) 0.062(3) 0.045(3) -0.017(2) -0.005(2) -0.013(2)
 C290 0.070(3) 0.066(3) 0.038(2) -0.014(2) -0.003(2) -0.011(2)
 C291 0.056(3) 0.062(3) 0.044(2) -0.013(2) 0.000(2) -0.006(2)
 C292 0.055(3) 0.060(3) 0.048(3) -0.013(2) -0.003(2) -0.012(2)
 C293 0.056(3) 0.066(3) 0.046(2) -0.018(2) -0.003(2) -0.006(2)
 C294 0.059(3) 0.056(3) 0.041(2) -0.011(2) -0.0016(19) -0.008(2)
 C295 0.046(2) 0.067(3) 0.046(2) -0.012(2) -0.0044(19) -0.003(2)
 C296 0.052(2) 0.060(3) 0.044(2) -0.014(2) 0.0006(19) -0.011(2)
 C297 0.054(2) 0.059(3) 0.033(2) -0.007(2) 0.0018(18) -0.009(2)
 C298 0.047(2) 0.066(3) 0.050(3) -0.005(2) -0.0032(19) -0.004(2)
 C299 0.057(3) 0.068(3) 0.053(3) -0.008(2) -0.006(2) -0.015(2)
 C300 0.053(2) 0.066(3) 0.032(2) -0.006(2) 0.0029(18) -0.015(2)
 C301 0.053(2) 0.055(3) 0.053(3) -0.008(2) 0.005(2) -0.014(2)
 C302 0.061(3) 0.065(3) 0.052(3) -0.011(2) 0.006(2) -0.015(2)
 C303 0.077(3) 0.068(4) 0.073(4) -0.019(3) 0.003(3) -0.020(3)
 C304 0.093(4) 0.092(4) 0.092(4) -0.045(3) 0.017(3) -0.027(3)
 C305 0.105(5) 0.097(4) 0.138(6) -0.061(4) -0.002(4) -0.019(4)
 C306 0.250(10) 0.088(5) 0.230(9) -0.063(5) 0.094(8) -0.042(5)
 C307 0.309(13) 0.106(6) 0.290(13) -0.085(7) 0.097(10) -0.041(7)
 C308 0.242(12) 0.125(7) 0.259(12) -0.096(7) 0.018(9) -0.032(7)
 C309 0.245(11) 0.135(7) 0.242(11) -0.117(7) 0.034(8) -0.012(6)
 C310 0.170(7) 0.126(6) 0.174(7) -0.096(5) 0.018(6) -0.017(5)
 C317 0.044(2) 0.101(4) 0.051(3) -0.023(3) 0.010(2) -0.009(2)
 C318 0.047(3) 0.087(4) 0.055(3) -0.023(3) 0.007(2) -0.001(2)
 C319 0.042(2) 0.067(3) 0.057(3) -0.022(2) 0.009(2) -0.008(2)
 C320 0.047(2) 0.094(4) 0.064(3) -0.034(3) 0.010(2) -0.024(2)
 C321 0.052(3) 0.098(4) 0.067(3) -0.039(3) 0.011(2) -0.020(3)
 C325 0.0381(19) 0.046(2) 0.045(2) -0.0104(18) 0.0065(15) -0.0102(17)
 C324 0.040(5) 0.064(11) 0.070(11) -0.032(10) 0.002(5) -0.010(5)
 C323 0.038(6) 0.075(12) 0.076(12) -0.034(11) 0.000(6) -0.005(6)
 C322 0.039(2) 0.061(3) 0.053(2) -0.015(2) 0.0103(17) -0.0102(18)
 C327 0.049(6) 0.105(16) 0.105(16) -0.073(15) 0.024(6) -0.023(7)
 C326 0.044(7) 0.096(14) 0.095(14) -0.061(14) 0.018(7) -0.022(7)
 C332 0.040(2) 0.058(3) 0.043(2) -0.014(2) 0.0053(17) -0.0109(19)
 C333 0.0331(19) 0.059(3) 0.047(2) -0.015(2) 0.0033(17) -0.0114(18)
 C334 0.048(2) 0.075(3) 0.072(3) -0.038(3) 0.015(2) -0.017(2)
 C335 0.049(2) 0.075(3) 0.060(3) -0.033(3) 0.009(2) -0.010(2)
 C336 0.071(3) 0.099(4) 0.095(4) -0.054(4) 0.024(3) -0.027(3)
 C337 0.070(4) 0.096(4) 0.088(4) -0.058(4) 0.018(3) -0.015(3)
 C338 0.140(7) 0.146(7) 0.153(8) -0.037(6) 0.060(6) 0.034(6)
 C339 0.104(7) 0.239(13) 0.222(13) -0.101(11) 0.050(8) 0.037(7)
 C340 0.098(7) 0.201(12) 0.260(16) -0.158(12) 0.084(9) -0.059(7)
 C341 0.180(10) 0.190(10) 0.130(8) -0.079(8) 0.095(8) -0.060(8)
 C342 0.108(6) 0.189(8) 0.110(6) -0.070(6) 0.026(5) -0.002(6)
 C343 0.058(3) 0.061(3) 0.055(3) -0.018(2) 0.010(2) -0.013(2)
 C344 0.065(3) 0.048(3) 0.058(3) -0.010(2) 0.006(2) -0.004(2)
 C345 0.046(2) 0.048(3) 0.067(3) -0.013(2) 0.009(2) -0.006(2)
 C346 0.061(3) 0.107(5) 0.103(5) -0.067(4) -0.003(3) 0.007(3)
 C347 0.055(3) 0.102(4) 0.092(4) -0.056(4) -0.010(3) 0.014(3)
 C348 0.046(2) 0.056(3) 0.064(3) -0.020(2) 0.005(2) -0.013(2)
 C351 0.059(3) 0.043(3) 0.057(3) -0.015(2) 0.006(2) -0.006(2)
 C358 0.068(3) 0.055(3) 0.099(4) -0.029(3) 0.018(3) -0.008(3)
 C359 0.057(3) 0.059(3) 0.061(3) -0.016(2) 0.003(2) 0.006(2)
 C263 0.078(3) 0.127(5) 0.147(5) -0.044(4) -0.025(3) -0.032(3)
 C264 0.078(3) 0.127(5) 0.147(5) -0.044(4) -0.025(3) -0.032(3)
 C265 0.078(3) 0.127(5) 0.147(5) -0.044(4) -0.025(3) -0.032(3)
 C286 0.136(8) 0.154(12) 0.042(5) -0.018(6) 0.006(5) 0.011(7)
 C287 0.148(11) 0.100(7) 0.092(8) -0.015(6) -0.005(8) 0.017(6)
 C288 0.175(12) 0.153(10) 0.091(9) -0.030(7) -0.030(8) -0.056(9)
 C328 0.042(3) 0.081(5) 0.046(3) -0.007(3) 0.002(2) 0.000(3)
 C329 0.043(3) 0.078(4) 0.045(3) -0.010(3) 0.008(2) -0.008(3)
 C330 0.053(3) 0.061(4) 0.049(3) -0.008(3) 0.003(2) -0.005(3)
 C331 0.050(3) 0.074(4) 0.039(3) -0.011(3) 0.006(2) -0.008(3)
 C354 0.052(5) 0.063(6) 0.091(7) -0.031(5) 0.001(5) -0.011(4)
 C355 0.061(5) 0.061(6) 0.093(8) -0.037(5) 0.010(5) -0.009(4)
 C356 0.048(5) 0.092(8) 0.163(12) -0.079(8) 0.013(6) -0.009(5)
 C357 0.055(5) 0.076(7) 0.149(11) -0.069(7) 0.011(6) -0.007(5)
 C360 0.070(5) 0.105(6) 0.157(15) -0.077(9) 0.027(7) -0.022(4)
 C361 0.077(7) 0.107(11) 0.048(9) -0.032(8) 0.021(6) -0.003(6)
 C362 0.095(6) 0.121(11) 0.179(13) -0.035(12) 0.034(8) -0.009(6)
 C363 0.140(4) 0.127(3) 0.197(7) -0.021(4) 0.073(4) 0.005(3)
 C364 0.140(4) 0.127(3) 0.197(7) -0.021(4) 0.073(4) 0.005(3)
 C365 0.140(4) 0.127(3) 0.197(7) -0.021(4) 0.073(4) 0.005(3)
 C366 0.140(4) 0.127(3) 0.197(7) -0.021(4) 0.073(4) 0.005(3)
 C367 0.140(4) 0.127(3) 0.197(7) -0.021(4) 0.073(4) 0.005(3)
 C368 0.140(4) 0.127(3) 0.197(7) -0.021(4) 0.073(4) 0.005(3)
 C260 0.078(3) 0.127(5) 0.147(5) -0.044(4) -0.025(3) -0.032(3)
 C261 0.078(3) 0.127(5) 0.147(5) -0.044(4) -0.025(3) -0.032(3)
 C262 0.078(3) 0.127(5) 0.147(5) -0.044(4) -0.025(3) -0.032(3)
 C283 0.167(13) 0.130(12) 0.087(10) 0.002(9) 0.011(9) -0.049(10)
 C284 0.102(7) 0.074(9) 0.050(7) -0.010(6) -0.018(5) 0.008(6)
 C285 0.121(12) 0.106(8) 0.083(10) -0.043(7) -0.034(9) 0.025(7)
 C349 0.068(7) 0.039(6) 0.074(9) 0.004(6) 0.030(6) -0.001(5)
 C350 0.065(7) 0.050(7) 0.062(8) 0.010(6) 0.012(6) 0.002(6)
 C352 0.071(8) 0.069(8) 0.054(7) -0.004(6) 0.018(6) 0.000(6)
 C353 0.076(8) 0.043(7) 0.070(8) 0.000(6) 0.017(7) 0.012(6)
 C369 0.070(5) 0.105(6) 0.157(15) -0.077(9) 0.027(7) -0.022(4)
 C370 0.056(7) 0.055(8) 0.192(19) -0.024(9) 0.030(9) -0.007(6)
 C371 0.095(6) 0.121(11) 0.179(13) -0.035(12) 0.034(8) -0.009(6)
 C372 0.140(4) 0.127(3) 0.197(7) -0.021(4) 0.073(4) 0.005(3)
 C373 0.140(4) 0.127(3) 0.197(7) -0.021(4) 0.073(4) 0.005(3)
 C374 0.140(4) 0.127(3) 0.197(7) -0.021(4) 0.073(4) 0.005(3)
 C375 0.140(4) 0.127(3) 0.197(7) -0.021(4) 0.073(4) 0.005(3)
 C376 0.140(4) 0.127(3) 0.197(7) -0.021(4) 0.073(4) 0.005(3)
 C377 0.140(4) 0.127(3) 0.197(7) -0.021(4) 0.073(4) 0.005(3)
 Cr8B 0.0409(3) 0.0502(4) 0.0384(3) -0.0056(3) -0.0015(3) -0.0090(3)
 Cr1B 0.0496(4) 0.0563(4) 0.0418(4) -0.0104(3) -0.0055(3) -0.0121(3)
 Cr2B 0.0441(4) 0.0651(5) 0.0467(4) -0.0145(3) 0.0003(3) -0.0172(3)
 Cr3B 0.0512(4) 0.0625(5) 0.0567(4) -0.0057(4) 0.0006(3) -0.0241(3)
 Cr4B 0.0524(4) 0.0522(4) 0.0494(4) -0.0050(3) 0.0011(3) -0.0169(3)
 Cr5B 0.0566(4) 0.0537(4) 0.0404(4) 0.0035(3) -0.0061(3) -0.0228(3)
 Cr6B 0.0538(4) 0.0618(4) 0.0375(3) 0.0114(3) -0.0155(3) -0.0321(3)
 Cr7B 0.0440(3) 0.0487(4) 0.0329(3) -0.0016(3) -0.0026(3) -0.0151(3)
 F1B 0.0423(12) 0.0494(13) 0.0404(12) -0.0067(10) -0.0012(9) -0.0068(10)
 F2B 0.0430(12) 0.0558(14) 0.0400(12) -0.0122(11) -0.0013(9) -0.0123(10)
 F3B 0.0413(12) 0.0565(14) 0.0457(13) -0.0114(11) 0.0040(10) -0.0148(10)
 F4B 0.0453(12) 0.0509(14) 0.0456(13) -0.0074(11) 0.0047(10) -0.0135(10)
 F5B 0.0459(12) 0.0571(15) 0.0456(13) -0.0066(11) -0.0001(10) -0.0184(11)
 F6B 0.0494(13) 0.0591(15) 0.0398(12) 0.0014(11) -0.0040(10) -0.0175(11)
 F7B 0.0496(13) 0.0552(15) 0.0473(13) -0.0016(11) -0.0040(10) -0.0202(11)
 F8B 0.0411(12) 0.0573(14) 0.0358(12) -0.0095(10) 0.0038(9) -0.0134(10)
 O1B 0.0597(18) 0.0546(19) 0.0448(17) -0.0020(14) -0.0094(14) -0.0113(15)
 O2B 0.075(2) 0.066(2) 0.0396(16) -0.0074(15) -0.0060(15) -0.0201(17)
 O3B 0.0416(16) 0.066(2) 0.0602(19) -0.0260(16) -0.0053(13) -0.0071(14)
 O4B 0.0407(15) 0.0577(19) 0.0589(18) -0.0139(16) -0.0065(13) -0.0073(14)
 O5B 0.0629(19) 0.061(2) 0.0470(17) -0.0204(15) 0.0099(14) -0.0192(16)
 O6B 0.0660(19) 0.0612(19) 0.0456(17) -0.0191(15) 0.0058(14) -0.0223(15)
 O7B 0.0594(19) 0.073(2) 0.0530(18) -0.0100(16) -0.0166(15) -0.0174(16)
 O8B 0.0477(17) 0.080(2) 0.060(2) -0.0097(18) -0.0106(15) -0.0137(16)
 O9B 0.0602(19) 0.072(2) 0.059(2) -0.0107(18) -0.0026(15) -0.0314(17)
 O10B 0.072(2) 0.074(2) 0.084(3) -0.001(2) -0.019(2) -0.0378(19)
 O11B 0.0424(16) 0.072(2) 0.0538(19) -0.0137(16) 0.0096(13) -0.0092(14)
 O12B 0.0430(16) 0.088(2) 0.056(2) -0.0079(18) 0.0075(14) -0.0140(17)
 O13B 0.071(2) 0.052(2) 0.074(2) -0.0159(17) -0.0110(18) -0.0122(16)
 O14B 0.0563(18) 0.067(2) 0.064(2) -0.0283(17) 0.0071(15) -0.0146(16)
 O15B 0.062(2) 0.078(2) 0.069(2) 0.0126(18) -0.0058(17) -0.0381(18)
 O16B 0.069(2) 0.0512(19) 0.061(2) -0.0008(15) -0.0007(16) -0.0269(16)
 O17B 0.068(2) 0.057(2) 0.069(2) 0.0001(17) -0.0106(17) -0.0156(16)
 O18B 0.087(2) 0.067(2) 0.062(2) 0.0176(17) -0.0233(18) -0.037(2)
 O19B 0.0599(18) 0.064(2) 0.0438(17) -0.0122(15) 0.0067(14) -0.0245(16)
 O20B 0.082(2) 0.065(2) 0.0500(18) -0.0142(16) 0.0179(16) -0.0372(18)
 O21B 0.0543(19) 0.062(2) 0.094(3) -0.0137(19) -0.0063(18) -0.0134(16)
 O22B 0.0506(19) 0.106(3) 0.069(2) 0.034(2) -0.0055(16) -0.0169(19)
 O23B 0.100(3) 0.071(2) 0.0432(18) 0.0083(16) -0.0149(17) -0.040(2)
 O24B 0.114(3) 0.101(3) 0.052(2) 0.014(2) -0.035(2) -0.065(2)
 O25B 0.086(2) 0.108(3) 0.060(2) 0.020(2) -0.0256(18) -0.065(2)
 O26B 0.0564(18) 0.069(2) 0.0471(17) 0.0012(15) -0.0044(14) -0.0286(15)
 O27B 0.102(3) 0.070(2) 0.0392(17) -0.0057(16) -0.0025(17) -0.043(2)
 O28B 0.0662(19) 0.0616(19) 0.0314(15) -0.0081(14) -0.0017(13) -0.0151(15)
 O29B 0.0446(15) 0.0585(19) 0.0469(17) -0.0070(14) 0.0012(13) -0.0080(13)
 O30B 0.0515(17) 0.0642(19) 0.0366(15) -0.0089(14) 0.0064(12) -0.0178(14)
 O31B 0.0543(17) 0.0511(18) 0.0419(16) -0.0008(13) -0.0016(13) -0.0164(14)
 O32B 0.0520(17) 0.0506(18) 0.0576(19) 0.0009(14) -0.0108(14) -0.0127(14)
 C84 0.057(3) 0.058(3) 0.043(2) -0.011(2) -0.002(2) -0.005(2)
 C85 0.104(4) 0.079(3) 0.033(2) -0.001(2) -0.009(2) -0.018(3)
 C92 0.044(2) 0.055(3) 0.038(2) -0.007(2) -0.0032(17) -0.002(2)
 C93 0.050(3) 0.077(4) 0.073(3) -0.036(3) -0.001(2) 0.000(2)
 C94 0.143(6) 0.086(5) 0.103(5) -0.010(4) -0.024(5) 0.053(4)
 C95 0.073(4) 0.149(7) 0.282(12) -0.134(8) 0.077(6) -0.037(4)
 C96 0.095(5) 0.164(7) 0.123(6) -0.093(6) -0.024(4) 0.040(5)
 C97 0.060(3) 0.060(3) 0.043(2) -0.013(2) 0.000(2) -0.011(2)
 C98 0.087(4) 0.068(3) 0.052(3) -0.021(3) 0.013(3) -0.029(3)
 C99 0.215(9) 0.092(5) 0.116(6) -0.065(5) 0.077(6) -0.062(5)
 C100 0.094(4) 0.126(5) 0.085(4) -0.061(4) 0.009(3) 0.008(4)
 C101 0.106(5) 0.142(6) 0.061(4) -0.053(4) 0.001(3) -0.024(4)
 C102 0.050(3) 0.065(3) 0.060(3) -0.014(3) -0.015(2) -0.012(2)
 C103 0.065(3) 0.080(4) 0.096(4) -0.008(3) -0.039(3) -0.016(3)
 C104 0.080(4) 0.094(5) 0.126(6) -0.003(4) -0.049(4) -0.006(3)
 C105 0.132(7) 0.217(9) 0.151(8) -0.107(7) -0.093(6) 0.025(6)
 C106 0.066(4) 0.142(6) 0.168(7) 0.036(5) -0.063(4) -0.036(4)
 C107 0.057(3) 0.084(4) 0.061(3) -0.023(3) 0.003(2) -0.027(3)
 C108 0.083(4) 0.091(4) 0.077(4) -0.036(3) 0.008(3) -0.054(3)
 C109 0.180(8) 0.193(8) 0.138(7) -0.106(7) 0.035(6) -0.118(7)
 C110 0.094(5) 0.173(7) 0.142(7) -0.055(6) 0.001(5) -0.079(5)
 C111 0.207(10) 0.124(6) 0.180(9) 0.019(6) -0.069(7) -0.125(7)
 C112 0.042(2) 0.080(4) 0.059(3) -0.027(3) 0.009(2) -0.025(2)
 C113 0.047(3) 0.088(4) 0.071(3) -0.027(3) 0.011(2) -0.014(2)
 C114 0.084(4) 0.111(5) 0.136(6) -0.057(5) 0.045(4) -0.022(4)
 C115 0.055(3) 0.138(6) 0.223(9) -0.099(6) 0.055(4) -0.043(4)
 C116 0.132(6) 0.245(10) 0.062(4) -0.049(6) 0.025(4) 0.035(6)
 C117 0.064(3) 0.048(3) 0.063(3) -0.010(2) 0.012(2) -0.017(2)
 C118 0.085(4) 0.078(4) 0.093(4) -0.044(3) 0.017(3) -0.015(3)
 C119 0.088(5) 0.113(6) 0.186(8) -0.088(6) 0.023(5) 0.000(4)
 C120 0.184(9) 0.245(11) 0.080(5) -0.080(7) 0.033(6) 0.000(8)
 C121 0.145(7) 0.076(5) 0.238(11) -0.084(6) 0.032(7) -0.030(5)
 C122 0.062(3) 0.055(3) 0.062(3) -0.006(2) 0.012(2) -0.025(2)
 C123 0.092(4) 0.079(4) 0.074(3) 0.013(3) 0.013(3) -0.047(3)
 C124 0.087(4) 0.094(4) 0.125(5) 0.002(4) 0.011(4) -0.053(3)
 C125 0.124(5) 0.120(5) 0.166(7) 0.063(5) -0.035(5) -0.062(4)
 C126 0.231(9) 0.176(7) 0.099(5) -0.036(5) 0.079(6) -0.127(6)
 C127 0.058(3) 0.059(3) 0.060(3) 0.004(2) -0.007(2) -0.017(2)
 C128 0.082(4) 0.065(3) 0.093(4) 0.021(3) -0.024(3) -0.023(3)
 C129 0.208(9) 0.111(6) 0.169(8) -0.025(5) -0.084(6) 0.058(6)
 C130 0.129(6) 0.142(6) 0.116(5) 0.071(5) -0.028(4) -0.040(5)
 C131 0.114(5) 0.115(5) 0.131(6) 0.028(4) -0.063(5) -0.028(4)
 C132 0.059(3) 0.064(3) 0.042(2) -0.002(2) 0.005(2) -0.018(2)
 C133 0.096(4) 0.092(4) 0.066(3) -0.033(3) 0.038(3) -0.042(3)
 C140 0.047(3) 0.094(4) 0.048(3) -0.010(3) -0.012(2) -0.011(3)
 C141 0.059(3) 0.137(6) 0.074(4) -0.037(4) -0.010(3) 0.008(3)
 C142 0.064(4) 0.229(9) 0.087(5) -0.053(5) -0.021(3) 0.027(5)
 C143 0.063(4) 0.184(7) 0.086(5) -0.055(5) 0.016(3) -0.022(4)
 C144 0.117(6) 0.122(7) 0.156(8) -0.044(6) 0.005(5) 0.031(5)
 C145 0.059(3) 0.063(3) 0.043(3) 0.001(2) -0.008(2) -0.017(2)
 C146 0.047(2) 0.079(3) 0.044(2) -0.012(2) -0.0105(19) -0.003(2)
 C147 0.109(5) 0.088(4) 0.082(4) -0.012(3) -0.048(4) -0.006(4)
 C148 0.081(4) 0.121(5) 0.075(4) -0.034(4) -0.010(3) -0.037(4)
 C149 0.082(4) 0.130(5) 0.073(4) -0.036(4) -0.010(3) -0.004(4)
 C150 0.060(3) 0.078(4) 0.062(3) 0.014(3) -0.012(2) -0.037(3)
 C151 0.078(4) 0.120(5) 0.100(5) 0.030(4) -0.031(4) -0.064(4)
 C152 0.061(4) 0.152(7) 0.178(9) 0.013(6) 0.019(5) -0.039(4)
 C153 0.113(6) 0.263(11) 0.156(8) 0.076(7) -0.075(6) -0.128(7)
 C154 0.140(6) 0.160(7) 0.116(6) -0.018(5) -0.005(5) -0.117(6)
 C155 0.061(3) 0.072(3) 0.047(3) -0.013(2) -0.001(2) -0.041(2)
 C156 0.100(4) 0.071(4) 0.054(3) -0.028(3) 0.015(3) -0.040(3)
 C157 0.145(6) 0.122(5) 0.062(4) -0.045(4) 0.034(4) -0.065(5)
 C158 0.157(7) 0.119(5) 0.094(5) -0.058(4) 0.033(4) -0.084(5)
 C159 0.127(6) 0.101(5) 0.090(5) -0.040(4) 0.007(4) 0.001(4)
 C160 0.047(2) 0.042(2) 0.044(2) -0.0023(19) 0.0073(18) -0.0135(19)
 C161 0.053(3) 0.083(4) 0.062(3) -0.026(3) 0.015(2) -0.006(2)
 C162 0.086(5) 0.237(9) 0.141(7) -0.136(7) 0.000(5) 0.007(5)
 C163 0.052(3) 0.087(4) 0.085(4) -0.023(3) 0.020(3) -0.008(3)
 C164 0.075(4) 0.170(7) 0.100(5) 0.043(5) 0.041(4) 0.002(4)
 C165 0.053(2) 0.046(3) 0.036(2) -0.0065(19) 0.0058(18) -0.009(2)
 C166 0.062(3) 0.047(3) 0.056(3) -0.006(2) 0.003(2) -0.010(2)
 C167 0.096(4) 0.058(3) 0.108(5) -0.009(3) -0.014(4) -0.028(3)
 C168 0.082(4) 0.053(3) 0.139(6) -0.012(4) 0.021(4) -0.002(3)
 C169 0.130(5) 0.076(4) 0.071(4) 0.000(3) 0.037(4) -0.037(4)
 C86 0.107(6) 0.170(13) 0.055(6) 0.009(8) -0.019(5) 0.016(6)
 C87 0.148(10) 0.132(8) 0.047(5) -0.016(6) 0.020(6) -0.020(7)
 C88 0.177(11) 0.135(9) 0.057(6) 0.030(6) -0.003(7) -0.069(8)
 C134 0.163(10) 0.114(7) 0.061(6) -0.017(5) 0.044(6) -0.050(7)
 C135 0.093(6) 0.116(9) 0.126(8) -0.067(7) 0.052(5) -0.043(5)
 C136 0.131(10) 0.107(8) 0.090(8) -0.054(6) 0.050(7) -0.055(7)
 C89 0.159(15) 0.071(7) 0.049(8) 0.007(5) -0.024(9) -0.017(7)
 C90 0.162(12) 0.113(13) 0.057(9) 0.019(9) -0.050(9) -0.051(10)
 C91 0.138(9) 0.125(15) 0.067(10) 0.004(10) 0.005(7) -0.014(8)
 C137 0.15(2) 0.151(19) 0.110(17) -0.046(15) 0.094(16) -0.071(17)
 C138 0.083(11) 0.107(15) 0.108(14) -0.047(11) -0.002(10) 0.017(10)
 C139 0.141(18) 0.18(2) 0.072(13) -0.044(14) 0.007(12) -0.041(18)
 Cr7C 0.0628(4) 0.0508(4) 0.0415(4) -0.0039(3) -0.0016(3) -0.0149(3)
 Cr8C 0.0939(6) 0.0707(5) 0.0474(4) -0.0071(4) 0.0008(4) -0.0347(5)
 Cr1C 0.0858(6) 0.0770(6) 0.0571(5) -0.0139(4) 0.0074(4) -0.0348(5)
 Cr2C 0.0557(4) 0.0616(5) 0.0593(4) -0.0182(4) 0.0110(3) -0.0159(3)
 Cr3C 0.0474(4) 0.0555(5) 0.0677(5) -0.0142(4) 0.0002(3) -0.0095(3)
 Cr4C 0.0661(5) 0.0549(5) 0.0542(4) -0.0041(4) -0.0020(3) -0.0116(4)
 Cr5C 0.0772(5) 0.0634(5) 0.0427(4) -0.0035(3) -0.0073(3) -0.0239(4)
 Cr6C 0.0673(4) 0.0463(4) 0.0451(4) -0.0061(3) -0.0080(3) -0.0089(3)
 F1C 0.0773(18) 0.0680(17) 0.0494(15) -0.0070(13) -0.0022(13) -0.0256(14)
 F2C 0.0850(19) 0.0675(18) 0.0662(18) -0.0136(14) -0.0017(15) -0.0336(15)
 F3C 0.0607(15) 0.0608(16) 0.0585(16) -0.0154(13) 0.0072(12) -0.0156(12)
 F4C 0.0466(13) 0.0545(15) 0.0630(16) -0.0163(12) 0.0058(11) -0.0118(11)
 F5C 0.0470(13) 0.0492(14) 0.0590(15) -0.0114(12) 0.0007(11) -0.0075(11)
 F6C 0.0546(14) 0.0544(15) 0.0480(14) -0.0084(11) -0.0016(11) -0.0101(11)
 F7C 0.0591(14) 0.0564(15) 0.0454(13) -0.0102(12) -0.0011(11) -0.0090(12)
 F8C 0.0582(14) 0.0456(14) 0.0506(14) -0.0073(11) 0.0002(11) -0.0082(11)
 O1C 0.084(2) 0.102(3) 0.057(2) -0.026(2) 0.0135(18) -0.034(2)
 O2C 0.101(3) 0.074(2) 0.063(2) -0.0167(19) 0.014(2) -0.040(2)
 O3C 0.106(3) 0.077(2) 0.060(2) 0.0055(19) -0.021(2) -0.038(2)
 O4C 0.111(3) 0.080(3) 0.060(2) -0.002(2) -0.019(2) -0.031(2)
 O5C 0.130(4) 0.092(3) 0.054(2) -0.017(2) 0.002(2) -0.047(3)
 O6C 0.117(3) 0.093(3) 0.062(2) -0.018(2) 0.019(2) -0.053(2)
 O7C 0.094(3) 0.085(3) 0.063(2) -0.013(2) -0.0070(19) -0.028(2)
 O8C 0.104(3) 0.066(2) 0.065(2) -0.0102(19) -0.013(2) -0.033(2)
 O9C 0.068(2) 0.083(3) 0.080(3) -0.020(2) 0.0183(18) -0.025(2)
 O10C 0.062(2) 0.073(2) 0.074(2) -0.0227(19) 0.0219(17) -0.0152(17)
 O11C 0.097(3) 0.076(2) 0.062(2) -0.0229(19) 0.0109(19) -0.040(2)
 O12C 0.074(2) 0.068(2) 0.055(2) -0.0119(17) 0.0097(16) -0.0257(17)
 O13C 0.069(2) 0.056(2) 0.067(2) -0.0223(18) 0.0054(17) -0.0158(17)
 O14C 0.067(2) 0.056(2) 0.081(2) -0.0202(18) -0.0082(18) -0.0074(16)
 O15C 0.0482(17) 0.064(2) 0.058(2) -0.0129(16) 0.0051(14) -0.0119(15)
 O16C 0.0451(16) 0.069(2) 0.0596(19) -0.0079(16) 0.0039(14) -0.0192(15)
 O17C 0.0449(17) 0.064(2) 0.078(2) -0.0185(18) -0.0033(16) -0.0009(15)
 O18C 0.061(2) 0.056(2) 0.081(3) -0.0135(19) -0.0152(18) -0.0001(16)
 O19C 0.064(2) 0.056(2) 0.072(2) -0.0040(18) -0.0034(17) -0.0168(16)
 O20C 0.090(3) 0.061(2) 0.065(2) -0.0048(18) 0.0067(18) -0.0217(19)
 O21C 0.105(3) 0.061(2) 0.055(2) 0.0035(17) -0.0174(19) -0.023(2)
 O22C 0.114(3) 0.077(3) 0.058(2) 0.0093(19) -0.032(2) -0.041(2)
 O23C 0.066(2) 0.066(2) 0.068(2) -0.0170(19) 0.0148(17) -0.0179(17)
 O24C 0.091(3) 0.065(2) 0.066(2) -0.0210(18) 0.0243(19) -0.023(2)
 O25C 0.062(2) 0.063(2) 0.084(3) 0.0121(19) -0.0166(18) -0.0170(17)
 O26C 0.059(2) 0.062(2) 0.088(3) 0.0117(19) -0.0227(18) -0.0148(17)
 O27C 0.154(4) 0.073(3) 0.047(2) -0.0062(19) -0.015(2) -0.045(3)
 O28C 0.174(4) 0.069(3) 0.055(2) -0.012(2) -0.019(2) -0.032(3)
 O29C 0.111(3) 0.063(2) 0.063(2) -0.0097(19) -0.015(2) -0.030(2)
 O30C 0.090(3) 0.070(2) 0.060(2) -0.0054(18) -0.0023(19) -0.0287(19)
 O31C 0.086(3) 0.065(2) 0.069(2) -0.0061(19) 0.0152(19) 0.0101(19)
 O32C 0.065(2) 0.061(2) 0.072(2) -0.0091(18) -0.0125(18) 0.0014(16)
 C170 0.081(4) 0.080(4) 0.059(3) -0.015(3) 0.015(3) -0.027(3)
 C171 0.096(5) 0.106(5) 0.093(5) -0.036(4) 0.036(4) -0.041(4)
 C172 0.193(9) 0.099(6) 0.232(11) -0.011(6) 0.125(9) -0.067(6)
 C173 0.112(5) 0.135(6) 0.105(5) -0.058(5) 0.037(4) -0.034(5)
 C174 0.113(6) 0.319(13) 0.138(7) -0.112(9) 0.051(6) -0.121(8)
 C175 0.111(5) 0.077(4) 0.058(3) -0.003(3) -0.008(3) -0.038(4)
 C176 0.178(7) 0.076(4) 0.081(4) 0.016(3) -0.047(4) -0.035(4)
 C177 0.176(8) 0.153(8) 0.229(11) 0.046(7) -0.025(7) 0.017(6)
 C178 0.417(16) 0.105(6) 0.097(5) 0.022(4) -0.090(7) -0.060(8)
 C179 0.209(8) 0.086(5) 0.150(7) 0.008(5) -0.058(6) -0.040(5)
 C180 0.112(5) 0.102(5) 0.047(3) -0.013(3) 0.007(3) -0.048(4)
 C181 0.148(7) 0.111(5) 0.058(4) -0.019(4) 0.012(4) -0.054(5)
 C182 0.221(9) 0.132(6) 0.064(4) -0.015(4) 0.037(5) -0.087(6)
 C183 0.170(8) 0.165(8) 0.069(5) -0.023(5) 0.038(5) -0.045(7)
 C184 0.219(10) 0.159(8) 0.085(5) -0.028(5) -0.050(6) -0.055(7)
 C185 0.085(4) 0.080(4) 0.052(3) 0.000(3) -0.019(3) -0.028(3)
 C186 0.089(5) 0.155(7) 0.245(11) -0.074(7) -0.008(6) -0.003(5)
 C187 0.083(4) 0.113(5) 0.115(5) -0.031(4) -0.018(4) -0.021(4)
 C188 0.128(8) 0.384(15) 0.184(8) -0.093(8) -0.060(7) -0.047(9)
 C189 0.096(6) 0.146(6) 0.229(9) -0.027(6) 0.042(6) -0.032(5)
 C190 0.070(3) 0.095(5) 0.075(4) -0.040(3) 0.020(3) -0.018(3)
 C191 0.074(4) 0.130(6) 0.118(6) -0.041(5) 0.041(4) -0.011(4)
 C192 0.085(5) 0.169(9) 0.208(11) 0.020(8) 0.010(6) 0.014(5)
 C193 0.071(4) 0.197(9) 0.144(7) -0.008(6) 0.038(5) -0.008(5)
 C194 0.127(7) 0.266(12) 0.249(13) -0.170(11) 0.083(8) -0.007(8)
 C195 0.083(4) 0.060(3) 0.060(3) -0.021(3) 0.005(3) -0.016(3)
 C196 0.106(5) 0.095(4) 0.058(3) -0.022(3) 0.007(3) -0.047(4)
 C197 0.165(7) 0.149(6) 0.054(4) -0.025(4) 0.006(4) -0.078(6)
 C198 0.152(7) 0.132(6) 0.141(7) -0.096(6) 0.005(6) -0.026(5)
 C199 0.118(5) 0.163(7) 0.072(4) -0.022(4) 0.003(4) -0.083(5)
 C200 0.058(3) 0.066(4) 0.076(4) -0.020(3) 0.007(3) -0.011(3)
 C201 0.107(5) 0.050(3) 0.099(5) -0.028(3) -0.006(4) -0.016(3)
 C202 0.291(13) 0.075(5) 0.165(8) -0.048(5) -0.108(9) -0.019(6)
 C203 0.181(8) 0.078(5) 0.132(7) -0.021(5) 0.026(6) -0.053(5)
 C204 0.134(7) 0.084(5) 0.209(10) -0.073(6) 0.035(6) -0.005(5)
 C205 0.047(2) 0.051(3) 0.071(3) -0.018(2) 0.005(2) -0.016(2)
 C206 0.041(2) 0.101(4) 0.070(3) -0.008(3) 0.012(2) -0.025(2)
 C207 0.051(3) 0.187(7) 0.117(5) 0.001(5) 0.009(3) -0.016(4)
 C208 0.098(6) 0.153(6) 0.254(11) -0.030(6) 0.001(6) -0.068(5)
 C209 0.068(4) 0.316(11) 0.118(5) -0.082(6) 0.024(4) -0.023(6)
 C210 0.046(3) 0.049(3) 0.080(4) -0.001(3) -0.004(2) -0.012(2)
 C211 0.041(2) 0.061(3) 0.110(5) -0.004(3) -0.005(3) -0.007(2)
 C212 0.063(4) 0.119(6) 0.157(7) -0.022(5) 0.015(4) 0.018(4)
 C213 0.075(4) 0.119(6) 0.131(6) -0.005(5) -0.031(4) 0.018(4)
 C214 0.054(4) 0.087(5) 0.313(13) 0.000(6) -0.015(5) -0.024(3)
 C215 0.050(3) 0.058(3) 0.073(4) -0.007(3) 0.000(2) -0.008(2)
 C216 0.092(4) 0.051(3) 0.084(4) 0.003(3) 0.017(3) -0.014(3)
 C223 0.072(3) 0.070(4) 0.049(3) 0.001(3) -0.007(2) -0.011(3)
 C224 0.107(5) 0.099(5) 0.045(3) -0.001(3) -0.021(3) -0.023(4)
 C225 0.203(9) 0.112(6) 0.130(7) -0.028(5) -0.098(7) 0.040(6)
 C226 0.175(9) 0.346(15) 0.053(4) 0.049(6) -0.026(5) -0.131(10)
 C227 0.141(6) 0.124(6) 0.056(4) -0.016(4) -0.029(4) -0.008(5)
 C228 0.072(3) 0.072(4) 0.047(3) -0.008(3) 0.007(2) -0.001(3)
 C229 0.090(5) 0.101(5) 0.128(6) -0.041(5) 0.048(4) -0.011(4)
 C230 0.061(4) 0.172(8) 0.285(13) -0.094(9) 0.040(6) -0.032(5)
 C231 0.208(11) 0.228(11) 0.128(8) -0.052(8) 0.111(8) -0.079(9)
 C232 0.132(7) 0.113(7) 0.260(13) -0.079(7) 0.066(7) 0.009(5)
 C233 0.060(3) 0.066(3) 0.061(3) -0.008(3) -0.014(2) -0.017(3)
 C234 0.053(3) 0.085(4) 0.121(5) -0.010(4) -0.018(3) -0.016(3)
 C235 0.062(3) 0.081(4) 0.133(6) -0.006(4) -0.017(3) -0.006(3)
 C236 0.095(5) 0.130(6) 0.180(8) -0.067(6) -0.050(5) -0.022(4)
 C237 0.071(4) 0.098(5) 0.204(9) 0.043(5) 0.018(5) -0.019(4)
 C238 0.132(5) 0.079(4) 0.050(3) -0.015(3) -0.007(3) -0.033(4)
 C239 0.208(9) 0.103(6) 0.062(4) -0.035(4) -0.019(5) -0.044(6)
 C240 0.334(17) 0.229(11) 0.134(9) -0.126(9) 0.110(10) -0.103(11)
 C241 0.300(14) 0.167(8) 0.114(7) -0.052(6) -0.087(9) -0.053(9)
 C242 0.309(13) 0.083(5) 0.100(6) -0.045(5) -0.049(7) -0.027(6)
 C243 0.066(3) 0.048(3) 0.071(4) -0.013(3) -0.005(3) -0.005(2)
 C244 0.089(4) 0.058(3) 0.113(5) -0.027(3) -0.001(3) -0.032(3)
 C245 0.198(9) 0.199(9) 0.167(7) -0.088(6) 0.008(6) -0.120(7)
 C246 0.158(8) 0.076(5) 0.362(13) -0.001(6) -0.054(8) -0.049(5)
 C247 0.107(5) 0.150(7) 0.217(9) -0.078(6) 0.043(5) -0.074(5)
 C248 0.057(3) 0.051(3) 0.092(4) -0.017(3) 0.009(3) -0.002(2)
 C249 0.093(5) 0.080(5) 0.133(6) -0.023(4) 0.020(4) 0.028(4)
 C250 0.181(10) 0.074(6) 0.374(18) -0.097(8) 0.079(10) -0.011(6)
 C251 0.119(6) 0.155(8) 0.188(10) -0.029(7) -0.018(6) 0.086(6)
 C252 0.158(8) 0.205(10) 0.161(9) -0.079(8) 0.065(7) 0.050(7)
 C220 0.125(6) 0.069(7) 0.100(8) -0.001(5) 0.019(5) -0.010(5)
 C221 0.126(10) 0.051(6) 0.114(9) -0.001(6) 0.028(7) -0.037(7)
 C222 0.135(11) 0.076(9) 0.157(13) -0.023(10) 0.082(10) -0.022(9)
 C217 0.125(6) 0.069(7) 0.100(8) -0.001(5) 0.019(5) -0.010(5)
 C218 0.113(11) 0.140(13) 0.114(12) -0.020(10) 0.035(9) -0.090(10)
 C219 0.128(12) 0.063(8) 0.083(9) -0.005(7) 0.018(8) -0.034(9)
 Cr8A 0.0454(4) 0.0733(5) 0.0440(4) -0.0047(3) 0.0010(3) -0.0132(3)
 Cr1A 0.0437(4) 0.0645(5) 0.0395(4) 0.0008(3) 0.0030(3) -0.0063(3)
 Cr2A 0.0434(3) 0.0625(4) 0.0401(4) -0.0067(3) 0.0042(3) -0.0075(3)
 Cr3A 0.0462(4) 0.0739(5) 0.0371(3) -0.0143(3) 0.0079(3) -0.0143(3)
 Cr4A 0.0478(4) 0.0667(5) 0.0376(3) -0.0073(3) 0.0081(3) -0.0126(3)
 Cr5A 0.0456(3) 0.0672(5) 0.0314(3) 0.0002(3) 0.0018(3) -0.0190(3)
 Cr6A 0.0404(3) 0.0631(4) 0.0308(3) -0.0077(3) 0.0004(2) -0.0107(3)
 Cr7A 0.0448(3) 0.0582(4) 0.0414(4) -0.0056(3) -0.0037(3) -0.0118(3)
 F1A 0.0442(12) 0.0504(14) 0.0374(12) -0.0050(10) 0.0038(9) -0.0078(10)
 F2A 0.0449(12) 0.0599(15) 0.0377(12) -0.0114(11) 0.0050(9) -0.0098(11)
 F3A 0.0490(13) 0.0659(16) 0.0361(12) -0.0117(11) 0.0122(10) -0.0121(11)
 F4A 0.0504(13) 0.0643(15) 0.0400(13) -0.0075(11) 0.0072(10) -0.0168(11)
 F5A 0.0537(13) 0.0644(16) 0.0355(12) -0.0076(11) -0.0011(10) -0.0127(11)
 F6A 0.0497(13) 0.0615(15) 0.0458(13) -0.0104(12) -0.0012(10) -0.0064(11)
 F7A 0.0517(13) 0.0578(15) 0.0432(13) -0.0049(11) -0.0033(10) -0.0117(11)
 F8A 0.0451(12) 0.0543(14) 0.0401(12) -0.0063(11) 0.0033(10) -0.0097(10)
 O1A 0.0450(17) 0.099(3) 0.0397(17) -0.0032(16) 0.0045(13) -0.0041(16)
 O2A 0.0483(17) 0.076(2) 0.0403(16) 0.0013(15) 0.0031(13) -0.0057(15)
 O3A 0.0499(18) 0.0514(19) 0.079(2) 0.0001(17) 0.0047(16) -0.0104(14)
 O4A 0.0603(19) 0.0537(19) 0.063(2) -0.0134(16) 0.0118(15) -0.0070(15)
 O5A 0.0608(18) 0.074(2) 0.0403(16) -0.0171(16) 0.0107(14) -0.0249(16)
 O6A 0.0608(18) 0.072(2) 0.0417(17) -0.0185(15) 0.0130(14) -0.0215(16)
 O7A 0.0434(17) 0.080(2) 0.059(2) -0.0024(17) 0.0052(14) 0.0015(15)
 O8A 0.0443(16) 0.092(2) 0.0437(17) -0.0129(17) 0.0019(13) -0.0112(16)
 O9A 0.0585(18) 0.091(2) 0.0452(18) -0.0212(17) 0.0122(14) -0.0296(17)
 O10A 0.0471(16) 0.078(2) 0.0462(17) -0.0111(16) 0.0087(13) -0.0153(15)
 O11A 0.0456(16) 0.070(2) 0.0425(16) -0.0164(15) 0.0022(13) -0.0024(14)
 O12A 0.0603(19) 0.069(2) 0.0460(17) -0.0166(16) 0.0018(14) -0.0058(16)
 O13A 0.0520(17) 0.0572(19) 0.0514(18) -0.0050(15) -0.0019(14) -0.0163(15)
 O14A 0.0566(19) 0.063(2) 0.070(2) -0.0010(17) -0.0081(16) -0.0208(16)
 O15A 0.0541(18) 0.094(2) 0.0392(17) -0.0141(17) 0.0139(14) -0.0167(17)
 O16A 0.058(2) 0.111(3) 0.0376(17) 0.0053(17) 0.0062(14) -0.0235(19)
 O17A 0.062(2) 0.093(3) 0.0486(19) 0.0150(17) -0.0012(15) -0.0216(18)
 O18A 0.0560(19) 0.100(3) 0.0433(18) 0.0085(17) -0.0023(15) -0.0109(18)
 O19A 0.0541(19) 0.110(3) 0.056(2) -0.0356(19) 0.0102(15) -0.0203(19)
 O20A 0.057(2) 0.114(3) 0.073(2) -0.050(2) 0.0145(17) -0.0285(19)
 O21A 0.0522(17) 0.0619(19) 0.0482(17) -0.0098(15) 0.0033(14) -0.0089(14)
 O22A 0.0521(17) 0.0556(19) 0.0484(17) -0.0037(15) 0.0035(13) -0.0074(14)
 O23A 0.0547(18) 0.082(2) 0.0471(18) -0.0101(16) -0.0069(14) -0.0187(17)
 O24A 0.063(2) 0.074(2) 0.056(2) -0.0032(17) -0.0148(16) -0.0223(17)
 O25A 0.0503(17) 0.078(2) 0.0495(19) -0.0004(16) -0.0059(14) -0.0185(16)
 O26A 0.0446(17) 0.105(3) 0.0506(19) -0.0075(18) -0.0012(14) -0.0084(17)
 O27A 0.078(2) 0.059(2) 0.0528(19) -0.0063(16) -0.0019(16) -0.0188(17)
 O28A 0.067(2) 0.069(2) 0.0512(19) -0.0054(16) -0.0021(15) -0.0282(16)
 O29A 0.0519(18) 0.085(2) 0.0485(18) -0.0211(17) -0.0062(14) 0.0071(16)
 O30A 0.0484(17) 0.078(2) 0.0495(18) -0.0214(16) -0.0008(14) -0.0001(16)
 O31A 0.0549(19) 0.099(3) 0.053(2) 0.0052(19) 0.0022(15) -0.0270(18)
 O32A 0.0503(18) 0.086(2) 0.0491(18) 0.0159(17) 0.0052(14) -0.0104(16)
 C1 0.050(3) 0.066(3) 0.043(2) -0.003(2) -0.0007(19) -0.012(2)
 C2 0.060(3) 0.123(4) 0.035(2) 0.002(3) -0.007(2) -0.018(3)
 C3 0.157(7) 0.211(7) 0.062(4) -0.026(5) -0.024(4) -0.081(6)
 C4 0.096(5) 0.359(12) 0.037(3) 0.001(5) 0.003(3) -0.026(6)
 C5 0.144(6) 0.163(6) 0.075(5) 0.019(4) -0.038(4) -0.014(5)
 C6 0.065(3) 0.051(3) 0.054(3) -0.003(2) -0.005(2) -0.004(2)
 C7 0.107(5) 0.054(4) 0.123(5) -0.023(3) 0.006(4) -0.017(3)
 C8 0.190(8) 0.107(6) 0.227(9) -0.099(6) 0.063(7) -0.034(6)
 C9 0.158(7) 0.129(7) 0.267(11) -0.111(7) -0.007(7) -0.044(5)
 C10 0.409(16) 0.061(5) 0.165(7) -0.004(5) -0.049(8) -0.002(7)
 C11 0.049(2) 0.076(3) 0.045(2) -0.024(2) 0.0037(19) -0.012(2)
 C12 0.091(4) 0.086(4) 0.058(3) -0.037(3) 0.018(2) -0.041(3)
 C13 0.183(7) 0.177(7) 0.204(9) -0.142(7) 0.115(6) -0.092(6)
 C14 0.200(7) 0.140(6) 0.150(7) -0.077(5) -0.089(6) -0.020(5)
 C15 0.162(7) 0.093(4) 0.099(5) -0.049(4) -0.004(4) -0.048(4)
 C16 0.045(2) 0.088(4) 0.045(3) -0.021(3) 0.003(2) -0.003(2)
 C17 0.047(3) 0.152(5) 0.050(3) -0.007(3) 0.002(2) 0.020(3)
 C18 0.078(4) 0.215(8) 0.070(4) 0.003(4) -0.015(3) 0.031(5)
 C19 0.145(7) 0.227(9) 0.158(8) -0.080(7) -0.052(6) 0.115(6)
 C20 0.061(4) 0.236(9) 0.316(13) 0.061(8) -0.036(6) -0.009(5)
 C21 0.048(2) 0.075(3) 0.049(3) -0.019(2) 0.011(2) -0.019(2)
 C22 0.052(3) 0.094(4) 0.061(3) -0.019(3) 0.014(2) -0.029(3)
 C23 0.098(5) 0.194(7) 0.142(6) 0.035(5) 0.014(4) -0.081(5)
 C24 0.161(7) 0.381(13) 0.115(5) -0.095(7) 0.047(5) -0.203(9)
 C25 0.064(4) 0.187(7) 0.333(13) -0.118(8) 0.070(6) -0.040(5)
 C26 0.043(2) 0.075(3) 0.045(2) -0.021(2) 0.0064(19) -0.016(2)
 C27 0.057(3) 0.081(3) 0.067(3) -0.040(3) -0.003(2) 0.005(2)
 C28 0.123(5) 0.113(5) 0.129(6) -0.067(5) -0.031(4) -0.009(4)
 C29 0.165(7) 0.124(6) 0.133(6) -0.073(5) -0.074(5) 0.067(5)
 C30 0.138(6) 0.138(6) 0.112(5) -0.044(5) 0.043(5) 0.002(5)
 C31 0.061(3) 0.067(3) 0.041(2) -0.007(2) 0.012(2) -0.020(2)
 C32 0.054(3) 0.062(3) 0.068(3) -0.014(3) 0.009(2) -0.018(2)
 C33 0.070(3) 0.056(3) 0.081(4) -0.019(3) 0.008(3) -0.016(2)
 C34 0.078(4) 0.083(4) 0.118(5) -0.031(4) -0.015(4) -0.027(3)
 C35 0.080(4) 0.065(3) 0.104(5) -0.013(3) 0.040(3) -0.027(3)
 C36 0.059(3) 0.083(4) 0.036(2) -0.009(2) 0.006(2) -0.031(3)
 C37 0.081(3) 0.119(4) 0.042(3) -0.024(3) 0.019(2) -0.050(3)
 C38 0.215(8) 0.145(6) 0.097(5) -0.034(5) 0.093(5) -0.047(5)
 C39 0.107(5) 0.157(5) 0.058(3) -0.017(4) 0.035(3) -0.064(4)
 C40 0.116(5) 0.440(14) 0.046(3) -0.063(6) 0.022(3) -0.123(7)
 C41 0.060(3) 0.072(3) 0.039(2) -0.007(2) -0.007(2) -0.019(2)
 C42 0.081(4) 0.080(4) 0.043(3) 0.006(3) -0.010(2) -0.013(3)
 C43 0.108(5) 0.104(5) 0.044(3) 0.015(3) -0.001(3) -0.012(4)
 C44 0.121(5) 0.113(5) 0.069(4) 0.012(4) -0.040(4) -0.035(4)
 C45 0.093(4) 0.075(4) 0.091(4) -0.004(3) -0.010(3) -0.010(3)
 C46 0.058(3) 0.068(3) 0.038(2) -0.009(2) 0.005(2) -0.016(2)
 C47 0.066(3) 0.098(4) 0.061(3) -0.037(3) 0.013(2) -0.014(3)
 C48 0.117(5) 0.160(6) 0.046(3) -0.044(4) 0.002(3) -0.012(5)
 C49 0.076(4) 0.108(5) 0.137(6) -0.073(5) 0.026(4) -0.036(4)
 C50 0.085(4) 0.111(5) 0.125(6) -0.071(5) 0.028(4) -0.022(4)
 C51 0.049(2) 0.063(3) 0.043(2) -0.014(2) -0.0081(19) -0.007(2)
 C52 0.058(3) 0.059(3) 0.053(3) -0.013(2) -0.004(2) 0.001(2)
 C53 0.072(3) 0.067(4) 0.082(4) -0.016(3) -0.011(3) -0.002(3)
 C54 0.048(3) 0.080(4) 0.072(3) -0.013(3) -0.006(2) 0.001(2)
 C55 0.086(4) 0.099(4) 0.061(3) -0.030(3) 0.001(3) 0.012(3)
 C56 0.048(2) 0.073(3) 0.047(3) -0.021(2) -0.007(2) 0.000(2)
 C57 0.053(3) 0.081(4) 0.060(3) -0.024(3) -0.007(2) -0.011(2)
 C58 0.076(4) 0.126(5) 0.054(3) -0.020(3) -0.018(3) -0.016(3)
 C59 0.059(3) 0.141(6) 0.083(4) -0.042(4) -0.016(3) -0.004(3)
 C60 0.084(4) 0.117(5) 0.090(4) -0.036(4) -0.020(3) -0.031(4)
 C61 0.045(2) 0.063(3) 0.061(3) -0.021(2) 0.002(2) -0.007(2)
 C62 0.042(2) 0.080(3) 0.075(3) -0.021(3) 0.006(2) -0.014(2)
 C63 0.057(4) 0.264(9) 0.108(5) -0.086(6) 0.001(3) 0.012(5)
 C64 0.058(3) 0.162(6) 0.095(4) -0.033(4) -0.007(3) 0.001(4)
 C65 0.081(5) 0.136(6) 0.329(13) -0.084(6) 0.051(6) -0.049(4)
 C66 0.053(3) 0.063(3) 0.060(3) -0.010(3) 0.004(2) -0.022(2)
 C67 0.110(4) 0.086(4) 0.084(4) -0.030(3) 0.022(3) -0.061(3)
 C68 0.129(5) 0.263(10) 0.223(10) -0.162(8) 0.054(5) -0.123(6)
 C69 0.113(5) 0.105(5) 0.094(4) -0.042(4) 0.022(4) -0.047(4)
 C70 0.398(13) 0.084(5) 0.096(5) -0.010(4) -0.010(7) -0.078(6)
 C71 0.054(3) 0.062(3) 0.034(2) -0.004(2) 0.0071(19) -0.006(2)
 C72 0.086(3) 0.071(3) 0.055(3) -0.027(2) 0.013(2) -0.007(3)
 C79 0.048(3) 0.063(3) 0.048(3) 0.002(2) 0.012(2) -0.011(2)
 C80 0.061(3) 0.079(3) 0.063(3) 0.013(3) 0.016(2) -0.021(2)
 C81 0.204(9) 0.147(6) 0.161(8) -0.055(5) 0.132(7) -0.066(6)
 C82 0.100(5) 0.185(7) 0.104(5) 0.010(5) 0.021(4) -0.081(5)
 C83 0.106(5) 0.140(5) 0.090(5) 0.052(4) 0.009(4) -0.035(4)
 C76 0.111(7) 0.083(9) 0.162(13) -0.063(9) 0.022(7) -0.020(6)
 C77 0.144(10) 0.074(7) 0.086(6) -0.026(5) -0.008(6) 0.025(7)
 C78 0.094(7) 0.097(9) 0.062(5) -0.036(5) 0.015(5) -0.002(6)
 C73 0.139(10) 0.121(17) 0.085(10) -0.050(10) -0.012(9) -0.016(9)
 C74 0.109(13) 0.085(8) 0.064(7) -0.025(6) 0.017(7) -0.017(8)
 C75 0.117(9) 0.100(16) 0.100(14) -0.036(12) 0.045(9) -0.018(10)
 Co1A 0.0431(3) 0.0600(4) 0.0570(4) -0.0212(3) 0.0086(3) -0.0112(3)
 Co2A 0.0463(3) 0.0650(4) 0.0436(3) -0.0201(3) 0.0005(3) -0.0059(3)
 Co3 0.0446(3) 0.0746(5) 0.0497(4) -0.0245(3) 0.0066(3) -0.0058(3)
 Ni1A 0.0437(4) 0.0645(5) 0.0395(4) 0.0008(3) 0.0030(3) -0.0063(3)
 Ni2A 0.0434(3) 0.0625(4) 0.0401(4) -0.0067(3) 0.0042(3) -0.0075(3)
 Ni3A 0.0462(4) 0.0739(5) 0.0371(3) -0.0143(3) 0.0079(3) -0.0143(3)
 Ni4A 0.0478(4) 0.0667(5) 0.0376(3) -0.0073(3) 0.0081(3) -0.0126(3)
 Ni5A 0.0456(3) 0.0672(5) 0.0314(3) 0.0002(3) 0.0018(3) -0.0190(3)
 Ni6A 0.0404(3) 0.0631(4) 0.0308(3) -0.0077(3) 0.0004(2) -0.0107(3)
 Ni7A 0.0448(3) 0.0582(4) 0.0414(4) -0.0056(3) -0.0037(3) -0.0118(3)
 Ni8A 0.0454(4) 0.0733(5) 0.0440(4) -0.0047(3) 0.0010(3) -0.0132(3)
 Ni1B 0.0496(4) 0.0563(4) 0.0418(4) -0.0104(3) -0.0055(3) -0.0121(3)
 Ni2B 0.0441(4) 0.0651(5) 0.0467(4) -0.0145(3) 0.0003(3) -0.0172(3)
 Ni3B 0.0512(4) 0.0625(5) 0.0567(4) -0.0057(4) 0.0006(3) -0.0241(3)
 Ni4B 0.0524(4) 0.0522(4) 0.0494(4) -0.0050(3) 0.0011(3) -0.0169(3)
 Ni5B 0.0566(4) 0.0537(4) 0.0404(4) 0.0035(3) -0.0061(3) -0.0228(3)
 Ni6B 0.0538(4) 0.0618(4) 0.0375(3) 0.0114(3) -0.0155(3) -0.0321(3)
 Ni7B 0.0440(3) 0.0487(4) 0.0329(3) -0.0016(3) -0.0026(3) -0.0151(3)
 Ni8B 0.0409(3) 0.0502(4) 0.0384(3) -0.0056(3) -0.0015(3) -0.0090(3)
 Ni1C 0.0858(6) 0.0770(6) 0.0571(5) -0.0139(4) 0.0074(4) -0.0348(5)
 Ni2C 0.0557(4) 0.0616(5) 0.0593(4) -0.0182(4) 0.0110(3) -0.0159(3)
 Ni3C 0.0474(4) 0.0555(5) 0.0677(5) -0.0142(4) 0.0002(3) -0.0095(3)
 Ni4C 0.0661(5) 0.0549(5) 0.0542(4) -0.0041(4) -0.0020(3) -0.0116(4)
 Ni5C 0.0772(5) 0.0634(5) 0.0427(4) -0.0035(3) -0.0073(3) -0.0239(4)
 Ni6C 0.0673(4) 0.0463(4) 0.0451(4) -0.0061(3) -0.0080(3) -0.0089(3)
 Ni7C 0.0628(4) 0.0508(4) 0.0415(4) -0.0039(3) -0.0016(3) -0.0149(3)
 Ni8C 0.0939(6) 0.0707(5) 0.0474(4) -0.0071(4) 0.0008(4) -0.0347(5)

_geom_special_details
;
 All esds (except the esd in the dihedral angle between two l.s. planes)
 are estimated using the full covariance matrix.  The cell esds are taken
 into account individually in the estimation of esds in distances, angles
 and torsion angles; correlations between esds in cell parameters are only
 used when they are defined by crystal symmetry.  An approximate (isotropic)
 treatment of cell esds is used for estimating esds involving l.s. planes.
;
loop_
  _geom_bond_atom_site_label_1
  _geom_bond_atom_site_label_2
  _geom_bond_distance
  _geom_bond_site_symmetry_2
  _geom_bond_publ_flag
 Fe1 O6 2.061(3) . ?
 Fe1 O8 2.038(4) . ?
 Fe1 O9 2.042(3) . ?
 Fe1 O11 2.028(3) . ?
 Fe1 O13 1.906(3) . ?
 Fe1 N3 2.204(4) . ?
 Fe2 O2 2.047(3) . ?
 Fe2 O4 2.040(3) . ?
 Fe2 O5 2.021(3) . ?
 Fe2 O7 2.035(3) . ?
 Fe2 O13 1.893(3) . ?
 Fe2 N1 2.222(4) . ?
 Fe3 O1 2.038(3) . ?
 Fe3 O3 2.029(3) . ?
 Fe3 O10 2.023(3) . ?
 Fe3 O12 2.014(3) . ?
 Fe3 O13 1.900(3) . ?
 Fe3 N5 2.231(4) . ?
 O1 C271 1.247(5) . ?
 O2 C271 1.246(5) . ?
 O3 C266 1.250(6) . ?
 O4 C266 1.250(5) . ?
 O5 C258 1.250(5) . ?
 O6 C258 1.240(5) . ?
 O7 C253 1.267(7) . ?
 O8 C253 1.214(7) . ?
 O9 C281 1.244(5) . ?
 O10 C281 1.264(5) . ?
 O11 C276 1.253(5) . ?
 O12 C276 1.252(5) . ?
 N1 C289 1.344(5) . ?
 N1 C293 1.337(5) . ?
 N2 H2A 0.8900 . ?
 N2 H2B 0.8900 . ?
 N2 C300 1.499(5) . ?
 N2 C301 1.477(5) . ?
 N3 C343 1.324(6) . ?
 N3 C347 1.327(6) . ?
 N4 H4A 0.8900 . ?
 N4 H4B 0.8900 . ?
 N4 C358 1.413(6) . ?
 N4 C359 1.451(5) . ?
 N5 C317 1.329(6) . ?
 N5 C321 1.331(6) . ?
 N6 H6A 0.8900 . ?
 N6 H6B 0.8900 . ?
 N6 C332 1.495(5) . ?
 N6 C333 1.492(5) . ?
 C253 C254 1.512(8) . ?
 C254 C255 1.596(12) . ?
 C254 C256 1.493(13) . ?
 C254 C257 1.528(11) . ?
 C255 H25A 0.9600 . ?
 C255 H25B 0.9600 . ?
 C255 H25C 0.9600 . ?
 C256 H25D 0.9600 . ?
 C256 H25E 0.9600 . ?
 C256 H25F 0.9600 . ?
 C257 H25G 0.9600 . ?
 C257 H25H 0.9600 . ?
 C257 H25I 0.9600 . ?
 C258 C259 1.519(6) . ?
 C259 C263 1.529(10) . ?
 C259 C264 1.560(10) . ?
 C259 C265 1.583(11) . ?
 C259 C260 1.595(16) . ?
 C259 C261 1.381(19) . ?
 C259 C262 1.592(16) . ?
 C266 C267 1.529(6) . ?
 C267 C268 1.538(7) . ?
 C267 C269 1.543(7) . ?
 C267 C270 1.537(7) . ?
 C268 H26A 0.9600 . ?
 C268 H26B 0.9600 . ?
 C268 H26C 0.9600 . ?
 C269 H26D 0.9600 . ?
 C269 H26E 0.9600 . ?
 C269 H26F 0.9600 . ?
 C270 H27A 0.9600 . ?
 C270 H27B 0.9600 . ?
 C270 H27C 0.9600 . ?
 C271 C272 1.547(6) . ?
 C272 C273 1.484(7) . ?
 C272 C274 1.514(7) . ?
 C272 C275 1.530(7) . ?
 C273 H27D 0.9600 . ?
 C273 H27E 0.9600 . ?
 C273 H27F 0.9600 . ?
 C274 H27G 0.9600 . ?
 C274 H27H 0.9600 . ?
 C274 H27I 0.9600 . ?
 C275 H27J 0.9600 . ?
 C275 H27K 0.9600 . ?
 C275 H27L 0.9600 . ?
 C276 C277 1.526(7) . ?
 C277 C278 1.561(12) . ?
 C277 C279 1.441(10) . ?
 C277 C280 1.484(8) . ?
 C278 H27M 0.9600 . ?
 C278 H27N 0.9600 . ?
 C278 H27O 0.9600 . ?
 C279 H27P 0.9600 . ?
 C279 H27Q 0.9600 . ?
 C279 H27R 0.9600 . ?
 C280 H28A 0.9600 . ?
 C280 H28B 0.9600 . ?
 C280 H28C 0.9600 . ?
 C281 C282 1.521(6) . ?
 C282 C286 1.575(9) . ?
 C282 C287 1.533(9) . ?
 C282 C288 1.568(10) . ?
 C282 C283 1.572(14) . ?
 C282 C284 1.555(12) . ?
 C282 C285 1.455(13) . ?
 C289 H289 0.9300 . ?
 C289 C290 1.381(6) . ?
 C290 H290 0.9300 . ?
 C290 C291 1.403(6) . ?
 C291 C292 1.381(6) . ?
 C291 C294 1.485(6) . ?
 C292 H292 0.9300 . ?
 C292 C293 1.397(6) . ?
 C293 H293 0.9300 . ?
 C294 C295 1.381(6) . ?
 C294 C299 1.397(6) . ?
 C295 H295 0.9300 . ?
 C295 C296 1.385(6) . ?
 C296 H296 0.9300 . ?
 C296 C297 1.388(6) . ?
 C297 C298 1.387(6) . ?
 C297 C300 1.509(6) . ?
 C298 H298 0.9300 . ?
 C298 C299 1.373(6) . ?
 C299 H299 0.9300 . ?
 C300 H30A 0.9700 . ?
 C300 H30B 0.9700 . ?
 C301 H30C 0.9700 . ?
 C301 H30D 0.9700 . ?
 C301 C302 1.517(6) . ?
 C302 H30E 0.9700 . ?
 C302 H30F 0.9700 . ?
 C302 C303 1.522(6) . ?
 C303 H30G 0.9700 . ?
 C303 H30H 0.9700 . ?
 C303 C304 1.525(7) . ?
 C304 H30I 0.9700 . ?
 C304 H30J 0.9700 . ?
 C304 C305 1.489(9) . ?
 C305 C306 1.296(11) . ?
 C305 C310 1.391(10) . ?
 C306 H306 0.9300 . ?
 C306 C307 1.437(12) . ?
 C307 H307 0.9300 . ?
 C307 C308 1.299(14) . ?
 C308 H308 0.9300 . ?
 C308 C309 1.418(15) . ?
 C309 H309 0.9300 . ?
 C309 C310 1.393(11) . ?
 C310 H310 0.9300 . ?
 C317 H317 0.9300 . ?
 C317 C318 1.403(6) . ?
 C318 H318 0.9300 . ?
 C318 C319 1.381(6) . ?
 C319 C320 1.373(6) . ?
 C319 C322 1.513(5) . ?
 C320 H320 0.9300 . ?
 C320 C321 1.399(6) . ?
 C321 H321 0.9300 . ?
 C325 C324 1.3900 . ?
 C325 C326 1.3900 . ?
 C325 C332 1.511(4) . ?
 C325 C329 1.375(6) . ?
 C325 C330 1.391(7) . ?
 C324 H324 0.9300 . ?
 C324 C323 1.3900 . ?
 C323 H323 0.9300 . ?
 C323 C322 1.3900 . ?
 C322 C327 1.3900 . ?
 C322 C328 1.363(7) . ?
 C322 C331 1.390(7) . ?
 C327 H327 0.9300 . ?
 C327 C326 1.3900 . ?
 C326 H326 0.9300 . ?
 C332 H33A 0.9700 . ?
 C332 H33B 0.9700 . ?
 C333 H33C 0.9700 . ?
 C333 H33D 0.9700 . ?
 C333 C334 1.505(6) . ?
 C334 H33E 0.9700 . ?
 C334 H33F 0.9700 . ?
 C334 C335 1.520(6) . ?
 C335 H33G 0.9700 . ?
 C335 H33H 0.9700 . ?
 C335 C336 1.520(6) . ?
 C336 H33I 0.9700 . ?
 C336 H33J 0.9700 . ?
 C336 C337 1.485(7) . ?
 C337 C338 1.353(9) . ?
 C337 C342 1.360(7) . ?
 C338 H338 0.9300 . ?
 C338 C339 1.376(10) . ?
 C339 H339 0.9300 . ?
 C339 C340 1.348(10) . ?
 C340 H340 0.9300 . ?
 C340 C341 1.340(10) . ?
 C341 H341 0.9300 . ?
 C341 C342 1.392(8) . ?
 C342 H342 0.9300 . ?
 C343 H343 0.9300 . ?
 C343 C344 1.385(6) . ?
 C344 H344 0.9300 . ?
 C344 C345 1.368(6) . ?
 C345 C346 1.373(7) . ?
 C345 C348 1.492(6) . ?
 C346 H346 0.9300 . ?
 C346 C347 1.380(6) . ?
 C347 H347 0.9300 . ?
 C348 C354 1.423(9) . ?
 C348 C357 1.335(10) . ?
 C348 C349 1.290(11) . ?
 C348 C353 1.428(12) . ?
 C351 C358 1.496(6) . ?
 C351 C355 1.359(10) . ?
 C351 C356 1.343(10) . ?
 C351 C350 1.362(12) . ?
 C351 C352 1.438(12) . ?
 C358 H35A 0.9700 . ?
 C358 H35B 0.9700 . ?
 C359 H35C 0.9700 . ?
 C359 H35D 0.9700 . ?
 C359 H35E 0.9700 . ?
 C359 H35F 0.9700 . ?
 C359 C360 1.513(12) . ?
 C359 C369 1.440(10) . ?
 C263 H26G 0.9600 . ?
 C263 H26H 0.9600 . ?
 C263 H26I 0.9600 . ?
 C264 H26J 0.9600 . ?
 C264 H26K 0.9600 . ?
 C264 H26L 0.9600 . ?
 C265 H26M 0.9600 . ?
 C265 H26N 0.9600 . ?
 C265 H26O 0.9600 . ?
 C286 H28D 0.9600 . ?
 C286 H28E 0.9600 . ?
 C286 H28F 0.9600 . ?
 C287 H28G 0.9600 . ?
 C287 H28H 0.9600 . ?
 C287 H28I 0.9600 . ?
 C288 H28J 0.9600 . ?
 C288 H28K 0.9600 . ?
 C288 H28L 0.9600 . ?
 C328 H328 0.9300 . ?
 C328 C329 1.398(7) . ?
 C329 H329 0.9300 . ?
 C330 H330 0.9300 . ?
 C330 C331 1.367(7) . ?
 C331 H331 0.9300 . ?
 C354 H354 0.9300 . ?
 C354 C355 1.370(11) . ?
 C355 H355 0.9300 . ?
 C356 H356 0.9300 . ?
 C356 C357 1.400(11) . ?
 C357 H357 0.9300 . ?
 C360 H36A 0.9700 . ?
 C360 H36B 0.9700 . ?
 C360 C361 1.487(14) . ?
 C361 H36C 0.9700 . ?
 C361 H36D 0.9700 . ?
 C361 C362 1.482(14) . ?
 C362 H36E 0.9700 . ?
 C362 H36F 0.9700 . ?
 C362 C363 1.478(11) . ?
 C363 C364 1.3900 . ?
 C363 C368 1.3900 . ?
 C364 H364 0.9300 . ?
 C364 C365 1.3900 . ?
 C365 H365 0.9300 . ?
 C365 C366 1.3900 . ?
 C366 H366 0.9300 . ?
 C366 C367 1.3900 . ?
 C367 H367 0.9300 . ?
 C367 C368 1.3900 . ?
 C368 H368 0.9300 . ?
 C260 H26P 0.9600 . ?
 C260 H26Q 0.9600 . ?
 C260 H26R 0.9600 . ?
 C261 H26S 0.9600 . ?
 C261 H26T 0.9600 . ?
 C261 H26U 0.9600 . ?
 C262 H26V 0.9600 . ?
 C262 H26W 0.9600 . ?
 C262 H26X 0.9600 . ?
 C283 H28M 0.9600 . ?
 C283 H28N 0.9600 . ?
 C283 H28O 0.9600 . ?
 C284 H28P 0.9600 . ?
 C284 H28Q 0.9600 . ?
 C284 H28R 0.9600 . ?
 C285 H28S 0.9600 . ?
 C285 H28T 0.9600 . ?
 C285 H28U 0.9600 . ?
 C349 H349 0.9300 . ?
 C349 C350 1.359(14) . ?
 C350 H350 0.9300 . ?
 C352 H352 0.9300 . ?
 C352 C353 1.391(15) . ?
 C353 H353 0.9300 . ?
 C369 H36G 0.9700 . ?
 C369 H36H 0.9700 . ?
 C369 C370 1.480(11) . ?
 C370 H37A 0.9700 . ?
 C370 H37B 0.9700 . ?
 C370 C371 1.505(12) . ?
 C371 H37C 0.9700 . ?
 C371 H37D 0.9700 . ?
 C371 C372 1.505(11) . ?
 C372 C373 1.3900 . ?
 C372 C377 1.3900 . ?
 C373 H373 0.9300 . ?
 C373 C374 1.3900 . ?
 C374 H374 0.9300 . ?
 C374 C375 1.3900 . ?
 C375 H375 0.9300 . ?
 C375 C376 1.3900 . ?
 C376 H376 0.9300 . ?
 C376 C377 1.3900 . ?
 C377 H377 0.9300 . ?
 Cr8B F1B 1.949(2) . ?
 Cr8B F8B 1.912(2) . ?
 Cr8B O1B 1.974(3) . ?
 Cr8B O3B 1.963(3) . ?
 Cr8B O30B 1.940(3) . ?
 Cr8B O32B 1.946(3) . ?
 Cr1B F1B 1.923(2) . ?
 Cr1B F2B 1.935(2) . ?
 Cr1B O2B 1.955(3) . ?
 Cr1B O4B 1.969(3) . ?
 Cr1B O5B 1.967(3) . ?
 Cr1B O7B 1.965(3) . ?
 Cr2B F2B 1.916(2) . ?
 Cr2B F3B 1.923(2) . ?
 Cr2B O6B 1.956(3) . ?
 Cr2B O8B 1.948(3) . ?
 Cr2B O9B 1.940(3) . ?
 Cr2B O11B 1.949(3) . ?
 Cr3B F3B 1.923(2) . ?
 Cr3B F4B 1.925(2) . ?
 Cr3B O10B 1.957(3) . ?
 Cr3B O12B 1.959(3) . ?
 Cr3B O13B 1.967(3) . ?
 Cr3B O15B 1.940(3) . ?
 Cr4B F4B 1.937(2) . ?
 Cr4B F5B 1.919(2) . ?
 Cr4B O14B 1.955(3) . ?
 Cr4B O16B 1.957(3) . ?
 Cr4B O17B 1.936(3) . ?
 Cr4B O19B 1.947(3) . ?
 Cr5B F5B 1.959(2) . ?
 Cr5B F6B 1.924(2) . ?
 Cr5B O18B 1.969(3) . ?
 Cr5B O20B 1.991(3) . ?
 Cr5B O21B 1.947(3) . ?
 Cr5B O23B 1.947(3) . ?
 Cr6B F6B 1.983(2) . ?
 Cr6B F7B 1.959(2) . ?
 Cr6B O22B 1.964(4) . ?
 Cr6B O24B 1.978(3) . ?
 Cr6B O25B 1.976(3) . ?
 Cr6B O27B 1.995(4) . ?
 Cr7B F7B 1.922(2) . ?
 Cr7B F8B 1.980(2) . ?
 Cr7B O26B 1.959(3) . ?
 Cr7B O28B 1.963(3) . ?
 Cr7B O29B 1.982(3) . ?
 Cr7B O31B 1.986(3) . ?
 O1B C84 1.245(5) . ?
 O2B C84 1.253(5) . ?
 O3B C92 1.251(5) . ?
 O4B C92 1.263(5) . ?
 O5B C97 1.259(5) . ?
 O6B C97 1.255(5) . ?
 O7B C102 1.259(5) . ?
 O8B C102 1.257(5) . ?
 O9B C107 1.263(6) . ?
 O10B C107 1.252(6) . ?
 O11B C112 1.251(5) . ?
 O12B C112 1.262(5) . ?
 O13B C117 1.252(5) . ?
 O14B C117 1.256(6) . ?
 O15B C122 1.260(6) . ?
 O16B C122 1.244(5) . ?
 O17B C127 1.267(6) . ?
 O18B C127 1.232(5) . ?
 O19B C132 1.257(5) . ?
 O20B C132 1.249(5) . ?
 O21B C140 1.270(6) . ?
 O22B C140 1.245(6) . ?
 O23B C145 1.245(5) . ?
 O24B C145 1.231(5) . ?
 O25B C150 1.271(6) . ?
 O26B C150 1.247(5) . ?
 O27B C155 1.263(5) . ?
 O28B C155 1.255(5) . ?
 O29B C160 1.235(5) . ?
 O30B C160 1.277(5) . ?
 O31B C165 1.259(5) . ?
 O32B C165 1.255(5) . ?
 C84 C85 1.535(6) . ?
 C85 C86 1.445(12) . ?
 C85 C87 1.550(12) . ?
 C85 C88 1.616(13) . ?
 C85 C89 1.531(13) . ?
 C85 C90 1.535(13) . ?
 C85 C91 1.445(14) . ?
 C92 C93 1.531(6) . ?
 C93 C94 1.509(8) . ?
 C93 C95 1.481(8) . ?
 C93 C96 1.504(7) . ?
 C94 H94A 0.9600 . ?
 C94 H94B 0.9600 . ?
 C94 H94C 0.9600 . ?
 C95 H95A 0.9600 . ?
 C95 H95B 0.9600 . ?
 C95 H95C 0.9600 . ?
 C96 H96A 0.9600 . ?
 C96 H96B 0.9600 . ?
 C96 H96C 0.9600 . ?
 C97 C98 1.527(6) . ?
 C98 C99 1.515(7) . ?
 C98 C100 1.519(7) . ?
 C98 C101 1.519(7) . ?
 C99 H99A 0.9600 . ?
 C99 H99B 0.9600 . ?
 C99 H99C 0.9600 . ?
 C100 H10A 0.9600 . ?
 C100 H10B 0.9600 . ?
 C100 H10C 0.9600 . ?
 C101 H10D 0.9600 . ?
 C101 H10E 0.9600 . ?
 C101 H10F 0.9600 . ?
 C102 C103 1.531(6) . ?
 C103 C104 1.528(8) . ?
 C103 C105 1.537(9) . ?
 C103 C106 1.517(8) . ?
 C104 H10G 0.9600 . ?
 C104 H10H 0.9600 . ?
 C104 H10I 0.9600 . ?
 C105 H10J 0.9600 . ?
 C105 H10K 0.9600 . ?
 C105 H10L 0.9600 . ?
 C106 H10M 0.9600 . ?
 C106 H10N 0.9600 . ?
 C106 H10O 0.9600 . ?
 C107 C108 1.538(7) . ?
 C108 C109 1.494(8) . ?
 C108 C110 1.519(9) . ?
 C108 C111 1.495(9) . ?
 C109 H10P 0.9600 . ?
 C109 H10Q 0.9600 . ?
 C109 H10R 0.9600 . ?
 C110 H11A 0.9600 . ?
 C110 H11B 0.9600 . ?
 C110 H11C 0.9600 . ?
 C111 H11D 0.9600 . ?
 C111 H11E 0.9600 . ?
 C111 H11F 0.9600 . ?
 C112 C113 1.524(6) . ?
 C113 C114 1.520(8) . ?
 C113 C115 1.519(7) . ?
 C113 C116 1.516(8) . ?
 C114 H11G 0.9600 . ?
 C114 H11H 0.9600 . ?
 C114 H11I 0.9600 . ?
 C115 H11J 0.9600 . ?
 C115 H11K 0.9600 . ?
 C115 H11L 0.9600 . ?
 C116 H11M 0.9600 . ?
 C116 H11N 0.9600 . ?
 C116 H11O 0.9600 . ?
 C117 C118 1.525(7) . ?
 C118 C119 1.534(8) . ?
 C118 C120 1.511(9) . ?
 C118 C121 1.529(8) . ?
 C119 H11P 0.9600 . ?
 C119 H11Q 0.9600 . ?
 C119 H11R 0.9600 . ?
 C120 H12A 0.9600 . ?
 C120 H12B 0.9600 . ?
 C120 H12C 0.9600 . ?
 C121 H12D 0.9600 . ?
 C121 H12E 0.9600 . ?
 C121 H12F 0.9600 . ?
 C122 C123 1.533(6) . ?
 C123 C124 1.531(8) . ?
 C123 C125 1.505(9) . ?
 C123 C126 1.494(9) . ?
 C124 H12G 0.9600 . ?
 C124 H12H 0.9600 . ?
 C124 H12I 0.9600 . ?
 C125 H12J 0.9600 . ?
 C125 H12K 0.9600 . ?
 C125 H12L 0.9600 . ?
 C126 H12M 0.9600 . ?
 C126 H12N 0.9600 . ?
 C126 H12O 0.9600 . ?
 C127 C128 1.531(7) . ?
 C128 C129 1.458(10) . ?
 C128 C130 1.516(9) . ?
 C128 C131 1.517(8) . ?
 C129 H12P 0.9600 . ?
 C129 H12Q 0.9600 . ?
 C129 H12R 0.9600 . ?
 C130 H13A 0.9600 . ?
 C130 H13B 0.9600 . ?
 C130 H13C 0.9600 . ?
 C131 H13D 0.9600 . ?
 C131 H13E 0.9600 . ?
 C131 H13F 0.9600 . ?
 C132 C133 1.542(7) . ?
 C133 C134 1.586(12) . ?
 C133 C135 1.466(12) . ?
 C133 C136 1.477(12) . ?
 C133 C137 1.495(19) . ?
 C133 C138 1.641(16) . ?
 C133 C139 1.51(2) . ?
 C140 C141 1.544(7) . ?
 C141 C142 1.569(8) . ?
 C141 C143 1.524(9) . ?
 C141 C144 1.486(9) . ?
 C142 H14A 0.9600 . ?
 C142 H14B 0.9600 . ?
 C142 H14C 0.9600 . ?
 C143 H14D 0.9600 . ?
 C143 H14E 0.9600 . ?
 C143 H14F 0.9600 . ?
 C144 H14G 0.9600 . ?
 C144 H14H 0.9600 . ?
 C144 H14I 0.9600 . ?
 C145 C146 1.535(6) . ?
 C146 C147 1.486(7) . ?
 C146 C148 1.559(7) . ?
 C146 C149 1.492(7) . ?
 C147 H14J 0.9600 . ?
 C147 H14K 0.9600 . ?
 C147 H14L 0.9600 . ?
 C148 H14M 0.9600 . ?
 C148 H14N 0.9600 . ?
 C148 H14O 0.9600 . ?
 C149 H14P 0.9600 . ?
 C149 H14Q 0.9600 . ?
 C149 H14R 0.9600 . ?
 C150 C151 1.527(7) . ?
 C151 C152 1.536(10) . ?
 C151 C153 1.564(8) . ?
 C151 C154 1.514(9) . ?
 C152 H15A 0.9600 . ?
 C152 H15B 0.9600 . ?
 C152 H15C 0.9600 . ?
 C153 H15D 0.9600 . ?
 C153 H15E 0.9600 . ?
 C153 H15F 0.9600 . ?
 C154 H15G 0.9600 . ?
 C154 H15H 0.9600 . ?
 C154 H15I 0.9600 . ?
 C155 C156 1.518(7) . ?
 C156 C157 1.528(7) . ?
 C156 C158 1.529(7) . ?
 C156 C159 1.531(8) . ?
 C157 H15J 0.9600 . ?
 C157 H15K 0.9600 . ?
 C157 H15L 0.9600 . ?
 C158 H15M 0.9600 . ?
 C158 H15N 0.9600 . ?
 C158 H15O 0.9600 . ?
 C159 H15P 0.9600 . ?
 C159 H15Q 0.9600 . ?
 C159 H15R 0.9600 . ?
 C160 C161 1.524(6) . ?
 C161 C162 1.511(8) . ?
 C161 C163 1.517(7) . ?
 C161 C164 1.602(8) . ?
 C162 H16A 0.9600 . ?
 C162 H16B 0.9600 . ?
 C162 H16C 0.9600 . ?
 C163 H16D 0.9600 . ?
 C163 H16E 0.9600 . ?
 C163 H16F 0.9600 . ?
 C164 H16G 0.9600 . ?
 C164 H16H 0.9600 . ?
 C164 H16I 0.9600 . ?
 C165 C166 1.537(6) . ?
 C166 C167 1.547(7) . ?
 C166 C168 1.510(7) . ?
 C166 C169 1.506(7) . ?
 C167 H16J 0.9600 . ?
 C167 H16K 0.9600 . ?
 C167 H16L 0.9600 . ?
 C168 H16M 0.9600 . ?
 C168 H16N 0.9600 . ?
 C168 H16O 0.9600 . ?
 C169 H16P 0.9600 . ?
 C169 H16Q 0.9600 . ?
 C169 H16R 0.9600 . ?
 C86 H86A 0.9600 . ?
 C86 H86B 0.9600 . ?
 C86 H86C 0.9600 . ?
 C87 H87A 0.9600 . ?
 C87 H87B 0.9600 . ?
 C87 H87C 0.9600 . ?
 C88 H88A 0.9600 . ?
 C88 H88B 0.9600 . ?
 C88 H88C 0.9600 . ?
 C134 H13G 0.9600 . ?
 C134 H13H 0.9600 . ?
 C134 H13I 0.9600 . ?
 C135 H13J 0.9600 . ?
 C135 H13K 0.9600 . ?
 C135 H13L 0.9600 . ?
 C136 H13M 0.9600 . ?
 C136 H13N 0.9600 . ?
 C136 H13O 0.9600 . ?
 C89 H89A 0.9600 . ?
 C89 H89B 0.9600 . ?
 C89 H89C 0.9600 . ?
 C90 H90A 0.9600 . ?
 C90 H90B 0.9600 . ?
 C90 H90C 0.9600 . ?
 C91 H91A 0.9600 . ?
 C91 H91B 0.9600 . ?
 C91 H91C 0.9600 . ?
 C137 H13P 0.9600 . ?
 C137 H13Q 0.9600 . ?
 C137 H13R 0.9600 . ?
 C138 H13S 0.9600 . ?
 C138 H13T 0.9600 . ?
 C138 H13U 0.9600 . ?
 C139 H13V 0.9600 . ?
 C139 H13W 0.9600 . ?
 C139 H13X 0.9600 . ?
 Cr7C F1C 1.978(3) . ?
 Cr7C F8C 1.959(2) . ?
 Cr7C O1C 1.983(4) . ?
 Cr7C O3C 1.975(3) . ?
 Cr7C O30C 1.970(4) . ?
 Cr7C O32C 1.986(4) . ?
 Cr8C F1C 1.941(3) . ?
 Cr8C F2C 1.974(3) . ?
 Cr8C O2C 1.970(4) . ?
 Cr8C O4C 1.944(4) . ?
 Cr8C O5C 1.977(4) . ?
 Cr8C O7C 1.991(4) . ?
 Cr1C F2C 1.909(3) . ?
 Cr1C F3C 1.942(3) . ?
 Cr1C O6C 1.947(4) . ?
 Cr1C O8C 1.912(4) . ?
 Cr1C O9C 1.966(4) . ?
 Cr1C O11C 1.960(3) . ?
 Cr2C F3C 1.918(3) . ?
 Cr2C F4C 1.923(3) . ?
 Cr2C O10C 1.948(3) . ?
 Cr2C O12C 1.949(3) . ?
 Cr2C O13C 1.967(3) . ?
 Cr2C O15C 1.968(3) . ?
 Cr3C F4C 1.915(3) . ?
 Cr3C F5C 1.925(2) . ?
 Cr3C O14C 1.956(3) . ?
 Cr3C O16C 1.958(3) . ?
 Cr3C O17C 1.964(3) . ?
 Cr3C O19C 1.952(3) . ?
 Cr4C F5C 1.923(2) . ?
 Cr4C F6C 1.935(2) . ?
 Cr4C O18C 1.953(3) . ?
 Cr4C O20C 1.967(3) . ?
 Cr4C O21C 1.940(4) . ?
 Cr4C O23C 1.944(3) . ?
 Cr5C F6C 1.943(2) . ?
 Cr5C F7C 1.927(2) . ?
 Cr5C O22C 1.957(3) . ?
 Cr5C O24C 1.955(4) . ?
 Cr5C O25C 1.948(4) . ?
 Cr5C O27C 1.928(4) . ?
 Cr6C F7C 1.982(2) . ?
 Cr6C F8C 1.931(2) . ?
 Cr6C O26C 1.967(3) . ?
 Cr6C O28C 1.965(4) . ?
 Cr6C O29C 1.959(3) . ?
 Cr6C O31C 1.953(4) . ?
 O1C C170 1.253(6) . ?
 O2C C170 1.264(6) . ?
 O3C C175 1.250(6) . ?
 O4C C175 1.262(6) . ?
 O5C C180 1.251(7) . ?
 O6C C180 1.286(7) . ?
 O7C C185 1.260(6) . ?
 O8C C185 1.293(7) . ?
 O9C C190 1.257(6) . ?
 O10C C190 1.261(6) . ?
 O11C C195 1.267(6) . ?
 O12C C195 1.268(6) . ?
 O13C C200 1.257(6) . ?
 O14C C200 1.259(6) . ?
 O15C C205 1.262(5) . ?
 O16C C205 1.264(5) . ?
 O17C C210 1.271(6) . ?
 O18C C210 1.248(6) . ?
 O19C C215 1.250(6) . ?
 O20C C215 1.268(6) . ?
 O21C C223 1.261(6) . ?
 O22C C223 1.246(6) . ?
 O23C C228 1.270(6) . ?
 O24C C228 1.265(6) . ?
 O25C C233 1.273(6) . ?
 O26C C233 1.230(5) . ?
 O27C C238 1.258(6) . ?
 O28C C238 1.230(6) . ?
 O29C C243 1.264(6) . ?
 O30C C243 1.248(6) . ?
 O31C C248 1.262(6) . ?
 O32C C248 1.246(6) . ?
 C170 C171 1.530(7) . ?
 C171 C172 1.545(10) . ?
 C171 C173 1.501(8) . ?
 C171 C174 1.536(10) . ?
 C172 H17A 0.9600 . ?
 C172 H17B 0.9600 . ?
 C172 H17C 0.9600 . ?
 C173 H17D 0.9600 . ?
 C173 H17E 0.9600 . ?
 C173 H17F 0.9600 . ?
 C174 H17G 0.9600 . ?
 C174 H17H 0.9600 . ?
 C174 H17I 0.9600 . ?
 C175 C176 1.543(8) . ?
 C176 C177 1.503(12) . ?
 C176 C178 1.489(10) . ?
 C176 C179 1.517(10) . ?
 C177 H17J 0.9600 . ?
 C177 H17K 0.9600 . ?
 C177 H17L 0.9600 . ?
 C178 H17M 0.9600 . ?
 C178 H17N 0.9600 . ?
 C178 H17O 0.9600 . ?
 C179 H17P 0.9600 . ?
 C179 H17Q 0.9600 . ?
 C179 H17R 0.9600 . ?
 C180 C181 1.529(8) . ?
 C181 C182 1.522(9) . ?
 C181 C183 1.496(10) . ?
 C181 C184 1.535(9) . ?
 C182 H18A 0.9600 . ?
 C182 H18B 0.9600 . ?
 C182 H18C 0.9600 . ?
 C183 H18D 0.9600 . ?
 C183 H18E 0.9600 . ?
 C183 H18F 0.9600 . ?
 C184 H18G 0.9600 . ?
 C184 H18H 0.9600 . ?
 C184 H18I 0.9600 . ?
 C185 C187 1.538(8) . ?
 C186 H18J 0.9600 . ?
 C186 H18K 0.9600 . ?
 C186 H18L 0.9600 . ?
 C186 C187 1.553(10) . ?
 C187 C188 1.511(11) . ?
 C187 C189 1.504(10) . ?
 C188 H18M 0.9600 . ?
 C188 H18N 0.9600 . ?
 C188 H18O 0.9600 . ?
 C189 H18P 0.9600 . ?
 C189 H18Q 0.9600 . ?
 C189 H18R 0.9600 . ?
 C190 C191 1.540(8) . ?
 C191 C192 1.551(11) . ?
 C191 C193 1.529(9) . ?
 C191 C194 1.524(11) . ?
 C192 H19A 0.9600 . ?
 C192 H19B 0.9600 . ?
 C192 H19C 0.9600 . ?
 C193 H19D 0.9600 . ?
 C193 H19E 0.9600 . ?
 C193 H19F 0.9600 . ?
 C194 H19G 0.9600 . ?
 C194 H19H 0.9600 . ?
 C194 H19I 0.9600 . ?
 C195 C196 1.539(7) . ?
 C196 C197 1.531(8) . ?
 C196 C198 1.534(9) . ?
 C196 C199 1.489(8) . ?
 C197 H19J 0.9600 . ?
 C197 H19K 0.9600 . ?
 C197 H19L 0.9600 . ?
 C198 H19M 0.9600 . ?
 C198 H19N 0.9600 . ?
 C198 H19O 0.9600 . ?
 C199 H19P 0.9600 . ?
 C199 H19Q 0.9600 . ?
 C199 H19R 0.9600 . ?
 C200 C201 1.545(7) . ?
 C201 C202 1.491(9) . ?
 C201 C203 1.541(9) . ?
 C201 C204 1.522(9) . ?
 C202 H20A 0.9600 . ?
 C202 H20B 0.9600 . ?
 C202 H20C 0.9600 . ?
 C203 H20D 0.9600 . ?
 C203 H20E 0.9600 . ?
 C203 H20F 0.9600 . ?
 C204 H20G 0.9600 . ?
 C204 H20H 0.9600 . ?
 C204 H20I 0.9600 . ?
 C205 C206 1.514(6) . ?
 C206 C207 1.496(8) . ?
 C206 C208 1.554(9) . ?
 C206 C209 1.476(9) . ?
 C207 H20J 0.9600 . ?
 C207 H20K 0.9600 . ?
 C207 H20L 0.9600 . ?
 C208 H20M 0.9600 . ?
 C208 H20N 0.9600 . ?
 C208 H20O 0.9600 . ?
 C209 H20P 0.9600 . ?
 C209 H20Q 0.9600 . ?
 C209 H20R 0.9600 . ?
 C210 C211 1.523(6) . ?
 C211 C212 1.532(9) . ?
 C211 C213 1.506(8) . ?
 C211 C214 1.492(8) . ?
 C212 H21A 0.9600 . ?
 C212 H21B 0.9600 . ?
 C212 H21C 0.9600 . ?
 C213 H21D 0.9600 . ?
 C213 H21E 0.9600 . ?
 C213 H21F 0.9600 . ?
 C214 H21G 0.9600 . ?
 C214 H21H 0.9600 . ?
 C214 H21I 0.9600 . ?
 C215 C216 1.521(7) . ?
 C216 C220 1.565(12) . ?
 C216 C221 1.571(11) . ?
 C216 C222 1.410(12) . ?
 C216 C217 1.402(14) . ?
 C216 C218 1.572(14) . ?
 C216 C219 1.622(14) . ?
 C223 C224 1.533(7) . ?
 C224 C225 1.500(9) . ?
 C224 C226 1.516(9) . ?
 C224 C227 1.488(8) . ?
 C225 H22A 0.9600 . ?
 C225 H22B 0.9600 . ?
 C225 H22C 0.9600 . ?
 C226 H22D 0.9600 . ?
 C226 H22E 0.9600 . ?
 C226 H22F 0.9600 . ?
 C227 H22G 0.9600 . ?
 C227 H22H 0.9600 . ?
 C227 H22I 0.9600 . ?
 C228 C229 1.547(7) . ?
 C229 C230 1.521(10) . ?
 C229 C231 1.540(11) . ?
 C229 C232 1.529(9) . ?
 C230 H23A 0.9600 . ?
 C230 H23B 0.9600 . ?
 C230 H23C 0.9600 . ?
 C231 H23D 0.9600 . ?
 C231 H23E 0.9600 . ?
 C231 H23F 0.9600 . ?
 C232 H23G 0.9600 . ?
 C232 H23H 0.9600 . ?
 C232 H23I 0.9600 . ?
 C233 C234 1.528(7) . ?
 C234 C235 1.540(8) . ?
 C234 C236 1.545(9) . ?
 C234 C237 1.537(9) . ?
 C235 H23J 0.9600 . ?
 C235 H23K 0.9600 . ?
 C235 H23L 0.9600 . ?
 C236 H23M 0.9600 . ?
 C236 H23N 0.9600 . ?
 C236 H23O 0.9600 . ?
 C237 H23P 0.9600 . ?
 C237 H23Q 0.9600 . ?
 C237 H23R 0.9600 . ?
 C238 C239 1.536(8) . ?
 C239 C240 1.457(12) . ?
 C239 C241 1.584(12) . ?
 C239 C242 1.519(9) . ?
 C240 H24A 0.9600 . ?
 C240 H24B 0.9600 . ?
 C240 H24C 0.9600 . ?
 C241 H24D 0.9600 . ?
 C241 H24E 0.9600 . ?
 C241 H24F 0.9600 . ?
 C242 H24G 0.9600 . ?
 C242 H24H 0.9600 . ?
 C242 H24I 0.9600 . ?
 C243 C244 1.528(7) . ?
 C244 C245 1.505(10) . ?
 C244 C246 1.505(9) . ?
 C244 C247 1.462(9) . ?
 C245 H24J 0.9600 . ?
 C245 H24K 0.9600 . ?
 C245 H24L 0.9600 . ?
 C246 H24M 0.9600 . ?
 C246 H24N 0.9600 . ?
 C246 H24O 0.9600 . ?
 C247 H24P 0.9600 . ?
 C247 H24Q 0.9600 . ?
 C247 H24R 0.9600 . ?
 C248 C249 1.551(7) . ?
 C249 C250 1.526(11) . ?
 C249 C251 1.530(11) . ?
 C249 C252 1.525(10) . ?
 C250 H25J 0.9600 . ?
 C250 H25K 0.9600 . ?
 C250 H25L 0.9600 . ?
 C251 H25M 0.9600 . ?
 C251 H25N 0.9600 . ?
 C251 H25O 0.9600 . ?
 C252 H25P 0.9600 . ?
 C252 H25Q 0.9600 . ?
 C252 H25R 0.9600 . ?
 C220 H22J 0.9600 . ?
 C220 H22K 0.9600 . ?
 C220 H22L 0.9600 . ?
 C221 H22M 0.9600 . ?
 C221 H22N 0.9600 . ?
 C221 H22O 0.9600 . ?
 C222 H22P 0.9600 . ?
 C222 H22Q 0.9600 . ?
 C222 H22R 0.9600 . ?
 C217 H21J 0.9600 . ?
 C217 H21K 0.9600 . ?
 C217 H21L 0.9600 . ?
 C218 H21M 0.9600 . ?
 C218 H21N 0.9600 . ?
 C218 H21O 0.9600 . ?
 C219 H21P 0.9600 . ?
 C219 H21Q 0.9600 . ?
 C219 H21R 0.9600 . ?
 Cr8A F7A 1.921(2) . ?
 Cr8A F8A 1.927(2) . ?
 Cr8A O26A 1.946(3) . ?
 Cr8A O28A 1.972(3) . ?
 Cr8A O29A 1.953(3) . ?
 Cr8A O31A 1.963(3) . ?
 Cr1A F1A 1.918(2) . ?
 Cr1A F8A 1.936(2) . ?
 Cr1A O1A 1.954(3) . ?
 Cr1A O3A 1.954(3) . ?
 Cr1A O30A 1.953(3) . ?
 Cr1A O32A 1.948(3) . ?
 Cr2A F1A 1.915(2) . ?
 Cr2A F2A 1.929(2) . ?
 Cr2A O2A 1.945(3) . ?
 Cr2A O4A 1.946(3) . ?
 Cr2A O5A 1.955(3) . ?
 Cr2A O7A 1.947(3) . ?
 Cr3A F2A 1.928(2) . ?
 Cr3A F3A 1.917(2) . ?
 Cr3A O6A 1.961(3) . ?
 Cr3A O8A 1.957(3) . ?
 Cr3A O9A 1.952(3) . ?
 Cr3A O11A 1.967(3) . ?
 Cr4A F3A 1.948(2) . ?
 Cr4A F4A 1.911(2) . ?
 Cr4A O10A 1.972(3) . ?
 Cr4A O12A 1.971(3) . ?
 Cr4A O13A 1.937(3) . ?
 Cr4A O15A 1.946(3) . ?
 Cr5A F4A 1.992(2) . ?
 Cr5A F5A 1.944(2) . ?
 Cr5A O14A 1.992(3) . ?
 Cr5A O16A 1.995(3) . ?
 Cr5A O17A 1.975(3) . ?
 Cr5A O19A 1.971(3) . ?
 Cr6A F5A 1.960(2) . ?
 Cr6A F6A 1.989(2) . ?
 Cr6A O18A 1.960(3) . ?
 Cr6A O20A 1.955(3) . ?
 Cr6A O21A 1.989(3) . ?
 Cr6A O23A 2.007(3) . ?
 Cr7A F6A 1.910(2) . ?
 Cr7A F7A 1.967(2) . ?
 Cr7A O22A 1.973(3) . ?
 Cr7A O24A 1.947(3) . ?
 Cr7A O25A 1.972(3) . ?
 Cr7A O27A 1.990(3) . ?
 O1A C1 1.252(5) . ?
 O2A C1 1.260(5) . ?
 O3A C6 1.267(5) . ?
 O4A C6 1.259(5) . ?
 O5A C11 1.268(5) . ?
 O6A C11 1.255(5) . ?
 O7A C16 1.255(5) . ?
 O8A C16 1.263(6) . ?
 O9A C21 1.265(5) . ?
 O10A C21 1.267(5) . ?
 O11A C26 1.258(5) . ?
 O12A C26 1.261(5) . ?
 O13A C31 1.270(5) . ?
 O14A C31 1.252(5) . ?
 O15A C36 1.265(5) . ?
 O16A C36 1.236(5) . ?
 O17A C41 1.243(5) . ?
 O18A C41 1.247(5) . ?
 O19A C46 1.254(5) . ?
 O20A C46 1.245(5) . ?
 O21A C51 1.276(5) . ?
 O22A C51 1.262(5) . ?
 O23A C56 1.254(5) . ?
 O24A C56 1.267(5) . ?
 O25A C61 1.248(5) . ?
 O26A C61 1.261(5) . ?
 O27A C66 1.246(5) . ?
 O28A C66 1.260(5) . ?
 O29A C71 1.265(5) . ?
 O30A C71 1.250(5) . ?
 O31A C79 1.245(5) . ?
 O32A C79 1.259(5) . ?
 C1 C2 1.504(6) . ?
 C2 C3 1.502(8) . ?
 C2 C4 1.491(8) . ?
 C2 C5 1.572(9) . ?
 C3 H3A 0.9600 . ?
 C3 H3B 0.9600 . ?
 C3 H3C 0.9600 . ?
 C4 H4C 0.9600 . ?
 C4 H4D 0.9600 . ?
 C4 H4E 0.9600 . ?
 C5 H5A 0.9600 . ?
 C5 H5B 0.9600 . ?
 C5 H5C 0.9600 . ?
 C6 C7 1.531(7) . ?
 C7 C8 1.486(10) . ?
 C7 C9 1.507(10) . ?
 C7 C10 1.473(11) . ?
 C8 H8A 0.9600 . ?
 C8 H8B 0.9600 . ?
 C8 H8C 0.9600 . ?
 C9 H9A 0.9600 . ?
 C9 H9B 0.9600 . ?
 C9 H9C 0.9600 . ?
 C10 H10S 0.9600 . ?
 C10 H10T 0.9600 . ?
 C10 H10U 0.9600 . ?
 C11 C12 1.542(6) . ?
 C12 C13 1.478(8) . ?
 C12 C14 1.501(9) . ?
 C12 C15 1.504(8) . ?
 C13 H13Y 0.9600 . ?
 C13 H 0.9600 . ?
 C13 HA 0.9600 . ?
 C14 H14S 0.9600 . ?
 C14 H14T 0.9600 . ?
 C14 H14U 0.9600 . ?
 C15 H15S 0.9600 . ?
 C15 H15T 0.9600 . ?
 C15 H15U 0.9600 . ?
 C16 C17 1.524(6) . ?
 C17 C18 1.486(8) . ?
 C17 C19 1.499(10) . ?
 C17 C20 1.478(11) . ?
 C18 H18S 0.9600 . ?
 C18 H18T 0.9600 . ?
 C18 H18U 0.9600 . ?
 C19 H19S 0.9600 . ?
 C19 H19T 0.9600 . ?
 C19 H19U 0.9600 . ?
 C20 H20S 0.9600 . ?
 C20 H20T 0.9600 . ?
 C20 H20U 0.9600 . ?
 C21 C22 1.508(6) . ?
 C22 C23 1.505(8) . ?
 C22 C24 1.471(8) . ?
 C22 C25 1.471(9) . ?
 C23 H23S 0.9600 . ?
 C23 H23T 0.9600 . ?
 C23 H23U 0.9600 . ?
 C24 H24S 0.9600 . ?
 C24 H24T 0.9600 . ?
 C24 H24U 0.9600 . ?
 C25 H25S 0.9600 . ?
 C25 H25T 0.9600 . ?
 C25 H25U 0.9600 . ?
 C26 C27 1.527(6) . ?
 C27 C28 1.483(7) . ?
 C27 C29 1.442(7) . ?
 C27 C30 1.578(8) . ?
 C28 H28V 0.9600 . ?
 C28 H28W 0.9600 . ?
 C28 H28X 0.9600 . ?
 C29 H29A 0.9600 . ?
 C29 H29B 0.9600 . ?
 C29 H29C 0.9600 . ?
 C30 H30K 0.9600 . ?
 C30 H30L 0.9600 . ?
 C30 H30M 0.9600 . ?
 C31 C32 1.543(6) . ?
 C32 C33 1.523(6) . ?
 C32 C34 1.530(7) . ?
 C32 C35 1.532(7) . ?
 C33 H33K 0.9600 . ?
 C33 H33L 0.9600 . ?
 C33 H33M 0.9600 . ?
 C34 H34A 0.9600 . ?
 C34 H34B 0.9600 . ?
 C34 H34C 0.9600 . ?
 C35 H35G 0.9600 . ?
 C35 H35H 0.9600 . ?
 C35 H35I 0.9600 . ?
 C36 C37 1.527(6) . ?
 C37 C38 1.503(9) . ?
 C37 C39 1.526(7) . ?
 C37 C40 1.489(8) . ?
 C38 H38A 0.9600 . ?
 C38 H38B 0.9600 . ?
 C38 H38C 0.9600 . ?
 C39 H39A 0.9600 . ?
 C39 H39B 0.9600 . ?
 C39 H39C 0.9600 . ?
 C40 H40A 0.9600 . ?
 C40 H40B 0.9600 . ?
 C40 H40C 0.9600 . ?
 C41 C42 1.545(6) . ?
 C42 C43 1.525(7) . ?
 C42 C44 1.539(7) . ?
 C42 C45 1.517(8) . ?
 C43 H43A 0.9600 . ?
 C43 H43B 0.9600 . ?
 C43 H43C 0.9600 . ?
 C44 H44A 0.9600 . ?
 C44 H44B 0.9600 . ?
 C44 H44C 0.9600 . ?
 C45 H45A 0.9600 . ?
 C45 H45B 0.9600 . ?
 C45 H45C 0.9600 . ?
 C46 C47 1.512(7) . ?
 C47 C48 1.566(8) . ?
 C47 C49 1.518(7) . ?
 C47 C50 1.521(7) . ?
 C48 H48A 0.9600 . ?
 C48 H48B 0.9600 . ?
 C48 H48C 0.9600 . ?
 C49 H49A 0.9600 . ?
 C49 H49B 0.9600 . ?
 C49 H49C 0.9600 . ?
 C50 H50A 0.9600 . ?
 C50 H50B 0.9600 . ?
 C50 H50C 0.9600 . ?
 C51 C52 1.522(6) . ?
 C52 C53 1.533(7) . ?
 C52 C54 1.534(6) . ?
 C52 C55 1.531(6) . ?
 C53 H53A 0.9600 . ?
 C53 H53B 0.9600 . ?
 C53 H53C 0.9600 . ?
 C54 H54A 0.9600 . ?
 C54 H54B 0.9600 . ?
 C54 H54C 0.9600 . ?
 C55 H55A 0.9600 . ?
 C55 H55B 0.9600 . ?
 C55 H55C 0.9600 . ?
 C56 C57 1.535(6) . ?
 C57 C58 1.539(7) . ?
 C57 C59 1.538(7) . ?
 C57 C60 1.492(7) . ?
 C58 H58A 0.9600 . ?
 C58 H58B 0.9600 . ?
 C58 H58C 0.9600 . ?
 C59 H59A 0.9600 . ?
 C59 H59B 0.9600 . ?
 C59 H59C 0.9600 . ?
 C60 H60A 0.9600 . ?
 C60 H60B 0.9600 . ?
 C60 H60C 0.9600 . ?
 C61 C62 1.524(6) . ?
 C62 C63 1.464(8) . ?
 C62 C64 1.497(7) . ?
 C62 C65 1.537(8) . ?
 C63 H63A 0.9600 . ?
 C63 H63B 0.9600 . ?
 C63 H63C 0.9600 . ?
 C64 H64A 0.9600 . ?
 C64 H64B 0.9600 . ?
 C64 H64C 0.9600 . ?
 C65 H65A 0.9600 . ?
 C65 H65B 0.9600 . ?
 C65 H65C 0.9600 . ?
 C66 C67 1.528(7) . ?
 C67 C68 1.547(10) . ?
 C67 C69 1.488(8) . ?
 C67 C70 1.458(9) . ?
 C68 H68A 0.9600 . ?
 C68 H68B 0.9600 . ?
 C68 H68C 0.9600 . ?
 C69 H69A 0.9600 . ?
 C69 H69B 0.9600 . ?
 C69 H69C 0.9600 . ?
 C70 H70A 0.9600 . ?
 C70 H70B 0.9600 . ?
 C70 H70C 0.9600 . ?
 C71 C72 1.514(7) . ?
 C72 C76 1.463(12) . ?
 C72 C77 1.610(12) . ?
 C72 C78 1.483(12) . ?
 C72 C73 1.611(14) . ?
 C72 C74 1.524(13) . ?
 C72 C75 1.531(15) . ?
 C79 C80 1.542(6) . ?
 C80 C81 1.492(9) . ?
 C80 C82 1.497(8) . ?
 C80 C83 1.490(8) . ?
 C81 H81A 0.9600 . ?
 C81 H81B 0.9600 . ?
 C81 H81C 0.9600 . ?
 C82 H82A 0.9600 . ?
 C82 H82B 0.9600 . ?
 C82 H82C 0.9600 . ?
 C83 H83A 0.9600 . ?
 C83 H83B 0.9600 . ?
 C83 H83C 0.9600 . ?
 C76 H76A 0.9600 . ?
 C76 H76B 0.9600 . ?
 C76 H76C 0.9600 . ?
 C77 H77A 0.9600 . ?
 C77 H77B 0.9600 . ?
 C77 H77C 0.9600 . ?
 C78 H78A 0.9600 . ?
 C78 H78B 0.9600 . ?
 C78 H78C 0.9600 . ?
 C73 H73A 0.9600 . ?
 C73 H73B 0.9600 . ?
 C73 H73C 0.9600 . ?
 C74 H74A 0.9600 . ?
 C74 H74B 0.9600 . ?
 C74 H74C 0.9600 . ?
 C75 H75A 0.9600 . ?
 C75 H75B 0.9600 . ?
 C75 H75C 0.9600 . ?

loop_
  _geom_angle_atom_site_label_1
  _geom_angle_atom_site_label_2
  _geom_angle_atom_site_label_3
  _geom_angle
  _geom_angle_site_symmetry_1
  _geom_angle_site_symmetry_3
  _geom_angle_publ_flag
 O6 Fe1 N3 85.98(13) . . ?
 O8 Fe1 O6 89.14(17) . . ?
 O8 Fe1 O9 167.84(15) . . ?
 O8 Fe1 N3 82.22(15) . . ?
 O9 Fe1 O6 86.24(15) . . ?
 O9 Fe1 N3 86.24(14) . . ?
 O11 Fe1 O6 171.17(13) . . ?
 O11 Fe1 O8 88.16(16) . . ?
 O11 Fe1 O9 94.73(14) . . ?
 O11 Fe1 N3 85.33(13) . . ?
 O13 Fe1 O6 93.98(12) . . ?
 O13 Fe1 O8 96.30(14) . . ?
 O13 Fe1 O9 95.23(12) . . ?
 O13 Fe1 O11 94.67(12) . . ?
 O13 Fe1 N3 178.53(14) . . ?
 O2 Fe2 N1 88.93(13) . . ?
 O4 Fe2 O2 89.78(13) . . ?
 O4 Fe2 N1 82.41(13) . . ?
 O5 Fe2 O2 87.85(13) . . ?
 O5 Fe2 O4 166.97(14) . . ?
 O5 Fe2 O7 92.00(14) . . ?
 O5 Fe2 N1 84.74(13) . . ?
 O7 Fe2 O2 169.90(13) . . ?
 O7 Fe2 O4 88.11(14) . . ?
 O7 Fe2 N1 81.00(13) . . ?
 O13 Fe2 O2 95.67(12) . . ?
 O13 Fe2 O4 97.05(13) . . ?
 O13 Fe2 O5 95.93(12) . . ?
 O13 Fe2 O7 94.39(13) . . ?
 O13 Fe2 N1 175.37(13) . . ?
 O1 Fe3 N5 81.87(14) . . ?
 O3 Fe3 O1 89.92(16) . . ?
 O3 Fe3 N5 82.34(14) . . ?
 O10 Fe3 O1 86.94(15) . . ?
 O10 Fe3 O3 168.57(13) . . ?
 O10 Fe3 N5 86.34(14) . . ?
 O12 Fe3 O1 170.27(13) . . ?
 O12 Fe3 O3 86.78(16) . . ?
 O12 Fe3 O10 94.51(15) . . ?
 O12 Fe3 N5 88.61(14) . . ?
 O13 Fe3 O1 93.24(13) . . ?
 O13 Fe3 O3 95.77(13) . . ?
 O13 Fe3 O10 95.38(12) . . ?
 O13 Fe3 O12 96.19(13) . . ?
 O13 Fe3 N5 174.74(14) . . ?
 C271 O1 Fe3 135.3(3) . . ?
 C271 O2 Fe2 129.9(3) . . ?
 C266 O3 Fe3 132.9(3) . . ?
 C266 O4 Fe2 132.5(3) . . ?
 C258 O5 Fe2 133.2(3) . . ?
 C258 O6 Fe1 132.0(3) . . ?
 C253 O7 Fe2 130.1(4) . . ?
 C253 O8 Fe1 133.1(3) . . ?
 C281 O9 Fe1 131.0(3) . . ?
 C281 O10 Fe3 130.7(3) . . ?
 C276 O11 Fe1 131.2(3) . . ?
 C276 O12 Fe3 130.5(3) . . ?
 Fe2 O13 Fe1 120.32(14) . . ?
 Fe2 O13 Fe3 120.50(14) . . ?
 Fe3 O13 Fe1 119.15(15) . . ?
 C289 N1 Fe2 118.8(3) . . ?
 C293 N1 Fe2 123.4(3) . . ?
 C293 N1 C289 117.7(4) . . ?
 H2A N2 H2B 107.7 . . ?
 C300 N2 H2A 108.8 . . ?
 C300 N2 H2B 108.8 . . ?
 C301 N2 H2A 108.8 . . ?
 C301 N2 H2B 108.8 . . ?
 C301 N2 C300 113.9(3) . . ?
 C343 N3 Fe1 122.2(3) . . ?
 C343 N3 C347 116.6(4) . . ?
 C347 N3 Fe1 120.9(3) . . ?
 H4A N4 H4B 106.9 . . ?
 C358 N4 H4A 107.3 . . ?
 C358 N4 H4B 107.3 . . ?
 C358 N4 C359 120.2(4) . . ?
 C359 N4 H4A 107.3 . . ?
 C359 N4 H4B 107.3 . . ?
 C317 N5 Fe3 118.3(3) . . ?
 C317 N5 C321 117.3(4) . . ?
 C321 N5 Fe3 122.1(3) . . ?
 H6A N6 H6B 107.9 . . ?
 C332 N6 H6A 109.2 . . ?
 C332 N6 H6B 109.2 . . ?
 C333 N6 H6A 109.2 . . ?
 C333 N6 H6B 109.2 . . ?
 C333 N6 C332 111.9(3) . . ?
 O7 C253 C254 116.8(6) . . ?
 O8 C253 O7 126.1(5) . . ?
 O8 C253 C254 116.9(6) . . ?
 C253 C254 C255 107.4(6) . . ?
 C253 C254 C257 111.6(7) . . ?
 C256 C254 C253 103.5(8) . . ?
 C256 C254 C255 113.9(9) . . ?
 C256 C254 C257 114.0(9) . . ?
 C257 C254 C255 106.5(9) . . ?
 C254 C255 H25A 109.5 . . ?
 C254 C255 H25B 109.5 . . ?
 C254 C255 H25C 109.5 . . ?
 H25A C255 H25B 109.5 . . ?
 H25A C255 H25C 109.5 . . ?
 H25B C255 H25C 109.5 . . ?
 C254 C256 H25D 109.5 . . ?
 C254 C256 H25E 109.5 . . ?
 C254 C256 H25F 109.5 . . ?
 H25D C256 H25E 109.5 . . ?
 H25D C256 H25F 109.5 . . ?
 H25E C256 H25F 109.5 . . ?
 C254 C257 H25G 109.5 . . ?
 C254 C257 H25H 109.5 . . ?
 C254 C257 H25I 109.5 . . ?
 H25G C257 H25H 109.5 . . ?
 H25G C257 H25I 109.5 . . ?
 H25H C257 H25I 109.5 . . ?
 O5 C258 C259 116.8(4) . . ?
 O6 C258 O5 125.0(4) . . ?
 O6 C258 C259 118.2(4) . . ?
 C258 C259 C263 110.5(5) . . ?
 C258 C259 C264 105.6(5) . . ?
 C258 C259 C265 110.6(6) . . ?
 C258 C259 C260 111.8(7) . . ?
 C258 C259 C262 103.4(8) . . ?
 C263 C259 C264 111.6(6) . . ?
 C263 C259 C265 110.3(6) . . ?
 C264 C259 C265 108.0(6) . . ?
 C261 C259 C258 116.4(10) . . ?
 C261 C259 C260 112.6(9) . . ?
 C261 C259 C262 111.6(9) . . ?
 C262 C259 C260 99.4(8) . . ?
 O3 C266 O4 125.0(4) . . ?
 O3 C266 C267 116.8(4) . . ?
 O4 C266 C267 118.2(5) . . ?
 C266 C267 C268 111.4(4) . . ?
 C266 C267 C269 106.4(4) . . ?
 C266 C267 C270 108.9(4) . . ?
 C268 C267 C269 110.0(5) . . ?
 C268 C267 C270 110.4(4) . . ?
 C270 C267 C269 109.6(5) . . ?
 C267 C268 H26A 109.5 . . ?
 C267 C268 H26B 109.5 . . ?
 C267 C268 H26C 109.5 . . ?
 H26A C268 H26B 109.5 . . ?
 H26A C268 H26C 109.5 . . ?
 H26B C268 H26C 109.5 . . ?
 C267 C269 H26D 109.5 . . ?
 C267 C269 H26E 109.5 . . ?
 C267 C269 H26F 109.5 . . ?
 H26D C269 H26E 109.5 . . ?
 H26D C269 H26F 109.5 . . ?
 H26E C269 H26F 109.5 . . ?
 C267 C270 H27A 109.5 . . ?
 C267 C270 H27B 109.5 . . ?
 C267 C270 H27C 109.5 . . ?
 H27A C270 H27B 109.5 . . ?
 H27A C270 H27C 109.5 . . ?
 H27B C270 H27C 109.5 . . ?
 O1 C271 C272 117.0(4) . . ?
 O2 C271 O1 125.1(4) . . ?
 O2 C271 C272 117.9(5) . . ?
 C273 C272 C271 109.7(4) . . ?
 C273 C272 C274 111.0(5) . . ?
 C273 C272 C275 108.6(5) . . ?
 C274 C272 C271 111.3(4) . . ?
 C274 C272 C275 108.7(5) . . ?
 C275 C272 C271 107.6(4) . . ?
 C272 C273 H27D 109.5 . . ?
 C272 C273 H27E 109.5 . . ?
 C272 C273 H27F 109.5 . . ?
 H27D C273 H27E 109.5 . . ?
 H27D C273 H27F 109.5 . . ?
 H27E C273 H27F 109.5 . . ?
 C272 C274 H27G 109.5 . . ?
 C272 C274 H27H 109.5 . . ?
 C272 C274 H27I 109.5 . . ?
 H27G C274 H27H 109.5 . . ?
 H27G C274 H27I 109.5 . . ?
 H27H C274 H27I 109.5 . . ?
 C272 C275 H27J 109.5 . . ?
 C272 C275 H27K 109.5 . . ?
 C272 C275 H27L 109.5 . . ?
 H27J C275 H27K 109.5 . . ?
 H27J C275 H27L 109.5 . . ?
 H27K C275 H27L 109.5 . . ?
 O11 C276 C277 116.8(5) . . ?
 O12 C276 O11 125.8(4) . . ?
 O12 C276 C277 117.3(5) . . ?
 C276 C277 C278 103.9(6) . . ?
 C279 C277 C276 113.2(6) . . ?
 C279 C277 C278 106.8(8) . . ?
 C279 C277 C280 112.5(7) . . ?
 C280 C277 C276 112.2(5) . . ?
 C280 C277 C278 107.6(8) . . ?
 C277 C278 H27M 109.5 . . ?
 C277 C278 H27N 109.5 . . ?
 C277 C278 H27O 109.5 . . ?
 H27M C278 H27N 109.5 . . ?
 H27M C278 H27O 109.5 . . ?
 H27N C278 H27O 109.5 . . ?
 C277 C279 H27P 109.5 . . ?
 C277 C279 H27Q 109.5 . . ?
 C277 C279 H27R 109.5 . . ?
 H27P C279 H27Q 109.5 . . ?
 H27P C279 H27R 109.5 . . ?
 H27Q C279 H27R 109.5 . . ?
 C277 C280 H28A 109.5 . . ?
 C277 C280 H28B 109.5 . . ?
 C277 C280 H28C 109.5 . . ?
 H28A C280 H28B 109.5 . . ?
 H28A C280 H28C 109.5 . . ?
 H28B C280 H28C 109.5 . . ?
 O9 C281 O10 126.0(4) . . ?
 O9 C281 C282 117.8(4) . . ?
 O10 C281 C282 116.2(4) . . ?
 C281 C282 C286 114.1(6) . . ?
 C281 C282 C287 112.0(6) . . ?
 C281 C282 C288 105.4(6) . . ?
 C281 C282 C283 102.1(8) . . ?
 C281 C282 C284 110.8(6) . . ?
 C287 C282 C286 107.9(6) . . ?
 C287 C282 C288 110.4(7) . . ?
 C288 C282 C286 107.1(7) . . ?
 C284 C282 C283 108.4(8) . . ?
 C285 C282 C281 109.6(7) . . ?
 C285 C282 C283 113.3(9) . . ?
 C285 C282 C284 112.2(8) . . ?
 N1 C289 H289 118.7 . . ?
 N1 C289 C290 122.5(4) . . ?
 C290 C289 H289 118.7 . . ?
 C289 C290 H290 120.1 . . ?
 C289 C290 C291 119.8(4) . . ?
 C291 C290 H290 120.1 . . ?
 C290 C291 C294 121.8(4) . . ?
 C292 C291 C290 117.4(4) . . ?
 C292 C291 C294 120.3(4) . . ?
 C291 C292 H292 120.4 . . ?
 C291 C292 C293 119.1(4) . . ?
 C293 C292 H292 120.4 . . ?
 N1 C293 C292 123.1(4) . . ?
 N1 C293 H293 118.4 . . ?
 C292 C293 H293 118.4 . . ?
 C295 C294 C291 120.6(4) . . ?
 C295 C294 C299 118.2(4) . . ?
 C299 C294 C291 120.8(4) . . ?
 C294 C295 H295 119.5 . . ?
 C294 C295 C296 121.0(4) . . ?
 C296 C295 H295 119.5 . . ?
 C295 C296 H296 120.0 . . ?
 C295 C296 C297 120.0(4) . . ?
 C297 C296 H296 120.0 . . ?
 C296 C297 C300 119.8(4) . . ?
 C298 C297 C296 119.3(4) . . ?
 C298 C297 C300 120.7(4) . . ?
 C297 C298 H298 119.9 . . ?
 C299 C298 C297 120.1(4) . . ?
 C299 C298 H298 119.9 . . ?
 C294 C299 H299 119.5 . . ?
 C298 C299 C294 121.1(5) . . ?
 C298 C299 H299 119.5 . . ?
 N2 C300 C297 110.5(3) . . ?
 N2 C300 H30A 109.6 . . ?
 N2 C300 H30B 109.6 . . ?
 C297 C300 H30A 109.6 . . ?
 C297 C300 H30B 109.6 . . ?
 H30A C300 H30B 108.1 . . ?
 N2 C301 H30C 109.0 . . ?
 N2 C301 H30D 109.0 . . ?
 N2 C301 C302 112.9(4) . . ?
 H30C C301 H30D 107.8 . . ?
 C302 C301 H30C 109.0 . . ?
 C302 C301 H30D 109.0 . . ?
 C301 C302 H30E 109.5 . . ?
 C301 C302 H30F 109.5 . . ?
 C301 C302 C303 110.8(4) . . ?
 H30E C302 H30F 108.1 . . ?
 C303 C302 H30E 109.5 . . ?
 C303 C302 H30F 109.5 . . ?
 C302 C303 H30G 108.8 . . ?
 C302 C303 H30H 108.8 . . ?
 C302 C303 C304 113.8(4) . . ?
 H30G C303 H30H 107.7 . . ?
 C304 C303 H30G 108.8 . . ?
 C304 C303 H30H 108.8 . . ?
 C303 C304 H30I 108.4 . . ?
 C303 C304 H30J 108.4 . . ?
 H30I C304 H30J 107.4 . . ?
 C305 C304 C303 115.6(6) . . ?
 C305 C304 H30I 108.4 . . ?
 C305 C304 H30J 108.4 . . ?
 C306 C305 C304 124.4(8) . . ?
 C306 C305 C310 116.7(8) . . ?
 C310 C305 C304 118.9(8) . . ?
 C305 C306 H306 116.8 . . ?
 C305 C306 C307 126.4(10) . . ?
 C307 C306 H306 116.8 . . ?
 C306 C307 H307 122.3 . . ?
 C308 C307 C306 115.5(12) . . ?
 C308 C307 H307 122.3 . . ?
 C307 C308 H308 118.7 . . ?
 C307 C308 C309 122.6(12) . . ?
 C309 C308 H308 118.7 . . ?
 C308 C309 H309 121.0 . . ?
 C310 C309 C308 117.9(11) . . ?
 C310 C309 H309 121.0 . . ?
 C305 C310 C309 120.6(10) . . ?
 C305 C310 H310 119.7 . . ?
 C309 C310 H310 119.7 . . ?
 N5 C317 H317 118.6 . . ?
 N5 C317 C318 122.9(4) . . ?
 C318 C317 H317 118.6 . . ?
 C317 C318 H318 120.1 . . ?
 C319 C318 C317 119.8(4) . . ?
 C319 C318 H318 120.1 . . ?
 C318 C319 C322 120.7(4) . . ?
 C320 C319 C318 116.8(4) . . ?
 C320 C319 C322 122.4(4) . . ?
 C319 C320 H320 119.8 . . ?
 C319 C320 C321 120.3(4) . . ?
 C321 C320 H320 119.8 . . ?
 N5 C321 C320 122.7(5) . . ?
 N5 C321 H321 118.7 . . ?
 C320 C321 H321 118.7 . . ?
 C324 C325 C326 120.0 . . ?
 C324 C325 C332 123.6(3) . . ?
 C326 C325 C332 116.4(3) . . ?
 C329 C325 C332 120.2(4) . . ?
 C329 C325 C330 119.4(4) . . ?
 C330 C325 C332 120.4(4) . . ?
 C325 C324 H324 120.0 . . ?
 C325 C324 C323 120.0 . . ?
 C323 C324 H324 120.0 . . ?
 C324 C323 H323 120.0 . . ?
 C322 C323 C324 120.0 . . ?
 C322 C323 H323 120.0 . . ?
 C323 C322 C319 118.3(3) . . ?
 C327 C322 C319 121.7(3) . . ?
 C327 C322 C323 120.0 . . ?
 C328 C322 C319 120.4(4) . . ?
 C328 C322 C331 118.8(4) . . ?
 C331 C322 C319 120.6(4) . . ?
 C322 C327 H327 120.0 . . ?
 C326 C327 C322 120.0 . . ?
 C326 C327 H327 120.0 . . ?
 C325 C326 H326 120.0 . . ?
 C327 C326 C325 120.0 . . ?
 C327 C326 H326 120.0 . . ?
 N6 C332 C325 116.2(3) . . ?
 N6 C332 H33A 108.2 . . ?
 N6 C332 H33B 108.2 . . ?
 C325 C332 H33A 108.2 . . ?
 C325 C332 H33B 108.2 . . ?
 H33A C332 H33B 107.4 . . ?
 N6 C333 H33C 108.6 . . ?
 N6 C333 H33D 108.6 . . ?
 N6 C333 C334 114.6(3) . . ?
 H33C C333 H33D 107.6 . . ?
 C334 C333 H33C 108.6 . . ?
 C334 C333 H33D 108.6 . . ?
 C333 C334 H33E 109.6 . . ?
 C333 C334 H33F 109.6 . . ?
 C333 C334 C335 110.2(4) . . ?
 H33E C334 H33F 108.1 . . ?
 C335 C334 H33E 109.6 . . ?
 C335 C334 H33F 109.6 . . ?
 C334 C335 H33G 108.5 . . ?
 C334 C335 H33H 108.5 . . ?
 H33G C335 H33H 107.5 . . ?
 C336 C335 C334 115.0(4) . . ?
 C336 C335 H33G 108.5 . . ?
 C336 C335 H33H 108.5 . . ?
 C335 C336 H33I 108.8 . . ?
 C335 C336 H33J 108.8 . . ?
 H33I C336 H33J 107.7 . . ?
 C337 C336 C335 113.8(4) . . ?
 C337 C336 H33I 108.8 . . ?
 C337 C336 H33J 108.8 . . ?
 C338 C337 C336 121.6(6) . . ?
 C338 C337 C342 114.8(6) . . ?
 C342 C337 C336 123.6(6) . . ?
 C337 C338 H338 117.2 . . ?
 C337 C338 C339 125.5(9) . . ?
 C339 C338 H338 117.2 . . ?
 C338 C339 H339 121.7 . . ?
 C340 C339 C338 116.7(10) . . ?
 C340 C339 H339 121.7 . . ?
 C339 C340 H340 119.3 . . ?
 C341 C340 C339 121.4(10) . . ?
 C341 C340 H340 119.3 . . ?
 C340 C341 H341 120.3 . . ?
 C340 C341 C342 119.4(9) . . ?
 C342 C341 H341 120.3 . . ?
 C337 C342 C341 122.1(8) . . ?
 C337 C342 H342 119.0 . . ?
 C341 C342 H342 119.0 . . ?
 N3 C343 H343 118.6 . . ?
 N3 C343 C344 122.8(5) . . ?
 C344 C343 H343 118.6 . . ?
 C343 C344 H344 119.7 . . ?
 C345 C344 C343 120.6(5) . . ?
 C345 C344 H344 119.7 . . ?
 C344 C345 C346 116.4(4) . . ?
 C344 C345 C348 121.9(4) . . ?
 C346 C345 C348 121.8(5) . . ?
 C345 C346 H346 120.1 . . ?
 C345 C346 C347 119.9(5) . . ?
 C347 C346 H346 120.1 . . ?
 N3 C347 C346 123.6(5) . . ?
 N3 C347 H347 118.2 . . ?
 C346 C347 H347 118.2 . . ?
 C354 C348 C345 123.4(5) . . ?
 C357 C348 C345 120.8(5) . . ?
 C357 C348 C354 115.8(6) . . ?
 C349 C348 C345 122.9(6) . . ?
 C349 C348 C353 119.1(7) . . ?
 C353 C348 C345 117.9(6) . . ?
 C355 C351 C358 118.4(5) . . ?
 C356 C351 C358 123.2(5) . . ?
 C356 C351 C355 118.4(6) . . ?
 C350 C351 C358 123.0(6) . . ?
 C350 C351 C352 115.3(7) . . ?
 C352 C351 C358 121.5(6) . . ?
 N4 C358 C351 118.3(4) . . ?
 N4 C358 H35A 107.7 . . ?
 N4 C358 H35B 107.7 . . ?
 C351 C358 H35A 107.7 . . ?
 C351 C358 H35B 107.7 . . ?
 H35A C358 H35B 107.1 . . ?
 N4 C359 H35C 108.2 . . ?
 N4 C359 H35D 108.2 . . ?
 N4 C359 H35E 107.8 . . ?
 N4 C359 H35F 107.8 . . ?
 N4 C359 C360 116.4(9) . . ?
 H35C C359 H35D 107.4 . . ?
 H35E C359 H35F 107.1 . . ?
 C360 C359 H35C 108.2 . . ?
 C360 C359 H35D 108.2 . . ?
 C369 C359 N4 118.0(7) . . ?
 C369 C359 H35E 107.8 . . ?
 C369 C359 H35F 107.8 . . ?
 C259 C263 H26G 109.5 . . ?
 C259 C263 H26H 109.5 . . ?
 C259 C263 H26I 109.5 . . ?
 H26G C263 H26H 109.5 . . ?
 H26G C263 H26I 109.5 . . ?
 H26H C263 H26I 109.5 . . ?
 C259 C264 H26J 109.5 . . ?
 C259 C264 H26K 109.5 . . ?
 C259 C264 H26L 109.5 . . ?
 H26J C264 H26K 109.5 . . ?
 H26J C264 H26L 109.5 . . ?
 H26K C264 H26L 109.5 . . ?
 C259 C265 H26M 109.5 . . ?
 C259 C265 H26N 109.5 . . ?
 C259 C265 H26O 109.5 . . ?
 H26M C265 H26N 109.5 . . ?
 H26M C265 H26O 109.5 . . ?
 H26N C265 H26O 109.5 . . ?
 C282 C286 H28D 109.5 . . ?
 C282 C286 H28E 109.5 . . ?
 C282 C286 H28F 109.5 . . ?
 H28D C286 H28E 109.5 . . ?
 H28D C286 H28F 109.5 . . ?
 H28E C286 H28F 109.5 . . ?
 C282 C287 H28G 109.5 . . ?
 C282 C287 H28H 109.5 . . ?
 C282 C287 H28I 109.5 . . ?
 H28G C287 H28H 109.5 . . ?
 H28G C287 H28I 109.5 . . ?
 H28H C287 H28I 109.5 . . ?
 C282 C288 H28J 109.5 . . ?
 C282 C288 H28K 109.5 . . ?
 C282 C288 H28L 109.5 . . ?
 H28J C288 H28K 109.5 . . ?
 H28J C288 H28L 109.5 . . ?
 H28K C288 H28L 109.5 . . ?
 C322 C328 H328 119.7 . . ?
 C322 C328 C329 120.6(5) . . ?
 C329 C328 H328 119.7 . . ?
 C325 C329 C328 120.0(5) . . ?
 C325 C329 H329 120.0 . . ?
 C328 C329 H329 120.0 . . ?
 C325 C330 H330 120.1 . . ?
 C331 C330 C325 119.8(5) . . ?
 C331 C330 H330 120.1 . . ?
 C322 C331 H331 119.4 . . ?
 C330 C331 C322 121.3(5) . . ?
 C330 C331 H331 119.4 . . ?
 C348 C354 H354 120.0 . . ?
 C355 C354 C348 120.0(8) . . ?
 C355 C354 H354 120.0 . . ?
 C351 C355 C354 122.3(8) . . ?
 C351 C355 H355 118.9 . . ?
 C354 C355 H355 118.9 . . ?
 C351 C356 H356 120.0 . . ?
 C351 C356 C357 120.0(8) . . ?
 C357 C356 H356 120.0 . . ?
 C348 C357 C356 123.3(8) . . ?
 C348 C357 H357 118.3 . . ?
 C356 C357 H357 118.3 . . ?
 C359 C360 H36A 109.1 . . ?
 C359 C360 H36B 109.1 . . ?
 H36A C360 H36B 107.8 . . ?
 C361 C360 C359 112.6(15) . . ?
 C361 C360 H36A 109.1 . . ?
 C361 C360 H36B 109.1 . . ?
 C360 C361 H36C 109.4 . . ?
 C360 C361 H36D 109.4 . . ?
 H36C C361 H36D 108.0 . . ?
 C362 C361 C360 111.3(17) . . ?
 C362 C361 H36C 109.4 . . ?
 C362 C361 H36D 109.4 . . ?
 C361 C362 H36E 107.7 . . ?
 C361 C362 H36F 107.7 . . ?
 H36E C362 H36F 107.1 . . ?
 C363 C362 C361 118.3(16) . . ?
 C363 C362 H36E 107.7 . . ?
 C363 C362 H36F 107.7 . . ?
 C364 C363 C362 126.0(12) . . ?
 C364 C363 C368 120.0 . . ?
 C368 C363 C362 113.7(12) . . ?
 C363 C364 H364 120.0 . . ?
 C365 C364 C363 120.0 . . ?
 C365 C364 H364 120.0 . . ?
 C364 C365 H365 120.0 . . ?
 C364 C365 C366 120.0 . . ?
 C366 C365 H365 120.0 . . ?
 C365 C366 H366 120.0 . . ?
 C365 C366 C367 120.0 . . ?
 C367 C366 H366 120.0 . . ?
 C366 C367 H367 120.0 . . ?
 C368 C367 C366 120.0 . . ?
 C368 C367 H367 120.0 . . ?
 C363 C368 H368 120.0 . . ?
 C367 C368 C363 120.0 . . ?
 C367 C368 H368 120.0 . . ?
 C259 C260 H26P 109.5 . . ?
 C259 C260 H26Q 109.5 . . ?
 C259 C260 H26R 109.5 . . ?
 H26P C260 H26Q 109.5 . . ?
 H26P C260 H26R 109.5 . . ?
 H26Q C260 H26R 109.5 . . ?
 C259 C261 H26S 109.5 . . ?
 C259 C261 H26T 109.5 . . ?
 C259 C261 H26U 109.5 . . ?
 H26S C261 H26T 109.5 . . ?
 H26S C261 H26U 109.5 . . ?
 H26T C261 H26U 109.5 . . ?
 C259 C262 H26V 109.5 . . ?
 C259 C262 H26W 109.5 . . ?
 C259 C262 H26X 109.5 . . ?
 H26V C262 H26W 109.5 . . ?
 H26V C262 H26X 109.5 . . ?
 H26W C262 H26X 109.5 . . ?
 C282 C283 H28M 109.5 . . ?
 C282 C283 H28N 109.5 . . ?
 C282 C283 H28O 109.5 . . ?
 H28M C283 H28N 109.5 . . ?
 H28M C283 H28O 109.5 . . ?
 H28N C283 H28O 109.5 . . ?
 C282 C284 H28P 109.5 . . ?
 C282 C284 H28Q 109.5 . . ?
 C282 C284 H28R 109.5 . . ?
 H28P C284 H28Q 109.5 . . ?
 H28P C284 H28R 109.5 . . ?
 H28Q C284 H28R 109.5 . . ?
 C282 C285 H28S 109.5 . . ?
 C282 C285 H28T 109.5 . . ?
 C282 C285 H28U 109.5 . . ?
 H28S C285 H28T 109.5 . . ?
 H28S C285 H28U 109.5 . . ?
 H28T C285 H28U 109.5 . . ?
 C348 C349 H349 118.8 . . ?
 C348 C349 C350 122.4(10) . . ?
 C350 C349 H349 118.8 . . ?
 C351 C350 H350 118.1 . . ?
 C349 C350 C351 123.7(10) . . ?
 C349 C350 H350 118.1 . . ?
 C351 C352 H352 120.0 . . ?
 C353 C352 C351 119.9(10) . . ?
 C353 C352 H352 120.0 . . ?
 C348 C353 H353 120.4 . . ?
 C352 C353 C348 119.2(10) . . ?
 C352 C353 H353 120.4 . . ?
 C359 C369 H36G 106.3 . . ?
 C359 C369 H36H 106.3 . . ?
 C359 C369 C370 124.0(12) . . ?
 H36G C369 H36H 106.4 . . ?
 C370 C369 H36G 106.3 . . ?
 C370 C369 H36H 106.3 . . ?
 C369 C370 H37A 105.5 . . ?
 C369 C370 H37B 105.5 . . ?
 C369 C370 C371 127.3(12) . . ?
 H37A C370 H37B 106.1 . . ?
 C371 C370 H37A 105.5 . . ?
 C371 C370 H37B 105.5 . . ?
 C370 C371 H37C 108.4 . . ?
 C370 C371 H37D 108.4 . . ?
 H37C C371 H37D 107.5 . . ?
 C372 C371 C370 115.4(13) . . ?
 C372 C371 H37C 108.4 . . ?
 C372 C371 H37D 108.4 . . ?
 C373 C372 C371 117.0(11) . . ?
 C373 C372 C377 120.0 . . ?
 C377 C372 C371 122.3(12) . . ?
 C372 C373 H373 120.0 . . ?
 C372 C373 C374 120.0 . . ?
 C374 C373 H373 120.0 . . ?
 C373 C374 H374 120.0 . . ?
 C375 C374 C373 120.0 . . ?
 C375 C374 H374 120.0 . . ?
 C374 C375 H375 120.0 . . ?
 C374 C375 C376 120.0 . . ?
 C376 C375 H375 120.0 . . ?
 C375 C376 H376 120.0 . . ?
 C375 C376 C377 120.0 . . ?
 C377 C376 H376 120.0 . . ?
 C372 C377 H377 120.0 . . ?
 C376 C377 C372 120.0 . . ?
 C376 C377 H377 120.0 . . ?
 F1B Cr8B O1B 92.84(11) . . ?
 F1B Cr8B O3B 89.23(11) . . ?
 F8B Cr8B F1B 88.60(9) . . ?
 F8B Cr8B O1B 178.55(12) . . ?
 F8B Cr8B O3B 88.69(11) . . ?
 F8B Cr8B O30B 92.27(10) . . ?
 F8B Cr8B O32B 91.95(11) . . ?
 O3B Cr8B O1B 91.47(12) . . ?
 O30B Cr8B F1B 90.49(11) . . ?
 O30B Cr8B O1B 87.58(12) . . ?
 O30B Cr8B O3B 178.99(12) . . ?
 O30B Cr8B O32B 93.01(12) . . ?
 O32B Cr8B F1B 176.43(11) . . ?
 O32B Cr8B O1B 86.61(12) . . ?
 O32B Cr8B O3B 87.26(13) . . ?
 F1B Cr1B F2B 88.82(9) . . ?
 F1B Cr1B O2B 91.49(12) . . ?
 F1B Cr1B O4B 92.67(11) . . ?
 F1B Cr1B O5B 90.45(11) . . ?
 F1B Cr1B O7B 178.47(12) . . ?
 F2B Cr1B O2B 178.69(12) . . ?
 F2B Cr1B O4B 89.48(11) . . ?
 F2B Cr1B O5B 89.75(11) . . ?
 F2B Cr1B O7B 92.69(11) . . ?
 O2B Cr1B O4B 91.78(13) . . ?
 O2B Cr1B O5B 88.97(13) . . ?
 O2B Cr1B O7B 87.01(13) . . ?
 O5B Cr1B O4B 176.77(13) . . ?
 O7B Cr1B O4B 87.07(13) . . ?
 O7B Cr1B O5B 89.84(13) . . ?
 F2B Cr2B F3B 89.82(9) . . ?
 F2B Cr2B O6B 91.75(11) . . ?
 F2B Cr2B O8B 91.16(12) . . ?
 F2B Cr2B O9B 178.02(12) . . ?
 F2B Cr2B O11B 88.86(11) . . ?
 F3B Cr2B O6B 90.11(11) . . ?
 F3B Cr2B O8B 178.67(13) . . ?
 F3B Cr2B O9B 92.15(12) . . ?
 F3B Cr2B O11B 90.44(11) . . ?
 O8B Cr2B O6B 90.76(13) . . ?
 O8B Cr2B O11B 88.68(13) . . ?
 O9B Cr2B O6B 88.04(13) . . ?
 O9B Cr2B O8B 86.87(14) . . ?
 O9B Cr2B O11B 91.33(13) . . ?
 O11B Cr2B O6B 179.19(13) . . ?
 F3B Cr3B F4B 90.36(9) . . ?
 F3B Cr3B O10B 91.01(13) . . ?
 F3B Cr3B O12B 91.23(12) . . ?
 F3B Cr3B O13B 89.02(12) . . ?
 F3B Cr3B O15B 178.35(12) . . ?
 F4B Cr3B O10B 178.32(13) . . ?
 F4B Cr3B O12B 89.62(12) . . ?
 F4B Cr3B O13B 91.21(12) . . ?
 F4B Cr3B O15B 91.08(12) . . ?
 O10B Cr3B O12B 91.32(15) . . ?
 O10B Cr3B O13B 87.84(15) . . ?
 O12B Cr3B O13B 179.13(14) . . ?
 O15B Cr3B O10B 87.56(15) . . ?
 O15B Cr3B O12B 87.97(15) . . ?
 O15B Cr3B O13B 91.76(15) . . ?
 F4B Cr4B O14B 90.13(12) . . ?
 F4B Cr4B O16B 92.21(12) . . ?
 F4B Cr4B O19B 90.38(11) . . ?
 F5B Cr4B F4B 88.93(9) . . ?
 F5B Cr4B O14B 88.48(12) . . ?
 F5B Cr4B O16B 178.86(13) . . ?
 F5B Cr4B O17B 92.01(12) . . ?
 F5B Cr4B O19B 92.94(11) . . ?
 O14B Cr4B O16B 91.47(13) . . ?
 O17B Cr4B F4B 178.19(13) . . ?
 O17B Cr4B O14B 88.35(14) . . ?
 O17B Cr4B O16B 86.85(14) . . ?
 O17B Cr4B O19B 91.12(14) . . ?
 O19B Cr4B O14B 178.50(13) . . ?
 O19B Cr4B O16B 87.10(13) . . ?
 F5B Cr5B O18B 93.10(12) . . ?
 F5B Cr5B O20B 89.07(12) . . ?
 F6B Cr5B F5B 86.67(10) . . ?
 F6B Cr5B O18B 179.49(13) . . ?
 F6B Cr5B O20B 90.86(12) . . ?
 F6B Cr5B O21B 93.00(12) . . ?
 F6B Cr5B O23B 93.38(12) . . ?
 O18B Cr5B O20B 88.68(15) . . ?
 O21B Cr5B F5B 90.17(12) . . ?
 O21B Cr5B O18B 87.45(15) . . ?
 O21B Cr5B O20B 176.01(14) . . ?
 O23B Cr5B F5B 178.55(14) . . ?
 O23B Cr5B O18B 86.84(14) . . ?
 O23B Cr5B O20B 89.48(15) . . ?
 O23B Cr5B O21B 91.27(16) . . ?
 F6B Cr6B O27B 90.12(12) . . ?
 F7B Cr6B F6B 86.80(9) . . ?
 F7B Cr6B O22B 88.93(13) . . ?
 F7B Cr6B O24B 178.55(13) . . ?
 F7B Cr6B O25B 92.40(12) . . ?
 F7B Cr6B O27B 92.58(11) . . ?
 O22B Cr6B F6B 91.44(13) . . ?
 O22B Cr6B O24B 90.10(17) . . ?
 O22B Cr6B O25B 88.27(17) . . ?
 O22B Cr6B O27B 177.88(15) . . ?
 O24B Cr6B F6B 92.15(12) . . ?
 O24B Cr6B O27B 88.41(16) . . ?
 O25B Cr6B F6B 179.15(13) . . ?
 O25B Cr6B O24B 88.65(14) . . ?
 O25B Cr6B O27B 90.19(16) . . ?
 F7B Cr7B F8B 84.46(9) . . ?
 F7B Cr7B O26B 92.05(11) . . ?
 F7B Cr7B O28B 93.85(11) . . ?
 F7B Cr7B O29B 92.25(11) . . ?
 F7B Cr7B O31B 177.51(11) . . ?
 F8B Cr7B O29B 89.25(10) . . ?
 F8B Cr7B O31B 93.44(10) . . ?
 O26B Cr7B F8B 176.39(11) . . ?
 O26B Cr7B O28B 91.59(13) . . ?
 O26B Cr7B O29B 89.96(13) . . ?
 O26B Cr7B O31B 90.07(12) . . ?
 O28B Cr7B F8B 89.58(11) . . ?
 O28B Cr7B O29B 173.65(12) . . ?
 O28B Cr7B O31B 84.78(12) . . ?
 O29B Cr7B O31B 89.06(12) . . ?
 Cr1B F1B Cr8B 121.98(11) . . ?
 Cr2B F2B Cr1B 123.57(11) . . ?
 Cr2B F3B Cr3B 124.49(11) . . ?
 Cr3B F4B Cr4B 123.69(12) . . ?
 Cr4B F5B Cr5B 122.01(12) . . ?
 Cr5B F6B Cr6B 121.62(11) . . ?
 Cr7B F7B Cr6B 120.96(12) . . ?
 Cr8B F8B Cr7B 122.11(11) . . ?
 C84 O1B Cr8B 134.5(3) . . ?
 C84 O2B Cr1B 129.6(3) . . ?
 C92 O3B Cr8B 129.5(3) . . ?
 C92 O4B Cr1B 134.4(3) . . ?
 C97 O5B Cr1B 128.9(3) . . ?
 C97 O6B Cr2B 136.2(3) . . ?
 C102 O7B Cr1B 134.3(3) . . ?
 C102 O8B Cr2B 130.0(3) . . ?
 C107 O9B Cr2B 135.6(3) . . ?
 C107 O10B Cr3B 132.0(3) . . ?
 C112 O11B Cr2B 131.7(3) . . ?
 C112 O12B Cr3B 135.9(3) . . ?
 C117 O13B Cr3B 136.3(3) . . ?
 C117 O14B Cr4B 132.0(3) . . ?
 C122 O15B Cr3B 132.3(3) . . ?
 C122 O16B Cr4B 135.4(3) . . ?
 C127 O17B Cr4B 130.0(3) . . ?
 C127 O18B Cr5B 135.2(3) . . ?
 C132 O19B Cr4B 135.3(3) . . ?
 C132 O20B Cr5B 128.9(3) . . ?
 C140 O21B Cr5B 131.8(3) . . ?
 C140 O22B Cr6B 135.3(3) . . ?
 C145 O23B Cr5B 136.0(3) . . ?
 C145 O24B Cr6B 134.2(3) . . ?
 C150 O25B Cr6B 134.4(3) . . ?
 C150 O26B Cr7B 130.4(3) . . ?
 C155 O27B Cr6B 127.4(3) . . ?
 C155 O28B Cr7B 137.2(3) . . ?
 C160 O29B Cr7B 129.8(3) . . ?
 C160 O30B Cr8B 135.8(3) . . ?
 C165 O31B Cr7B 132.6(3) . . ?
 C165 O32B Cr8B 131.9(3) . . ?
 O1B C84 O2B 125.8(4) . . ?
 O1B C84 C85 118.0(4) . . ?
 O2B C84 C85 116.3(4) . . ?
 C84 C85 C87 106.7(6) . . ?
 C84 C85 C88 107.3(5) . . ?
 C84 C85 C90 109.4(7) . . ?
 C86 C85 C84 110.7(6) . . ?
 C86 C85 C87 114.8(8) . . ?
 C86 C85 C88 113.6(9) . . ?
 C87 C85 C88 103.2(8) . . ?
 C89 C85 C84 106.7(6) . . ?
 C89 C85 C90 107.1(8) . . ?
 C91 C85 C84 107.5(8) . . ?
 C91 C85 C89 113.1(9) . . ?
 C91 C85 C90 112.9(9) . . ?
 O3B C92 O4B 125.4(4) . . ?
 O3B C92 C93 116.8(4) . . ?
 O4B C92 C93 117.6(4) . . ?
 C94 C93 C92 105.2(4) . . ?
 C95 C93 C92 110.8(4) . . ?
 C95 C93 C94 112.0(6) . . ?
 C95 C93 C96 110.3(6) . . ?
 C96 C93 C92 110.1(4) . . ?
 C96 C93 C94 108.2(5) . . ?
 C93 C94 H94A 109.5 . . ?
 C93 C94 H94B 109.5 . . ?
 C93 C94 H94C 109.5 . . ?
 H94A C94 H94B 109.5 . . ?
 H94A C94 H94C 109.5 . . ?
 H94B C94 H94C 109.5 . . ?
 C93 C95 H95A 109.5 . . ?
 C93 C95 H95B 109.5 . . ?
 C93 C95 H95C 109.5 . . ?
 H95A C95 H95B 109.5 . . ?
 H95A C95 H95C 109.5 . . ?
 H95B C95 H95C 109.5 . . ?
 C93 C96 H96A 109.5 . . ?
 C93 C96 H96B 109.5 . . ?
 C93 C96 H96C 109.5 . . ?
 H96A C96 H96B 109.5 . . ?
 H96A C96 H96C 109.5 . . ?
 H96B C96 H96C 109.5 . . ?
 O5B C97 C98 117.1(4) . . ?
 O6B C97 O5B 125.3(4) . . ?
 O6B C97 C98 117.5(4) . . ?
 C99 C98 C97 111.0(4) . . ?
 C99 C98 C100 110.9(5) . . ?
 C99 C98 C101 109.7(5) . . ?
 C100 C98 C97 110.4(4) . . ?
 C101 C98 C97 106.7(4) . . ?
 C101 C98 C100 107.9(5) . . ?
 C98 C99 H99A 109.5 . . ?
 C98 C99 H99B 109.5 . . ?
 C98 C99 H99C 109.5 . . ?
 H99A C99 H99B 109.5 . . ?
 H99A C99 H99C 109.5 . . ?
 H99B C99 H99C 109.5 . . ?
 C98 C100 H10A 109.5 . . ?
 C98 C100 H10B 109.5 . . ?
 C98 C100 H10C 109.5 . . ?
 H10A C100 H10B 109.5 . . ?
 H10A C100 H10C 109.5 . . ?
 H10B C100 H10C 109.5 . . ?
 C98 C101 H10D 109.5 . . ?
 C98 C101 H10E 109.5 . . ?
 C98 C101 H10F 109.5 . . ?
 H10D C101 H10E 109.5 . . ?
 H10D C101 H10F 109.5 . . ?
 H10E C101 H10F 109.5 . . ?
 O7B C102 C103 116.3(5) . . ?
 O8B C102 O7B 125.8(4) . . ?
 O8B C102 C103 117.9(5) . . ?
 C102 C103 C105 106.5(5) . . ?
 C104 C103 C102 108.0(4) . . ?
 C104 C103 C105 109.2(6) . . ?
 C106 C103 C102 110.5(5) . . ?
 C106 C103 C104 110.5(6) . . ?
 C106 C103 C105 111.9(6) . . ?
 C103 C104 H10G 109.5 . . ?
 C103 C104 H10H 109.5 . . ?
 C103 C104 H10I 109.5 . . ?
 H10G C104 H10H 109.5 . . ?
 H10G C104 H10I 109.5 . . ?
 H10H C104 H10I 109.5 . . ?
 C103 C105 H10J 109.5 . . ?
 C103 C105 H10K 109.5 . . ?
 C103 C105 H10L 109.5 . . ?
 H10J C105 H10K 109.5 . . ?
 H10J C105 H10L 109.5 . . ?
 H10K C105 H10L 109.5 . . ?
 C103 C106 H10M 109.5 . . ?
 C103 C106 H10N 109.5 . . ?
 C103 C106 H10O 109.5 . . ?
 H10M C106 H10N 109.5 . . ?
 H10M C106 H10O 109.5 . . ?
 H10N C106 H10O 109.5 . . ?
 O9B C107 C108 116.8(5) . . ?
 O10B C107 O9B 125.6(5) . . ?
 O10B C107 C108 117.7(5) . . ?
 C109 C108 C107 108.4(5) . . ?
 C109 C108 C110 107.1(6) . . ?
 C109 C108 C111 111.8(6) . . ?
 C110 C108 C107 108.5(5) . . ?
 C111 C108 C107 111.6(5) . . ?
 C111 C108 C110 109.3(6) . . ?
 C108 C109 H10P 109.5 . . ?
 C108 C109 H10Q 109.5 . . ?
 C108 C109 H10R 109.5 . . ?
 H10P C109 H10Q 109.5 . . ?
 H10P C109 H10R 109.5 . . ?
 H10Q C109 H10R 109.5 . . ?
 C108 C110 H11A 109.5 . . ?
 C108 C110 H11B 109.5 . . ?
 C108 C110 H11C 109.5 . . ?
 H11A C110 H11B 109.5 . . ?
 H11A C110 H11C 109.5 . . ?
 H11B C110 H11C 109.5 . . ?
 C108 C111 H11D 109.5 . . ?
 C108 C111 H11E 109.5 . . ?
 C108 C111 H11F 109.5 . . ?
 H11D C111 H11E 109.5 . . ?
 H11D C111 H11F 109.5 . . ?
 H11E C111 H11F 109.5 . . ?
 O11B C112 O12B 125.3(4) . . ?
 O11B C112 C113 117.9(5) . . ?
 O12B C112 C113 116.8(4) . . ?
 C114 C113 C112 111.1(4) . . ?
 C114 C113 C115 110.4(5) . . ?
 C115 C113 C112 104.0(4) . . ?
 C116 C113 C112 112.1(5) . . ?
 C116 C113 C114 109.4(6) . . ?
 C116 C113 C115 109.7(6) . . ?
 C113 C114 H11G 109.5 . . ?
 C113 C114 H11H 109.5 . . ?
 C113 C114 H11I 109.5 . . ?
 H11G C114 H11H 109.5 . . ?
 H11G C114 H11I 109.5 . . ?
 H11H C114 H11I 109.5 . . ?
 C113 C115 H11J 109.5 . . ?
 C113 C115 H11K 109.5 . . ?
 C113 C115 H11L 109.5 . . ?
 H11J C115 H11K 109.5 . . ?
 H11J C115 H11L 109.5 . . ?
 H11K C115 H11L 109.5 . . ?
 C113 C116 H11M 109.5 . . ?
 C113 C116 H11N 109.5 . . ?
 C113 C116 H11O 109.5 . . ?
 H11M C116 H11N 109.5 . . ?
 H11M C116 H11O 109.5 . . ?
 H11N C116 H11O 109.5 . . ?
 O13B C117 O14B 124.8(4) . . ?
 O13B C117 C118 116.8(5) . . ?
 O14B C117 C118 118.4(5) . . ?
 C117 C118 C119 110.7(5) . . ?
 C117 C118 C121 106.0(5) . . ?
 C120 C118 C117 108.7(5) . . ?
 C120 C118 C119 111.0(6) . . ?
 C120 C118 C121 109.1(6) . . ?
 C121 C118 C119 111.2(6) . . ?
 C118 C119 H11P 109.5 . . ?
 C118 C119 H11Q 109.5 . . ?
 C118 C119 H11R 109.5 . . ?
 H11P C119 H11Q 109.5 . . ?
 H11P C119 H11R 109.5 . . ?
 H11Q C119 H11R 109.5 . . ?
 C118 C120 H12A 109.5 . . ?
 C118 C120 H12B 109.5 . . ?
 C118 C120 H12C 109.5 . . ?
 H12A C120 H12B 109.5 . . ?
 H12A C120 H12C 109.5 . . ?
 H12B C120 H12C 109.5 . . ?
 C118 C121 H12D 109.5 . . ?
 C118 C121 H12E 109.5 . . ?
 C118 C121 H12F 109.5 . . ?
 H12D C121 H12E 109.5 . . ?
 H12D C121 H12F 109.5 . . ?
 H12E C121 H12F 109.5 . . ?
 O15B C122 C123 117.0(4) . . ?
 O16B C122 O15B 125.4(4) . . ?
 O16B C122 C123 117.6(5) . . ?
 C124 C123 C122 109.7(5) . . ?
 C125 C123 C122 109.0(5) . . ?
 C125 C123 C124 110.6(5) . . ?
 C126 C123 C122 106.4(5) . . ?
 C126 C123 C124 108.3(6) . . ?
 C126 C123 C125 112.7(7) . . ?
 C123 C124 H12G 109.5 . . ?
 C123 C124 H12H 109.5 . . ?
 C123 C124 H12I 109.5 . . ?
 H12G C124 H12H 109.5 . . ?
 H12G C124 H12I 109.5 . . ?
 H12H C124 H12I 109.5 . . ?
 C123 C125 H12J 109.5 . . ?
 C123 C125 H12K 109.5 . . ?
 C123 C125 H12L 109.5 . . ?
 H12J C125 H12K 109.5 . . ?
 H12J C125 H12L 109.5 . . ?
 H12K C125 H12L 109.5 . . ?
 C123 C126 H12M 109.5 . . ?
 C123 C126 H12N 109.5 . . ?
 C123 C126 H12O 109.5 . . ?
 H12M C126 H12N 109.5 . . ?
 H12M C126 H12O 109.5 . . ?
 H12N C126 H12O 109.5 . . ?
 O17B C127 C128 116.7(5) . . ?
 O18B C127 O17B 125.2(4) . . ?
 O18B C127 C128 118.0(5) . . ?
 C129 C128 C127 109.1(6) . . ?
 C129 C128 C130 112.4(7) . . ?
 C129 C128 C131 110.0(6) . . ?
 C130 C128 C127 106.3(5) . . ?
 C130 C128 C131 108.4(6) . . ?
 C131 C128 C127 110.5(5) . . ?
 C128 C129 H12P 109.5 . . ?
 C128 C129 H12Q 109.5 . . ?
 C128 C129 H12R 109.5 . . ?
 H12P C129 H12Q 109.5 . . ?
 H12P C129 H12R 109.5 . . ?
 H12Q C129 H12R 109.5 . . ?
 C128 C130 H13A 109.5 . . ?
 C128 C130 H13B 109.5 . . ?
 C128 C130 H13C 109.5 . . ?
 H13A C130 H13B 109.5 . . ?
 H13A C130 H13C 109.5 . . ?
 H13B C130 H13C 109.5 . . ?
 C128 C131 H13D 109.5 . . ?
 C128 C131 H13E 109.5 . . ?
 C128 C131 H13F 109.5 . . ?
 H13D C131 H13E 109.5 . . ?
 H13D C131 H13F 109.5 . . ?
 H13E C131 H13F 109.5 . . ?
 O19B C132 C133 116.0(4) . . ?
 O20B C132 O19B 125.9(4) . . ?
 O20B C132 C133 118.0(5) . . ?
 C132 C133 C134 102.9(6) . . ?
 C132 C133 C138 106.8(7) . . ?
 C135 C133 C132 108.0(6) . . ?
 C135 C133 C134 110.4(8) . . ?
 C135 C133 C136 115.8(8) . . ?
 C136 C133 C132 111.4(6) . . ?
 C136 C133 C134 107.7(8) . . ?
 C137 C133 C132 113.9(8) . . ?
 C137 C133 C138 107.8(13) . . ?
 C137 C133 C139 109.3(14) . . ?
 C139 C133 C132 111.8(10) . . ?
 C139 C133 C138 106.8(13) . . ?
 O21B C140 C141 116.4(5) . . ?
 O22B C140 O21B 126.2(5) . . ?
 O22B C140 C141 117.3(5) . . ?
 C140 C141 C142 103.2(5) . . ?
 C143 C141 C140 109.5(5) . . ?
 C143 C141 C142 108.0(6) . . ?
 C144 C141 C140 111.9(6) . . ?
 C144 C141 C142 110.9(6) . . ?
 C144 C141 C143 112.8(6) . . ?
 C141 C142 H14A 109.5 . . ?
 C141 C142 H14B 109.5 . . ?
 C141 C142 H14C 109.5 . . ?
 H14A C142 H14B 109.5 . . ?
 H14A C142 H14C 109.5 . . ?
 H14B C142 H14C 109.5 . . ?
 C141 C143 H14D 109.5 . . ?
 C141 C143 H14E 109.5 . . ?
 C141 C143 H14F 109.5 . . ?
 H14D C143 H14E 109.5 . . ?
 H14D C143 H14F 109.5 . . ?
 H14E C143 H14F 109.5 . . ?
 C141 C144 H14G 109.5 . . ?
 C141 C144 H14H 109.5 . . ?
 C141 C144 H14I 109.5 . . ?
 H14G C144 H14H 109.5 . . ?
 H14G C144 H14I 109.5 . . ?
 H14H C144 H14I 109.5 . . ?
 O23B C145 C146 116.7(4) . . ?
 O24B C145 O23B 125.5(4) . . ?
 O24B C145 C146 117.7(4) . . ?
 C145 C146 C148 109.5(4) . . ?
 C147 C146 C145 110.7(4) . . ?
 C147 C146 C148 109.2(4) . . ?
 C147 C146 C149 114.7(5) . . ?
 C149 C146 C145 105.4(4) . . ?
 C149 C146 C148 107.2(5) . . ?
 C146 C147 H14J 109.5 . . ?
 C146 C147 H14K 109.5 . . ?
 C146 C147 H14L 109.5 . . ?
 H14J C147 H14K 109.5 . . ?
 H14J C147 H14L 109.5 . . ?
 H14K C147 H14L 109.5 . . ?
 C146 C148 H14M 109.5 . . ?
 C146 C148 H14N 109.5 . . ?
 C146 C148 H14O 109.5 . . ?
 H14M C148 H14N 109.5 . . ?
 H14M C148 H14O 109.5 . . ?
 H14N C148 H14O 109.5 . . ?
 C146 C149 H14P 109.5 . . ?
 C146 C149 H14Q 109.5 . . ?
 C146 C149 H14R 109.5 . . ?
 H14P C149 H14Q 109.5 . . ?
 H14P C149 H14R 109.5 . . ?
 H14Q C149 H14R 109.5 . . ?
 O25B C150 C151 118.0(5) . . ?
 O26B C150 O25B 125.1(4) . . ?
 O26B C150 C151 116.8(4) . . ?
 C150 C151 C152 108.6(6) . . ?
 C150 C151 C153 109.3(5) . . ?
 C152 C151 C153 110.9(7) . . ?
 C154 C151 C150 105.5(6) . . ?
 C154 C151 C152 110.1(5) . . ?
 C154 C151 C153 112.1(7) . . ?
 C151 C152 H15A 109.5 . . ?
 C151 C152 H15B 109.5 . . ?
 C151 C152 H15C 109.5 . . ?
 H15A C152 H15B 109.5 . . ?
 H15A C152 H15C 109.5 . . ?
 H15B C152 H15C 109.5 . . ?
 C151 C153 H15D 109.5 . . ?
 C151 C153 H15E 109.5 . . ?
 C151 C153 H15F 109.5 . . ?
 H15D C153 H15E 109.5 . . ?
 H15D C153 H15F 109.5 . . ?
 H15E C153 H15F 109.5 . . ?
 C151 C154 H15G 109.5 . . ?
 C151 C154 H15H 109.5 . . ?
 C151 C154 H15I 109.5 . . ?
 H15G C154 H15H 109.5 . . ?
 H15G C154 H15I 109.5 . . ?
 H15H C154 H15I 109.5 . . ?
 O27B C155 C156 118.6(4) . . ?
 O28B C155 O27B 125.0(5) . . ?
 O28B C155 C156 116.4(4) . . ?
 C155 C156 C157 112.4(5) . . ?
 C155 C156 C158 106.0(5) . . ?
 C155 C156 C159 109.3(4) . . ?
 C157 C156 C158 109.0(5) . . ?
 C157 C156 C159 111.0(5) . . ?
 C158 C156 C159 109.0(5) . . ?
 C156 C157 H15J 109.5 . . ?
 C156 C157 H15K 109.5 . . ?
 C156 C157 H15L 109.5 . . ?
 H15J C157 H15K 109.5 . . ?
 H15J C157 H15L 109.5 . . ?
 H15K C157 H15L 109.5 . . ?
 C156 C158 H15M 109.5 . . ?
 C156 C158 H15N 109.5 . . ?
 C156 C158 H15O 109.5 . . ?
 H15M C158 H15N 109.5 . . ?
 H15M C158 H15O 109.5 . . ?
 H15N C158 H15O 109.5 . . ?
 C156 C159 H15P 109.5 . . ?
 C156 C159 H15Q 109.5 . . ?
 C156 C159 H15R 109.5 . . ?
 H15P C159 H15Q 109.5 . . ?
 H15P C159 H15R 109.5 . . ?
 H15Q C159 H15R 109.5 . . ?
 O29B C160 O30B 125.8(4) . . ?
 O29B C160 C161 119.3(4) . . ?
 O30B C160 C161 114.9(4) . . ?
 C160 C161 C164 102.5(4) . . ?
 C162 C161 C160 111.9(5) . . ?
 C162 C161 C163 114.3(5) . . ?
 C162 C161 C164 107.1(6) . . ?
 C163 C161 C160 111.1(4) . . ?
 C163 C161 C164 109.0(5) . . ?
 C161 C162 H16A 109.5 . . ?
 C161 C162 H16B 109.5 . . ?
 C161 C162 H16C 109.5 . . ?
 H16A C162 H16B 109.5 . . ?
 H16A C162 H16C 109.5 . . ?
 H16B C162 H16C 109.5 . . ?
 C161 C163 H16D 109.5 . . ?
 C161 C163 H16E 109.5 . . ?
 C161 C163 H16F 109.5 . . ?
 H16D C163 H16E 109.5 . . ?
 H16D C163 H16F 109.5 . . ?
 H16E C163 H16F 109.5 . . ?
 C161 C164 H16G 109.5 . . ?
 C161 C164 H16H 109.5 . . ?
 C161 C164 H16I 109.5 . . ?
 H16G C164 H16H 109.5 . . ?
 H16G C164 H16I 109.5 . . ?
 H16H C164 H16I 109.5 . . ?
 O31B C165 C166 118.4(4) . . ?
 O32B C165 O31B 125.4(4) . . ?
 O32B C165 C166 116.1(4) . . ?
 C165 C166 C167 109.4(4) . . ?
 C168 C166 C165 109.4(4) . . ?
 C168 C166 C167 110.3(5) . . ?
 C169 C166 C165 106.4(4) . . ?
 C169 C166 C167 109.6(5) . . ?
 C169 C166 C168 111.7(5) . . ?
 C166 C167 H16J 109.5 . . ?
 C166 C167 H16K 109.5 . . ?
 C166 C167 H16L 109.5 . . ?
 H16J C167 H16K 109.5 . . ?
 H16J C167 H16L 109.5 . . ?
 H16K C167 H16L 109.5 . . ?
 C166 C168 H16M 109.5 . . ?
 C166 C168 H16N 109.5 . . ?
 C166 C168 H16O 109.5 . . ?
 H16M C168 H16N 109.5 . . ?
 H16M C168 H16O 109.5 . . ?
 H16N C168 H16O 109.5 . . ?
 C166 C169 H16P 109.5 . . ?
 C166 C169 H16Q 109.5 . . ?
 C166 C169 H16R 109.5 . . ?
 H16P C169 H16Q 109.5 . . ?
 H16P C169 H16R 109.5 . . ?
 H16Q C169 H16R 109.5 . . ?
 C85 C86 H86A 109.5 . . ?
 C85 C86 H86B 109.5 . . ?
 C85 C86 H86C 109.5 . . ?
 H86A C86 H86B 109.5 . . ?
 H86A C86 H86C 109.5 . . ?
 H86B C86 H86C 109.5 . . ?
 C85 C87 H87A 109.5 . . ?
 C85 C87 H87B 109.5 . . ?
 C85 C87 H87C 109.5 . . ?
 H87A C87 H87B 109.5 . . ?
 H87A C87 H87C 109.5 . . ?
 H87B C87 H87C 109.5 . . ?
 C85 C88 H88A 109.5 . . ?
 C85 C88 H88B 109.5 . . ?
 C85 C88 H88C 109.5 . . ?
 H88A C88 H88B 109.5 . . ?
 H88A C88 H88C 109.5 . . ?
 H88B C88 H88C 109.5 . . ?
 C133 C134 H13G 109.5 . . ?
 C133 C134 H13H 109.5 . . ?
 C133 C134 H13I 109.5 . . ?
 H13G C134 H13H 109.5 . . ?
 H13G C134 H13I 109.5 . . ?
 H13H C134 H13I 109.5 . . ?
 C133 C135 H13J 109.5 . . ?
 C133 C135 H13K 109.5 . . ?
 C133 C135 H13L 109.5 . . ?
 H13J C135 H13K 109.5 . . ?
 H13J C135 H13L 109.5 . . ?
 H13K C135 H13L 109.5 . . ?
 C133 C136 H13M 109.5 . . ?
 C133 C136 H13N 109.5 . . ?
 C133 C136 H13O 109.5 . . ?
 H13M C136 H13N 109.5 . . ?
 H13M C136 H13O 109.5 . . ?
 H13N C136 H13O 109.5 . . ?
 C85 C89 H89A 109.5 . . ?
 C85 C89 H89B 109.5 . . ?
 C85 C89 H89C 109.5 . . ?
 H89A C89 H89B 109.5 . . ?
 H89A C89 H89C 109.5 . . ?
 H89B C89 H89C 109.5 . . ?
 C85 C90 H90A 109.5 . . ?
 C85 C90 H90B 109.5 . . ?
 C85 C90 H90C 109.5 . . ?
 H90A C90 H90B 109.5 . . ?
 H90A C90 H90C 109.5 . . ?
 H90B C90 H90C 109.5 . . ?
 C85 C91 H91A 109.5 . . ?
 C85 C91 H91B 109.5 . . ?
 C85 C91 H91C 109.5 . . ?
 H91A C91 H91B 109.5 . . ?
 H91A C91 H91C 109.5 . . ?
 H91B C91 H91C 109.5 . . ?
 C133 C137 H13P 109.5 . . ?
 C133 C137 H13Q 109.5 . . ?
 C133 C137 H13R 109.5 . . ?
 H13P C137 H13Q 109.5 . . ?
 H13P C137 H13R 109.5 . . ?
 H13Q C137 H13R 109.5 . . ?
 C133 C138 H13S 109.5 . . ?
 C133 C138 H13T 109.5 . . ?
 C133 C138 H13U 109.5 . . ?
 H13S C138 H13T 109.5 . . ?
 H13S C138 H13U 109.5 . . ?
 H13T C138 H13U 109.5 . . ?
 C133 C139 H13V 109.5 . . ?
 C133 C139 H13W 109.5 . . ?
 C133 C139 H13X 109.5 . . ?
 H13V C139 H13W 109.5 . . ?
 H13V C139 H13X 109.5 . . ?
 H13W C139 H13X 109.5 . . ?
 F1C Cr7C O1C 90.53(13) . . ?
 F1C Cr7C O32C 93.23(13) . . ?
 F8C Cr7C F1C 85.21(10) . . ?
 F8C Cr7C O1C 90.57(13) . . ?
 F8C Cr7C O3C 176.83(13) . . ?
 F8C Cr7C O30C 93.15(12) . . ?
 F8C Cr7C O32C 91.78(12) . . ?
 O1C Cr7C O32C 175.71(15) . . ?
 O3C Cr7C F1C 91.63(13) . . ?
 O3C Cr7C O1C 89.77(17) . . ?
 O3C Cr7C O32C 88.07(16) . . ?
 O30C Cr7C F1C 176.52(14) . . ?
 O30C Cr7C O1C 86.41(15) . . ?
 O30C Cr7C O3C 90.02(15) . . ?
 O30C Cr7C O32C 89.89(15) . . ?
 F1C Cr8C F2C 86.75(11) . . ?
 F1C Cr8C O2C 93.42(14) . . ?
 F1C Cr8C O4C 91.47(14) . . ?
 F1C Cr8C O5C 178.51(16) . . ?
 F1C Cr8C O7C 89.56(13) . . ?
 F2C Cr8C O5C 93.02(15) . . ?
 F2C Cr8C O7C 88.57(14) . . ?
 O2C Cr8C F2C 90.75(14) . . ?
 O2C Cr8C O5C 85.11(16) . . ?
 O2C Cr8C O7C 176.90(16) . . ?
 O4C Cr8C F2C 177.16(16) . . ?
 O4C Cr8C O2C 91.56(16) . . ?
 O4C Cr8C O5C 88.81(17) . . ?
 O4C Cr8C O7C 89.21(17) . . ?
 O5C Cr8C O7C 91.91(17) . . ?
 F2C Cr1C F3C 88.88(12) . . ?
 F2C Cr1C O6C 91.25(14) . . ?
 F2C Cr1C O8C 93.30(14) . . ?
 F2C Cr1C O9C 90.64(15) . . ?
 F2C Cr1C O11C 178.76(14) . . ?
 F3C Cr1C O6C 178.53(17) . . ?
 F3C Cr1C O9C 89.37(13) . . ?
 F3C Cr1C O11C 92.36(13) . . ?
 O6C Cr1C O9C 89.16(17) . . ?
 O6C Cr1C O11C 87.52(15) . . ?
 O8C Cr1C F3C 88.22(13) . . ?
 O8C Cr1C O6C 93.24(17) . . ?
 O8C Cr1C O9C 175.34(16) . . ?
 O8C Cr1C O11C 86.80(16) . . ?
 O11C Cr1C O9C 89.32(16) . . ?
 F3C Cr2C F4C 87.85(11) . . ?
 F3C Cr2C O10C 92.66(12) . . ?
 F3C Cr2C O12C 90.48(12) . . ?
 F3C Cr2C O13C 178.51(13) . . ?
 F3C Cr2C O15C 90.79(12) . . ?
 F4C Cr2C O10C 88.38(13) . . ?
 F4C Cr2C O12C 177.90(12) . . ?
 F4C Cr2C O13C 93.48(12) . . ?
 F4C Cr2C O15C 90.27(12) . . ?
 O10C Cr2C O12C 90.44(15) . . ?
 O10C Cr2C O13C 86.71(14) . . ?
 O10C Cr2C O15C 176.25(14) . . ?
 O12C Cr2C O13C 88.18(14) . . ?
 O12C Cr2C O15C 91.02(13) . . ?
 O13C Cr2C O15C 89.88(13) . . ?
 F4C Cr3C F5C 88.50(10) . . ?
 F4C Cr3C O14C 91.20(13) . . ?
 F4C Cr3C O16C 90.96(11) . . ?
 F4C Cr3C O17C 89.94(12) . . ?
 F4C Cr3C O19C 178.54(13) . . ?
 F5C Cr3C O14C 179.62(15) . . ?
 F5C Cr3C O16C 89.24(12) . . ?
 F5C Cr3C O17C 90.89(12) . . ?
 F5C Cr3C O19C 92.96(13) . . ?
 O14C Cr3C O16C 91.00(14) . . ?
 O14C Cr3C O17C 88.88(14) . . ?
 O16C Cr3C O17C 179.10(15) . . ?
 O19C Cr3C O14C 87.34(15) . . ?
 O19C Cr3C O16C 89.10(13) . . ?
 O19C Cr3C O17C 90.00(14) . . ?
 F5C Cr4C F6C 88.87(10) . . ?
 F5C Cr4C O18C 91.22(13) . . ?
 F5C Cr4C O20C 90.54(13) . . ?
 F5C Cr4C O21C 176.77(13) . . ?
 F5C Cr4C O23C 89.98(13) . . ?
 F6C Cr4C O18C 89.38(12) . . ?
 F6C Cr4C O20C 179.39(14) . . ?
 F6C Cr4C O21C 94.33(13) . . ?
 F6C Cr4C O23C 90.37(12) . . ?
 O18C Cr4C O20C 90.53(15) . . ?
 O21C Cr4C O18C 88.34(16) . . ?
 O21C Cr4C O20C 86.27(15) . . ?
 O21C Cr4C O23C 90.48(16) . . ?
 O23C Cr4C O18C 178.77(16) . . ?
 O23C Cr4C O20C 89.73(15) . . ?
 F6C Cr5C O22C 90.91(13) . . ?
 F6C Cr5C O24C 90.20(13) . . ?
 F6C Cr5C O25C 90.00(13) . . ?
 F7C Cr5C F6C 89.72(10) . . ?
 F7C Cr5C O22C 179.24(14) . . ?
 F7C Cr5C O24C 89.71(13) . . ?
 F7C Cr5C O25C 91.33(12) . . ?
 F7C Cr5C O27C 93.01(13) . . ?
 O24C Cr5C O22C 90.72(16) . . ?
 O25C Cr5C O22C 88.23(16) . . ?
 O25C Cr5C O24C 178.94(16) . . ?
 O27C Cr5C F6C 176.32(14) . . ?
 O27C Cr5C O22C 86.38(16) . . ?
 O27C Cr5C O24C 87.35(17) . . ?
 O27C Cr5C O25C 92.40(18) . . ?
 F8C Cr6C F7C 86.48(10) . . ?
 F8C Cr6C O26C 90.11(13) . . ?
 F8C Cr6C O28C 178.13(16) . . ?
 F8C Cr6C O29C 93.29(13) . . ?
 F8C Cr6C O31C 91.63(13) . . ?
 O26C Cr6C F7C 89.31(12) . . ?
 O28C Cr6C F7C 92.05(13) . . ?
 O28C Cr6C O26C 91.03(18) . . ?
 O29C Cr6C F7C 176.07(14) . . ?
 O29C Cr6C O26C 86.76(15) . . ?
 O29C Cr6C O28C 88.25(16) . . ?
 O31C Cr6C F7C 93.10(13) . . ?
 O31C Cr6C O26C 177.11(16) . . ?
 O31C Cr6C O28C 87.29(18) . . ?
 O31C Cr6C O29C 90.83(16) . . ?
 Cr8C F1C Cr7C 122.21(13) . . ?
 Cr1C F2C Cr8C 121.09(15) . . ?
 Cr2C F3C Cr1C 122.39(13) . . ?
 Cr3C F4C Cr2C 123.66(12) . . ?
 Cr4C F5C Cr3C 123.99(12) . . ?
 Cr4C F6C Cr5C 123.40(12) . . ?
 Cr5C F7C Cr6C 122.66(12) . . ?
 Cr6C F8C Cr7C 122.58(12) . . ?
 C170 O1C Cr7C 129.5(4) . . ?
 C170 O2C Cr8C 134.9(4) . . ?
 C175 O3C Cr7C 135.1(4) . . ?
 C175 O4C Cr8C 131.3(4) . . ?
 C180 O5C Cr8C 132.2(4) . . ?
 C180 O6C Cr1C 127.6(4) . . ?
 C185 O7C Cr8C 128.2(4) . . ?
 C185 O8C Cr1C 133.3(3) . . ?
 C190 O9C Cr1C 127.0(4) . . ?
 C190 O10C Cr2C 134.1(4) . . ?
 C195 O11C Cr1C 133.7(3) . . ?
 C195 O12C Cr2C 127.4(3) . . ?
 C200 O13C Cr2C 133.4(3) . . ?
 C200 O14C Cr3C 129.6(3) . . ?
 C205 O15C Cr2C 128.2(3) . . ?
 C205 O16C Cr3C 136.8(3) . . ?
 C210 O17C Cr3C 129.2(3) . . ?
 C210 O18C Cr4C 137.0(3) . . ?
 C215 O19C Cr3C 135.5(3) . . ?
 C215 O20C Cr4C 129.9(3) . . ?
 C223 O21C Cr4C 135.0(3) . . ?
 C223 O22C Cr5C 133.1(3) . . ?
 C228 O23C Cr4C 129.5(3) . . ?
 C228 O24C Cr5C 136.2(3) . . ?
 C233 O25C Cr5C 131.4(3) . . ?
 C233 O26C Cr6C 137.8(3) . . ?
 C238 O27C Cr5C 136.4(3) . . ?
 C238 O28C Cr6C 133.3(4) . . ?
 C243 O29C Cr6C 135.1(3) . . ?
 C243 O30C Cr7C 133.6(3) . . ?
 C248 O31C Cr6C 131.2(3) . . ?
 C248 O32C Cr7C 132.4(3) . . ?
 O1C C170 O2C 125.0(5) . . ?
 O1C C170 C171 118.5(5) . . ?
 O2C C170 C171 116.3(5) . . ?
 C170 C171 C172 103.0(5) . . ?
 C170 C171 C174 110.0(6) . . ?
 C173 C171 C170 112.3(5) . . ?
 C173 C171 C172 109.1(6) . . ?
 C173 C171 C174 110.5(6) . . ?
 C174 C171 C172 111.8(7) . . ?
 C171 C172 H17A 109.5 . . ?
 C171 C172 H17B 109.5 . . ?
 C171 C172 H17C 109.5 . . ?
 H17A C172 H17B 109.5 . . ?
 H17A C172 H17C 109.5 . . ?
 H17B C172 H17C 109.5 . . ?
 C171 C173 H17D 109.5 . . ?
 C171 C173 H17E 109.5 . . ?
 C171 C173 H17F 109.5 . . ?
 H17D C173 H17E 109.5 . . ?
 H17D C173 H17F 109.5 . . ?
 H17E C173 H17F 109.5 . . ?
 C171 C174 H17G 109.5 . . ?
 C171 C174 H17H 109.5 . . ?
 C171 C174 H17I 109.5 . . ?
 H17G C174 H17H 109.5 . . ?
 H17G C174 H17I 109.5 . . ?
 H17H C174 H17I 109.5 . . ?
 O3C C175 O4C 126.4(5) . . ?
 O3C C175 C176 118.0(6) . . ?
 O4C C175 C176 115.5(5) . . ?
 C177 C176 C175 106.7(6) . . ?
 C177 C176 C179 109.5(8) . . ?
 C178 C176 C175 110.3(7) . . ?
 C178 C176 C177 112.2(9) . . ?
 C178 C176 C179 109.0(7) . . ?
 C179 C176 C175 109.1(6) . . ?
 C176 C177 H17J 109.5 . . ?
 C176 C177 H17K 109.5 . . ?
 C176 C177 H17L 109.5 . . ?
 H17J C177 H17K 109.5 . . ?
 H17J C177 H17L 109.5 . . ?
 H17K C177 H17L 109.5 . . ?
 C176 C178 H17M 109.5 . . ?
 C176 C178 H17N 109.5 . . ?
 C176 C178 H17O 109.5 . . ?
 H17M C178 H17N 109.5 . . ?
 H17M C178 H17O 109.5 . . ?
 H17N C178 H17O 109.5 . . ?
 C176 C179 H17P 109.5 . . ?
 C176 C179 H17Q 109.5 . . ?
 C176 C179 H17R 109.5 . . ?
 H17P C179 H17Q 109.5 . . ?
 H17P C179 H17R 109.5 . . ?
 H17Q C179 H17R 109.5 . . ?
 O5C C180 O6C 126.0(5) . . ?
 O5C C180 C181 119.3(6) . . ?
 O6C C180 C181 114.7(6) . . ?
 C180 C181 C184 106.9(6) . . ?
 C182 C181 C180 110.6(6) . . ?
 C182 C181 C184 108.6(7) . . ?
 C183 C181 C180 108.8(6) . . ?
 C183 C181 C182 112.1(7) . . ?
 C183 C181 C184 109.7(7) . . ?
 C181 C182 H18A 109.5 . . ?
 C181 C182 H18B 109.5 . . ?
 C181 C182 H18C 109.5 . . ?
 H18A C182 H18B 109.5 . . ?
 H18A C182 H18C 109.5 . . ?
 H18B C182 H18C 109.5 . . ?
 C181 C183 H18D 109.5 . . ?
 C181 C183 H18E 109.5 . . ?
 C181 C183 H18F 109.5 . . ?
 H18D C183 H18E 109.5 . . ?
 H18D C183 H18F 109.5 . . ?
 H18E C183 H18F 109.5 . . ?
 C181 C184 H18G 109.5 . . ?
 C181 C184 H18H 109.5 . . ?
 C181 C184 H18I 109.5 . . ?
 H18G C184 H18H 109.5 . . ?
 H18G C184 H18I 109.5 . . ?
 H18H C184 H18I 109.5 . . ?
 O7C C185 O8C 124.7(5) . . ?
 O7C C185 C187 118.7(6) . . ?
 O8C C185 C187 116.6(5) . . ?
 H18J C186 H18K 109.5 . . ?
 H18J C186 H18L 109.5 . . ?
 H18K C186 H18L 109.5 . . ?
 C187 C186 H18J 109.5 . . ?
 C187 C186 H18K 109.5 . . ?
 C187 C186 H18L 109.5 . . ?
 C185 C187 C186 110.4(6) . . ?
 C188 C187 C185 106.9(7) . . ?
 C188 C187 C186 112.5(8) . . ?
 C189 C187 C185 107.9(6) . . ?
 C189 C187 C186 107.1(7) . . ?
 C189 C187 C188 111.9(8) . . ?
 C187 C188 H18M 109.5 . . ?
 C187 C188 H18N 109.5 . . ?
 C187 C188 H18O 109.5 . . ?
 H18M C188 H18N 109.5 . . ?
 H18M C188 H18O 109.5 . . ?
 H18N C188 H18O 109.5 . . ?
 C187 C189 H18P 109.5 . . ?
 C187 C189 H18Q 109.5 . . ?
 C187 C189 H18R 109.5 . . ?
 H18P C189 H18Q 109.5 . . ?
 H18P C189 H18R 109.5 . . ?
 H18Q C189 H18R 109.5 . . ?
 O9C C190 O10C 125.9(5) . . ?
 O9C C190 C191 119.2(5) . . ?
 O10C C190 C191 114.9(6) . . ?
 C190 C191 C192 109.1(6) . . ?
 C193 C191 C190 110.6(6) . . ?
 C193 C191 C192 108.0(7) . . ?
 C194 C191 C190 106.3(6) . . ?
 C194 C191 C192 109.1(8) . . ?
 C194 C191 C193 113.6(7) . . ?
 C191 C192 H19A 109.5 . . ?
 C191 C192 H19B 109.5 . . ?
 C191 C192 H19C 109.5 . . ?
 H19A C192 H19B 109.5 . . ?
 H19A C192 H19C 109.5 . . ?
 H19B C192 H19C 109.5 . . ?
 C191 C193 H19D 109.5 . . ?
 C191 C193 H19E 109.5 . . ?
 C191 C193 H19F 109.5 . . ?
 H19D C193 H19E 109.5 . . ?
 H19D C193 H19F 109.5 . . ?
 H19E C193 H19F 109.5 . . ?
 C191 C194 H19G 109.5 . . ?
 C191 C194 H19H 109.5 . . ?
 C191 C194 H19I 109.5 . . ?
 H19G C194 H19H 109.5 . . ?
 H19G C194 H19I 109.5 . . ?
 H19H C194 H19I 109.5 . . ?
 O11C C195 O12C 125.1(5) . . ?
 O11C C195 C196 116.5(5) . . ?
 O12C C195 C196 118.4(5) . . ?
 C197 C196 C195 109.8(5) . . ?
 C197 C196 C198 110.0(6) . . ?
 C198 C196 C195 105.3(5) . . ?
 C199 C196 C195 109.8(5) . . ?
 C199 C196 C197 109.9(6) . . ?
 C199 C196 C198 111.9(6) . . ?
 C196 C197 H19J 109.5 . . ?
 C196 C197 H19K 109.5 . . ?
 C196 C197 H19L 109.5 . . ?
 H19J C197 H19K 109.5 . . ?
 H19J C197 H19L 109.5 . . ?
 H19K C197 H19L 109.5 . . ?
 C196 C198 H19M 109.5 . . ?
 C196 C198 H19N 109.5 . . ?
 C196 C198 H19O 109.5 . . ?
 H19M C198 H19N 109.5 . . ?
 H19M C198 H19O 109.5 . . ?
 H19N C198 H19O 109.5 . . ?
 C196 C199 H19P 109.5 . . ?
 C196 C199 H19Q 109.5 . . ?
 C196 C199 H19R 109.5 . . ?
 H19P C199 H19Q 109.5 . . ?
 H19P C199 H19R 109.5 . . ?
 H19Q C199 H19R 109.5 . . ?
 O13C C200 O14C 126.2(5) . . ?
 O13C C200 C201 117.3(5) . . ?
 O14C C200 C201 116.5(5) . . ?
 C202 C201 C200 110.1(5) . . ?
 C202 C201 C203 110.4(7) . . ?
 C202 C201 C204 115.9(7) . . ?
 C203 C201 C200 107.0(5) . . ?
 C204 C201 C200 105.9(5) . . ?
 C204 C201 C203 107.1(6) . . ?
 C201 C202 H20A 109.5 . . ?
 C201 C202 H20B 109.5 . . ?
 C201 C202 H20C 109.5 . . ?
 H20A C202 H20B 109.5 . . ?
 H20A C202 H20C 109.5 . . ?
 H20B C202 H20C 109.5 . . ?
 C201 C203 H20D 109.5 . . ?
 C201 C203 H20E 109.5 . . ?
 C201 C203 H20F 109.5 . . ?
 H20D C203 H20E 109.5 . . ?
 H20D C203 H20F 109.5 . . ?
 H20E C203 H20F 109.5 . . ?
 C201 C204 H20G 109.5 . . ?
 C201 C204 H20H 109.5 . . ?
 C201 C204 H20I 109.5 . . ?
 H20G C204 H20H 109.5 . . ?
 H20G C204 H20I 109.5 . . ?
 H20H C204 H20I 109.5 . . ?
 O15C C205 O16C 125.1(4) . . ?
 O15C C205 C206 118.7(4) . . ?
 O16C C205 C206 116.2(4) . . ?
 C205 C206 C208 106.2(5) . . ?
 C207 C206 C205 112.2(4) . . ?
 C207 C206 C208 107.4(6) . . ?
 C209 C206 C205 110.6(5) . . ?
 C209 C206 C207 112.3(6) . . ?
 C209 C206 C208 107.8(6) . . ?
 C206 C207 H20J 109.5 . . ?
 C206 C207 H20K 109.5 . . ?
 C206 C207 H20L 109.5 . . ?
 H20J C207 H20K 109.5 . . ?
 H20J C207 H20L 109.5 . . ?
 H20K C207 H20L 109.5 . . ?
 C206 C208 H20M 109.5 . . ?
 C206 C208 H20N 109.5 . . ?
 C206 C208 H20O 109.5 . . ?
 H20M C208 H20N 109.5 . . ?
 H20M C208 H20O 109.5 . . ?
 H20N C208 H20O 109.5 . . ?
 C206 C209 H20P 109.5 . . ?
 C206 C209 H20Q 109.5 . . ?
 C206 C209 H20R 109.5 . . ?
 H20P C209 H20Q 109.5 . . ?
 H20P C209 H20R 109.5 . . ?
 H20Q C209 H20R 109.5 . . ?
 O17C C210 C211 117.2(5) . . ?
 O18C C210 O17C 125.4(4) . . ?
 O18C C210 C211 117.4(5) . . ?
 C210 C211 C212 111.1(5) . . ?
 C213 C211 C210 108.6(5) . . ?
 C213 C211 C212 105.8(5) . . ?
 C214 C211 C210 107.4(4) . . ?
 C214 C211 C212 110.9(6) . . ?
 C214 C211 C213 113.1(6) . . ?
 C211 C212 H21A 109.5 . . ?
 C211 C212 H21B 109.5 . . ?
 C211 C212 H21C 109.5 . . ?
 H21A C212 H21B 109.5 . . ?
 H21A C212 H21C 109.5 . . ?
 H21B C212 H21C 109.5 . . ?
 C211 C213 H21D 109.5 . . ?
 C211 C213 H21E 109.5 . . ?
 C211 C213 H21F 109.5 . . ?
 H21D C213 H21E 109.5 . . ?
 H21D C213 H21F 109.5 . . ?
 H21E C213 H21F 109.5 . . ?
 C211 C214 H21G 109.5 . . ?
 C211 C214 H21H 109.5 . . ?
 C211 C214 H21I 109.5 . . ?
 H21G C214 H21H 109.5 . . ?
 H21G C214 H21I 109.5 . . ?
 H21H C214 H21I 109.5 . . ?
 O19C C215 O20C 125.5(5) . . ?
 O19C C215 C216 117.1(5) . . ?
 O20C C215 C216 117.5(5) . . ?
 C215 C216 C220 102.5(6) . . ?
 C215 C216 C221 111.2(6) . . ?
 C215 C216 C218 105.1(6) . . ?
 C215 C216 C219 110.1(6) . . ?
 C220 C216 C221 103.0(6) . . ?
 C222 C216 C215 112.4(8) . . ?
 C222 C216 C220 114.4(9) . . ?
 C222 C216 C221 112.6(8) . . ?
 C217 C216 C215 112.1(7) . . ?
 C217 C216 C218 116.4(10) . . ?
 C217 C216 C219 111.0(9) . . ?
 C218 C216 C219 101.6(8) . . ?
 O21C C223 C224 117.5(5) . . ?
 O22C C223 O21C 124.8(5) . . ?
 O22C C223 C224 117.8(5) . . ?
 C225 C224 C223 107.7(5) . . ?
 C225 C224 C226 109.8(7) . . ?
 C226 C224 C223 106.8(5) . . ?
 C227 C224 C223 111.7(5) . . ?
 C227 C224 C225 109.0(6) . . ?
 C227 C224 C226 111.7(7) . . ?
 C224 C225 H22A 109.5 . . ?
 C224 C225 H22B 109.5 . . ?
 C224 C225 H22C 109.5 . . ?
 H22A C225 H22B 109.5 . . ?
 H22A C225 H22C 109.5 . . ?
 H22B C225 H22C 109.5 . . ?
 C224 C226 H22D 109.5 . . ?
 C224 C226 H22E 109.5 . . ?
 C224 C226 H22F 109.5 . . ?
 H22D C226 H22E 109.5 . . ?
 H22D C226 H22F 109.5 . . ?
 H22E C226 H22F 109.5 . . ?
 C224 C227 H22G 109.5 . . ?
 C224 C227 H22H 109.5 . . ?
 C224 C227 H22I 109.5 . . ?
 H22G C227 H22H 109.5 . . ?
 H22G C227 H22I 109.5 . . ?
 H22H C227 H22I 109.5 . . ?
 O23C C228 C229 115.8(5) . . ?
 O24C C228 O23C 126.5(5) . . ?
 O24C C228 C229 117.7(5) . . ?
 C230 C229 C228 112.4(6) . . ?
 C230 C229 C231 109.1(7) . . ?
 C230 C229 C232 113.2(7) . . ?
 C231 C229 C228 103.9(6) . . ?
 C232 C229 C228 108.6(6) . . ?
 C232 C229 C231 109.2(7) . . ?
 C229 C230 H23A 109.5 . . ?
 C229 C230 H23B 109.5 . . ?
 C229 C230 H23C 109.5 . . ?
 H23A C230 H23B 109.5 . . ?
 H23A C230 H23C 109.5 . . ?
 H23B C230 H23C 109.5 . . ?
 C229 C231 H23D 109.5 . . ?
 C229 C231 H23E 109.5 . . ?
 C229 C231 H23F 109.5 . . ?
 H23D C231 H23E 109.5 . . ?
 H23D C231 H23F 109.5 . . ?
 H23E C231 H23F 109.5 . . ?
 C229 C232 H23G 109.5 . . ?
 C229 C232 H23H 109.5 . . ?
 C229 C232 H23I 109.5 . . ?
 H23G C232 H23H 109.5 . . ?
 H23G C232 H23I 109.5 . . ?
 H23H C232 H23I 109.5 . . ?
 O25C C233 C234 117.3(5) . . ?
 O26C C233 O25C 125.5(5) . . ?
 O26C C233 C234 117.1(5) . . ?
 C233 C234 C235 110.6(5) . . ?
 C233 C234 C236 103.9(5) . . ?
 C233 C234 C237 110.7(5) . . ?
 C235 C234 C236 110.8(5) . . ?
 C237 C234 C235 109.4(6) . . ?
 C237 C234 C236 111.3(6) . . ?
 C234 C235 H23J 109.5 . . ?
 C234 C235 H23K 109.5 . . ?
 C234 C235 H23L 109.5 . . ?
 H23J C235 H23K 109.5 . . ?
 H23J C235 H23L 109.5 . . ?
 H23K C235 H23L 109.5 . . ?
 C234 C236 H23M 109.5 . . ?
 C234 C236 H23N 109.5 . . ?
 C234 C236 H23O 109.5 . . ?
 H23M C236 H23N 109.5 . . ?
 H23M C236 H23O 109.5 . . ?
 H23N C236 H23O 109.5 . . ?
 C234 C237 H23P 109.5 . . ?
 C234 C237 H23Q 109.5 . . ?
 C234 C237 H23R 109.5 . . ?
 H23P C237 H23Q 109.5 . . ?
 H23P C237 H23R 109.5 . . ?
 H23Q C237 H23R 109.5 . . ?
 O27C C238 C239 116.3(5) . . ?
 O28C C238 O27C 126.1(5) . . ?
 O28C C238 C239 117.6(6) . . ?
 C238 C239 C241 104.4(7) . . ?
 C240 C239 C238 110.4(7) . . ?
 C240 C239 C241 107.2(8) . . ?
 C240 C239 C242 114.0(9) . . ?
 C242 C239 C238 110.7(6) . . ?
 C242 C239 C241 109.6(7) . . ?
 C239 C240 H24A 109.5 . . ?
 C239 C240 H24B 109.5 . . ?
 C239 C240 H24C 109.5 . . ?
 H24A C240 H24B 109.5 . . ?
 H24A C240 H24C 109.5 . . ?
 H24B C240 H24C 109.5 . . ?
 C239 C241 H24D 109.5 . . ?
 C239 C241 H24E 109.5 . . ?
 C239 C241 H24F 109.5 . . ?
 H24D C241 H24E 109.5 . . ?
 H24D C241 H24F 109.5 . . ?
 H24E C241 H24F 109.5 . . ?
 C239 C242 H24G 109.5 . . ?
 C239 C242 H24H 109.5 . . ?
 C239 C242 H24I 109.5 . . ?
 H24G C242 H24H 109.5 . . ?
 H24G C242 H24I 109.5 . . ?
 H24H C242 H24I 109.5 . . ?
 O29C C243 C244 117.2(5) . . ?
 O30C C243 O29C 125.5(5) . . ?
 O30C C243 C244 117.3(5) . . ?
 C245 C244 C243 110.1(6) . . ?
 C246 C244 C243 107.6(5) . . ?
 C246 C244 C245 109.2(7) . . ?
 C247 C244 C243 108.8(5) . . ?
 C247 C244 C245 108.0(7) . . ?
 C247 C244 C246 113.1(7) . . ?
 C244 C245 H24J 109.5 . . ?
 C244 C245 H24K 109.5 . . ?
 C244 C245 H24L 109.5 . . ?
 H24J C245 H24K 109.5 . . ?
 H24J C245 H24L 109.5 . . ?
 H24K C245 H24L 109.5 . . ?
 C244 C246 H24M 109.5 . . ?
 C244 C246 H24N 109.5 . . ?
 C244 C246 H24O 109.5 . . ?
 H24M C246 H24N 109.5 . . ?
 H24M C246 H24O 109.5 . . ?
 H24N C246 H24O 109.5 . . ?
 C244 C247 H24P 109.5 . . ?
 C244 C247 H24Q 109.5 . . ?
 C244 C247 H24R 109.5 . . ?
 H24P C247 H24Q 109.5 . . ?
 H24P C247 H24R 109.5 . . ?
 H24Q C247 H24R 109.5 . . ?
 O31C C248 C249 115.5(6) . . ?
 O32C C248 O31C 126.1(5) . . ?
 O32C C248 C249 118.3(5) . . ?
 C250 C249 C248 104.1(6) . . ?
 C250 C249 C251 111.3(7) . . ?
 C251 C249 C248 109.1(6) . . ?
 C252 C249 C248 110.6(6) . . ?
 C252 C249 C250 109.8(8) . . ?
 C252 C249 C251 111.6(7) . . ?
 C249 C250 H25J 109.5 . . ?
 C249 C250 H25K 109.5 . . ?
 C249 C250 H25L 109.5 . . ?
 H25J C250 H25K 109.5 . . ?
 H25J C250 H25L 109.5 . . ?
 H25K C250 H25L 109.5 . . ?
 C249 C251 H25M 109.5 . . ?
 C249 C251 H25N 109.5 . . ?
 C249 C251 H25O 109.5 . . ?
 H25M C251 H25N 109.5 . . ?
 H25M C251 H25O 109.5 . . ?
 H25N C251 H25O 109.5 . . ?
 C249 C252 H25P 109.5 . . ?
 C249 C252 H25Q 109.5 . . ?
 C249 C252 H25R 109.5 . . ?
 H25P C252 H25Q 109.5 . . ?
 H25P C252 H25R 109.5 . . ?
 H25Q C252 H25R 109.5 . . ?
 C216 C220 H22J 109.5 . . ?
 C216 C220 H22K 109.5 . . ?
 C216 C220 H22L 109.5 . . ?
 H22J C220 H22K 109.5 . . ?
 H22J C220 H22L 109.5 . . ?
 H22K C220 H22L 109.5 . . ?
 C216 C221 H22M 109.5 . . ?
 C216 C221 H22N 109.5 . . ?
 C216 C221 H22O 109.5 . . ?
 H22M C221 H22N 109.5 . . ?
 H22M C221 H22O 109.5 . . ?
 H22N C221 H22O 109.5 . . ?
 C216 C222 H22P 109.5 . . ?
 C216 C222 H22Q 109.5 . . ?
 C216 C222 H22R 109.5 . . ?
 H22P C222 H22Q 109.5 . . ?
 H22P C222 H22R 109.5 . . ?
 H22Q C222 H22R 109.5 . . ?
 C216 C217 H21J 109.5 . . ?
 C216 C217 H21K 109.5 . . ?
 C216 C217 H21L 109.5 . . ?
 H21J C217 H21K 109.5 . . ?
 H21J C217 H21L 109.5 . . ?
 H21K C217 H21L 109.5 . . ?
 C216 C218 H21M 109.5 . . ?
 C216 C218 H21N 109.5 . . ?
 C216 C218 H21O 109.5 . . ?
 H21M C218 H21N 109.5 . . ?
 H21M C218 H21O 109.5 . . ?
 H21N C218 H21O 109.5 . . ?
 C216 C219 H21P 109.5 . . ?
 C216 C219 H21Q 109.5 . . ?
 C216 C219 H21R 109.5 . . ?
 H21P C219 H21Q 109.5 . . ?
 H21P C219 H21R 109.5 . . ?
 H21Q C219 H21R 109.5 . . ?
 F7A Cr8A F8A 90.48(10) . . ?
 F7A Cr8A O26A 91.90(12) . . ?
 F7A Cr8A O28A 93.14(12) . . ?
 F7A Cr8A O29A 87.86(12) . . ?
 F7A Cr8A O31A 177.19(14) . . ?
 F8A Cr8A O26A 176.95(12) . . ?
 F8A Cr8A O28A 90.81(12) . . ?
 F8A Cr8A O29A 90.60(11) . . ?
 F8A Cr8A O31A 91.45(12) . . ?
 O26A Cr8A O28A 90.95(14) . . ?
 O26A Cr8A O29A 87.60(14) . . ?
 O26A Cr8A O31A 86.10(14) . . ?
 O29A Cr8A O28A 178.27(14) . . ?
 O29A Cr8A O31A 90.09(15) . . ?
 O31A Cr8A O28A 88.87(14) . . ?
 F1A Cr1A F8A 90.25(9) . . ?
 F1A Cr1A O1A 90.51(11) . . ?
 F1A Cr1A O3A 90.99(11) . . ?
 F1A Cr1A O30A 87.65(11) . . ?
 F1A Cr1A O32A 176.13(13) . . ?
 F8A Cr1A O1A 178.51(12) . . ?
 F8A Cr1A O3A 89.73(12) . . ?
 F8A Cr1A O30A 90.14(11) . . ?
 F8A Cr1A O32A 93.17(12) . . ?
 O3A Cr1A O1A 91.54(14) . . ?
 O30A Cr1A O1A 88.61(14) . . ?
 O30A Cr1A O3A 178.63(14) . . ?
 O32A Cr1A O1A 86.03(13) . . ?
 O32A Cr1A O3A 90.84(14) . . ?
 O32A Cr1A O30A 90.53(14) . . ?
 F1A Cr2A F2A 88.87(9) . . ?
 F1A Cr2A O2A 92.96(11) . . ?
 F1A Cr2A O4A 89.86(11) . . ?
 F1A Cr2A O5A 89.75(11) . . ?
 F1A Cr2A O7A 178.00(14) . . ?
 F2A Cr2A O2A 177.96(11) . . ?
 F2A Cr2A O4A 89.67(12) . . ?
 F2A Cr2A O5A 91.72(11) . . ?
 F2A Cr2A O7A 90.76(11) . . ?
 O2A Cr2A O4A 91.22(14) . . ?
 O2A Cr2A O5A 87.40(13) . . ?
 O2A Cr2A O7A 87.43(13) . . ?
 O4A Cr2A O5A 178.55(13) . . ?
 O4A Cr2A O7A 88.17(14) . . ?
 O7A Cr2A O5A 92.23(14) . . ?
 F2A Cr3A O6A 90.72(11) . . ?
 F2A Cr3A O8A 91.83(11) . . ?
 F2A Cr3A O9A 179.45(11) . . ?
 F2A Cr3A O11A 90.02(11) . . ?
 F3A Cr3A F2A 88.78(10) . . ?
 F3A Cr3A O6A 89.04(12) . . ?
 F3A Cr3A O8A 179.21(11) . . ?
 F3A Cr3A O9A 91.63(12) . . ?
 F3A Cr3A O11A 92.66(11) . . ?
 O6A Cr3A O11A 178.16(13) . . ?
 O8A Cr3A O6A 91.46(13) . . ?
 O8A Cr3A O11A 86.83(13) . . ?
 O9A Cr3A O6A 88.92(13) . . ?
 O9A Cr3A O8A 87.76(13) . . ?
 O9A Cr3A O11A 90.33(13) . . ?
 F3A Cr4A O10A 92.46(11) . . ?
 F3A Cr4A O12A 88.73(11) . . ?
 F4A Cr4A F3A 87.77(10) . . ?
 F4A Cr4A O10A 179.16(13) . . ?
 F4A Cr4A O12A 90.72(12) . . ?
 F4A Cr4A O13A 92.22(11) . . ?
 F4A Cr4A O15A 92.90(11) . . ?
 O12A Cr4A O10A 90.10(13) . . ?
 O13A Cr4A F3A 90.83(11) . . ?
 O13A Cr4A O10A 86.96(13) . . ?
 O13A Cr4A O12A 177.01(13) . . ?
 O13A Cr4A O15A 92.32(13) . . ?
 O15A Cr4A F3A 176.75(13) . . ?
 O15A Cr4A O10A 86.92(13) . . ?
 O15A Cr4A O12A 88.09(13) . . ?
 F4A Cr5A O16A 92.13(12) . . ?
 F5A Cr5A F4A 88.25(9) . . ?
 F5A Cr5A O14A 92.44(12) . . ?
 F5A Cr5A O16A 179.62(15) . . ?
 F5A Cr5A O17A 91.18(12) . . ?
 F5A Cr5A O19A 93.91(12) . . ?
 O14A Cr5A F4A 90.80(11) . . ?
 O14A Cr5A O16A 87.62(15) . . ?
 O17A Cr5A F4A 178.12(13) . . ?
 O17A Cr5A O14A 91.01(14) . . ?
 O17A Cr5A O16A 88.44(13) . . ?
 O19A Cr5A F4A 87.02(12) . . ?
 O19A Cr5A O14A 173.22(14) . . ?
 O19A Cr5A O16A 86.05(14) . . ?
 O19A Cr5A O17A 91.24(15) . . ?
 F5A Cr6A F6A 84.34(10) . . ?
 F5A Cr6A O21A 97.47(11) . . ?
 F5A Cr6A O23A 176.82(12) . . ?
 F6A Cr6A O21A 91.73(11) . . ?
 F6A Cr6A O23A 95.06(12) . . ?
 O18A Cr6A F5A 90.76(12) . . ?
 O18A Cr6A F6A 174.99(12) . . ?
 O18A Cr6A O21A 89.94(14) . . ?
 O18A Cr6A O23A 89.78(13) . . ?
 O20A Cr6A F5A 93.38(12) . . ?
 O20A Cr6A F6A 87.97(13) . . ?
 O20A Cr6A O18A 91.27(16) . . ?
 O20A Cr6A O21A 169.06(13) . . ?
 O20A Cr6A O23A 83.48(13) . . ?
 O21A Cr6A O23A 85.66(13) . . ?
 F6A Cr7A F7A 87.78(10) . . ?
 F6A Cr7A O22A 91.42(11) . . ?
 F6A Cr7A O24A 93.04(12) . . ?
 F6A Cr7A O25A 179.24(13) . . ?
 F6A Cr7A O27A 89.33(12) . . ?
 F7A Cr7A O22A 92.63(11) . . ?
 F7A Cr7A O25A 92.70(11) . . ?
 F7A Cr7A O27A 87.79(12) . . ?
 O22A Cr7A O27A 179.16(13) . . ?
 O24A Cr7A F7A 174.52(13) . . ?
 O24A Cr7A O22A 92.77(13) . . ?
 O24A Cr7A O25A 86.53(13) . . ?
 O24A Cr7A O27A 86.80(14) . . ?
 O25A Cr7A O22A 87.97(13) . . ?
 O25A Cr7A O27A 91.28(14) . . ?
 Cr2A F1A Cr1A 124.26(11) . . ?
 Cr3A F2A Cr2A 123.72(12) . . ?
 Cr3A F3A Cr4A 122.77(11) . . ?
 Cr4A F4A Cr5A 122.90(12) . . ?
 Cr5A F5A Cr6A 121.52(11) . . ?
 Cr7A F6A Cr6A 121.23(12) . . ?
 Cr8A F7A Cr7A 122.33(12) . . ?
 Cr8A F8A Cr1A 123.99(11) . . ?
 C1 O1A Cr1A 131.2(3) . . ?
 C1 O2A Cr2A 134.2(3) . . ?
 C6 O3A Cr1A 135.7(3) . . ?
 C6 O4A Cr2A 130.7(3) . . ?
 C11 O5A Cr2A 136.0(3) . . ?
 C11 O6A Cr3A 130.4(3) . . ?
 C16 O7A Cr2A 130.9(3) . . ?
 C16 O8A Cr3A 134.8(3) . . ?
 C21 O9A Cr3A 128.4(3) . . ?
 C21 O10A Cr4A 134.8(3) . . ?
 C26 O11A Cr3A 134.6(3) . . ?
 C26 O12A Cr4A 126.7(3) . . ?
 C31 O13A Cr4A 135.2(3) . . ?
 C31 O14A Cr5A 129.5(3) . . ?
 C36 O15A Cr4A 132.6(3) . . ?
 C36 O16A Cr5A 134.6(3) . . ?
 C41 O17A Cr5A 135.4(3) . . ?
 C41 O18A Cr6A 132.5(3) . . ?
 C46 O19A Cr5A 132.2(3) . . ?
 C46 O20A Cr6A 137.6(3) . . ?
 C51 O21A Cr6A 127.1(3) . . ?
 C51 O22A Cr7A 137.3(3) . . ?
 C56 O23A Cr6A 131.1(3) . . ?
 C56 O24A Cr7A 131.8(3) . . ?
 C61 O25A Cr7A 135.1(3) . . ?
 C61 O26A Cr8A 130.9(3) . . ?
 C66 O27A Cr7A 128.1(3) . . ?
 C66 O28A Cr8A 133.6(3) . . ?
 C71 O29A Cr8A 136.4(3) . . ?
 C71 O30A Cr1A 132.2(3) . . ?
 C79 O31A Cr8A 131.1(3) . . ?
 C79 O32A Cr1A 135.4(3) . . ?
 O1A C1 O2A 125.5(4) . . ?
 O1A C1 C2 117.3(4) . . ?
 O2A C1 C2 117.1(4) . . ?
 C1 C2 C5 106.5(5) . . ?
 C3 C2 C1 110.6(5) . . ?
 C3 C2 C5 106.5(5) . . ?
 C4 C2 C1 111.9(4) . . ?
 C4 C2 C3 112.3(7) . . ?
 C4 C2 C5 108.7(6) . . ?
 C2 C3 H3A 109.5 . . ?
 C2 C3 H3B 109.5 . . ?
 C2 C3 H3C 109.5 . . ?
 H3A C3 H3B 109.5 . . ?
 H3A C3 H3C 109.5 . . ?
 H3B C3 H3C 109.5 . . ?
 C2 C4 H4C 109.5 . . ?
 C2 C4 H4D 109.5 . . ?
 C2 C4 H4E 109.5 . . ?
 H4C C4 H4D 109.5 . . ?
 H4C C4 H4E 109.5 . . ?
 H4D C4 H4E 109.5 . . ?
 C2 C5 H5A 109.5 . . ?
 C2 C5 H5B 109.5 . . ?
 C2 C5 H5C 109.5 . . ?
 H5A C5 H5B 109.5 . . ?
 H5A C5 H5C 109.5 . . ?
 H5B C5 H5C 109.5 . . ?
 O3A C6 C7 117.0(5) . . ?
 O4A C6 O3A 124.9(4) . . ?
 O4A C6 C7 118.0(5) . . ?
 C8 C7 C6 110.3(5) . . ?
 C8 C7 C9 107.0(7) . . ?
 C9 C7 C6 109.3(5) . . ?
 C10 C7 C6 107.1(6) . . ?
 C10 C7 C8 109.3(7) . . ?
 C10 C7 C9 113.7(8) . . ?
 C7 C8 H8A 109.5 . . ?
 C7 C8 H8B 109.5 . . ?
 C7 C8 H8C 109.5 . . ?
 H8A C8 H8B 109.5 . . ?
 H8A C8 H8C 109.5 . . ?
 H8B C8 H8C 109.5 . . ?
 C7 C9 H9A 109.5 . . ?
 C7 C9 H9B 109.5 . . ?
 C7 C9 H9C 109.5 . . ?
 H9A C9 H9B 109.5 . . ?
 H9A C9 H9C 109.5 . . ?
 H9B C9 H9C 109.5 . . ?
 C7 C10 H10S 109.5 . . ?
 C7 C10 H10T 109.5 . . ?
 C7 C10 H10U 109.5 . . ?
 H10S C10 H10T 109.5 . . ?
 H10S C10 H10U 109.5 . . ?
 H10T C10 H10U 109.5 . . ?
 O5A C11 C12 116.5(4) . . ?
 O6A C11 O5A 125.4(4) . . ?
 O6A C11 C12 118.1(4) . . ?
 C13 C12 C11 109.9(5) . . ?
 C13 C12 C14 112.5(7) . . ?
 C13 C12 C15 108.8(6) . . ?
 C14 C12 C11 105.4(5) . . ?
 C14 C12 C15 109.7(6) . . ?
 C15 C12 C11 110.5(4) . . ?
 C12 C13 H13Y 109.5 . . ?
 C12 C13 H 109.5 . . ?
 C12 C13 HA 109.5 . . ?
 H13Y C13 H 109.5 . . ?
 H13Y C13 HA 109.5 . . ?
 H C13 HA 109.5 . . ?
 C12 C14 H14S 109.5 . . ?
 C12 C14 H14T 109.5 . . ?
 C12 C14 H14U 109.5 . . ?
 H14S C14 H14T 109.5 . . ?
 H14S C14 H14U 109.5 . . ?
 H14T C14 H14U 109.5 . . ?
 C12 C15 H15S 109.5 . . ?
 C12 C15 H15T 109.5 . . ?
 C12 C15 H15U 109.5 . . ?
 H15S C15 H15T 109.5 . . ?
 H15S C15 H15U 109.5 . . ?
 H15T C15 H15U 109.5 . . ?
 O7A C16 O8A 125.7(4) . . ?
 O7A C16 C17 115.9(5) . . ?
 O8A C16 C17 118.3(4) . . ?
 C18 C17 C16 110.5(4) . . ?
 C18 C17 C19 108.2(7) . . ?
 C19 C17 C16 106.4(5) . . ?
 C20 C17 C16 109.8(6) . . ?
 C20 C17 C18 111.7(7) . . ?
 C20 C17 C19 110.1(7) . . ?
 C17 C18 H18S 109.5 . . ?
 C17 C18 H18T 109.5 . . ?
 C17 C18 H18U 109.5 . . ?
 H18S C18 H18T 109.5 . . ?
 H18S C18 H18U 109.5 . . ?
 H18T C18 H18U 109.5 . . ?
 C17 C19 H19S 109.5 . . ?
 C17 C19 H19T 109.5 . . ?
 C17 C19 H19U 109.5 . . ?
 H19S C19 H19T 109.5 . . ?
 H19S C19 H19U 109.5 . . ?
 H19T C19 H19U 109.5 . . ?
 C17 C20 H20S 109.5 . . ?
 C17 C20 H20T 109.5 . . ?
 C17 C20 H20U 109.5 . . ?
 H20S C20 H20T 109.5 . . ?
 H20S C20 H20U 109.5 . . ?
 H20T C20 H20U 109.5 . . ?
 O9A C21 O10A 125.2(4) . . ?
 O9A C21 C22 117.4(4) . . ?
 O10A C21 C22 117.4(4) . . ?
 C23 C22 C21 111.2(5) . . ?
 C24 C22 C21 111.0(5) . . ?
 C24 C22 C23 107.1(6) . . ?
 C25 C22 C21 106.0(5) . . ?
 C25 C22 C23 106.3(6) . . ?
 C25 C22 C24 115.1(7) . . ?
 C22 C23 H23S 109.5 . . ?
 C22 C23 H23T 109.5 . . ?
 C22 C23 H23U 109.5 . . ?
 H23S C23 H23T 109.5 . . ?
 H23S C23 H23U 109.5 . . ?
 H23T C23 H23U 109.5 . . ?
 C22 C24 H24S 109.5 . . ?
 C22 C24 H24T 109.5 . . ?
 C22 C24 H24U 109.5 . . ?
 H24S C24 H24T 109.5 . . ?
 H24S C24 H24U 109.5 . . ?
 H24T C24 H24U 109.5 . . ?
 C22 C25 H25S 109.5 . . ?
 C22 C25 H25T 109.5 . . ?
 C22 C25 H25U 109.5 . . ?
 H25S C25 H25T 109.5 . . ?
 H25S C25 H25U 109.5 . . ?
 H25T C25 H25U 109.5 . . ?
 O11A C26 O12A 125.8(4) . . ?
 O11A C26 C27 117.1(4) . . ?
 O12A C26 C27 117.1(4) . . ?
 C26 C27 C30 105.7(5) . . ?
 C28 C27 C26 110.8(4) . . ?
 C28 C27 C30 100.9(5) . . ?
 C29 C27 C26 113.1(4) . . ?
 C29 C27 C28 117.4(6) . . ?
 C29 C27 C30 107.6(6) . . ?
 C27 C28 H28V 109.5 . . ?
 C27 C28 H28W 109.5 . . ?
 C27 C28 H28X 109.5 . . ?
 H28V C28 H28W 109.5 . . ?
 H28V C28 H28X 109.5 . . ?
 H28W C28 H28X 109.5 . . ?
 C27 C29 H29A 109.5 . . ?
 C27 C29 H29B 109.5 . . ?
 C27 C29 H29C 109.5 . . ?
 H29A C29 H29B 109.5 . . ?
 H29A C29 H29C 109.5 . . ?
 H29B C29 H29C 109.5 . . ?
 C27 C30 H30K 109.5 . . ?
 C27 C30 H30L 109.5 . . ?
 C27 C30 H30M 109.5 . . ?
 H30K C30 H30L 109.5 . . ?
 H30K C30 H30M 109.5 . . ?
 H30L C30 H30M 109.5 . . ?
 O13A C31 C32 114.5(4) . . ?
 O14A C31 O13A 126.5(4) . . ?
 O14A C31 C32 118.9(4) . . ?
 C33 C32 C31 111.5(4) . . ?
 C33 C32 C34 111.4(4) . . ?
 C33 C32 C35 109.1(4) . . ?
 C34 C32 C31 111.2(4) . . ?
 C34 C32 C35 110.1(5) . . ?
 C35 C32 C31 103.1(4) . . ?
 C32 C33 H33K 109.5 . . ?
 C32 C33 H33L 109.5 . . ?
 C32 C33 H33M 109.5 . . ?
 H33K C33 H33L 109.5 . . ?
 H33K C33 H33M 109.5 . . ?
 H33L C33 H33M 109.5 . . ?
 C32 C34 H34A 109.5 . . ?
 C32 C34 H34B 109.5 . . ?
 C32 C34 H34C 109.5 . . ?
 H34A C34 H34B 109.5 . . ?
 H34A C34 H34C 109.5 . . ?
 H34B C34 H34C 109.5 . . ?
 C32 C35 H35G 109.5 . . ?
 C32 C35 H35H 109.5 . . ?
 C32 C35 H35I 109.5 . . ?
 H35G C35 H35H 109.5 . . ?
 H35G C35 H35I 109.5 . . ?
 H35H C35 H35I 109.5 . . ?
 O15A C36 C37 115.4(4) . . ?
 O16A C36 O15A 126.1(4) . . ?
 O16A C36 C37 118.4(4) . . ?
 C38 C37 C36 111.0(5) . . ?
 C38 C37 C39 104.2(6) . . ?
 C39 C37 C36 107.9(4) . . ?
 C40 C37 C36 110.1(5) . . ?
 C40 C37 C38 114.8(7) . . ?
 C40 C37 C39 108.5(6) . . ?
 C37 C38 H38A 109.5 . . ?
 C37 C38 H38B 109.5 . . ?
 C37 C38 H38C 109.5 . . ?
 H38A C38 H38B 109.5 . . ?
 H38A C38 H38C 109.5 . . ?
 H38B C38 H38C 109.5 . . ?
 C37 C39 H39A 109.5 . . ?
 C37 C39 H39B 109.5 . . ?
 C37 C39 H39C 109.5 . . ?
 H39A C39 H39B 109.5 . . ?
 H39A C39 H39C 109.5 . . ?
 H39B C39 H39C 109.5 . . ?
 C37 C40 H40A 109.5 . . ?
 C37 C40 H40B 109.5 . . ?
 C37 C40 H40C 109.5 . . ?
 H40A C40 H40B 109.5 . . ?
 H40A C40 H40C 109.5 . . ?
 H40B C40 H40C 109.5 . . ?
 O17A C41 O18A 126.4(4) . . ?
 O17A C41 C42 117.6(4) . . ?
 O18A C41 C42 116.0(4) . . ?
 C43 C42 C41 109.7(4) . . ?
 C43 C42 C44 110.6(5) . . ?
 C44 C42 C41 107.5(4) . . ?
 C45 C42 C41 106.9(4) . . ?
 C45 C42 C43 111.8(5) . . ?
 C45 C42 C44 110.1(5) . . ?
 C42 C43 H43A 109.5 . . ?
 C42 C43 H43B 109.5 . . ?
 C42 C43 H43C 109.5 . . ?
 H43A C43 H43B 109.5 . . ?
 H43A C43 H43C 109.5 . . ?
 H43B C43 H43C 109.5 . . ?
 C42 C44 H44A 109.5 . . ?
 C42 C44 H44B 109.5 . . ?
 C42 C44 H44C 109.5 . . ?
 H44A C44 H44B 109.5 . . ?
 H44A C44 H44C 109.5 . . ?
 H44B C44 H44C 109.5 . . ?
 C42 C45 H45A 109.5 . . ?
 C42 C45 H45B 109.5 . . ?
 C42 C45 H45C 109.5 . . ?
 H45A C45 H45B 109.5 . . ?
 H45A C45 H45C 109.5 . . ?
 H45B C45 H45C 109.5 . . ?
 O19A C46 C47 119.8(4) . . ?
 O20A C46 O19A 124.4(4) . . ?
 O20A C46 C47 115.6(4) . . ?
 C46 C47 C48 104.5(4) . . ?
 C46 C47 C49 109.5(4) . . ?
 C46 C47 C50 111.1(5) . . ?
 C49 C47 C48 109.1(5) . . ?
 C49 C47 C50 112.1(5) . . ?
 C50 C47 C48 110.3(5) . . ?
 C47 C48 H48A 109.5 . . ?
 C47 C48 H48B 109.5 . . ?
 C47 C48 H48C 109.5 . . ?
 H48A C48 H48B 109.5 . . ?
 H48A C48 H48C 109.5 . . ?
 H48B C48 H48C 109.5 . . ?
 C47 C49 H49A 109.5 . . ?
 C47 C49 H49B 109.5 . . ?
 C47 C49 H49C 109.5 . . ?
 H49A C49 H49B 109.5 . . ?
 H49A C49 H49C 109.5 . . ?
 H49B C49 H49C 109.5 . . ?
 C47 C50 H50A 109.5 . . ?
 C47 C50 H50B 109.5 . . ?
 C47 C50 H50C 109.5 . . ?
 H50A C50 H50B 109.5 . . ?
 H50A C50 H50C 109.5 . . ?
 H50B C50 H50C 109.5 . . ?
 O21A C51 C52 118.2(4) . . ?
 O22A C51 O21A 125.4(4) . . ?
 O22A C51 C52 116.5(4) . . ?
 C51 C52 C53 111.9(4) . . ?
 C51 C52 C54 106.0(4) . . ?
 C51 C52 C55 109.3(4) . . ?
 C53 C52 C54 109.2(4) . . ?
 C55 C52 C53 111.0(4) . . ?
 C55 C52 C54 109.3(4) . . ?
 C52 C53 H53A 109.5 . . ?
 C52 C53 H53B 109.5 . . ?
 C52 C53 H53C 109.5 . . ?
 H53A C53 H53B 109.5 . . ?
 H53A C53 H53C 109.5 . . ?
 H53B C53 H53C 109.5 . . ?
 C52 C54 H54A 109.5 . . ?
 C52 C54 H54B 109.5 . . ?
 C52 C54 H54C 109.5 . . ?
 H54A C54 H54B 109.5 . . ?
 H54A C54 H54C 109.5 . . ?
 H54B C54 H54C 109.5 . . ?
 C52 C55 H55A 109.5 . . ?
 C52 C55 H55B 109.5 . . ?
 C52 C55 H55C 109.5 . . ?
 H55A C55 H55B 109.5 . . ?
 H55A C55 H55C 109.5 . . ?
 H55B C55 H55C 109.5 . . ?
 O23A C56 O24A 125.6(4) . . ?
 O23A C56 C57 118.8(4) . . ?
 O24A C56 C57 115.6(5) . . ?
 C56 C57 C58 110.0(4) . . ?
 C56 C57 C59 105.9(4) . . ?
 C59 C57 C58 110.6(5) . . ?
 C60 C57 C56 109.9(4) . . ?
 C60 C57 C58 110.2(5) . . ?
 C60 C57 C59 110.2(5) . . ?
 C57 C58 H58A 109.5 . . ?
 C57 C58 H58B 109.5 . . ?
 C57 C58 H58C 109.5 . . ?
 H58A C58 H58B 109.5 . . ?
 H58A C58 H58C 109.5 . . ?
 H58B C58 H58C 109.5 . . ?
 C57 C59 H59A 109.5 . . ?
 C57 C59 H59B 109.5 . . ?
 C57 C59 H59C 109.5 . . ?
 H59A C59 H59B 109.5 . . ?
 H59A C59 H59C 109.5 . . ?
 H59B C59 H59C 109.5 . . ?
 C57 C60 H60A 109.5 . . ?
 C57 C60 H60B 109.5 . . ?
 C57 C60 H60C 109.5 . . ?
 H60A C60 H60B 109.5 . . ?
 H60A C60 H60C 109.5 . . ?
 H60B C60 H60C 109.5 . . ?
 O25A C61 O26A 125.0(4) . . ?
 O25A C61 C62 118.8(4) . . ?
 O26A C61 C62 116.2(4) . . ?
 C61 C62 C65 105.6(4) . . ?
 C63 C62 C61 111.4(4) . . ?
 C63 C62 C64 111.5(5) . . ?
 C63 C62 C65 109.4(6) . . ?
 C64 C62 C61 111.6(4) . . ?
 C64 C62 C65 106.9(6) . . ?
 C62 C63 H63A 109.5 . . ?
 C62 C63 H63B 109.5 . . ?
 C62 C63 H63C 109.5 . . ?
 H63A C63 H63B 109.5 . . ?
 H63A C63 H63C 109.5 . . ?
 H63B C63 H63C 109.5 . . ?
 C62 C64 H64A 109.5 . . ?
 C62 C64 H64B 109.5 . . ?
 C62 C64 H64C 109.5 . . ?
 H64A C64 H64B 109.5 . . ?
 H64A C64 H64C 109.5 . . ?
 H64B C64 H64C 109.5 . . ?
 C62 C65 H65A 109.5 . . ?
 C62 C65 H65B 109.5 . . ?
 C62 C65 H65C 109.5 . . ?
 H65A C65 H65B 109.5 . . ?
 H65A C65 H65C 109.5 . . ?
 H65B C65 H65C 109.5 . . ?
 O27A C66 O28A 126.4(5) . . ?
 O27A C66 C67 115.1(5) . . ?
 O28A C66 C67 118.4(4) . . ?
 C66 C67 C68 104.0(5) . . ?
 C69 C67 C66 112.9(5) . . ?
 C69 C67 C68 107.0(6) . . ?
 C70 C67 C66 110.7(6) . . ?
 C70 C67 C68 110.1(7) . . ?
 C70 C67 C69 111.8(6) . . ?
 C67 C68 H68A 109.5 . . ?
 C67 C68 H68B 109.5 . . ?
 C67 C68 H68C 109.5 . . ?
 H68A C68 H68B 109.5 . . ?
 H68A C68 H68C 109.5 . . ?
 H68B C68 H68C 109.5 . . ?
 C67 C69 H69A 109.5 . . ?
 C67 C69 H69B 109.5 . . ?
 C67 C69 H69C 109.5 . . ?
 H69A C69 H69B 109.5 . . ?
 H69A C69 H69C 109.5 . . ?
 H69B C69 H69C 109.5 . . ?
 C67 C70 H70A 109.5 . . ?
 C67 C70 H70B 109.5 . . ?
 C67 C70 H70C 109.5 . . ?
 H70A C70 H70B 109.5 . . ?
 H70A C70 H70C 109.5 . . ?
 H70B C70 H70C 109.5 . . ?
 O29A C71 C72 117.7(4) . . ?
 O30A C71 O29A 124.8(4) . . ?
 O30A C71 C72 117.5(4) . . ?
 C71 C72 C77 106.4(5) . . ?
 C71 C72 C73 106.2(9) . . ?
 C71 C72 C74 112.3(7) . . ?
 C71 C72 C75 110.0(11) . . ?
 C76 C72 C71 113.3(6) . . ?
 C76 C72 C77 109.1(8) . . ?
 C76 C72 C78 113.0(9) . . ?
 C78 C72 C71 107.2(7) . . ?
 C78 C72 C77 107.5(7) . . ?
 C74 C72 C73 106.8(9) . . ?
 C74 C72 C75 114.0(9) . . ?
 C75 C72 C73 107.1(9) . . ?
 O31A C79 O32A 125.9(4) . . ?
 O31A C79 C80 118.0(4) . . ?
 O32A C79 C80 116.0(4) . . ?
 C81 C80 C79 105.4(5) . . ?
 C81 C80 C82 108.9(6) . . ?
 C82 C80 C79 110.3(5) . . ?
 C83 C80 C79 109.3(4) . . ?
 C83 C80 C81 111.9(7) . . ?
 C83 C80 C82 111.0(5) . . ?
 C80 C81 H81A 109.5 . . ?
 C80 C81 H81B 109.5 . . ?
 C80 C81 H81C 109.5 . . ?
 H81A C81 H81B 109.5 . . ?
 H81A C81 H81C 109.5 . . ?
 H81B C81 H81C 109.5 . . ?
 C80 C82 H82A 109.5 . . ?
 C80 C82 H82B 109.5 . . ?
 C80 C82 H82C 109.5 . . ?
 H82A C82 H82B 109.5 . . ?
 H82A C82 H82C 109.5 . . ?
 H82B C82 H82C 109.5 . . ?
 C80 C83 H83A 109.5 . . ?
 C80 C83 H83B 109.5 . . ?
 C80 C83 H83C 109.5 . . ?
 H83A C83 H83B 109.5 . . ?
 H83A C83 H83C 109.5 . . ?
 H83B C83 H83C 109.5 . . ?
 C72 C76 H76A 109.5 . . ?
 C72 C76 H76B 109.5 . . ?
 C72 C76 H76C 109.5 . . ?
 H76A C76 H76B 109.5 . . ?
 H76A C76 H76C 109.5 . . ?
 H76B C76 H76C 109.5 . . ?
 C72 C77 H77A 109.5 . . ?
 C72 C77 H77B 109.5 . . ?
 C72 C77 H77C 109.5 . . ?
 H77A C77 H77B 109.5 . . ?
 H77A C77 H77C 109.5 . . ?
 H77B C77 H77C 109.5 . . ?
 C72 C78 H78A 109.5 . . ?
 C72 C78 H78B 109.5 . . ?
 C72 C78 H78C 109.5 . . ?
 H78A C78 H78B 109.5 . . ?
 H78A C78 H78C 109.5 . . ?
 H78B C78 H78C 109.5 . . ?
 C72 C73 H73A 109.5 . . ?
 C72 C73 H73B 109.5 . . ?
 C72 C73 H73C 109.5 . . ?
 H73A C73 H73B 109.5 . . ?
 H73A C73 H73C 109.5 . . ?
 H73B C73 H73C 109.5 . . ?
 C72 C74 H74A 109.5 . . ?
 C72 C74 H74B 109.5 . . ?
 C72 C74 H74C 109.5 . . ?
 H74A C74 H74B 109.5 . . ?
 H74A C74 H74C 109.5 . . ?
 H74B C74 H74C 109.5 . . ?
 C72 C75 H75A 109.5 . . ?
 C72 C75 H75B 109.5 . . ?
 C72 C75 H75C 109.5 . . ?
 H75A C75 H75B 109.5 . . ?
 H75A C75 H75C 109.5 . . ?
 H75B C75 H75C 109.5 . . ?

loop_
  _geom_torsion_atom_site_label_1
  _geom_torsion_atom_site_label_2
  _geom_torsion_atom_site_label_3
  _geom_torsion_atom_site_label_4
  _geom_torsion
  _geom_torsion_site_symmetry_1
  _geom_torsion_site_symmetry_2
  _geom_torsion_site_symmetry_3
  _geom_torsion_site_symmetry_4
  _geom_torsion_publ_flag
 Fe1 O6 C258 O5 -1.6(7) . . . . ?
 Fe1 O6 C258 C259 177.8(3) . . . . ?
 Fe1 O8 C253 O7 -2.7(11) . . . . ?
 Fe1 O8 C253 C254 171.3(5) . . . . ?
 Fe1 O9 C281 O10 20.8(7) . . . . ?
 Fe1 O9 C281 C282 -156.2(3) . . . . ?
 Fe1 O11 C276 O12 -18.6(8) . . . . ?
 Fe1 O11 C276 C277 159.7(4) . . . . ?
 Fe1 N3 C343 C344 -170.1(3) . . . . ?
 Fe1 N3 C347 C346 169.9(5) . . . . ?
 Fe2 O2 C271 O1 -5.5(7) . . . . ?
 Fe2 O2 C271 C272 173.4(3) . . . . ?
 Fe2 O4 C266 O3 -0.4(7) . . . . ?
 Fe2 O4 C266 C267 179.0(3) . . . . ?
 Fe2 O5 C258 O6 11.1(7) . . . . ?
 Fe2 O5 C258 C259 -168.4(3) . . . . ?
 Fe2 O7 C253 O8 17.1(10) . . . . ?
 Fe2 O7 C253 C254 -156.9(5) . . . . ?
 Fe2 N1 C289 C290 172.2(4) . . . . ?
 Fe2 N1 C293 C292 -172.1(3) . . . . ?
 Fe3 O1 C271 O2 10.9(7) . . . . ?
 Fe3 O1 C271 C272 -168.0(3) . . . . ?
 Fe3 O3 C266 O4 7.6(8) . . . . ?
 Fe3 O3 C266 C267 -171.8(3) . . . . ?
 Fe3 O10 C281 O9 -17.5(8) . . . . ?
 Fe3 O10 C281 C282 159.5(3) . . . . ?
 Fe3 O12 C276 O11 22.9(8) . . . . ?
 Fe3 O12 C276 C277 -155.3(4) . . . . ?
 Fe3 N5 C317 C318 158.6(4) . . . . ?
 Fe3 N5 C321 C320 -157.7(4) . . . . ?
 O1 C271 C272 C273 -122.7(5) . . . . ?
 O1 C271 C272 C274 0.5(6) . . . . ?
 O1 C271 C272 C275 119.4(5) . . . . ?
 O2 Fe2 O13 Fe1 -132.52(17) . . . . ?
 O2 Fe2 O13 Fe3 49.48(18) . . . . ?
 O2 C271 C272 C273 58.3(6) . . . . ?
 O2 C271 C272 C274 -178.5(5) . . . . ?
 O2 C271 C272 C275 -59.6(6) . . . . ?
 O3 C266 C267 C268 -168.6(4) . . . . ?
 O3 C266 C267 C269 71.5(6) . . . . ?
 O3 C266 C267 C270 -46.5(6) . . . . ?
 O4 Fe2 O13 Fe1 137.00(17) . . . . ?
 O4 Fe2 O13 Fe3 -41.00(18) . . . . ?
 O4 C266 C267 C268 12.0(6) . . . . ?
 O4 C266 C267 C269 -107.9(5) . . . . ?
 O4 C266 C267 C270 134.1(5) . . . . ?
 O5 Fe2 O13 Fe1 -44.10(18) . . . . ?
 O5 Fe2 O13 Fe3 137.89(17) . . . . ?
 O5 C258 C259 C263 48.9(8) . . . . ?
 O5 C258 C259 C264 -72.0(7) . . . . ?
 O5 C258 C259 C265 171.4(6) . . . . ?
 O5 C258 C259 C260 -23.6(10) . . . . ?
 O5 C258 C259 C261 -155.0(10) . . . . ?
 O5 C258 C259 C262 82.3(9) . . . . ?
 O6 C258 C259 C263 -130.6(7) . . . . ?
 O6 C258 C259 C264 108.6(7) . . . . ?
 O6 C258 C259 C265 -8.1(8) . . . . ?
 O6 C258 C259 C260 156.9(9) . . . . ?
 O6 C258 C259 C261 25.6(11) . . . . ?
 O6 C258 C259 C262 -97.2(9) . . . . ?
 O7 Fe2 O13 Fe1 48.37(18) . . . . ?
 O7 Fe2 O13 Fe3 -129.63(18) . . . . ?
 O7 C253 C254 C255 48.5(11) . . . . ?
 O7 C253 C254 C256 -72.2(9) . . . . ?
 O7 C253 C254 C257 164.9(8) . . . . ?
 O8 C253 C254 C255 -126.0(8) . . . . ?
 O8 C253 C254 C256 113.3(9) . . . . ?
 O8 C253 C254 C257 -9.6(11) . . . . ?
 O9 C281 C282 C286 -168.6(7) . . . . ?
 O9 C281 C282 C287 -45.8(9) . . . . ?
 O9 C281 C282 C288 74.2(8) . . . . ?
 O9 C281 C282 C283 -117.1(9) . . . . ?
 O9 C281 C282 C284 -1.8(9) . . . . ?
 O9 C281 C282 C285 122.5(10) . . . . ?
 O10 C281 C282 C286 14.1(9) . . . . ?
 O10 C281 C282 C287 137.0(8) . . . . ?
 O10 C281 C282 C288 -103.0(8) . . . . ?
 O10 C281 C282 C283 65.6(10) . . . . ?
 O10 C281 C282 C284 -179.1(8) . . . . ?
 O10 C281 C282 C285 -54.8(10) . . . . ?
 O11 C276 C277 C278 -81.7(8) . . . . ?
 O11 C276 C277 C279 162.8(7) . . . . ?
 O11 C276 C277 C280 34.2(9) . . . . ?
 O12 C276 C277 C278 96.7(8) . . . . ?
 O12 C276 C277 C279 -18.8(9) . . . . ?
 O12 C276 C277 C280 -147.3(6) . . . . ?
 N1 C289 C290 C291 0.1(7) . . . . ?
 N2 C301 C302 C303 -178.0(4) . . . . ?
 N3 C343 C344 C345 0.3(7) . . . . ?
 N4 C359 C360 C361 172.5(14) . . . . ?
 N4 C359 C369 C370 -157.2(13) . . . . ?
 N5 C317 C318 C319 0.8(8) . . . . ?
 N6 C333 C334 C335 -177.7(4) . . . . ?
 C289 N1 C293 C292 3.7(7) . . . . ?
 C289 C290 C291 C292 3.8(7) . . . . ?
 C289 C290 C291 C294 -168.5(4) . . . . ?
 C290 C291 C292 C293 -3.9(6) . . . . ?
 C290 C291 C294 C295 -139.9(5) . . . . ?
 C290 C291 C294 C299 47.5(6) . . . . ?
 C291 C292 C293 N1 0.2(7) . . . . ?
 C291 C294 C295 C296 -169.4(4) . . . . ?
 C291 C294 C299 C298 167.0(4) . . . . ?
 C292 C291 C294 C295 48.0(6) . . . . ?
 C292 C291 C294 C299 -124.6(5) . . . . ?
 C293 N1 C289 C290 -3.8(7) . . . . ?
 C294 C291 C292 C293 168.5(4) . . . . ?
 C294 C295 C296 C297 1.9(6) . . . . ?
 C295 C294 C299 C298 -5.7(7) . . . . ?
 C295 C296 C297 C298 -5.0(6) . . . . ?
 C295 C296 C297 C300 171.2(4) . . . . ?
 C296 C297 C298 C299 2.7(6) . . . . ?
 C296 C297 C300 N2 -75.4(5) . . . . ?
 C297 C298 C299 C294 2.7(7) . . . . ?
 C298 C297 C300 N2 100.8(4) . . . . ?
 C299 C294 C295 C296 3.4(6) . . . . ?
 C300 N2 C301 C302 179.4(3) . . . . ?
 C300 C297 C298 C299 -173.5(4) . . . . ?
 C301 N2 C300 C297 -177.8(3) . . . . ?
 C301 C302 C303 C304 177.7(4) . . . . ?
 C302 C303 C304 C305 -176.8(5) . . . . ?
 C303 C304 C305 C306 -48.6(12) . . . . ?
 C303 C304 C305 C310 133.1(7) . . . . ?
 C304 C305 C306 C307 -178.0(11) . . . . ?
 C304 C305 C310 C309 178.6(9) . . . . ?
 C305 C306 C307 C308 2(2) . . . . ?
 C306 C305 C310 C309 0.2(15) . . . . ?
 C306 C307 C308 C309 -5(2) . . . . ?
 C307 C308 C309 C310 6(2) . . . . ?
 C308 C309 C310 C305 -2.9(18) . . . . ?
 C310 C305 C306 C307 0.4(19) . . . . ?
 C317 N5 C321 C320 4.8(8) . . . . ?
 C317 C318 C319 C320 2.7(7) . . . . ?
 C317 C318 C319 C322 -174.6(4) . . . . ?
 C318 C319 C320 C321 -2.4(7) . . . . ?
 C318 C319 C322 C323 32.8(8) . . . . ?
 C318 C319 C322 C327 -148.5(7) . . . . ?
 C318 C319 C322 C328 -29.8(7) . . . . ?
 C318 C319 C322 C331 145.0(5) . . . . ?
 C319 C320 C321 N5 -1.3(8) . . . . ?
 C319 C322 C327 C326 -178.7(4) . . . . ?
 C319 C322 C328 C329 178.5(5) . . . . ?
 C319 C322 C331 C330 -177.6(5) . . . . ?
 C320 C319 C322 C323 -144.4(7) . . . . ?
 C320 C319 C322 C327 34.3(8) . . . . ?
 C320 C319 C322 C328 153.0(5) . . . . ?
 C320 C319 C322 C331 -32.2(7) . . . . ?
 C321 N5 C317 C318 -4.5(8) . . . . ?
 C325 C324 C323 C322 0.0 . . . . ?
 C325 C330 C331 C322 -0.2(9) . . . . ?
 C324 C325 C326 C327 0.0 . . . . ?
 C324 C325 C332 N6 15.4(8) . . . . ?
 C324 C323 C322 C319 178.8(4) . . . . ?
 C324 C323 C322 C327 0.0 . . . . ?
 C323 C322 C327 C326 0.0 . . . . ?
 C322 C319 C320 C321 174.9(5) . . . . ?
 C322 C327 C326 C325 0.0 . . . . ?
 C322 C328 C329 C325 -1.7(10) . . . . ?
 C326 C325 C324 C323 0.0 . . . . ?
 C326 C325 C332 N6 -166.8(6) . . . . ?
 C332 N6 C333 C334 -178.1(4) . . . . ?
 C332 C325 C324 C323 177.8(4) . . . . ?
 C332 C325 C326 C327 -177.9(3) . . . . ?
 C332 C325 C329 C328 176.1(5) . . . . ?
 C332 C325 C330 C331 -175.2(5) . . . . ?
 C333 N6 C332 C325 -178.6(3) . . . . ?
 C333 C334 C335 C336 177.2(4) . . . . ?
 C334 C335 C336 C337 -179.8(5) . . . . ?
 C335 C336 C337 C338 -90.4(8) . . . . ?
 C335 C336 C337 C342 85.2(8) . . . . ?
 C336 C337 C338 C339 179.8(9) . . . . ?
 C336 C337 C342 C341 -177.4(7) . . . . ?
 C337 C338 C339 C340 -4.1(18) . . . . ?
 C338 C337 C342 C341 -1.5(12) . . . . ?
 C338 C339 C340 C341 2(2) . . . . ?
 C339 C340 C341 C342 -0.1(19) . . . . ?
 C340 C341 C342 C337 -0.2(15) . . . . ?
 C342 C337 C338 C339 3.7(14) . . . . ?
 C343 N3 C347 C346 -3.4(8) . . . . ?
 C343 C344 C345 C346 -3.5(7) . . . . ?
 C343 C344 C345 C348 175.6(4) . . . . ?
 C344 C345 C346 C347 3.2(9) . . . . ?
 C344 C345 C348 C354 130.4(7) . . . . ?
 C344 C345 C348 C357 -46.3(9) . . . . ?
 C344 C345 C348 C349 58.3(10) . . . . ?
 C344 C345 C348 C353 -118.7(8) . . . . ?
 C345 C346 C347 N3 0.2(10) . . . . ?
 C345 C348 C354 C355 177.9(8) . . . . ?
 C345 C348 C357 C356 -176.4(10) . . . . ?
 C345 C348 C349 C350 -179.8(10) . . . . ?
 C345 C348 C353 C352 -178.7(10) . . . . ?
 C346 C345 C348 C354 -50.6(9) . . . . ?
 C346 C345 C348 C357 132.7(8) . . . . ?
 C346 C345 C348 C349 -122.7(9) . . . . ?
 C346 C345 C348 C353 60.2(9) . . . . ?
 C347 N3 C343 C344 3.1(7) . . . . ?
 C348 C345 C346 C347 -175.8(5) . . . . ?
 C348 C354 C355 C351 2.3(15) . . . . ?
 C348 C349 C350 C351 3(2) . . . . ?
 C351 C356 C357 C348 -5(2) . . . . ?
 C351 C352 C353 C348 -5.6(19) . . . . ?
 C358 N4 C359 C360 156.4(12) . . . . ?
 C358 N4 C359 C369 -172.0(9) . . . . ?
 C358 C351 C355 C354 177.8(8) . . . . ?
 C358 C351 C356 C357 -176.5(9) . . . . ?
 C358 C351 C350 C349 -179.3(11) . . . . ?
 C358 C351 C352 C353 -179.3(10) . . . . ?
 C359 N4 C358 C351 -179.8(5) . . . . ?
 C359 C360 C361 C362 -155.0(17) . . . . ?
 C359 C369 C370 C371 130(2) . . . . ?
 C328 C322 C331 C330 -2.7(9) . . . . ?
 C329 C325 C332 N6 80.6(5) . . . . ?
 C329 C325 C330 C331 2.1(8) . . . . ?
 C330 C325 C332 N6 -102.1(5) . . . . ?
 C330 C325 C329 C328 -1.2(8) . . . . ?
 C331 C322 C328 C329 3.6(9) . . . . ?
 C354 C348 C357 C356 6.7(16) . . . . ?
 C355 C351 C358 N4 166.7(7) . . . . ?
 C355 C351 C356 C357 1.6(16) . . . . ?
 C356 C351 C358 N4 -15.1(10) . . . . ?
 C356 C351 C355 C354 -0.4(14) . . . . ?
 C357 C348 C354 C355 -5.2(13) . . . . ?
 C360 C361 C362 C363 -135(2) . . . . ?
 C361 C362 C363 C364 46(3) . . . . ?
 C361 C362 C363 C368 -141.1(18) . . . . ?
 C362 C363 C364 C365 172.6(18) . . . . ?
 C362 C363 C368 C367 -173.5(16) . . . . ?
 C363 C364 C365 C366 0.0 . . . . ?
 C364 C363 C368 C367 0.0 . . . . ?
 C364 C365 C366 C367 0.0 . . . . ?
 C365 C366 C367 C368 0.0 . . . . ?
 C366 C367 C368 C363 0.0 . . . . ?
 C368 C363 C364 C365 0.0 . . . . ?
 C349 C348 C353 C352 4.1(17) . . . . ?
 C350 C351 C358 N4 -124.5(9) . . . . ?
 C350 C351 C352 C353 5.4(16) . . . . ?
 C352 C351 C358 N4 60.6(10) . . . . ?
 C352 C351 C350 C349 -4.1(18) . . . . ?
 C353 C348 C349 C350 -2.7(18) . . . . ?
 C369 C370 C371 C372 153.6(18) . . . . ?
 C370 C371 C372 C373 131.7(14) . . . . ?
 C370 C371 C372 C377 -58(2) . . . . ?
 C371 C372 C373 C374 170.9(13) . . . . ?
 C371 C372 C377 C376 -170.4(13) . . . . ?
 C372 C373 C374 C375 0.0 . . . . ?
 C373 C372 C377 C376 0.0 . . . . ?
 C373 C374 C375 C376 0.0 . . . . ?
 C374 C375 C376 C377 0.0 . . . . ?
 C375 C376 C377 C372 0.0 . . . . ?
 C377 C372 C373 C374 0.0 . . . . ?
 Cr8B O1B C84 O2B 18.7(7) . . . . ?
 Cr8B O1B C84 C85 -162.9(3) . . . . ?
 Cr8B O3B C92 O4B 21.7(6) . . . . ?
 Cr8B O3B C92 C93 -153.9(3) . . . . ?
 Cr8B O30B C160 O29B 2.6(7) . . . . ?
 Cr8B O30B C160 C161 -174.1(3) . . . . ?
 Cr8B O32B C165 O31B -5.9(6) . . . . ?
 Cr8B O32B C165 C166 173.1(3) . . . . ?
 Cr1B O2B C84 O1B 13.5(7) . . . . ?
 Cr1B O2B C84 C85 -164.9(3) . . . . ?
 Cr1B O4B C92 O3B 10.0(7) . . . . ?
 Cr1B O4B C92 C93 -174.4(3) . . . . ?
 Cr1B O5B C97 O6B -22.0(7) . . . . ?
 Cr1B O5B C97 C98 155.1(3) . . . . ?
 Cr1B O7B C102 O8B -16.9(8) . . . . ?
 Cr1B O7B C102 C103 164.8(3) . . . . ?
 Cr2B O6B C97 O5B -6.8(7) . . . . ?
 Cr2B O6B C97 C98 176.1(3) . . . . ?
 Cr2B O8B C102 O7B -14.3(8) . . . . ?
 Cr2B O8B C102 C103 164.1(4) . . . . ?
 Cr2B O9B C107 O10B 12.9(8) . . . . ?
 Cr2B O9B C107 C108 -167.4(3) . . . . ?
 Cr2B O11B C112 O12B 18.0(7) . . . . ?
 Cr2B O11B C112 C113 -158.8(3) . . . . ?
 Cr3B O10B C107 O9B 7.1(8) . . . . ?
 Cr3B O10B C107 C108 -172.6(4) . . . . ?
 Cr3B O12B C112 O11B 1.2(7) . . . . ?
 Cr3B O12B C112 C113 178.0(3) . . . . ?
 Cr3B O13B C117 O14B 8.6(8) . . . . ?
 Cr3B O13B C117 C118 -174.0(4) . . . . ?
 Cr3B O15B C122 O16B 8.4(8) . . . . ?
 Cr3B O15B C122 C123 -172.4(4) . . . . ?
 Cr4B O14B C117 O13B 13.2(7) . . . . ?
 Cr4B O14B C117 C118 -164.2(3) . . . . ?
 Cr4B O16B C122 O15B 14.4(8) . . . . ?
 Cr4B O16B C122 C123 -164.8(4) . . . . ?
 Cr4B O17B C127 O18B -16.0(8) . . . . ?
 Cr4B O17B C127 C128 161.4(4) . . . . ?
 Cr4B O19B C132 O20B -3.9(7) . . . . ?
 Cr4B O19B C132 C133 176.7(3) . . . . ?
 Cr5B O18B C127 O17B -16.7(9) . . . . ?
 Cr5B O18B C127 C128 166.0(4) . . . . ?
 Cr5B O20B C132 O19B -23.9(7) . . . . ?
 Cr5B O20B C132 C133 155.5(4) . . . . ?
 Cr5B O21B C140 O22B -17.6(8) . . . . ?
 Cr5B O21B C140 C141 157.3(4) . . . . ?
 Cr5B O23B C145 O24B 2.2(9) . . . . ?
 Cr5B O23B C145 C146 180.0(3) . . . . ?
 Cr6B O22B C140 O21B 12.2(8) . . . . ?
 Cr6B O22B C140 C141 -162.8(4) . . . . ?
 Cr6B O24B C145 O23B -7.1(9) . . . . ?
 Cr6B O24B C145 C146 175.2(3) . . . . ?
 Cr6B O25B C150 O26B 23.5(10) . . . . ?
 Cr6B O25B C150 C151 -160.0(5) . . . . ?
 Cr6B O27B C155 O28B 27.0(6) . . . . ?
 Cr6B O27B C155 C156 -153.2(3) . . . . ?
 Cr7B O26B C150 O25B 4.8(9) . . . . ?
 Cr7B O26B C150 C151 -171.7(4) . . . . ?
 Cr7B O28B C155 O27B -3.1(7) . . . . ?
 Cr7B O28B C155 C156 177.0(3) . . . . ?
 Cr7B O29B C160 O30B -24.7(6) . . . . ?
 Cr7B O29B C160 C161 151.9(3) . . . . ?
 Cr7B O31B C165 O32B -25.0(6) . . . . ?
 Cr7B O31B C165 C166 156.1(3) . . . . ?
 O1B C84 C85 C86 -109.4(9) . . . . ?
 O1B C84 C85 C87 125.0(7) . . . . ?
 O1B C84 C85 C88 15.0(9) . . . . ?
 O1B C84 C85 C89 -44.1(10) . . . . ?
 O1B C84 C85 C90 -159.6(10) . . . . ?
 O1B C84 C85 C91 77.5(11) . . . . ?
 O2B C84 C85 C86 69.2(10) . . . . ?
 O2B C84 C85 C87 -56.4(8) . . . . ?
 O2B C84 C85 C88 -166.5(8) . . . . ?
 O2B C84 C85 C89 134.5(9) . . . . ?
 O2B C84 C85 C90 18.9(10) . . . . ?
 O2B C84 C85 C91 -103.9(10) . . . . ?
 O3B C92 C93 C94 89.2(5) . . . . ?
 O3B C92 C93 C95 -149.5(5) . . . . ?
 O3B C92 C93 C96 -27.2(7) . . . . ?
 O4B C92 C93 C94 -86.8(6) . . . . ?
 O4B C92 C93 C95 34.5(7) . . . . ?
 O4B C92 C93 C96 156.8(5) . . . . ?
 O5B C97 C98 C99 171.7(5) . . . . ?
 O5B C97 C98 C100 48.2(6) . . . . ?
 O5B C97 C98 C101 -68.8(6) . . . . ?
 O6B C97 C98 C99 -11.0(7) . . . . ?
 O6B C97 C98 C100 -134.4(5) . . . . ?
 O6B C97 C98 C101 108.6(5) . . . . ?
 O7B C102 C103 C104 -57.3(7) . . . . ?
 O7B C102 C103 C105 59.9(7) . . . . ?
 O7B C102 C103 C106 -178.3(5) . . . . ?
 O8B C102 C103 C104 124.2(6) . . . . ?
 O8B C102 C103 C105 -118.6(6) . . . . ?
 O8B C102 C103 C106 3.2(8) . . . . ?
 O9B C107 C108 C109 63.9(7) . . . . ?
 O9B C107 C108 C110 -52.1(7) . . . . ?
 O9B C107 C108 C111 -172.6(6) . . . . ?
 O10B C107 C108 C109 -116.4(6) . . . . ?
 O10B C107 C108 C110 127.7(6) . . . . ?
 O10B C107 C108 C111 7.2(8) . . . . ?
 O11B C112 C113 C114 -30.5(6) . . . . ?
 O11B C112 C113 C115 88.3(6) . . . . ?
 O11B C112 C113 C116 -153.3(6) . . . . ?
 O12B C112 C113 C114 152.4(5) . . . . ?
 O12B C112 C113 C115 -88.8(6) . . . . ?
 O12B C112 C113 C116 29.6(7) . . . . ?
 O13B C117 C118 C119 174.8(5) . . . . ?
 O13B C117 C118 C120 52.7(7) . . . . ?
 O13B C117 C118 C121 -64.5(7) . . . . ?
 O14B C117 C118 C119 -7.6(7) . . . . ?
 O14B C117 C118 C120 -129.7(6) . . . . ?
 O14B C117 C118 C121 113.1(6) . . . . ?
 O15B C122 C123 C124 23.4(7) . . . . ?
 O15B C122 C123 C125 144.7(6) . . . . ?
 O15B C122 C123 C126 -93.5(7) . . . . ?
 O16B C122 C123 C124 -157.3(5) . . . . ?
 O16B C122 C123 C125 -36.0(8) . . . . ?
 O16B C122 C123 C126 85.8(7) . . . . ?
 O17B C127 C128 C129 51.8(8) . . . . ?
 O17B C127 C128 C130 -69.7(7) . . . . ?
 O17B C127 C128 C131 172.9(6) . . . . ?
 O18B C127 C128 C129 -130.6(7) . . . . ?
 O18B C127 C128 C130 107.9(6) . . . . ?
 O18B C127 C128 C131 -9.5(8) . . . . ?
 O19B C132 C133 C134 64.5(8) . . . . ?
 O19B C132 C133 C135 -52.2(8) . . . . ?
 O19B C132 C133 C136 179.6(8) . . . . ?
 O19B C132 C133 C137 8.8(15) . . . . ?
 O19B C132 C133 C138 -110.2(9) . . . . ?
 O19B C132 C133 C139 133.4(13) . . . . ?
 O20B C132 C133 C134 -114.9(7) . . . . ?
 O20B C132 C133 C135 128.3(7) . . . . ?
 O20B C132 C133 C136 0.2(10) . . . . ?
 O20B C132 C133 C137 -170.6(14) . . . . ?
 O20B C132 C133 C138 70.4(9) . . . . ?
 O20B C132 C133 C139 -46.1(14) . . . . ?
 O21B C140 C141 C142 -91.4(7) . . . . ?
 O21B C140 C141 C143 153.8(5) . . . . ?
 O21B C140 C141 C144 28.0(7) . . . . ?
 O22B C140 C141 C142 84.0(7) . . . . ?
 O22B C140 C141 C143 -30.8(7) . . . . ?
 O22B C140 C141 C144 -156.6(6) . . . . ?
 O23B C145 C146 C147 36.8(6) . . . . ?
 O23B C145 C146 C148 157.1(5) . . . . ?
 O23B C145 C146 C149 -87.8(6) . . . . ?
 O24B C145 C146 C147 -145.3(5) . . . . ?
 O24B C145 C146 C148 -24.9(6) . . . . ?
 O24B C145 C146 C149 90.1(6) . . . . ?
 O25B C150 C151 C152 136.7(6) . . . . ?
 O25B C150 C151 C153 15.5(10) . . . . ?
 O25B C150 C151 C154 -105.2(6) . . . . ?
 O26B C150 C151 C152 -46.5(8) . . . . ?
 O26B C150 C151 C153 -167.7(7) . . . . ?
 O26B C150 C151 C154 71.6(7) . . . . ?
 O27B C155 C156 C157 -10.4(7) . . . . ?
 O27B C155 C156 C158 108.6(5) . . . . ?
 O27B C155 C156 C159 -134.2(5) . . . . ?
 O28B C155 C156 C157 169.4(5) . . . . ?
 O28B C155 C156 C158 -71.6(6) . . . . ?
 O28B C155 C156 C159 45.7(6) . . . . ?
 O29B C160 C161 C162 144.4(5) . . . . ?
 O29B C160 C161 C163 15.2(6) . . . . ?
 O29B C160 C161 C164 -101.1(5) . . . . ?
 O30B C160 C161 C162 -38.7(6) . . . . ?
 O30B C160 C161 C163 -167.9(4) . . . . ?
 O30B C160 C161 C164 75.8(5) . . . . ?
 O31B C165 C166 C167 -23.9(6) . . . . ?
 O31B C165 C166 C168 -144.8(5) . . . . ?
 O31B C165 C166 C169 94.4(5) . . . . ?
 O32B C165 C166 C167 157.1(4) . . . . ?
 O32B C165 C166 C168 36.1(6) . . . . ?
 O32B C165 C166 C169 -84.6(5) . . . . ?
 Cr7C O1C C170 O2C -35.0(8) . . . . ?
 Cr7C O1C C170 C171 140.6(5) . . . . ?
 Cr7C O3C C175 O4C -16.8(11) . . . . ?
 Cr7C O3C C175 C176 159.7(5) . . . . ?
 Cr7C O30C C243 O29C -8.0(9) . . . . ?
 Cr7C O30C C243 C244 172.1(4) . . . . ?
 Cr7C O32C C248 O31C -25.2(8) . . . . ?
 Cr7C O32C C248 C249 151.2(4) . . . . ?
 Cr8C O2C C170 O1C 14.9(9) . . . . ?
 Cr8C O2C C170 C171 -160.8(4) . . . . ?
 Cr8C O4C C175 O3C -7.0(10) . . . . ?
 Cr8C O4C C175 C176 176.4(5) . . . . ?
 Cr8C O5C C180 O6C 28.5(10) . . . . ?
 Cr8C O5C C180 C181 -153.2(5) . . . . ?
 Cr8C O7C C185 O8C 7.3(7) . . . . ?
 Cr8C O7C C185 C187 -173.3(4) . . . . ?
 Cr1C O6C C180 O5C 11.0(9) . . . . ?
 Cr1C O6C C180 C181 -167.4(4) . . . . ?
 Cr1C O8C C185 O7C 31.2(8) . . . . ?
 Cr1C O8C C185 C187 -148.1(4) . . . . ?
 Cr1C O9C C190 O10C -19.3(8) . . . . ?
 Cr1C O9C C190 C191 160.4(5) . . . . ?
 Cr1C O11C C195 O12C -24.8(8) . . . . ?
 Cr1C O11C C195 C196 158.7(4) . . . . ?
 Cr2C O10C C190 O9C -19.8(9) . . . . ?
 Cr2C O10C C190 C191 160.5(5) . . . . ?
 Cr2C O12C C195 O11C -16.2(8) . . . . ?
 Cr2C O12C C195 C196 160.2(4) . . . . ?
 Cr2C O13C C200 O14C 18.4(8) . . . . ?
 Cr2C O13C C200 C201 -161.5(4) . . . . ?
 Cr2C O15C C205 O16C 18.8(7) . . . . ?
 Cr2C O15C C205 C206 -159.1(3) . . . . ?
 Cr3C O14C C200 O13C 14.0(8) . . . . ?
 Cr3C O14C C200 C201 -166.0(4) . . . . ?
 Cr3C O16C C205 O15C 10.0(8) . . . . ?
 Cr3C O16C C205 C206 -172.1(3) . . . . ?
 Cr3C O17C C210 O18C -13.3(7) . . . . ?
 Cr3C O17C C210 C211 167.1(3) . . . . ?
 Cr3C O19C C215 O20C -7.9(8) . . . . ?
 Cr3C O19C C215 C216 171.7(3) . . . . ?
 Cr4C O18C C210 O17C -12.3(8) . . . . ?
 Cr4C O18C C210 C211 167.2(3) . . . . ?
 Cr4C O20C C215 O19C -19.8(7) . . . . ?
 Cr4C O20C C215 C216 160.5(4) . . . . ?
 Cr4C O21C C223 O22C 8.0(9) . . . . ?
 Cr4C O21C C223 C224 -171.0(4) . . . . ?
 Cr4C O23C C228 O24C 17.0(8) . . . . ?
 Cr4C O23C C228 C229 -160.0(4) . . . . ?
 Cr5C O22C C223 O21C 16.8(9) . . . . ?
 Cr5C O22C C223 C224 -164.2(4) . . . . ?
 Cr5C O24C C228 O23C 3.2(8) . . . . ?
 Cr5C O24C C228 C229 -179.8(4) . . . . ?
 Cr5C O25C C233 O26C -15.0(8) . . . . ?
 Cr5C O25C C233 C234 162.7(4) . . . . ?
 Cr5C O27C C238 O28C -7.8(12) . . . . ?
 Cr5C O27C C238 C239 171.9(5) . . . . ?
 Cr6C O26C C233 O25C 4.3(9) . . . . ?
 Cr6C O26C C233 C234 -173.4(4) . . . . ?
 Cr6C O28C C238 O27C -2.5(12) . . . . ?
 Cr6C O28C C238 C239 177.8(5) . . . . ?
 Cr6C O29C C243 O30C 13.1(9) . . . . ?
 Cr6C O29C C243 C244 -167.0(4) . . . . ?
 Cr6C O31C C248 O32C 31.8(8) . . . . ?
 Cr6C O31C C248 C249 -144.7(5) . . . . ?
 O1C C170 C171 C172 -92.9(7) . . . . ?
 O1C C170 C171 C173 149.8(6) . . . . ?
 O1C C170 C171 C174 26.3(9) . . . . ?
 O2C C170 C171 C172 83.1(7) . . . . ?
 O2C C170 C171 C173 -34.2(8) . . . . ?
 O2C C170 C171 C174 -157.6(6) . . . . ?
 O3C C175 C176 C177 -93.2(9) . . . . ?
 O3C C175 C176 C178 144.7(8) . . . . ?
 O3C C175 C176 C179 24.9(10) . . . . ?
 O4C C175 C176 C177 83.7(9) . . . . ?
 O4C C175 C176 C178 -38.4(10) . . . . ?
 O4C C175 C176 C179 -158.2(7) . . . . ?
 O5C C180 C181 C182 9.3(9) . . . . ?
 O5C C180 C181 C183 132.9(7) . . . . ?
 O5C C180 C181 C184 -108.8(7) . . . . ?
 O6C C180 C181 C182 -172.3(6) . . . . ?
 O6C C180 C181 C183 -48.7(8) . . . . ?
 O6C C180 C181 C184 69.7(8) . . . . ?
 O7C C185 C187 C186 -2.4(9) . . . . ?
 O7C C185 C187 C188 120.3(8) . . . . ?
 O7C C185 C187 C189 -119.1(7) . . . . ?
 O8C C185 C187 C186 177.0(6) . . . . ?
 O8C C185 C187 C188 -60.3(9) . . . . ?
 O8C C185 C187 C189 60.3(8) . . . . ?
 O9C C190 C191 C192 120.9(7) . . . . ?
 O9C C190 C191 C193 2.2(9) . . . . ?
 O9C C190 C191 C194 -121.6(7) . . . . ?
 O10C C190 C191 C192 -59.4(8) . . . . ?
 O10C C190 C191 C193 -178.1(6) . . . . ?
 O10C C190 C191 C194 58.1(8) . . . . ?
 O11C C195 C196 C197 -28.3(8) . . . . ?
 O11C C195 C196 C198 90.2(6) . . . . ?
 O11C C195 C196 C199 -149.3(5) . . . . ?
 O12C C195 C196 C197 155.0(5) . . . . ?
 O12C C195 C196 C198 -86.5(6) . . . . ?
 O12C C195 C196 C199 34.0(8) . . . . ?
 O13C C200 C201 C202 -11.1(8) . . . . ?
 O13C C200 C201 C203 -131.1(6) . . . . ?
 O13C C200 C201 C204 114.8(6) . . . . ?
 O14C C200 C201 C202 168.9(6) . . . . ?
 O14C C200 C201 C203 48.9(7) . . . . ?
 O14C C200 C201 C204 -65.1(7) . . . . ?
 O15C C205 C206 C207 -10.6(7) . . . . ?
 O15C C205 C206 C208 106.5(6) . . . . ?
 O15C C205 C206 C209 -136.9(6) . . . . ?
 O16C C205 C206 C207 171.3(5) . . . . ?
 O16C C205 C206 C208 -71.6(6) . . . . ?
 O16C C205 C206 C209 45.1(7) . . . . ?
 O17C C210 C211 C212 -16.5(7) . . . . ?
 O17C C210 C211 C213 -132.5(5) . . . . ?
 O17C C210 C211 C214 104.9(7) . . . . ?
 O18C C210 C211 C212 163.9(5) . . . . ?
 O18C C210 C211 C213 48.0(6) . . . . ?
 O18C C210 C211 C214 -74.7(7) . . . . ?
 O19C C215 C216 C220 98.8(7) . . . . ?
 O19C C215 C216 C221 -10.6(8) . . . . ?
 O19C C215 C216 C222 -137.9(9) . . . . ?
 O19C C215 C216 C217 52.0(10) . . . . ?
 O19C C215 C216 C218 -75.3(8) . . . . ?
 O19C C215 C216 C219 176.1(7) . . . . ?
 O20C C215 C216 C220 -81.5(7) . . . . ?
 O20C C215 C216 C221 169.0(7) . . . . ?
 O20C C215 C216 C222 41.8(10) . . . . ?
 O20C C215 C216 C217 -128.3(9) . . . . ?
 O20C C215 C216 C218 104.4(8) . . . . ?
 O20C C215 C216 C219 -4.2(9) . . . . ?
 O21C C223 C224 C225 68.8(7) . . . . ?
 O21C C223 C224 C226 -49.2(8) . . . . ?
 O21C C223 C224 C227 -171.6(6) . . . . ?
 O22C C223 C224 C225 -110.4(7) . . . . ?
 O22C C223 C224 C226 131.7(7) . . . . ?
 O22C C223 C224 C227 9.3(8) . . . . ?
 O23C C228 C229 C230 -25.6(9) . . . . ?
 O23C C228 C229 C231 92.1(7) . . . . ?
 O23C C228 C229 C232 -151.7(6) . . . . ?
 O24C C228 C229 C230 157.0(6) . . . . ?
 O24C C228 C229 C231 -85.2(7) . . . . ?
 O24C C228 C229 C232 31.0(9) . . . . ?
 O25C C233 C234 C235 34.6(7) . . . . ?
 O25C C233 C234 C236 -84.4(6) . . . . ?
 O25C C233 C234 C237 156.0(6) . . . . ?
 O26C C233 C234 C235 -147.5(5) . . . . ?
 O26C C233 C234 C236 93.5(6) . . . . ?
 O26C C233 C234 C237 -26.1(8) . . . . ?
 O27C C238 C239 C240 -56.2(10) . . . . ?
 O27C C238 C239 C241 58.6(9) . . . . ?
 O27C C238 C239 C242 176.5(7) . . . . ?
 O28C C238 C239 C240 123.5(9) . . . . ?
 O28C C238 C239 C241 -121.7(8) . . . . ?
 O28C C238 C239 C242 -3.8(11) . . . . ?
 O29C C243 C244 C245 -6.0(8) . . . . ?
 O29C C243 C244 C246 -125.0(7) . . . . ?
 O29C C243 C244 C247 112.1(7) . . . . ?
 O30C C243 C244 C245 173.9(6) . . . . ?
 O30C C243 C244 C246 55.0(8) . . . . ?
 O30C C243 C244 C247 -67.9(7) . . . . ?
 O31C C248 C249 C250 95.6(8) . . . . ?
 O31C C248 C249 C251 -145.4(6) . . . . ?
 O31C C248 C249 C252 -22.2(9) . . . . ?
 O32C C248 C249 C250 -81.2(8) . . . . ?
 O32C C248 C249 C251 37.8(9) . . . . ?
 O32C C248 C249 C252 161.0(7) . . . . ?
 Cr8A O26A C61 O25A 11.7(8) . . . . ?
 Cr8A O26A C61 C62 -167.6(3) . . . . ?
 Cr8A O28A C66 O27A -1.1(8) . . . . ?
 Cr8A O28A C66 C67 175.8(4) . . . . ?
 Cr8A O29A C71 O30A 14.7(7) . . . . ?
 Cr8A O29A C71 C72 -166.5(3) . . . . ?
 Cr8A O31A C79 O32A 22.3(8) . . . . ?
 Cr8A O31A C79 C80 -154.3(4) . . . . ?
 Cr1A O1A C1 O2A -9.7(8) . . . . ?
 Cr1A O1A C1 C2 171.4(4) . . . . ?
 Cr1A O3A C6 O4A -14.0(8) . . . . ?
 Cr1A O3A C6 C7 169.6(4) . . . . ?
 Cr1A O30A C71 O29A 6.2(7) . . . . ?
 Cr1A O30A C71 C72 -172.6(3) . . . . ?
 Cr1A O32A C79 O31A -2.1(8) . . . . ?
 Cr1A O32A C79 C80 174.6(4) . . . . ?
 Cr2A O2A C1 O1A -18.9(8) . . . . ?
 Cr2A O2A C1 C2 160.0(4) . . . . ?
 Cr2A O4A C6 O3A -12.9(7) . . . . ?
 Cr2A O4A C6 C7 163.5(4) . . . . ?
 Cr2A O5A C11 O6A 9.7(7) . . . . ?
 Cr2A O5A C11 C12 -171.7(3) . . . . ?
 Cr2A O7A C16 O8A 7.7(8) . . . . ?
 Cr2A O7A C16 C17 -175.0(4) . . . . ?
 Cr3A O6A C11 O5A 15.0(7) . . . . ?
 Cr3A O6A C11 C12 -163.5(3) . . . . ?
 Cr3A O8A C16 O7A 18.8(8) . . . . ?
 Cr3A O8A C16 C17 -158.4(4) . . . . ?
 Cr3A O9A C21 O10A -16.3(7) . . . . ?
 Cr3A O9A C21 C22 161.3(3) . . . . ?
 Cr3A O11A C26 O12A -4.1(7) . . . . ?
 Cr3A O11A C26 C27 175.6(3) . . . . ?
 Cr4A O10A C21 O9A -19.2(8) . . . . ?
 Cr4A O10A C21 C22 163.2(3) . . . . ?
 Cr4A O12A C26 O11A -30.8(6) . . . . ?
 Cr4A O12A C26 C27 149.5(3) . . . . ?
 Cr4A O13A C31 O14A -18.7(7) . . . . ?
 Cr4A O13A C31 C32 157.3(3) . . . . ?
 Cr4A O15A C36 O16A 1.0(8) . . . . ?
 Cr4A O15A C36 C37 -175.1(3) . . . . ?
 Cr5A O14A C31 O13A 27.6(7) . . . . ?
 Cr5A O14A C31 C32 -148.2(3) . . . . ?
 Cr5A O16A C36 O15A 19.0(8) . . . . ?
 Cr5A O16A C36 C37 -164.9(4) . . . . ?
 Cr5A O17A C41 O18A 0.9(9) . . . . ?
 Cr5A O17A C41 C42 -178.1(4) . . . . ?
 Cr5A O19A C46 O20A 16.3(7) . . . . ?
 Cr5A O19A C46 C47 -160.2(4) . . . . ?
 Cr6A O18A C41 O17A 10.7(8) . . . . ?
 Cr6A O18A C41 C42 -170.3(3) . . . . ?
 Cr6A O20A C46 O19A -5.2(8) . . . . ?
 Cr6A O20A C46 C47 171.4(4) . . . . ?
 Cr6A O21A C51 O22A -28.1(6) . . . . ?
 Cr6A O21A C51 C52 150.6(3) . . . . ?
 Cr6A O23A C56 O24A -25.9(7) . . . . ?
 Cr6A O23A C56 C57 155.7(3) . . . . ?
 Cr7A O22A C51 O21A 13.6(7) . . . . ?
 Cr7A O22A C51 C52 -165.1(3) . . . . ?
 Cr7A O24A C56 O23A -7.5(7) . . . . ?
 Cr7A O24A C56 C57 171.0(3) . . . . ?
 Cr7A O25A C61 O26A 18.6(8) . . . . ?
 Cr7A O25A C61 C62 -162.1(3) . . . . ?
 Cr7A O27A C66 O28A 32.1(7) . . . . ?
 Cr7A O27A C66 C67 -144.8(4) . . . . ?
 O1A C1 C2 C3 118.4(6) . . . . ?
 O1A C1 C2 C4 -7.6(8) . . . . ?
 O1A C1 C2 C5 -126.2(5) . . . . ?
 O2A C1 C2 C3 -60.5(7) . . . . ?
 O2A C1 C2 C4 173.5(6) . . . . ?
 O2A C1 C2 C5 54.8(6) . . . . ?
 O3A C6 C7 C8 -164.9(6) . . . . ?
 O3A C6 C7 C9 -47.5(8) . . . . ?
 O3A C6 C7 C10 76.2(8) . . . . ?
 O4A C6 C7 C8 18.4(9) . . . . ?
 O4A C6 C7 C9 135.8(6) . . . . ?
 O4A C6 C7 C10 -100.5(8) . . . . ?
 O5A C11 C12 C13 46.5(7) . . . . ?
 O5A C11 C12 C14 -75.1(6) . . . . ?
 O5A C11 C12 C15 166.5(5) . . . . ?
 O6A C11 C12 C13 -134.8(6) . . . . ?
 O6A C11 C12 C14 103.6(6) . . . . ?
 O6A C11 C12 C15 -14.8(7) . . . . ?
 O7A C16 C17 C18 33.1(8) . . . . ?
 O7A C16 C17 C19 -84.2(7) . . . . ?
 O7A C16 C17 C20 156.7(7) . . . . ?
 O8A C16 C17 C18 -149.4(6) . . . . ?
 O8A C16 C17 C19 93.3(7) . . . . ?
 O8A C16 C17 C20 -25.8(9) . . . . ?
 O9A C21 C22 C23 143.1(6) . . . . ?
 O9A C21 C22 C24 23.9(8) . . . . ?
 O9A C21 C22 C25 -101.8(7) . . . . ?
 O10A C21 C22 C23 -39.1(7) . . . . ?
 O10A C21 C22 C24 -158.2(7) . . . . ?
 O10A C21 C22 C25 76.0(7) . . . . ?
 O11A C26 C27 C28 -129.0(5) . . . . ?
 O11A C26 C27 C29 5.2(7) . . . . ?
 O11A C26 C27 C30 122.6(5) . . . . ?
 O12A C26 C27 C28 50.7(6) . . . . ?
 O12A C26 C27 C29 -175.1(6) . . . . ?
 O12A C26 C27 C30 -57.7(6) . . . . ?
 O13A C31 C32 C33 159.1(4) . . . . ?
 O13A C31 C32 C34 34.0(6) . . . . ?
 O13A C31 C32 C35 -84.0(5) . . . . ?
 O14A C31 C32 C33 -24.6(6) . . . . ?
 O14A C31 C32 C34 -149.6(5) . . . . ?
 O14A C31 C32 C35 92.4(5) . . . . ?
 O15A C36 C37 C38 -31.4(7) . . . . ?
 O15A C36 C37 C39 82.1(6) . . . . ?
 O15A C36 C37 C40 -159.7(6) . . . . ?
 O16A C36 C37 C38 152.1(6) . . . . ?
 O16A C36 C37 C39 -94.4(6) . . . . ?
 O16A C36 C37 C40 23.8(8) . . . . ?
 O17A C41 C42 C43 -15.0(7) . . . . ?
 O17A C41 C42 C44 -135.4(5) . . . . ?
 O17A C41 C42 C45 106.5(5) . . . . ?
 O18A C41 C42 C43 166.0(5) . . . . ?
 O18A C41 C42 C44 45.6(7) . . . . ?
 O18A C41 C42 C45 -72.6(6) . . . . ?
 O19A C46 C47 C48 100.5(5) . . . . ?
 O19A C46 C47 C49 -142.8(5) . . . . ?
 O19A C46 C47 C50 -18.4(7) . . . . ?
 O20A C46 C47 C48 -76.3(5) . . . . ?
 O20A C46 C47 C49 40.5(6) . . . . ?
 O20A C46 C47 C50 164.8(5) . . . . ?
 O21A C51 C52 C53 5.9(6) . . . . ?
 O21A C51 C52 C54 -113.1(4) . . . . ?
 O21A C51 C52 C55 129.2(5) . . . . ?
 O22A C51 C52 C53 -175.3(4) . . . . ?
 O22A C51 C52 C54 65.7(5) . . . . ?
 O22A C51 C52 C55 -52.0(5) . . . . ?
 O23A C56 C57 C58 -19.6(6) . . . . ?
 O23A C56 C57 C59 99.9(5) . . . . ?
 O23A C56 C57 C60 -141.1(5) . . . . ?
 O24A C56 C57 C58 161.8(4) . . . . ?
 O24A C56 C57 C59 -78.6(6) . . . . ?
 O24A C56 C57 C60 40.3(6) . . . . ?
 O25A C61 C62 C63 147.9(6) . . . . ?
 O25A C61 C62 C64 22.5(7) . . . . ?
 O25A C61 C62 C65 -93.3(7) . . . . ?
 O26A C61 C62 C63 -32.7(7) . . . . ?
 O26A C61 C62 C64 -158.1(5) . . . . ?
 O26A C61 C62 C65 86.1(7) . . . . ?
 O27A C66 C67 C68 86.9(6) . . . . ?
 O27A C66 C67 C69 -28.7(7) . . . . ?
 O27A C66 C67 C70 -154.9(7) . . . . ?
 O28A C66 C67 C68 -90.3(7) . . . . ?
 O28A C66 C67 C69 154.1(5) . . . . ?
 O28A C66 C67 C70 27.9(8) . . . . ?
 O29A C71 C72 C76 152.6(9) . . . . ?
 O29A C71 C72 C77 32.8(9) . . . . ?
 O29A C71 C72 C78 -82.0(7) . . . . ?
 O29A C71 C72 C73 -168.1(10) . . . . ?
 O29A C71 C72 C74 75.5(11) . . . . ?
 O29A C71 C72 C75 -52.5(11) . . . . ?
 O30A C71 C72 C76 -28.5(10) . . . . ?
 O30A C71 C72 C77 -148.4(8) . . . . ?
 O30A C71 C72 C78 96.9(7) . . . . ?
 O30A C71 C72 C73 10.7(11) . . . . ?
 O30A C71 C72 C74 -105.6(11) . . . . ?
 O30A C71 C72 C75 126.3(11) . . . . ?
 O31A C79 C80 C81 93.6(7) . . . . ?
 O31A C79 C80 C82 -23.8(7) . . . . ?
 O31A C79 C80 C83 -146.0(6) . . . . ?
 O32A C79 C80 C81 -83.4(7) . . . . ?
 O32A C79 C80 C82 159.3(5) . . . . ?
 O32A C79 C80 C83 37.0(7) . . . . ?
_shelx_res_file
;
TITL af-395_a.res in P-1
REM Old TITL AF-395 in P-1 #2
CELL 0.6889 25.504711 31.713789 31.761412 73.3116 86.822 78.9831
ZERR 2 0.000481 0.000432 0.000498 0.0013 0.0014 0.0014
LATT 1
SFAC C H Co Cr F Fe N Ni O
DISP C 0.003 0.001 10.848
DISP Cr 0.317 0.581 2384.969
DISP F 0.017 0.01 47.661
DISP O 0.011 0.006 30.192
UNIT 672 1122 1.99998 42 48 4.00002 12 6 218
DFIX 2.5 C364 C362
DFIX 1.4 C337 C342
DFIX 1.4 C337 C342
DFIX 1.4 C342 C341
DFIX 1.4 C341 C340
DFIX 1.4 C340 C339
DFIX 1.4 C341 C342
DFIX 1.4 C342 C337
DFIX 1.4 C337 C342
DFIX 1.4 C342 C341
DFIX 1.4 C341 C340
DFIX 1.4 C340 C339
DFIX 1.4 C339 C338
DFIX 1.4 C338 C337
SADI C287 C286 C286 C288 C286 C288 C288 C287 C288 C287 C287 C286 C284 C283 =
 C283 C285 C283 C285 C285 C284 C285 C284 C284 C283
SADI C91 C85 C85 C89
SADI C89 C85 C85 C90
SADI C90 C85 C85 C91
SADI C89 C90 C90 C91
SADI C90 C91 C91 C89
SADI C91 C89 C89 C90
SADI C75 C73 C73 C74
SADI C73 C74 C74 C75
SADI C74 C75 C75 C73
SADI C75 C72 C72 C73
SADI C73 C72 C72 C74
SADI C74 C72 C72 C75
SADI C263 C264 C264 C265
SADI C265 C259 C259 C258 C264 C259 C259 C258 C263 C259 C259 C258
SADI C263 C265 C265 C264
SADI C265 C263 C263 C264
SADI C263 C264 C264 C265
SADI C220 C216 C216 C222
SADI C222 C216 C216 C221
SADI C221 C216 C216 C220
SADI C221 C216 C216 C220
SADI C220 C216 C216 C222
SADI C222 C216 C216 C221
SADI C221 C222 C222 C220
SADI C222 C220 C220 C221
SADI C220 C221 C221 C222
SADI C220 C221 C221 C222
SADI C221 C222 C222 C220
SADI C222 C220 C220 C221
SADI C260 C259 C259 C262
SADI C261 C262 C262 C260
SADI C262 C260 C260 C261
SADI C260 C261 C261 C262
SADI C359 C360 C360 C361 C360 C361 C361 C362 C361 C362 C362 C363 C372 C371 =
 C371 C370 C371 C370 C370 C369 C370 C369 C369 C359
SADI C288 C282 C282 C286 C286 C282 C282 C287 C287 C282 C282 C288 C2 C282 =
 C282 C2 C2 C282 C282 C2 C2 C282 C282 C2 C288 C282 C282 C281 C281 C282 C282 =
 C286 C287 C282 C282 C281 C2 C282 C282 C281 C2 C282 C282 C281 C2 C282 C282 C281
SADI C264 C265 C265 C263 C265 C263 C263 C264 C2 C2 C2 C2 C2 C2 C2 C2 C2 C2 =
 C2 C2
SADI C2 C259 C259 C2 C2 C259 C259 C2 C2 C259 C259 C2 C264 C259 C259 C265 =
 C265 C259 C259 C263 C263 C259 C259 C264
DELU C137 C134 C139 C136 C138 C135
SIMU 0.04 0.08 1.7 C188 C189 C186
SIMU 0.04 0.08 1.7 C77 C76 C78
SIMU 0.04 0.08 1.7 C63 C64 C65
SIMU 0.04 0.08 1.7 C363 C364 C365 C366 C367 C368 C363 C364 C365 C366 C367 C368
SIMU 0.04 0.08 1.7 C262 C263 C260 C264 C261 C265
SIMU 0.04 0.08 1.7 C134 C139 C136 C138 C135 C137
SIMU 0.04 0.08 1.7 C362
SIMU 0.04 0.08 1.7 C306 C307 C308 C309 C310 C305
RIGU C258
RIGU C348 C351
RIGU C327 C324 C329 C328 C323 C326 C330 C331 C325 C322
RIGU C282 C286 C287 C283 C284 C285 C281 C288
RIGU C85 C87 C86 C91 C90 C89 C88
RIGU C125 C123 C126 C124 C122
RIGU C18 C19 C17 C20
RIGU C37 C40 C38 C39
RIGU C23 C25 C22 C24
RIGU C40 C37 C38 C39
RIGU C22 C24 C25 C23
RIGU C40 C37 C38 C39
RIGU C72 C78 C76 C77 C74 C73 C75
RIGU C12 C15 C13 C14
RIGU C67 C68 C70 C69
RIGU C259 C265 C263 C264 C263 C265 C264
RIGU C222 C221 C216 C220 C222 C221 C220
RIGU C133 C135 C134 C136 C135 C136 C134
RIGU C362
RIGU C360 C361 C359
RIGU C359 C360 C361 C362 C363 C364 C365 C366 C367 C368 C363 C364 C365 C366 =
 C367 C368 C362 C361 C360
RIGU C65 C62 C64 C63
RIGU C4 C3 C2 C5
RIGU C305 C310 C306 C308 C309 C307 C304
RIGU C256 C257 C255 C254
RIGU C277 C279 C278 C280
RIGU C129 C131 C128 C130
RIGU C7 C8 C9 C10
RIGU C17 C22 C24 C25 C23 C20 C19 C18
RIGU C27 C29 C28 C30
RIGU C62 C80 C81 C83 C82 C65 C63 C64
RIGU C176 C178 C179 C177 C187 C189 C188 C186 C206 C207 C208 C209 C244 C245 =
 C246 C247
EADP C261 C265 C263 C262 C260 C264
EADP C363 C364 C365 C366 C367 C368 C372 C373 C374 C375 C376 C377
EADP C217 C220
EADP C371 C362
EADP C369 C360
EADP Co2A Fe2
EADP Fe2 Co2A
EADP Fe1 Co1A
EADP Fe1 Co1A
EADP Co3 Fe3
EADP Co3 Fe3
EADP Cr3A Ni3A
EADP Cr4A Ni4A
EADP Cr5A Ni5A
EADP Cr6A Ni6A
EADP Cr7A Ni7A
EADP Cr1A Ni1A
EADP Cr8A Ni8A
EADP Cr8A Ni8A
EADP Cr2A Ni2A
EADP Cr8A Ni8A
EADP Cr1A Ni1A
EADP Cr2A Ni2A
EADP Ni3A Cr3A
EADP Cr4A Ni4A
EADP Cr5A Ni5A
EADP Cr6A Ni6A
EADP Ni7A Cr7A
EADP Ni1B Cr1B
EADP Ni1B Cr1B
EADP Ni2B Cr2B
EADP Cr2B Ni2B
EADP Cr3B Ni3B
EADP Ni3B Cr3B
EADP Cr4B Ni4B
EADP Ni4B Cr4B
EADP Ni5B Cr5B
EADP Cr5B Ni5B
EADP Cr6B Ni6B
EADP Ni6B Cr6B
EADP Cr7B Ni7B
EADP Ni7B Cr7B
EADP Ni8B Cr8B
EADP Cr8B Ni8B
EADP Ni1C Cr1C
EADP Cr1C Ni1C
EADP Ni2C Cr2C
EADP Cr2C Ni2C
EADP Ni3C Cr3C
EADP Cr3C Ni3C
EADP Cr4C Ni4C
EADP Ni4C Cr4C
EADP Cr5C Ni5C
EADP Ni5C Cr5C
EADP Ni6C Cr6C
EADP Cr6C Ni6C
EADP Cr7C Ni7C
EADP Ni7C Cr7C
EADP Cr8C Ni8C
EXYZ Fe1 Co1A
EXYZ Fe2 Co2A
EXYZ Co3 Fe3
EXYZ Cr8A Ni8A
EXYZ Cr1A Ni1A
EXYZ Cr2A Ni2A
EXYZ Ni3A Cr3A
EXYZ Cr4A Ni4A
EXYZ Cr5A Ni5A
EXYZ Cr6A Ni6A
EXYZ Ni7A Cr7A
EXYZ Ni1B Cr1B
EXYZ Cr2B Ni2B
EXYZ Ni3B Cr3B
EXYZ Ni4B Cr4B
EXYZ Cr5B Ni5B
EXYZ Ni6B Cr6B
EXYZ Ni7B Cr7B
EXYZ Cr8B Ni8B
EXYZ Cr1C Ni1C
EXYZ Ni2C Cr2C
EXYZ Cr3C Ni3C
EXYZ Ni4C Cr4C
EXYZ Ni5C Cr5C
EXYZ Cr6C Ni6C
EXYZ Ni7C Cr7C
EXYZ Cr8C Ni8C
 
cgls 10
PLAN  10
BOND $H
MORE -1
CONF
ABIN
fmap 2
SHEL 100 0.8
OMIT 2 1 2
OMIT 9 24 0
OMIT 3 3 4
OMIT 4 28 8
OMIT 9 34 7
OMIT 0 5 2
OMIT 3 -1 2
OMIT -12 -24 10
OMIT 1 33 2
OMIT 2 3 1
OMIT 4 0 1
REM <olex2.extras>
REM <HklSrc
REM  "%\\\\psf\\Home\\Desktop\\Rotaxanes\'%20X-ray\\AF-395\\Images\\struct\\ol
REM ex2_AF-395\\AF-395.hkl">
REM </olex2.extras>
 
WGHT    0.083600
FVAR       1.17465   0.76690   0.57621   0.42188   0.58466   0.63091   0.60651
FVAR       0.61917   0.49658   0.61334
FE1   6    0.788734    0.624114    0.267899    10.66667    0.04312    0.06001 =
         0.05706   -0.02125    0.00864   -0.01118
FE2   6    0.744202    0.732973    0.235314    10.66667    0.04632    0.06503 =
         0.04360   -0.02008    0.00050   -0.00587
FE3   6    0.670165    0.665788    0.299164    10.66667    0.04458    0.07465 =
         0.04969   -0.02456    0.00662   -0.00579
O1    9    0.669120    0.717526    0.325413    11.00000    0.06809    0.08138 =
         0.07534   -0.04134    0.02781   -0.02205
O2    9    0.721278    0.761926    0.284895    11.00000    0.07536    0.06527 =
         0.04447   -0.02030    0.00658   -0.01235
O3    9    0.620765    0.706907    0.250366    11.00000    0.04498    0.10132 =
         0.06662   -0.00091    0.00175   -0.00882
O4    9    0.669038    0.754884    0.209594    11.00000    0.05288    0.07811 =
         0.06057   -0.00521   -0.00725   -0.01146
O5    9    0.820637    0.725725    0.254004    11.00000    0.04971    0.06173 =
         0.07697   -0.00984   -0.00628   -0.01203
O6    9    0.849434    0.653035    0.281051    11.00000    0.04345    0.06278 =
         0.11227   -0.03261   -0.00525   -0.00787
O7    9    0.767637    0.715348    0.179472    11.00000    0.09210    0.06768 =
         0.04686   -0.01574    0.01558   -0.01508
O8    9    0.806730    0.644231    0.202703    11.00000    0.12328    0.06380 =
         0.07429   -0.02105    0.05122   -0.01820
O9    9    0.786115    0.595230    0.334119    11.00000    0.06308    0.06672 =
         0.05385   -0.01858    0.00520    0.00342
O10   9    0.706177    0.625245    0.355319    11.00000    0.05570    0.08747 =
         0.05469   -0.01404    0.01167   -0.01015
O11   9    0.738098    0.588369    0.252967    11.00000    0.05591    0.06072 =
         0.07912   -0.02621    0.00293   -0.01172
O12   9    0.658240    0.615112    0.276681    11.00000    0.05671    0.09865 =
         0.07944   -0.03841    0.01995   -0.03477
O13   9    0.734644    0.674728    0.267796    11.00000    0.04361    0.06269 =
         0.04745   -0.01996    0.00573   -0.00938
N1    7    0.756700    0.799264    0.192452    11.00000    0.05622    0.05883 =
         0.04337   -0.01729    0.00015   -0.00576
N2    7    0.726558    1.092754    0.117009    11.00000    0.04866    0.06208 =
         0.03402   -0.00502    0.00332   -0.01063
AFIX  23
H2A   2    0.700613    1.079668    0.137662    11.00000   -1.20000
H2B   2    0.761610    1.080857    0.130285    11.00000   -1.20000
AFIX   0
N3    7    0.851642    0.566333    0.266206    11.00000    0.04640    0.06158 =
         0.07213   -0.02970    0.01358   -0.01176
N4    7    1.177658    0.396477    0.215012    11.00000    0.04949    0.06347 =
         0.10805   -0.03687    0.00267   -0.00451
AFIX  23
H4A   2    1.185202    0.407071    0.239405    11.00000   -1.20000
H4B   2    1.172195    0.422306    0.189333    11.00000   -1.20000
AFIX   0
N5    7    0.593469    0.661797    0.336160    11.00000    0.05143    0.07938 =
         0.05998   -0.02545    0.01071   -0.01109
N6    7    0.294770    0.793325    0.470185    11.00000    0.03783    0.05480 =
         0.05512   -0.01986    0.00768   -0.01386
AFIX  23
H6A   2    0.322014    0.785342    0.492670    11.00000   -1.20000
H6B   2    0.302631    0.819000    0.447201    11.00000   -1.20000
AFIX   0
C253  1    0.796284    0.679749    0.174532    11.00000    0.13382    0.08113 =
         0.05310   -0.03089    0.04281   -0.04044
C254  1    0.824101    0.683034    0.130697    11.00000    0.22393    0.09811 =
         0.07490   -0.03222    0.06314   -0.03027
C255  1    0.852825    0.725482    0.119810    11.00000    0.35610    0.17952 =
         0.19804   -0.06507    0.18776   -0.11079
AFIX  33
H25A  2    0.880843    0.720101    0.140717    11.00000   -1.50000
H25B  2    0.827206    0.751425    0.121429    11.00000   -1.50000
H25C  2    0.867695    0.730440    0.090741    11.00000   -1.50000
AFIX   0
C256  1    0.779657    0.687958    0.099985    11.00000    0.30581    0.35420 =
         0.07540   -0.07349   -0.01187   -0.05940
AFIX  33
H25D  2    0.793704    0.690317    0.070893    11.00000   -1.50000
H25E  2    0.754003    0.714457    0.099784    11.00000   -1.50000
H25F  2    0.762680    0.662268    0.109528    11.00000   -1.50000
AFIX   0
C257  1    0.868097    0.642361    0.132832    11.00000    0.27577    0.17289 =
         0.12280   -0.04940    0.09788    0.01027
AFIX  33
H25G  2    0.895221    0.641316    0.153081    11.00000   -1.50000
H25H  2    0.883528    0.644634    0.104182    11.00000   -1.50000
H25I  2    0.853196    0.615567    0.142575    11.00000   -1.50000
AFIX   0
C258  1    0.854309    0.692665    0.273556    11.00000    0.04540    0.06008 =
         0.06523   -0.02424    0.00967   -0.01345
C259  1    0.904578    0.702418    0.289469    11.00000    0.05103    0.07787 =
         0.11238   -0.03756   -0.01709   -0.00821
C266  1    0.626221    0.740716    0.219660    11.00000    0.04548    0.08154 =
         0.04382   -0.03004   -0.00347    0.00303
C267  1    0.576247    0.766647    0.192952    11.00000    0.05649    0.08389 =
         0.06023   -0.02624   -0.01475   -0.00233
C268  1    0.590319    0.801266    0.151056    11.00000    0.07616    0.08266 =
         0.07444   -0.01015   -0.02953   -0.00054
AFIX  33
H26A  2    0.558228    0.816967    0.135037    11.00000   -1.50000
H26B  2    0.613765    0.786247    0.133041    11.00000   -1.50000
H26C  2    0.607751    0.822204    0.158929    11.00000   -1.50000
AFIX   0
C269  1    0.540331    0.790494    0.223081    11.00000    0.05950    0.10222 =
         0.09404   -0.03876   -0.00314    0.00872
AFIX  33
H26D  2    0.508254    0.807312    0.207648    11.00000   -1.50000
H26E  2    0.559069    0.810394    0.231401    11.00000   -1.50000
H26F  2    0.531322    0.768613    0.248941    11.00000   -1.50000
AFIX   0
C270  1    0.547218    0.733283    0.181197    11.00000    0.08127    0.10299 =
         0.07931   -0.02431   -0.02889   -0.01741
AFIX  33
H27A  2    0.515773    0.749292    0.164409    11.00000   -1.50000
H27B  2    0.537225    0.712755    0.207684    11.00000   -1.50000
H27C  2    0.570531    0.716969    0.164159    11.00000   -1.50000
AFIX   0
C271  1    0.693022    0.749776    0.317795    11.00000    0.05294    0.05712 =
         0.04391   -0.01443   -0.00475    0.00566
C272  1    0.687618    0.775998    0.352525    11.00000    0.08461    0.06089 =
         0.04022   -0.01830   -0.00150   -0.00417
C273  1    0.665522    0.823922    0.331615    11.00000    0.18387    0.08356 =
         0.07273   -0.03328   -0.01466    0.02441
AFIX  33
H27D  2    0.687942    0.835635    0.307481    11.00000   -1.50000
H27E  2    0.664193    0.840415    0.352825    11.00000   -1.50000
H27F  2    0.630139    0.826713    0.321016    11.00000   -1.50000
AFIX   0
C274  1    0.653260    0.756296    0.390841    11.00000    0.16960    0.12764 =
         0.07220   -0.05787    0.04901   -0.05765
AFIX  33
H27G  2    0.668342    0.725356    0.403803    11.00000   -1.50000
H27H  2    0.617808    0.758658    0.380605    11.00000   -1.50000
H27I  2    0.651852    0.772387    0.412402    11.00000   -1.50000
AFIX   0
C275  1    0.743707    0.772442    0.369585    11.00000    0.12199    0.11345 =
         0.07678   -0.04502   -0.01883   -0.01614
AFIX  33
H27J  2    0.758540    0.741582    0.383209    11.00000   -1.50000
H27K  2    0.741728    0.789065    0.390743    11.00000   -1.50000
H27L  2    0.766039    0.784447    0.345506    11.00000   -1.50000
AFIX   0
C276  1    0.688181    0.593080    0.254869    11.00000    0.06971    0.05446 =
         0.05590   -0.01731    0.00403   -0.02114
C277  1    0.661678    0.570941    0.227109    11.00000    0.08351    0.09431 =
         0.13745   -0.05515   -0.03268   -0.01241
C278  1    0.658462    0.604841    0.180255    11.00000    0.39556    0.18624 =
         0.14912   -0.04731   -0.10695   -0.07947
AFIX  33
H27M  2    0.693819    0.608847    0.170084    11.00000   -1.50000
H27N  2    0.637596    0.633078    0.181440    11.00000   -1.50000
H27O  2    0.641995    0.593439    0.160433    11.00000   -1.50000
AFIX   0
C279  1    0.607632    0.566436    0.240410    11.00000    0.09387    0.26456 =
         0.35178   -0.23090    0.02791   -0.07386
AFIX  33
H27P  2    0.587708    0.594860    0.242001    11.00000   -1.50000
H27Q  2    0.607856    0.544933    0.268745    11.00000   -1.50000
H27R  2    0.591314    0.556511    0.219349    11.00000   -1.50000
AFIX   0
C280  1    0.694939    0.528161    0.223921    11.00000    0.11158    0.11308 =
         0.21762   -0.09933   -0.01072   -0.01939
AFIX  33
H28A  2    0.730467    0.532797    0.214991    11.00000   -1.50000
H28B  2    0.679663    0.517797    0.202657    11.00000   -1.50000
H28C  2    0.696215    0.506201    0.252053    11.00000   -1.50000
AFIX   0
C281  1    0.753574    0.603996    0.362411    11.00000    0.07044    0.04755 =
         0.05709   -0.01395    0.00375   -0.01090
C282  1    0.772661    0.589976    0.409808    11.00000    0.09515    0.07199 =
         0.04951   -0.01271    0.00137    0.00438
C289  1    0.735237    0.814213    0.151974    11.00000    0.07364    0.06221 =
         0.04461   -0.01687   -0.00466   -0.01325
AFIX  43
H289  2    0.719510    0.794991    0.141589    11.00000   -1.20000
AFIX   0
C290  1    0.735633    0.857006    0.125213    11.00000    0.07001    0.06633 =
         0.03779   -0.01390   -0.00302   -0.01112
AFIX  43
H290  2    0.720344    0.866178    0.097388    11.00000   -1.20000
AFIX   0
C291  1    0.759180    0.886627    0.140125    11.00000    0.05639    0.06259 =
         0.04432   -0.01287    0.00026   -0.00609
C292  1    0.784043    0.870276    0.180613    11.00000    0.05508    0.05954 =
         0.04833   -0.01321   -0.00326   -0.01200
AFIX  43
H292  2    0.802034    0.888138    0.191035    11.00000   -1.20000
AFIX   0
C293  1    0.781823    0.826545    0.205725    11.00000    0.05648    0.06643 =
         0.04609   -0.01779   -0.00276   -0.00599
AFIX  43
H293  2    0.798625    0.815901    0.232978    11.00000   -1.20000
AFIX   0
C294  1    0.752008    0.935097    0.116459    11.00000    0.05890    0.05600 =
         0.04090   -0.01079   -0.00160   -0.00771
C295  1    0.794161    0.957702    0.111782    11.00000    0.04602    0.06681 =
         0.04594   -0.01190   -0.00433   -0.00337
AFIX  43
H295  2    0.828488    0.941620    0.119150    11.00000   -1.20000
AFIX   0
C296  1    0.786066    1.003987    0.096275    11.00000    0.05249    0.06034 =
         0.04408   -0.01359    0.00059   -0.01066
AFIX  43
H296  2    0.814975    1.018694    0.092458    11.00000   -1.20000
AFIX   0
C297  1    0.734812    1.028376    0.086447    11.00000    0.05404    0.05875 =
         0.03277   -0.00724    0.00184   -0.00864
C298  1    0.692655    1.005871    0.088997    11.00000    0.04724    0.06609 =
         0.05005   -0.00536   -0.00319   -0.00389
AFIX  43
H298  2    0.658398    1.021929    0.081267    11.00000   -1.20000
AFIX   0
C299  1    0.701382    0.959943    0.102906    11.00000    0.05725    0.06852 =
         0.05274   -0.00760   -0.00599   -0.01497
AFIX  43
H299  2    0.673135    0.945124    0.103314    11.00000   -1.20000
AFIX   0
C300  1    0.725025    1.078790    0.075896    11.00000    0.05289    0.06600 =
         0.03223   -0.00626    0.00294   -0.01474
AFIX  23
H30A  2    0.752110    1.090404    0.055570    11.00000   -1.20000
H30B  2    0.690450    1.091198    0.061881    11.00000   -1.20000
AFIX   0
C301  1    0.715214    1.141784    0.109633    11.00000    0.05251    0.05567 =
         0.05273   -0.00829    0.00502   -0.01460
AFIX  23
H30C  2    0.680301    1.153819    0.096134    11.00000   -1.20000
H30D  2    0.741417    1.154931    0.089320    11.00000   -1.20000
AFIX   0
C302  1    0.716359    1.155153    0.151720    11.00000    0.06094    0.06496 =
         0.05155   -0.01136    0.00647   -0.01529
AFIX  23
H30E  2    0.751639    1.144297    0.164767    11.00000   -1.20000
H30F  2    0.690918    1.141457    0.172502    11.00000   -1.20000
AFIX   0
C303  1    0.702579    1.205810    0.142623    11.00000    0.07700    0.06832 =
         0.07264   -0.01923    0.00322   -0.02008
AFIX  23
H30G  2    0.668063    1.216474    0.128208    11.00000   -1.20000
H30H  2    0.728852    1.219104    0.122503    11.00000   -1.20000
AFIX   0
C304  1    0.700766    1.221699    0.183750    11.00000    0.09271    0.09163 =
         0.09222   -0.04521    0.01694   -0.02673
AFIX  23
H30I  2    0.676117    1.206821    0.204495    11.00000   -1.20000
H30J  2    0.735897    1.212246    0.197181    11.00000   -1.20000
AFIX   0
C305  1    0.684491    1.270892    0.176619    11.00000    0.10527    0.09702 =
         0.13741   -0.06089   -0.00163   -0.01887
C306  1    0.704436    1.300844    0.146625    11.00000    0.25028    0.08771 =
         0.22995   -0.06345    0.09470   -0.04237
AFIX  43
H306  2    0.729804    1.290471    0.127996    11.00000   -1.20000
AFIX   0
C307  1    0.691192    1.348529    0.139326    11.00000    0.30929    0.10644 =
         0.29054   -0.08507    0.09680   -0.04150
AFIX  43
H307  2    0.706130    1.368397    0.116549    11.00000   -1.20000
AFIX   0
C308  1    0.656966    1.361975    0.166688    11.00000    0.24236    0.12532 =
         0.25854   -0.09660    0.01746   -0.03222
AFIX  43
H308  2    0.649224    1.392336    0.164778    11.00000   -1.20000
AFIX   0
C309  1    0.630909    1.332186    0.199383    11.00000    0.24534    0.13500 =
         0.24174   -0.11752    0.03345   -0.01229
AFIX  43
H309  2    0.604321    1.342856    0.216962    11.00000   -1.20000
AFIX   0
C310  1    0.646373    1.286476    0.204341    11.00000    0.16979    0.12608 =
         0.17459   -0.09586    0.01815   -0.01732
AFIX  43
H310  2    0.631070    1.266160    0.226402    11.00000   -1.20000
AFIX   0
C317  1    0.591301    0.666269    0.376602    11.00000    0.04391    0.10076 =
         0.05105   -0.02324    0.00970   -0.00854
AFIX  43
H317  2    0.623080    0.660840    0.391899    11.00000   -1.20000
AFIX   0
C318  1    0.543184    0.678817    0.397212    11.00000    0.04719    0.08730 =
         0.05551   -0.02310    0.00655   -0.00145
AFIX  43
H318  2    0.543487    0.681912    0.425436    11.00000   -1.20000
AFIX   0
C319  1    0.495329    0.686569    0.375456    11.00000    0.04237    0.06744 =
         0.05720   -0.02199    0.00878   -0.00840
C320  1    0.497837    0.679493    0.334669    11.00000    0.04704    0.09392 =
         0.06353   -0.03376    0.01045   -0.02373
AFIX  43
H320  2    0.466536    0.683178    0.319272    11.00000   -1.20000
AFIX   0
C321  1    0.547272    0.666763    0.316159    11.00000    0.05173    0.09836 =
         0.06735   -0.03859    0.01049   -0.02042
AFIX  43
H321  2    0.547872    0.661560    0.288759    11.00000   -1.20000
AFIX  66
C325  1    0.349209    0.738867    0.431644    11.00000    0.03808    0.04608 =
         0.04482   -0.01042    0.00649   -0.01013
PART 2
C324  1    0.397175    0.750219    0.439114   -21.00000    0.03979    0.06409 =
         0.06980   -0.03165    0.00187   -0.01020
AFIX  43
H324  2    0.397769    0.769474    0.456255   -21.00000   -1.20000
AFIX  65
C323  1    0.444254    0.732791    0.420966   -21.00000    0.03835    0.07541 =
         0.07602   -0.03406   -0.00002   -0.00549
AFIX  43
H323  2    0.476346    0.740386    0.425964   -21.00000   -1.20000
AFIX  65
PART 0
C322  1    0.443367    0.704011    0.395348    11.00000    0.03929    0.06124 =
         0.05317   -0.01499    0.01029   -0.01021
PART 2
C327  1    0.395401    0.692659    0.387877   -21.00000    0.04871    0.10462 =
         0.10470   -0.07292    0.02418   -0.02270
AFIX  43
H327  2    0.394808    0.673404    0.370737   -21.00000   -1.20000
AFIX  65
C326  1    0.348322    0.710087    0.406025   -21.00000    0.04446    0.09630 =
         0.09554   -0.06138    0.01758   -0.02243
AFIX  43
H326  2    0.316229    0.702492    0.401027   -21.00000   -1.20000
AFIX   0
PART 0
C332  1    0.296517    0.754911    0.451360    11.00000    0.03988    0.05838 =
         0.04268   -0.01399    0.00531   -0.01093
AFIX  23
H33A  2    0.269293    0.763517    0.428789    11.00000   -1.20000
H33B  2    0.287141    0.729940    0.474429    11.00000   -1.20000
AFIX   0
C333  1    0.241454    0.805672    0.489705    11.00000    0.03322    0.05926 =
         0.04687   -0.01468    0.00325   -0.01144
AFIX  23
H33C  2    0.234347    0.780013    0.513087    11.00000   -1.20000
H33D  2    0.214347    0.812312    0.467315    11.00000   -1.20000
AFIX   0
C334  1    0.236299    0.845137    0.507979    11.00000    0.04807    0.07506 =
         0.07186   -0.03783    0.01484   -0.01694
AFIX  23
H33E  2    0.241337    0.871498    0.484595    11.00000   -1.20000
H33F  2    0.263732    0.839289    0.529944    11.00000   -1.20000
AFIX   0
C335  1    0.181513    0.853658    0.528592    11.00000    0.04905    0.07466 =
         0.06033   -0.03295    0.00947   -0.00990
AFIX  23
H33G  2    0.176198    0.826373    0.550536    11.00000   -1.20000
H33H  2    0.154636    0.860358    0.506008    11.00000   -1.20000
AFIX   0
C336  1    0.172596    0.891503    0.550117    11.00000    0.07113    0.09892 =
         0.09514   -0.05361    0.02425   -0.02709
AFIX  23
H33I  2    0.199363    0.884909    0.572769    11.00000   -1.20000
H33J  2    0.177642    0.918907    0.528231    11.00000   -1.20000
AFIX   0
C337  1    0.118824    0.899002    0.570060    11.00000    0.07052    0.09571 =
         0.08831   -0.05777    0.01801   -0.01499
C338  1    0.077267    0.927834    0.546872    11.00000    0.13984    0.14615 =
         0.15313   -0.03746    0.05986    0.03389
AFIX  43
H338  2    0.083793    0.942912    0.517878    11.00000   -1.20000
AFIX   0
C339  1    0.026185    0.936743    0.562535    11.00000    0.10375    0.23908 =
         0.22163   -0.10038    0.05034    0.03702
AFIX  43
H339  2   -0.000257    0.958318    0.545594    11.00000   -1.20000
AFIX   0
C340  1    0.016384    0.912627    0.603677    11.00000    0.09865    0.20072 =
         0.25961   -0.15823    0.08393   -0.05917
AFIX  43
H340  2   -0.017945    0.916972    0.615116    11.00000   -1.20000
AFIX   0
C341  1    0.055003    0.882537    0.628450    11.00000    0.17968    0.19007 =
         0.12991   -0.07866    0.09455   -0.06018
AFIX  43
H341  2    0.047548    0.866234    0.656788    11.00000   -1.20000
AFIX   0
C342  1    0.106362    0.875917    0.611375    11.00000    0.10767    0.18919 =
         0.10966   -0.06993    0.02608   -0.00166
AFIX  43
H342  2    0.133016    0.855046    0.628761    11.00000   -1.20000
AFIX   0
C343  1    0.892192    0.552138    0.294103    11.00000    0.05783    0.06052 =
         0.05462   -0.01836    0.00981   -0.01246
AFIX  43
H343  2    0.891224    0.563967    0.317810    11.00000   -1.20000
AFIX   0
C344  1    0.936006    0.520421    0.289503    11.00000    0.06541    0.04800 =
         0.05830   -0.01045    0.00567   -0.00368
AFIX  43
H344  2    0.963464    0.511382    0.310048    11.00000   -1.20000
AFIX   0
C345  1    0.939267    0.502272    0.255032    11.00000    0.04594    0.04843 =
         0.06733   -0.01320    0.00924   -0.00572
C346  1    0.895930    0.515393    0.227438    11.00000    0.06144    0.10684 =
         0.10329   -0.06728   -0.00331    0.00742
AFIX  43
H346  2    0.895195    0.502982    0.204317    11.00000   -1.20000
AFIX   0
C347  1    0.853455    0.547032    0.234067    11.00000    0.05515    0.10195 =
         0.09232   -0.05631   -0.01035    0.01400
AFIX  43
H347  2    0.824536    0.555272    0.214976    11.00000   -1.20000
AFIX   0
C348  1    0.987606    0.470528    0.247370    11.00000    0.04603    0.05579 =
         0.06407   -0.01995    0.00525   -0.01261
C351  1    1.080350    0.413206    0.231860    11.00000    0.05879    0.04255 =
         0.05711   -0.01521    0.00575   -0.00574
C358  1    1.128594    0.381124    0.224177    11.00000    0.06892    0.05506 =
         0.09861   -0.02912    0.01748   -0.00809
AFIX  23
H35A  2    1.133676    0.355448    0.250013    11.00000   -1.20000
H35B  2    1.120743    0.370549    0.199856    11.00000   -1.20000
AFIX   0
C359  1    1.225431    0.366514    0.207215    11.00000    0.05683    0.05917 =
         0.06114   -0.01644    0.00331    0.00562
PART 1
AFIX  23
H35C  2    1.215065    0.346752    0.192157    41.00000   -1.20000
H35D  2    1.240172    0.348037    0.235462    41.00000   -1.20000
AFIX  23
PART 0
PART 2
H35E  2    1.228506    0.338878    0.230871   -41.00000   -1.20000
H35F  2    1.220165    0.359297    0.180252   -41.00000   -1.20000
AFIX   0
PART 0
PART 1
C263  1    0.890372    0.737674    0.314505    61.00000    0.07794    0.12731 =
         0.14719   -0.04340   -0.02502   -0.03152
AFIX  33
H26G  2    0.922530    0.743437    0.324317    61.00000   -1.50000
H26H  2    0.868583    0.726881    0.339445    61.00000   -1.50000
H26I  2    0.871081    0.764841    0.295474    61.00000   -1.50000
AFIX   0
C264  1    0.937699    0.719173    0.247266    61.00000    0.07794    0.12731 =
         0.14719   -0.04340   -0.02502   -0.03152
AFIX  33
H26J  2    0.970224    0.725931    0.255282    61.00000   -1.50000
H26K  2    0.917264    0.745645    0.228094    61.00000   -1.50000
H26L  2    0.946009    0.696263    0.232429    61.00000   -1.50000
AFIX   0
C265  1    0.938789    0.658070    0.319569    61.00000    0.07794    0.12731 =
         0.14719   -0.04340   -0.02502   -0.03152
AFIX  33
H26M  2    0.970338    0.664859    0.329309    61.00000   -1.50000
H26N  2    0.948824    0.636727    0.303054    61.00000   -1.50000
H26O  2    0.917958    0.645723    0.344601    61.00000   -1.50000
AFIX   0
C286  1    0.726487    0.593767    0.444282    51.00000    0.13610    0.15401 =
         0.04198   -0.01767    0.00647    0.01141
AFIX  33
H28D  2    0.741383    0.584436    0.473319    51.00000   -1.50000
H28E  2    0.701848    0.574914    0.442556    51.00000   -1.50000
H28F  2    0.708075    0.624262    0.437991    51.00000   -1.50000
AFIX   0
C287  1    0.804184    0.541900    0.423423    51.00000    0.14811    0.09961 =
         0.09238   -0.01480   -0.00444    0.01739
AFIX  33
H28G  2    0.815488    0.534353    0.453427    51.00000   -1.50000
H28H  2    0.834932    0.539552    0.404810    51.00000   -1.50000
H28I  2    0.781876    0.521685    0.420561    51.00000   -1.50000
AFIX   0
C288  1    0.809206    0.623867    0.411880    51.00000    0.17462    0.15324 =
         0.09055   -0.03035   -0.02984   -0.05611
AFIX  33
H28J  2    0.822647    0.616766    0.441212    51.00000   -1.50000
H28K  2    0.788778    0.653745    0.403838    51.00000   -1.50000
H28L  2    0.838567    0.621839    0.391857    51.00000   -1.50000
AFIX   0
C328  1    0.437266    0.693942    0.439822    21.00000    0.04204    0.08072 =
         0.04565   -0.00739    0.00202    0.00032
AFIX  43
H328  2    0.464940    0.675652    0.458020    21.00000   -1.20000
AFIX   0
C329  1    0.389755    0.710868    0.458344    21.00000    0.04278    0.07834 =
         0.04511   -0.00967    0.00789   -0.00777
AFIX  43
H329  2    0.385588    0.703186    0.488718    21.00000   -1.20000
AFIX   0
C330  1    0.356369    0.750746    0.386301    21.00000    0.05266    0.06116 =
         0.04939   -0.00794    0.00279   -0.00507
AFIX  43
H330  2    0.329666    0.770438    0.367987    21.00000   -1.20000
AFIX   0
C331  1    0.402756    0.733397    0.368739    21.00000    0.05033    0.07374 =
         0.03876   -0.01147    0.00634   -0.00802
AFIX  43
H331  2    0.407233    0.741413    0.338391    21.00000   -1.20000
AFIX   0
C354  1    0.985482    0.428730    0.239901    31.00000    0.05168    0.06304 =
         0.09120   -0.03136    0.00124   -0.01100
AFIX  43
H354  2    0.952852    0.419550    0.240567    31.00000   -1.20000
AFIX   0
C355  1    1.031541    0.402037    0.231732    31.00000    0.06134    0.06117 =
         0.09305   -0.03712    0.00999   -0.00907
AFIX  43
H355  2    1.029317    0.375328    0.225892    31.00000   -1.20000
AFIX   0
C356  1    1.083076    0.451996    0.240085    31.00000    0.04812    0.09156 =
         0.16288   -0.07897    0.01264   -0.00896
AFIX  43
H356  2    1.115930    0.460756    0.239637    31.00000   -1.20000
AFIX   0
C357  1    1.036461    0.479219    0.249329    31.00000    0.05493    0.07564 =
         0.14879   -0.06881    0.01133   -0.00693
AFIX  43
H357  2    1.039692    0.504658    0.257238    31.00000   -1.20000
AFIX   0
C360  1    1.269126    0.388443    0.180760    41.00000    0.07058    0.10465 =
         0.15689   -0.07703    0.02730   -0.02225
AFIX  23
H36A  2    1.256538    0.403457    0.150982    41.00000   -1.20000
H36B  2    1.276877    0.410953    0.193494    41.00000   -1.20000
AFIX   0
C361  1    1.319061    0.355814    0.179367    41.00000    0.07730    0.10722 =
         0.04834   -0.03240    0.02125   -0.00278
AFIX  23
H36C  2    1.323374    0.332368    0.207024    41.00000   -1.20000
H36D  2    1.316406    0.342045    0.156148    41.00000   -1.20000
AFIX   0
C362  1    1.366408    0.377839    0.171474    41.00000    0.09523    0.12068 =
         0.17871   -0.03501    0.03463   -0.00950
AFIX  23
H36E  2    1.353714    0.409952    0.162358    41.00000   -1.20000
H36F  2    1.384616    0.370752    0.199339    41.00000   -1.20000
AFIX  66
C363  1    1.406341    0.366833    0.138914    41.00000    0.14042    0.12682 =
         0.19741   -0.02088    0.07286    0.00521
C364  1    1.395419    0.364657    0.097273    41.00000    0.14042    0.12682 =
         0.19741   -0.02088    0.07286    0.00521
AFIX  43
H364  2    1.360330    0.367015    0.088991    41.00000   -1.20000
AFIX  65
C365  1    1.436940    0.358958    0.068012    41.00000    0.14042    0.12682 =
         0.19741   -0.02088    0.07286    0.00521
AFIX  43
H365  2    1.429633    0.357503    0.040152    41.00000   -1.20000
AFIX  65
C366  1    1.489384    0.355435    0.080391    41.00000    0.14042    0.12682 =
         0.19741   -0.02088    0.07286    0.00521
AFIX  43
H366  2    1.517165    0.351622    0.060813    41.00000   -1.20000
AFIX  65
C367  1    1.500307    0.357610    0.122031    41.00000    0.14042    0.12682 =
         0.19741   -0.02088    0.07286    0.00521
AFIX  43
H367  2    1.535395    0.355253    0.130312    41.00000   -1.20000
AFIX  65
C368  1    1.458786    0.363309    0.151292    41.00000    0.14042    0.12682 =
         0.19741   -0.02088    0.07286    0.00521
AFIX  43
H368  2    1.466094    0.364765    0.179152    41.00000   -1.20000
AFIX   0
PART 0
PART 2
C260  1    0.916468    0.750298    0.262090   -61.00000    0.07794    0.12731 =
         0.14719   -0.04340   -0.02502   -0.03152
AFIX  33
H26P  2    0.884257    0.772236    0.259436   -61.00000   -1.50000
H26Q  2    0.929193    0.749175    0.233344   -61.00000   -1.50000
H26R  2    0.943112    0.758311    0.277004   -61.00000   -1.50000
AFIX   0
C261  1    0.949317    0.669119    0.294609   -61.00000    0.07794    0.12731 =
         0.14719   -0.04340   -0.02502   -0.03152
AFIX  33
H26S  2    0.978561    0.678725    0.304711   -61.00000   -1.50000
H26T  2    0.958480    0.663037    0.266938   -61.00000   -1.50000
H26U  2    0.942029    0.642434    0.315752   -61.00000   -1.50000
AFIX   0
C262  1    0.886530    0.712861    0.334761   -61.00000    0.07794    0.12731 =
         0.14719   -0.04340   -0.02502   -0.03152
AFIX  33
H26V  2    0.855413    0.736098    0.330039   -61.00000   -1.50000
H26W  2    0.914938    0.722484    0.346010   -61.00000   -1.50000
H26X  2    0.878352    0.686299    0.355553   -61.00000   -1.50000
AFIX   0
C283  1    0.735934    0.555534    0.433237   -51.00000    0.16728    0.13019 =
         0.08694    0.00180    0.01136   -0.04916
AFIX  33
H28M  2    0.742575    0.530591    0.421051   -51.00000   -1.50000
H28N  2    0.699140    0.569851    0.428830   -51.00000   -1.50000
H28O  2    0.743659    0.545128    0.464139   -51.00000   -1.50000
AFIX   0
C284  1    0.831621    0.564891    0.413708   -51.00000    0.10227    0.07400 =
         0.05020   -0.00973   -0.01768    0.00786
AFIX  33
H28P  2    0.834752    0.539442    0.402504   -51.00000   -1.50000
H28Q  2    0.842300    0.555028    0.444005   -51.00000   -1.50000
H28R  2    0.854225    0.584712    0.397024   -51.00000   -1.50000
AFIX   0
C285  1    0.765215    0.629052    0.426322   -51.00000    0.12099    0.10554 =
         0.08326   -0.04292   -0.03397    0.02467
AFIX  33
H28S  2    0.777288    0.620115    0.456224   -51.00000   -1.50000
H28T  2    0.728031    0.642431    0.425005   -51.00000   -1.50000
H28U  2    0.785417    0.650380    0.408626   -51.00000   -1.50000
AFIX   0
C349  1    1.005755    0.433245    0.276180   -31.00000    0.06838    0.03909 =
         0.07420    0.00383    0.03018   -0.00090
AFIX  43
H349  2    0.987954    0.425686    0.302880   -31.00000   -1.20000
AFIX   0
C350  1    1.049948    0.404627    0.268907   -31.00000    0.06502    0.04977 =
         0.06190    0.01021    0.01220    0.00228
AFIX  43
H350  2    1.059995    0.377659    0.290451   -31.00000   -1.20000
AFIX   0
C352  1    1.060627    0.453995    0.198620   -31.00000    0.07147    0.06924 =
         0.05370   -0.00380    0.01744    0.00049
AFIX  43
H352  2    1.077646    0.460767    0.171491   -31.00000   -1.20000
AFIX   0
C353  1    1.016041    0.483335    0.207087   -31.00000    0.07580    0.04272 =
         0.06984    0.00051    0.01750    0.01218
AFIX  43
H353  2    1.004899    0.510945    0.186758   -31.00000   -1.20000
AFIX   0
C369  1    1.275652    0.381714    0.203742   -41.00000    0.07058    0.10465 =
         0.15689   -0.07703    0.02730   -0.02225
AFIX  23
H36G  2    1.286823    0.377614    0.233574   -41.00000   -1.20000
H36H  2    1.267895    0.413769    0.190002   -41.00000   -1.20000
AFIX   0
C370  1    1.323183    0.363870    0.180905   -41.00000    0.05636    0.05535 =
         0.19367   -0.02401    0.03062   -0.00673
AFIX  23
H37A  2    1.311369    0.343559    0.167301   -41.00000   -1.20000
H37B  2    1.347757    0.345298    0.204036   -41.00000   -1.20000
AFIX   0
C371  1    1.356876    0.390262    0.146788   -41.00000    0.09523    0.12068 =
         0.17871   -0.03501    0.03463   -0.00950
AFIX  23
H37C  2    1.340202    0.397095    0.118308   -41.00000   -1.20000
H37D  2    1.356915    0.418470    0.152999   -41.00000   -1.20000
AFIX  66
C372  1    1.413889    0.367553    0.143873   -41.00000    0.14042    0.12682 =
         0.19741   -0.02088    0.07286    0.00521
C373  1    1.433530    0.367257    0.102232   -41.00000    0.14042    0.12682 =
         0.19741   -0.02088    0.07286    0.00521
AFIX  43
H373  2    1.410457    0.376850    0.078301   -41.00000   -1.20000
AFIX  65
C374  1    1.487654    0.352625    0.096358   -41.00000    0.14042    0.12682 =
         0.19741   -0.02088    0.07286    0.00521
AFIX  43
H374  2    1.500795    0.352428    0.068497   -41.00000   -1.20000
AFIX  65
C375  1    1.522139    0.338289    0.132124   -41.00000    0.14042    0.12682 =
         0.19741   -0.02088    0.07286    0.00521
AFIX  43
H375  2    1.558352    0.328499    0.128194   -41.00000   -1.20000
AFIX  65
C376  1    1.502500    0.338584    0.173766   -41.00000    0.14042    0.12682 =
         0.19741   -0.02088    0.07286    0.00521
AFIX  43
H376  2    1.525572    0.328991    0.197696   -41.00000   -1.20000
AFIX  65
C377  1    1.448375    0.353216    0.179640   -41.00000    0.14042    0.12682 =
         0.19741   -0.02088    0.07286    0.00521
AFIX  43
H377  2    1.435235    0.353413    0.207501   -41.00000   -1.20000
AFIX   0
 
PART 0
CR8B  4    0.277213    0.903045    0.358437    10.87500    0.04088    0.05017 =
         0.03842   -0.00558   -0.00148   -0.00900
CR1B  4    0.187518    0.840795    0.347365    10.87500    0.04962    0.05629 =
         0.04185   -0.01043   -0.00546   -0.01206
CR2B  4    0.134911    0.756370    0.417159    10.87500    0.04411    0.06517 =
         0.04669   -0.01452    0.00033   -0.01725
CR3B  4    0.179048    0.676664    0.511603    10.87500    0.05122    0.06248 =
         0.05674   -0.00571    0.00058   -0.02411
CR4B  4    0.283175    0.663114    0.579791    10.87500    0.05244    0.05218 =
         0.04939   -0.00502    0.00112   -0.01690
CR5B  4    0.366288    0.730141    0.592839    10.87500    0.05661    0.05372 =
         0.04039    0.00354   -0.00615   -0.02284
CR6B  4    0.407210    0.824944    0.529983    10.87500    0.05382    0.06182 =
         0.03746    0.01142   -0.01549   -0.03207
CR7B  4    0.382515    0.889237    0.425594    10.87500    0.04403    0.04868 =
         0.03290   -0.00164   -0.00262   -0.01512
F1B   5    0.254635    0.845564    0.368668    11.00000    0.04227    0.04937 =
         0.04038   -0.00673   -0.00118   -0.00674
F2B   5    0.172516    0.805352    0.405825    11.00000    0.04301    0.05577 =
         0.04004   -0.01217   -0.00134   -0.01228
F3B   5    0.190746    0.719240    0.456665    11.00000    0.04130    0.05656 =
         0.04572   -0.01146    0.00399   -0.01481
F4B   5    0.225876    0.700131    0.540886    11.00000    0.04536    0.05087 =
         0.04558   -0.00735    0.00474   -0.01349
F5B   5    0.326592    0.707550    0.555546    11.00000    0.04594    0.05711 =
         0.04556   -0.00658   -0.00006   -0.01846
F6B   5    0.351982    0.786976    0.548674    11.00000    0.04938    0.05905 =
         0.03978    0.00143   -0.00402   -0.01755
F7B   5    0.386288    0.832541    0.469443    11.00000    0.04958    0.05515 =
         0.04725   -0.00158   -0.00408   -0.02015
F8B   5    0.309454    0.881568    0.415395    11.00000    0.04115    0.05726 =
         0.03582   -0.00956    0.00376   -0.01339
O1B   9    0.244702    0.926607    0.299371    11.00000    0.05965    0.05464 =
         0.04483   -0.00203   -0.00934   -0.01125
O2B   9    0.203061    0.875351    0.287884    11.00000    0.07460    0.06628 =
         0.03964   -0.00741   -0.00600   -0.02014
O3B   9    0.210614    0.925130    0.385670    11.00000    0.04164    0.06608 =
         0.06017   -0.02599   -0.00529   -0.00705
O4B   9    0.149788    0.895036    0.361953    11.00000    0.04068    0.05763 =
         0.05896   -0.01387   -0.00650   -0.00727
O5B   9    0.221282    0.785733    0.332440    11.00000    0.06297    0.06118 =
         0.04705   -0.02045    0.00995   -0.01920
O6B   9    0.171291    0.736162    0.368662    11.00000    0.06606    0.06126 =
         0.04565   -0.01911    0.00580   -0.02236
O7B   9    0.119213    0.837136    0.324123    11.00000    0.05943    0.07255 =
         0.05298   -0.01002   -0.01666   -0.01739
O8B   9    0.077118    0.793421    0.378103    11.00000    0.04774    0.08028 =
         0.06025   -0.00968   -0.01059   -0.01372
O9B   9    0.095075    0.708050    0.427078    11.00000    0.06025    0.07250 =
         0.05903   -0.01064   -0.00264   -0.03146
O10B  9    0.132190    0.651049    0.482974    11.00000    0.07170    0.07381 =
         0.08401   -0.00135   -0.01901   -0.03781
O11B  9    0.097713    0.776340    0.465239    11.00000    0.04239    0.07226 =
         0.05381   -0.01375    0.00957   -0.00925
O12B  9    0.118258    0.718771    0.525187    11.00000    0.04300    0.08832 =
         0.05633   -0.00793    0.00756   -0.01396
O13B  9    0.239318    0.633856    0.497789    11.00000    0.07071    0.05202 =
         0.07446   -0.01592   -0.01097   -0.01214
O14B  9    0.310968    0.634178    0.534395    11.00000    0.05632    0.06692 =
         0.06372   -0.02832    0.00704   -0.01462
O15B  9    0.165209    0.633732    0.566434    11.00000    0.06230    0.07766 =
         0.06899    0.01262   -0.00575   -0.03802
O16B  9    0.240107    0.617064    0.605238    11.00000    0.06922    0.05124 =
         0.06118   -0.00086   -0.00072   -0.02695
O17B  9    0.340405    0.624595    0.617854    11.00000    0.06809    0.05719 =
         0.06945    0.00006   -0.01067   -0.01560
O18B  9    0.380228    0.672014    0.638131    11.00000    0.08747    0.06723 =
         0.06206    0.01761   -0.02325   -0.03729
O19B  9    0.254925    0.690473    0.625888    11.00000    0.05991    0.06446 =
         0.04377   -0.01217    0.00665   -0.02452
O20B  9    0.298470    0.745795    0.623699    11.00000    0.08211    0.06481 =
         0.05011   -0.01418    0.01796   -0.03715
O21B  9    0.432860    0.710521    0.565106    11.00000    0.05432    0.06189 =
         0.09385   -0.01372   -0.00629   -0.01332
O22B  9    0.461498    0.773047    0.526404    11.00000    0.05071    0.10594 =
         0.06945    0.03374   -0.00553   -0.01690
O23B  9    0.404057    0.752952    0.630678    11.00000    0.10004    0.07140 =
         0.04317    0.00827   -0.01493   -0.03987
O24B  9    0.428265    0.815642    0.591471    11.00000    0.11410    0.10140 =
         0.05179    0.01369   -0.03463   -0.06506
O25B  9    0.462246    0.862664    0.510481    11.00000    0.08580    0.10809 =
         0.06035    0.02052   -0.02562   -0.06517
O26B  9    0.455778    0.892819    0.437737    11.00000    0.05636    0.06887 =
         0.04713    0.00119   -0.00437   -0.02863
O27B  9    0.354075    0.878416    0.534669    11.00000    0.10222    0.07036 =
         0.03923   -0.00570   -0.00253   -0.04265
O28B  9    0.353290    0.924040    0.466412    11.00000    0.06622    0.06158 =
         0.03136   -0.00806   -0.00173   -0.01512
O29B  9    0.409379    0.860213    0.379056    11.00000    0.04461    0.05855 =
         0.04690   -0.00701    0.00119   -0.00804
O30B  9    0.342329    0.881288    0.330616    11.00000    0.05140    0.06430 =
         0.03663   -0.00892    0.00636   -0.01775
O31B  9    0.375247    0.948429    0.380841    11.00000    0.05430    0.05106 =
         0.04196   -0.00085   -0.00162   -0.01645
O32B  9    0.295302    0.961934    0.349257    11.00000    0.05200    0.05060 =
         0.05757    0.00085   -0.01076   -0.01270
C84   1    0.222388    0.910411    0.275407    11.00000    0.05706    0.05830 =
         0.04289   -0.01094   -0.00150   -0.00490
C85   1    0.216464    0.935737    0.226365    11.00000    0.10444    0.07870 =
         0.03324   -0.00055   -0.00924   -0.01797
C92   1    0.163576    0.922880    0.378711    11.00000    0.04439    0.05529 =
         0.03799   -0.00710   -0.00321   -0.00154
C93   1    0.119557    0.958976    0.388542    11.00000    0.04952    0.07707 =
         0.07292   -0.03578   -0.00119    0.00002
C94   1    0.112410    0.996664    0.346435    11.00000    0.14342    0.08581 =
         0.10333   -0.00973   -0.02417    0.05316
AFIX  33
H94A  2    0.145493    1.007198    0.338690    11.00000   -1.50000
H94B  2    0.085305    1.020727    0.350481    11.00000   -1.50000
H94C  2    0.101884    0.986049    0.323341    11.00000   -1.50000
AFIX   0
C95   1    0.069708    0.941213    0.402275    11.00000    0.07341    0.14939 =
         0.28159   -0.13408    0.07668   -0.03752
AFIX  33
H95A  2    0.058548    0.930320    0.379611    11.00000   -1.50000
H95B  2    0.042265    0.964637    0.407176    11.00000   -1.50000
H95C  2    0.076011    0.917172    0.428934    11.00000   -1.50000
AFIX   0
C96   1    0.137700    0.976233    0.423643    11.00000    0.09444    0.16380 =
         0.12290   -0.09318   -0.02364    0.04036
AFIX  33
H96A  2    0.169999    0.987624    0.414365    11.00000   -1.50000
H96B  2    0.144205    0.952313    0.450378    11.00000   -1.50000
H96C  2    0.110480    0.999781    0.428595    11.00000   -1.50000
AFIX   0
C97   1    0.204664    0.749387    0.339694    11.00000    0.06000    0.06039 =
         0.04283   -0.01337   -0.00034   -0.01097
C98   1    0.224977    0.720107    0.309386    11.00000    0.08740    0.06771 =
         0.05238   -0.02090    0.01338   -0.02855
C99   1    0.208220    0.674853    0.326032    11.00000    0.21540    0.09174 =
         0.11607   -0.06522    0.07711   -0.06206
AFIX  33
H99A  2    0.223825    0.659405    0.354393    11.00000   -1.50000
H99B  2    0.220214    0.657529    0.305871    11.00000   -1.50000
H99C  2    0.170003    0.678952    0.328380    11.00000   -1.50000
AFIX   0
C100  1    0.285280    0.714882    0.304554    11.00000    0.09448    0.12563 =
         0.08539   -0.06105    0.00886    0.00754
AFIX  33
H10A  2    0.294960    0.743915    0.293995    11.00000   -1.50000
H10B  2    0.297209    0.697969    0.284031    11.00000   -1.50000
H10C  2    0.301780    0.699458    0.332582    11.00000   -1.50000
AFIX   0
C101  1    0.200404    0.744724    0.264500    11.00000    0.10591    0.14218 =
         0.06097   -0.05274    0.00141   -0.02381
AFIX  33
H10D  2    0.211099    0.773376    0.254074    11.00000   -1.50000
H10E  2    0.162180    0.748880    0.266783    11.00000   -1.50000
H10F  2    0.212404    0.727473    0.244276    11.00000   -1.50000
AFIX   0
C102  1    0.078895    0.821075    0.340946    11.00000    0.04977    0.06461 =
         0.05959   -0.01415   -0.01461   -0.01174
C103  1    0.028336    0.836059    0.312672    11.00000    0.06542    0.07999 =
         0.09609   -0.00856   -0.03911   -0.01556
C104  1    0.014098    0.887102    0.300704    11.00000    0.07971    0.09401 =
         0.12638   -0.00270   -0.04866   -0.00547
AFIX  33
H10G  2    0.043319    0.899730    0.285054    11.00000   -1.50000
H10H  2    0.007225    0.896334    0.327052    11.00000   -1.50000
H10I  2   -0.017198    0.897315    0.282486    11.00000   -1.50000
AFIX   0
C105  1    0.042720    0.821648    0.270588    11.00000    0.13227    0.21691 =
         0.15124   -0.10735   -0.09328    0.02517
AFIX  33
H10J  2    0.071648    0.835426    0.255861    11.00000   -1.50000
H10K  2    0.012203    0.830845    0.251522    11.00000   -1.50000
H10L  2    0.053293    0.789674    0.278094    11.00000   -1.50000
AFIX   0
C106  1   -0.017280    0.815295    0.337470    11.00000    0.06551    0.14138 =
         0.16758    0.03587   -0.06311   -0.03554
AFIX  33
H10M  2   -0.007738    0.783262    0.344750    11.00000   -1.50000
H10N  2   -0.048700    0.825228    0.319396    11.00000   -1.50000
H10O  2   -0.024273    0.824255    0.363958    11.00000   -1.50000
AFIX   0
C107  1    0.100431    0.668210    0.451363    11.00000    0.05741    0.08419 =
         0.06115   -0.02273    0.00267   -0.02737
C108  1    0.064511    0.638589    0.441086    11.00000    0.08330    0.09126 =
         0.07712   -0.03570    0.00780   -0.05386
C109  1    0.078683    0.633098    0.396443    11.00000    0.17976    0.19262 =
         0.13801   -0.10599    0.03523   -0.11810
AFIX  33
H10P  2    0.075093    0.662035    0.375327    11.00000   -1.50000
H10Q  2    0.055164    0.616177    0.388768    11.00000   -1.50000
H10R  2    0.114900    0.617553    0.396551    11.00000   -1.50000
AFIX   0
C110  1    0.006960    0.663102    0.438957    11.00000    0.09450    0.17336 =
         0.14184   -0.05488    0.00123   -0.07923
AFIX  33
H11A  2   -0.003604    0.667268    0.467187    11.00000   -1.50000
H11B  2   -0.015782    0.645781    0.430936    11.00000   -1.50000
H11C  2    0.003901    0.691746    0.417404    11.00000   -1.50000
AFIX   0
C111  1    0.069373    0.594471    0.475384    11.00000    0.20673    0.12444 =
         0.18042    0.01924   -0.06927   -0.12546
AFIX  33
H11D  2    0.060002    0.599303    0.503545    11.00000   -1.50000
H11E  2    0.105495    0.578554    0.476211    11.00000   -1.50000
H11F  2    0.045745    0.577215    0.468432    11.00000   -1.50000
AFIX   0
C112  1    0.091045    0.755917    0.504615    11.00000    0.04247    0.07970 =
         0.05891   -0.02653    0.00902   -0.02501
C113  1    0.044721    0.776052    0.529420    11.00000    0.04706    0.08767 =
         0.07102   -0.02689    0.01105   -0.01413
C114  1    0.032990    0.826805    0.512095    11.00000    0.08374    0.11076 =
         0.13574   -0.05724    0.04512   -0.02190
AFIX  33
H11G  2    0.026420    0.835383    0.481043    11.00000   -1.50000
H11H  2    0.063082    0.838598    0.517598    11.00000   -1.50000
H11I  2    0.002055    0.838503    0.526697    11.00000   -1.50000
AFIX   0
C115  1   -0.002074    0.756563    0.520465    11.00000    0.05518    0.13786 =
         0.22329   -0.09949    0.05482   -0.04330
AFIX  33
H11J  2   -0.008530    0.765181    0.489394    11.00000   -1.50000
H11K  2   -0.033347    0.767693    0.535078    11.00000   -1.50000
H11L  2    0.006083    0.724501    0.531264    11.00000   -1.50000
AFIX   0
C116  1    0.055074    0.762522    0.578456    11.00000    0.13215    0.24587 =
         0.06169   -0.04906    0.02477    0.03498
AFIX  33
H11M  2    0.062483    0.730455    0.589411    11.00000   -1.50000
H11N  2    0.024133    0.774226    0.593046    11.00000   -1.50000
H11O  2    0.085164    0.774315    0.583964    11.00000   -1.50000
AFIX   0
C117  1    0.288030    0.622238    0.506917    11.00000    0.06362    0.04764 =
         0.06258   -0.00983    0.01217   -0.01665
C118  1    0.320883    0.589710    0.484050    11.00000    0.08459    0.07811 =
         0.09333   -0.04413    0.01659   -0.01459
C119  1    0.380306    0.582053    0.495240    11.00000    0.08828    0.11341 =
         0.18676   -0.08821    0.02339    0.00017
AFIX  33
H11P  2    0.385051    0.570165    0.526467    11.00000   -1.50000
H11Q  2    0.392810    0.609976    0.485367    11.00000   -1.50000
H11R  2    0.400255    0.561226    0.480891    11.00000   -1.50000
AFIX   0
C120  1    0.311794    0.608472    0.435056    11.00000    0.18420    0.24440 =
         0.07962   -0.08034    0.03287   -0.00003
AFIX  33
H12A  2    0.332270    0.588274    0.420262    11.00000   -1.50000
H12B  2    0.322789    0.637023    0.424990    11.00000   -1.50000
H12C  2    0.274549    0.612033    0.428799    11.00000   -1.50000
AFIX   0
C121  1    0.298800    0.546246    0.500466    11.00000    0.14555    0.07648 =
         0.23754   -0.08360    0.03167   -0.03027
AFIX  33
H12D  2    0.304469    0.534173    0.531582    11.00000   -1.50000
H12E  2    0.316838    0.524997    0.485781    11.00000   -1.50000
H12F  2    0.261236    0.552296    0.494336    11.00000   -1.50000
AFIX   0
C122  1    0.194334    0.611795    0.599143    11.00000    0.06236    0.05455 =
         0.06178   -0.00585    0.01178   -0.02494
C123  1    0.170901    0.576121    0.634434    11.00000    0.09187    0.07864 =
         0.07359    0.01256    0.01317   -0.04674
C124  1    0.126994    0.561180    0.614281    11.00000    0.08741    0.09406 =
         0.12515    0.00210    0.01121   -0.05345
AFIX  33
H12G  2    0.142307    0.546859    0.592470    11.00000   -1.50000
H12H  2    0.100534    0.586816    0.600840    11.00000   -1.50000
H12I  2    0.110616    0.540498    0.636899    11.00000   -1.50000
AFIX   0
C125  1    0.214880    0.537044    0.653012    11.00000    0.12430    0.12053 =
         0.16585    0.06322   -0.03489   -0.06154
AFIX  33
H12J  2    0.229566    0.524027    0.630136    11.00000   -1.50000
H12K  2    0.200728    0.515027    0.675888    11.00000   -1.50000
H12L  2    0.242401    0.547146    0.664864    11.00000   -1.50000
AFIX   0
C126  1    0.145951    0.598253    0.668191    11.00000    0.23140    0.17571 =
         0.09974   -0.03625    0.07877   -0.12654
AFIX  33
H12M  2    0.118261    0.622873    0.654767    11.00000   -1.50000
H12N  2    0.172626    0.609105    0.680234    11.00000   -1.50000
H12O  2    0.130937    0.577000    0.691256    11.00000   -1.50000
AFIX   0
C127  1    0.372219    0.634079    0.641512    11.00000    0.05779    0.05931 =
         0.05979    0.00392   -0.00729   -0.01687
C128  1    0.401029    0.595234    0.678273    11.00000    0.08231    0.06486 =
         0.09294    0.02148   -0.02440   -0.02331
C129  1    0.426497    0.559224    0.659887    11.00000    0.20781    0.11155 =
         0.16851   -0.02537   -0.08363    0.05832
AFIX  33
H12P  2    0.452833    0.569650    0.638663    11.00000   -1.50000
H12Q  2    0.400037    0.550018    0.645885    11.00000   -1.50000
H12R  2    0.443395    0.534288    0.683004    11.00000   -1.50000
AFIX   0
C130  1    0.358807    0.581133    0.712167    11.00000    0.12903    0.14172 =
         0.11591    0.07143   -0.02797   -0.04030
AFIX  33
H13A  2    0.343192    0.605814    0.723331    11.00000   -1.50000
H13B  2    0.374922    0.556453    0.735880    11.00000   -1.50000
H13C  2    0.331567    0.572203    0.698757    11.00000   -1.50000
AFIX   0
C131  1    0.442566    0.610622    0.699882    11.00000    0.11370    0.11454 =
         0.13154    0.02801   -0.06295   -0.02841
AFIX  33
H13D  2    0.425466    0.634319    0.711897    11.00000   -1.50000
H13E  2    0.468534    0.621306    0.678408    11.00000   -1.50000
H13F  2    0.459979    0.585979    0.723015    11.00000   -1.50000
AFIX   0
C132  1    0.263608    0.722588    0.638573    11.00000    0.05861    0.06427 =
         0.04204   -0.00238    0.00452   -0.01784
C133  1    0.227830    0.733404    0.676236    11.00000    0.09598    0.09209 =
         0.06593   -0.03342    0.03767   -0.04150
C140  1    0.467732    0.731860    0.543568    11.00000    0.04725    0.09377 =
         0.04823   -0.00981   -0.01153   -0.01081
C141  1    0.524249    0.704304    0.541766    11.00000    0.05873    0.13657 =
         0.07452   -0.03697   -0.00961    0.00807
C142  1    0.553055    0.708706    0.582260    11.00000    0.06377    0.22877 =
         0.08675   -0.05301   -0.02104    0.02664
AFIX  33
H14A  2    0.553452    0.739704    0.578925    11.00000   -1.50000
H14B  2    0.589069    0.692420    0.583931    11.00000   -1.50000
H14C  2    0.534275    0.696689    0.608708    11.00000   -1.50000
AFIX   0
C143  1    0.552665    0.726697    0.500244    11.00000    0.06265    0.18468 =
         0.08635   -0.05564    0.01559   -0.02243
AFIX  33
H14D  2    0.552436    0.757290    0.499183    11.00000   -1.50000
H14E  2    0.534568    0.725765    0.474906    11.00000   -1.50000
H14F  2    0.588894    0.711143    0.500482    11.00000   -1.50000
AFIX   0
C144  1    0.522892    0.656631    0.545871    11.00000    0.11651    0.12235 =
         0.15637   -0.04368    0.00486    0.03100
AFIX  33
H14G  2    0.504641    0.644141    0.572462    11.00000   -1.50000
H14H  2    0.558743    0.640176    0.546687    11.00000   -1.50000
H14I  2    0.504414    0.654794    0.521116    11.00000   -1.50000
AFIX   0
C145  1    0.426282    0.785728    0.625928    11.00000    0.05913    0.06296 =
         0.04282    0.00103   -0.00838   -0.01720
C146  1    0.451504    0.789678    0.667069    11.00000    0.04744    0.07875 =
         0.04402   -0.01167   -0.01055   -0.00330
C147  1    0.475783    0.744721    0.695292    11.00000    0.10896    0.08818 =
         0.08154   -0.01197   -0.04843   -0.00583
AFIX  33
H14J  2    0.503348    0.730803    0.679197    11.00000   -1.50000
H14K  2    0.448813    0.726511    0.703872    11.00000   -1.50000
H14L  2    0.490868    0.747817    0.721035    11.00000   -1.50000
AFIX   0
C148  1    0.495614    0.818949    0.653047    11.00000    0.08119    0.12060 =
         0.07505   -0.03425   -0.01049   -0.03723
AFIX  33
H14M  2    0.480120    0.848031    0.634807    11.00000   -1.50000
H14N  2    0.523013    0.804869    0.636944    11.00000   -1.50000
H14O  2    0.510861    0.821967    0.678758    11.00000   -1.50000
AFIX   0
C149  1    0.407854    0.814910    0.688416    11.00000    0.08240    0.12968 =
         0.07285   -0.03554   -0.00979   -0.00357
AFIX  33
H14P  2    0.394409    0.843405    0.668109    11.00000   -1.50000
H14Q  2    0.421562    0.819435    0.714015    11.00000   -1.50000
H14R  2    0.379509    0.798121    0.696858    11.00000   -1.50000
AFIX   0
C150  1    0.480293    0.881936    0.473259    11.00000    0.06038    0.07841 =
         0.06229    0.01428   -0.01224   -0.03747
C151  1    0.534991    0.895249    0.471747    11.00000    0.07835    0.11993 =
         0.09969    0.03005   -0.03116   -0.06434
C152  1    0.566786    0.883070    0.433046    11.00000    0.06101    0.15179 =
         0.17847    0.01271    0.01865   -0.03853
AFIX  33
H15A  2    0.573687    0.851148    0.438336    11.00000   -1.50000
H15B  2    0.600048    0.893598    0.430150    11.00000   -1.50000
H15C  2    0.546491    0.896854    0.406469    11.00000   -1.50000
AFIX   0
C153  1    0.564670    0.870180    0.516245    11.00000    0.11304    0.26366 =
         0.15580    0.07628   -0.07554   -0.12768
AFIX  33
H15D  2    0.571008    0.838499    0.519949    11.00000   -1.50000
H15E  2    0.543060    0.876814    0.540072    11.00000   -1.50000
H15F  2    0.598160    0.879839    0.516031    11.00000   -1.50000
AFIX   0
C154  1    0.523774    0.945530    0.463905    11.00000    0.13985    0.16015 =
         0.11547   -0.01825   -0.00529   -0.11738
AFIX  33
H15G  2    0.556895    0.956014    0.462626    11.00000   -1.50000
H15H  2    0.502315    0.952884    0.487499    11.00000   -1.50000
H15I  2    0.504998    0.959574    0.436619    11.00000   -1.50000
AFIX   0
C155  1    0.345268    0.916586    0.507019    11.00000    0.06134    0.07210 =
         0.04730   -0.01297   -0.00116   -0.04071
C156  1    0.323188    0.957054    0.523283    11.00000    0.10025    0.07141 =
         0.05389   -0.02765    0.01495   -0.03990
C157  1    0.305229    0.943977    0.571249    11.00000    0.14520    0.12153 =
         0.06239   -0.04449    0.03358   -0.06516
AFIX  33
H15J  2    0.291612    0.970539    0.580068    11.00000   -1.50000
H15K  2    0.335077    0.926737    0.589476    11.00000   -1.50000
H15L  2    0.277715    0.926440    0.574335    11.00000   -1.50000
AFIX   0
C158  1    0.368918    0.982926    0.519183    11.00000    0.15785    0.11910 =
         0.09415   -0.05780    0.03337   -0.08444
AFIX  33
H15M  2    0.357056    1.009061    0.529110    11.00000   -1.50000
H15N  2    0.379917    0.991800    0.489013    11.00000   -1.50000
H15O  2    0.398492    0.964160    0.536852    11.00000   -1.50000
AFIX   0
C159  1    0.277252    0.986607    0.493415    11.00000    0.12732    0.10134 =
         0.09019   -0.04036    0.00714    0.00161
AFIX  33
H15P  2    0.263234    1.012230    0.503650    11.00000   -1.50000
H15Q  2    0.249547    0.969782    0.493975    11.00000   -1.50000
H15R  2    0.290171    0.996342    0.463890    11.00000   -1.50000
AFIX   0
C160  1    0.391079    0.866211    0.342161    11.00000    0.04688    0.04209 =
         0.04450   -0.00222    0.00736   -0.01356
C161  1    0.428891    0.857639    0.305392    11.00000    0.05332    0.08303 =
         0.06213   -0.02589    0.01479   -0.00570
C162  1    0.403491    0.838393    0.274999    11.00000    0.08657    0.23679 =
         0.14122   -0.13629   -0.00043    0.00739
AFIX  33
H16A  2    0.369744    0.857071    0.264869    11.00000   -1.50000
H16B  2    0.398043    0.808766    0.290532    11.00000   -1.50000
H16C  2    0.426548    0.837115    0.250285    11.00000   -1.50000
AFIX   0
C163  1    0.482720    0.830839    0.323603    11.00000    0.05248    0.08723 =
         0.08456   -0.02348    0.02019   -0.00773
AFIX  33
H16D  2    0.496255    0.845059    0.342519    11.00000   -1.50000
H16E  2    0.507240    0.829427    0.299787    11.00000   -1.50000
H16F  2    0.478729    0.801074    0.340027    11.00000   -1.50000
AFIX   0
C164  1    0.436054    0.907186    0.277964    11.00000    0.07492    0.17003 =
         0.10033    0.04353    0.04120    0.00222
AFIX  33
H16G  2    0.452151    0.920515    0.296321    11.00000   -1.50000
H16H  2    0.401748    0.924985    0.268161    11.00000   -1.50000
H16I  2    0.458553    0.905746    0.252975    11.00000   -1.50000
AFIX   0
C165  1    0.336115    0.973990    0.358783    11.00000    0.05312    0.04602 =
         0.03635   -0.00652    0.00579   -0.00929
C166  1    0.337915    1.024177    0.341040    11.00000    0.06164    0.04674 =
         0.05621   -0.00627    0.00329   -0.00967
C167  1    0.376241    1.036703    0.369642    11.00000    0.09619    0.05760 =
         0.10836   -0.00941   -0.01377   -0.02836
AFIX  33
H16J  2    0.362468    1.032125    0.399041    11.00000   -1.50000
H16K  2    0.379211    1.067578    0.357479    11.00000   -1.50000
H16L  2    0.410829    1.018180    0.370158    11.00000   -1.50000
AFIX   0
C168  1    0.282375    1.051024    0.341988    11.00000    0.08193    0.05295 =
         0.13946   -0.01167    0.02099   -0.00149
AFIX  33
H16M  2    0.269942    1.045703    0.371811    11.00000   -1.50000
H16N  2    0.258724    1.042119    0.325044    11.00000   -1.50000
H16O  2    0.283159    1.082313    0.329711    11.00000   -1.50000
AFIX   0
C169  1    0.359403    1.031315    0.294887    11.00000    0.13031    0.07551 =
         0.07138    0.00000    0.03691   -0.03682
AFIX  33
H16P  2    0.394651    1.013817    0.295494    11.00000   -1.50000
H16Q  2    0.360843    1.062437    0.282209    11.00000   -1.50000
H16R  2    0.336414    1.022242    0.277538    11.00000   -1.50000
AFIX   0
PART 1
C86   1    0.161234    0.955569    0.215562    71.00000    0.10701    0.16972 =
         0.05450    0.00867   -0.01932    0.01597
AFIX  33
H86A  2    0.158306    0.971244    0.184812    71.00000   -1.50000
H86B  2    0.148608    0.976176    0.232481    71.00000   -1.50000
H86C  2    0.140100    0.932463    0.222216    71.00000   -1.50000
AFIX   0
C87   1    0.242202    0.902108    0.200745    71.00000    0.14765    0.13211 =
         0.04650   -0.01619    0.01991   -0.01996
AFIX  33
H87A  2    0.278669    0.890559    0.209850    71.00000   -1.50000
H87B  2    0.241052    0.917057    0.169805    71.00000   -1.50000
H87C  2    0.222828    0.877879    0.206711    71.00000   -1.50000
AFIX   0
C88   1    0.255814    0.971782    0.215836    71.00000    0.17725    0.13527 =
         0.05715    0.02982   -0.00309   -0.06869
AFIX  33
H88A  2    0.291727    0.956561    0.223710    71.00000   -1.50000
H88B  2    0.244798    0.992873    0.232504    71.00000   -1.50000
H88C  2    0.254310    0.987341    0.185037    71.00000   -1.50000
AFIX   0
C134  1    0.243765    0.689754    0.715989    81.00000    0.16239    0.11426 =
         0.06079   -0.01701    0.04393   -0.05025
AFIX  33
H13G  2    0.280360    0.686824    0.723859    81.00000   -1.50000
H13H  2    0.239385    0.663959    0.707432    81.00000   -1.50000
H13I  2    0.221200    0.692050    0.740748    81.00000   -1.50000
AFIX   0
C135  1    0.172001    0.738540    0.663644    81.00000    0.09331    0.11563 =
         0.12616   -0.06726    0.05181   -0.04262
AFIX  33
H13J  2    0.166992    0.712300    0.656205    81.00000   -1.50000
H13K  2    0.163409    0.764291    0.638708    81.00000   -1.50000
H13L  2    0.149060    0.742392    0.687779    81.00000   -1.50000
AFIX   0
C136  1    0.241725    0.771380    0.688624    81.00000    0.13141    0.10682 =
         0.08983   -0.05380    0.04988   -0.05438
AFIX  33
H13M  2    0.278880    0.764861    0.696275    81.00000   -1.50000
H13N  2    0.220483    0.776044    0.713361    81.00000   -1.50000
H13O  2    0.234842    0.797919    0.664287    81.00000   -1.50000
AFIX   0
PART 0
PART 2
C89   1    0.197950    0.985310    0.223509   -71.00000    0.15966    0.07091 =
         0.04889    0.00682   -0.02392   -0.01640
AFIX  33
H89A  2    0.163818    0.989340    0.237600   -71.00000   -1.50000
H89B  2    0.194940    1.002596    0.193210   -71.00000   -1.50000
H89C  2    0.223478    0.995091    0.237924   -71.00000   -1.50000
AFIX   0
C90   1    0.171944    0.920938    0.206564   -71.00000    0.16262    0.11325 =
         0.05726    0.01887   -0.05032   -0.05141
AFIX  33
H90A  2    0.138858    0.927663    0.221307   -71.00000   -1.50000
H90B  2    0.180787    0.889292    0.210166   -71.00000   -1.50000
H90C  2    0.168353    0.936606    0.175840   -71.00000   -1.50000
AFIX   0
C91   1    0.267764    0.926703    0.205841   -71.00000    0.13749    0.12551 =
         0.06758    0.00401    0.00506   -0.01466
AFIX  33
H91A  2    0.277341    0.895245    0.208606   -71.00000   -1.50000
H91B  2    0.294286    0.935679    0.219997   -71.00000   -1.50000
H91C  2    0.265743    0.943183    0.175285   -71.00000   -1.50000
AFIX   0
C137  1    0.193578    0.699463    0.696595   -81.00000    0.14978    0.15161 =
         0.11031   -0.04634    0.09359   -0.07121
AFIX  33
H13P  2    0.173073    0.695313    0.674129   -81.00000   -1.50000
H13Q  2    0.169862    0.709757    0.717583   -81.00000   -1.50000
H13R  2    0.215813    0.671535    0.711141   -81.00000   -1.50000
AFIX   0
C138  1    0.188205    0.781460    0.655042   -81.00000    0.08270    0.10659 =
         0.10816   -0.04667   -0.00188    0.01667
AFIX  33
H13S  2    0.209285    0.803879    0.641728   -81.00000   -1.50000
H13T  2    0.166366    0.790184    0.677820   -81.00000   -1.50000
H13U  2    0.165792    0.778421    0.633182   -81.00000   -1.50000
AFIX   0
C139  1    0.259971    0.739840    0.711601   -81.00000    0.14158    0.18020 =
         0.07167   -0.04388    0.00708   -0.04088
AFIX  33
H13V  2    0.282003    0.761607    0.698601   -81.00000   -1.50000
H13W  2    0.282157    0.711886    0.726149   -81.00000   -1.50000
H13X  2    0.236219    0.750125    0.732574   -81.00000   -1.50000
AFIX   0
 
PART 0
CR7C  4    1.198295    0.523859    0.157690    10.87500    0.06280    0.05084 =
         0.04153   -0.00389   -0.00158   -0.01494
CR8C  4    1.159600    0.475957    0.083209    10.87500    0.09391    0.07073 =
         0.04736   -0.00708    0.00084   -0.03467
CR1C  4    1.158441    0.369277    0.084156    10.87500    0.08586    0.07697 =
         0.05711   -0.01388    0.00745   -0.03476
CR2C  4    1.134691    0.276582    0.161798    10.87500    0.05569    0.06161 =
         0.05927   -0.01821    0.01095   -0.01592
CR3C  4    1.169634    0.235173    0.269076    10.87500    0.04741    0.05556 =
         0.06769   -0.01421    0.00025   -0.00952
CR4C  4    1.188895    0.284246    0.347601    10.87500    0.06615    0.05495 =
         0.05424   -0.00406   -0.00198   -0.01156
CR5C  4    1.223780    0.383799    0.344585    10.87500    0.07717    0.06341 =
         0.04275   -0.00353   -0.00734   -0.02388
CR6C  4    1.220785    0.485752    0.268239    10.87500    0.06733    0.04631 =
         0.04509   -0.00608   -0.00801   -0.00893
F1C   5    1.161018    0.480855    0.142661    11.00000    0.07728    0.06796 =
         0.04949   -0.00697   -0.00219   -0.02560
F2C   5    1.181710    0.410764    0.108874    11.00000    0.08505    0.06757 =
         0.06622   -0.01358   -0.00164   -0.03360
F3C   5    1.132809    0.339959    0.141861    11.00000    0.06069    0.06084 =
         0.05857   -0.01538    0.00724   -0.01561
F4C   5    1.175134    0.275213    0.211673    11.00000    0.04665    0.05441 =
         0.06306   -0.01635    0.00575   -0.01177
F5C   5    1.159939    0.285843    0.292424    11.00000    0.04701    0.04923 =
         0.05902   -0.01139    0.00070   -0.00754
F6C   5    1.218366    0.336897    0.317758    11.00000    0.05459    0.05435 =
         0.04799   -0.00841   -0.00157   -0.01007
F7C   5    1.195180    0.428267    0.291847    11.00000    0.05909    0.05643 =
         0.04536   -0.01024   -0.00111   -0.00900
F8C   5    1.220194    0.475480    0.211225    11.00000    0.05817    0.04568 =
         0.05069   -0.00738    0.00022   -0.00817
O1C   9    1.263476    0.502872    0.126915    11.00000    0.08433    0.10220 =
         0.05683   -0.02614    0.01351   -0.03358
O2C   9    1.234713    0.482694    0.071723    11.00000    0.10148    0.07430 =
         0.06304   -0.01671    0.01434   -0.04049
O3C   9    1.173728    0.570557    0.102866    11.00000    0.10608    0.07677 =
         0.05991    0.00543   -0.02079   -0.03780
O4C   9    1.134972    0.540108    0.060054    11.00000    0.11115    0.08019 =
         0.06045   -0.00198   -0.01914   -0.03119
O5C   9    1.160179    0.470883    0.022592    11.00000    0.13030    0.09229 =
         0.05396   -0.01660    0.00170   -0.04708
O6C   9    1.185852    0.397567    0.026588    11.00000    0.11670    0.09336 =
         0.06156   -0.01782    0.01860   -0.05270
O7C   9    1.083861    0.467899    0.091997    11.00000    0.09356    0.08516 =
         0.06346   -0.01346   -0.00703   -0.02813
O8C   9    1.088394    0.404446    0.071830    11.00000    0.10359    0.06593 =
         0.06497   -0.01025   -0.01320   -0.03264
O9C   9    1.227842    0.328753    0.097631    11.00000    0.06839    0.08348 =
         0.07974   -0.01959    0.01838   -0.02465
O10C  9    1.201978    0.263656    0.131815    11.00000    0.06174    0.07270 =
         0.07390   -0.02273    0.02190   -0.01521
O11C  9    1.135194    0.327293    0.057544    11.00000    0.09667    0.07598 =
         0.06174   -0.02293    0.01091   -0.04014
O12C  9    1.095096    0.279639    0.109928    11.00000    0.07384    0.06816 =
         0.05509   -0.01189    0.00972   -0.02568
O13C  9    1.136433    0.211591    0.180645    11.00000    0.06897    0.05630 =
         0.06742   -0.02234    0.00540   -0.01572
O14C  9    1.179831    0.183875    0.245076    11.00000    0.06715    0.05587 =
         0.08128   -0.02015   -0.00813   -0.00735
O15C  9    1.067810    0.285650    0.194707    11.00000    0.04826    0.06389 =
         0.05824   -0.01291    0.00512   -0.01186
O16C  9    1.092078    0.243763    0.262906    11.00000    0.04518    0.06941 =
         0.05960   -0.00784    0.00395   -0.01921
O17C  9    1.247394    0.225822    0.276144    11.00000    0.04495    0.06393 =
         0.07838   -0.01853   -0.00324   -0.00087
O18C  9    1.255407    0.246719    0.336723    11.00000    0.06087    0.05614 =
         0.08101   -0.01347   -0.01523   -0.00009
O19C  9    1.164340    0.193082    0.326934    11.00000    0.06394    0.05606 =
         0.07182   -0.00402   -0.00340   -0.01682
O20C  9    1.158733    0.230665    0.377327    11.00000    0.09041    0.06103 =
         0.06543   -0.00479    0.00672   -0.02167
O21C  9    1.216924    0.279377    0.404689    11.00000    0.10494    0.06139 =
         0.05545    0.00351   -0.01740   -0.02329
O22C  9    1.253438    0.339172    0.398269    11.00000    0.11367    0.07675 =
         0.05802    0.00927   -0.03236   -0.04103
O23C  9    1.123418    0.321820    0.359468    11.00000    0.06613    0.06623 =
         0.06850   -0.01710    0.01481   -0.01795
O24C  9    1.151361    0.382510    0.367882    11.00000    0.09125    0.06488 =
         0.06607   -0.02105    0.02427   -0.02267
O25C  9    1.296478    0.384427    0.322428    11.00000    0.06195    0.06351 =
         0.08364    0.01209   -0.01653   -0.01705
O26C  9    1.294832    0.452918    0.277406    11.00000    0.05866    0.06176 =
         0.08748    0.01162   -0.02264   -0.01484
O27C  9    1.227437    0.428040    0.374642    11.00000    0.15464    0.07318 =
         0.04656   -0.00625   -0.01543   -0.04545
O28C  9    1.219248    0.495397    0.326747    11.00000    0.17403    0.06921 =
         0.05481   -0.01238   -0.01944   -0.03182
O29C  9    1.251122    0.540219    0.245334    11.00000    0.11070    0.06297 =
         0.06281   -0.00976   -0.01488   -0.02964
O30C  9    1.239538    0.564173    0.172595    11.00000    0.08993    0.06960 =
         0.05949   -0.00539   -0.00221   -0.02866
O31C  9    1.148447    0.520866    0.259822    11.00000    0.08591    0.06552 =
         0.06869   -0.00612    0.01517    0.01007
O32C  9    1.134695    0.549301    0.187457    11.00000    0.06513    0.06083 =
         0.07245   -0.00911   -0.01260    0.00143
C170  1    1.268296    0.496798    0.089505    11.00000    0.08122    0.07978 =
         0.05912   -0.01460    0.01501   -0.02678
C171  1    1.316319    0.510192    0.061332    11.00000    0.09614    0.10564 =
         0.09319   -0.03634    0.03555   -0.04104
C172  1    1.294372    0.558515    0.033690    11.00000    0.19304    0.09881 =
         0.23191   -0.01152    0.12500   -0.06701
AFIX  33
H17A  2    1.283120    0.577048    0.052888    11.00000   -1.50000
H17B  2    1.264498    0.558496    0.016595    11.00000   -1.50000
H17C  2    1.321859    0.570029    0.014410    11.00000   -1.50000
AFIX   0
C173  1    1.333804    0.481459    0.031054    11.00000    0.11234    0.13538 =
         0.10548   -0.05795    0.03661   -0.03385
AFIX  33
H17D  2    1.363916    0.491009    0.014073    11.00000   -1.50000
H17E  2    1.304977    0.484222    0.011677    11.00000   -1.50000
H17F  2    1.343699    0.450776    0.048054    11.00000   -1.50000
AFIX   0
C174  1    1.362791    0.508450    0.090903    11.00000    0.11307    0.31981 =
         0.13769   -0.11239    0.05078   -0.12131
AFIX  33
H17G  2    1.351009    0.526956    0.110043    11.00000   -1.50000
H17H  2    1.391703    0.519172    0.072978    11.00000   -1.50000
H17I  2    1.374710    0.478132    0.108172    11.00000   -1.50000
AFIX   0
C175  1    1.146169    0.572735    0.070714    11.00000    0.11130    0.07692 =
         0.05809   -0.00285   -0.00778   -0.03804
C176  1    1.120356    0.619527    0.042056    11.00000    0.17800    0.07604 =
         0.08094    0.01623   -0.04730   -0.03549
C177  1    1.065062    0.629948    0.059910    11.00000    0.17631    0.15352 =
         0.22864    0.04575   -0.02491    0.01734
AFIX  33
H17J  2    1.067309    0.629349    0.090154    11.00000   -1.50000
H17K  2    1.044888    0.608013    0.057745    11.00000   -1.50000
H17L  2    1.047682    0.659137    0.043230    11.00000   -1.50000
AFIX   0
C178  1    1.119652    0.619929   -0.004916    11.00000    0.41713    0.10487 =
         0.09693    0.02177   -0.09010   -0.05988
AFIX  33
H17M  2    1.155617    0.613158   -0.014994    11.00000   -1.50000
H17N  2    1.102824    0.649009   -0.022273    11.00000   -1.50000
H17O  2    1.100063    0.597878   -0.007758    11.00000   -1.50000
AFIX   0
C179  1    1.152541    0.653665    0.046313    11.00000    0.20909    0.08553 =
         0.15031    0.00817   -0.05869   -0.03992
AFIX  33
H17P  2    1.153167    0.653591    0.076528    11.00000   -1.50000
H17Q  2    1.136431    0.682888    0.028764    11.00000   -1.50000
H17R  2    1.188398    0.646123    0.036343    11.00000   -1.50000
AFIX   0
C180  1    1.179206    0.439623    0.006377    11.00000    0.11200    0.10186 =
         0.04732   -0.01308    0.00663   -0.04805
C181  1    1.195327    0.450562   -0.042093    11.00000    0.14786    0.11118 =
         0.05826   -0.01920    0.01220   -0.05421
C182  1    1.193217    0.500676   -0.061360    11.00000    0.22066    0.13243 =
         0.06361   -0.01539    0.03629   -0.08696
AFIX  33
H18A  2    1.157794    0.516367   -0.058129    11.00000   -1.50000
H18B  2    1.202421    0.507015   -0.091976    11.00000   -1.50000
H18C  2    1.218104    0.510260   -0.046127    11.00000   -1.50000
AFIX   0
C183  1    1.249678    0.424126   -0.046125    11.00000    0.16961    0.16542 =
         0.06871   -0.02317    0.03770   -0.04481
AFIX  33
H18D  2    1.249300    0.392795   -0.033636    11.00000   -1.50000
H18E  2    1.275148    0.432926   -0.030738    11.00000   -1.50000
H18F  2    1.259458    0.429694   -0.076590    11.00000   -1.50000
AFIX   0
C184  1    1.154351    0.436195   -0.066167    11.00000    0.21850    0.15881 =
         0.08470   -0.02776   -0.04999   -0.05438
AFIX  33
H18G  2    1.119529    0.453213   -0.063529    11.00000   -1.50000
H18H  2    1.154007    0.404899   -0.053367    11.00000   -1.50000
H18I  2    1.163884    0.441485   -0.096663    11.00000   -1.50000
AFIX   0
C185  1    1.062594    0.438370    0.083798    11.00000    0.08461    0.08023 =
         0.05157    0.00054   -0.01881   -0.02783
C186  1    0.976961    0.482815    0.105491    11.00000    0.08925    0.15454 =
         0.24506   -0.07449   -0.00851   -0.00276
AFIX  33
H18J  2    0.983110    0.509866    0.084302    11.00000   -1.50000
H18K  2    0.993267    0.480044    0.132915    11.00000   -1.50000
H18L  2    0.939230    0.483783    0.109691    11.00000   -1.50000
AFIX   0
C187  1    1.001670    0.441976    0.088611    11.00000    0.08286    0.11296 =
         0.11490   -0.03091   -0.01782   -0.02063
C188  1    0.980229    0.445405    0.044121    11.00000    0.12838    0.38320 =
         0.18447   -0.09243   -0.06043   -0.04743
AFIX  33
H18M  2    0.987886    0.472055    0.023145    11.00000   -1.50000
H18N  2    0.942294    0.446649    0.046028    11.00000   -1.50000
H18O  2    0.996882    0.419690    0.034921    11.00000   -1.50000
AFIX   0
C189  1    0.990859    0.400755    0.122996    11.00000    0.09582    0.14577 =
         0.22885   -0.02669    0.04197   -0.03215
AFIX  33
H18P  2    1.005037    0.399784    0.150703    11.00000   -1.50000
H18Q  2    1.007613    0.374603    0.114564    11.00000   -1.50000
H18R  2    0.953026    0.401566    0.125668    11.00000   -1.50000
AFIX   0
C190  1    1.235895    0.286800    0.112454    11.00000    0.06962    0.09463 =
         0.07475   -0.04038    0.02044   -0.01797
C191  1    1.291517    0.259712    0.107084    11.00000    0.07408    0.13005 =
         0.11788   -0.04083    0.04076   -0.01096
C192  1    1.314293    0.232349    0.153167    11.00000    0.08526    0.16905 =
         0.20800    0.01955    0.00986    0.01380
AFIX  33
H19A  2    1.319627    0.252460    0.169414    11.00000   -1.50000
H19B  2    1.347787    0.213701    0.149969    11.00000   -1.50000
H19C  2    1.289564    0.213946    0.168644    11.00000   -1.50000
AFIX   0
C193  1    1.329911    0.291000    0.084713    11.00000    0.07103    0.19652 =
         0.14496   -0.00810    0.03871   -0.00770
AFIX  33
H19D  2    1.333398    0.310307    0.102384    11.00000   -1.50000
H19E  2    1.316193    0.308761    0.056305    11.00000   -1.50000
H19F  2    1.364249    0.273576    0.081403    11.00000   -1.50000
AFIX   0
C194  1    1.283186    0.227490    0.081553    11.00000    0.12695    0.26583 =
         0.24944   -0.17079    0.08245   -0.00678
AFIX  33
H19G  2    1.258787    0.208889    0.097291    11.00000   -1.50000
H19H  2    1.316788    0.209058    0.078204    11.00000   -1.50000
H19I  2    1.268739    0.244237    0.053087    11.00000   -1.50000
AFIX   0
C195  1    1.104918    0.298693    0.070179    11.00000    0.08325    0.05983 =
         0.06021   -0.02065    0.00528   -0.01605
C196  1    1.081133    0.284580    0.033960    11.00000    0.10623    0.09465 =
         0.05832   -0.02179    0.00677   -0.04659
C197  1    1.075693    0.322870   -0.008736    11.00000    0.16475    0.14920 =
         0.05404   -0.02502    0.00574   -0.07781
AFIX  33
H19J  2    1.110169    0.330303   -0.017599    11.00000   -1.50000
H19K  2    1.052126    0.348603   -0.004060    11.00000   -1.50000
H19L  2    1.061375    0.313716   -0.031326    11.00000   -1.50000
AFIX   0
C198  1    1.121497    0.244229    0.027810    11.00000    0.15199    0.13197 =
         0.14144   -0.09607    0.00476   -0.02579
AFIX  33
H19M  2    1.155254    0.253103    0.018781    11.00000   -1.50000
H19N  2    1.108675    0.233454    0.005723    11.00000   -1.50000
H19O  2    1.125820    0.220878    0.055076    11.00000   -1.50000
AFIX   0
C199  1    1.027849    0.272774    0.048018    11.00000    0.11849    0.16313 =
         0.07211   -0.02244    0.00332   -0.08290
AFIX  33
H19P  2    1.031559    0.248754    0.074788    11.00000   -1.50000
H19Q  2    1.013437    0.263541    0.025526    11.00000   -1.50000
H19R  2    1.004201    0.298418    0.052801    11.00000   -1.50000
AFIX   0
C200  1    1.159999    0.180093    0.211210    11.00000    0.05768    0.06599 =
         0.07624   -0.02011    0.00732   -0.01149
C201  1    1.165372    0.132081    0.207078    11.00000    0.10661    0.04962 =
         0.09864   -0.02764   -0.00614   -0.01622
C202  1    1.131230    0.132120    0.170473    11.00000    0.29065    0.07495 =
         0.16495   -0.04777   -0.10826   -0.01907
AFIX  33
H20A  2    1.094602    0.143141    0.176251    11.00000   -1.50000
H20B  2    1.134792    0.102169    0.168189    11.00000   -1.50000
H20C  2    1.142303    0.151074    0.143400    11.00000   -1.50000
AFIX   0
C203  1    1.147055    0.103187    0.251185    11.00000    0.18107    0.07807 =
         0.13211   -0.02131    0.02586   -0.05259
AFIX  33
H20D  2    1.169385    0.103487    0.274416    11.00000   -1.50000
H20E  2    1.149707    0.072987    0.249866    11.00000   -1.50000
H20F  2    1.110658    0.115086    0.256752    11.00000   -1.50000
AFIX   0
C204  1    1.224944    0.115411    0.202769    11.00000    0.13441    0.08426 =
         0.20909   -0.07252    0.03512   -0.00543
AFIX  33
H20G  2    1.243322    0.116701    0.227816    11.00000   -1.50000
H20H  2    1.238283    0.133964    0.176489    11.00000   -1.50000
H20I  2    1.230789    0.085056    0.201284    11.00000   -1.50000
AFIX   0
C205  1    1.057551    0.265594    0.233845    11.00000    0.04734    0.05081 =
         0.07122   -0.01798    0.00525   -0.01635
C206  1    0.999695    0.265900    0.247569    11.00000    0.04115    0.10104 =
         0.06959   -0.00760    0.01175   -0.02505
C207  1    0.962049    0.298024    0.213505    11.00000    0.05070    0.18675 =
         0.11753    0.00092    0.00933   -0.01569
AFIX  33
H20J  2    0.969276    0.291455    0.185846    11.00000   -1.50000
H20K  2    0.966762    0.328052    0.210575    11.00000   -1.50000
H20L  2    0.925956    0.295176    0.222238    11.00000   -1.50000
AFIX   0
C208  1    0.989350    0.218090    0.252018    11.00000    0.09810    0.15274 =
         0.25443   -0.02997    0.00113   -0.06774
AFIX  33
H20M  2    0.994944    0.211865    0.224095    11.00000   -1.50000
H20N  2    0.953219    0.216300    0.261437    11.00000   -1.50000
H20O  2    1.013496    0.196566    0.273269    11.00000   -1.50000
AFIX   0
C209  1    0.990700    0.274199    0.291053    11.00000    0.06756    0.31593 =
         0.11785   -0.08156    0.02362   -0.02259
AFIX  33
H20P  2    1.015607    0.252920    0.311839    11.00000   -1.50000
H20Q  2    0.954913    0.271104    0.300632    11.00000   -1.50000
H20R  2    0.995731    0.303970    0.288961    11.00000   -1.50000
AFIX   0
C210  1    1.274029    0.229100    0.307357    11.00000    0.04639    0.04931 =
         0.08005   -0.00103   -0.00414   -0.01166
C211  1    1.333691    0.210231    0.308770    11.00000    0.04126    0.06107 =
         0.10969   -0.00387   -0.00475   -0.00713
C212  1    1.347706    0.178651    0.279614    11.00000    0.06270    0.11936 =
         0.15721   -0.02165    0.01496    0.01768
AFIX  33
H21A  2    1.329044    0.154027    0.289940    11.00000   -1.50000
H21B  2    1.385497    0.167500    0.280783    11.00000   -1.50000
H21C  2    1.337359    0.194638    0.249851    11.00000   -1.50000
AFIX   0
C213  1    1.348418    0.181965    0.354877    11.00000    0.07539    0.11918 =
         0.13075   -0.00475   -0.03094    0.01786
AFIX  33
H21D  2    1.329056    0.157660    0.362860    11.00000   -1.50000
H21E  2    1.339508    0.199982    0.374818    11.00000   -1.50000
H21F  2    1.386077    0.170230    0.356346    11.00000   -1.50000
AFIX   0
C214  1    1.362068    0.248955    0.293612    11.00000    0.05451    0.08682 =
         0.31278    0.00042   -0.01479   -0.02397
AFIX  33
H21G  2    1.351182    0.265723    0.264160    11.00000   -1.50000
H21H  2    1.399921    0.238159    0.294214    11.00000   -1.50000
H21I  2    1.353362    0.267903    0.312707    11.00000   -1.50000
AFIX   0
C215  1    1.158059    0.195888    0.365394    11.00000    0.04993    0.05744 =
         0.07274   -0.00684   -0.00023   -0.00752
C216  1    1.148513    0.154099    0.400735    11.00000    0.09198    0.05098 =
         0.08391    0.00287    0.01725   -0.01368
C223  1    1.243145    0.301980    0.419400    11.00000    0.07192    0.07018 =
         0.04870    0.00129   -0.00738   -0.01128
C224  1    1.264583    0.281875    0.466452    11.00000    0.10648    0.09902 =
         0.04461   -0.00151   -0.02122   -0.02304
C225  1    1.307514    0.242199    0.466773    11.00000    0.20312    0.11260 =
         0.13070   -0.02838   -0.09859    0.03986
AFIX  33
H22A  2    1.292977    0.220926    0.456880    11.00000   -1.50000
H22B  2    1.321055    0.228479    0.496098    11.00000   -1.50000
H22C  2    1.335990    0.251797    0.447546    11.00000   -1.50000
AFIX   0
C226  1    1.218303    0.266690    0.495111    11.00000    0.17542    0.34591 =
         0.05311    0.04928   -0.02570   -0.13089
AFIX  33
H22D  2    1.204467    0.245680    0.484287    11.00000   -1.50000
H22E  2    1.190681    0.292125    0.494398    11.00000   -1.50000
H22F  2    1.230468    0.252654    0.524789    11.00000   -1.50000
AFIX   0
C227  1    1.287570    0.314583    0.481834    11.00000    0.14067    0.12413 =
         0.05646   -0.01547   -0.02933   -0.00782
AFIX  33
H22G  2    1.260307    0.340092    0.481723    11.00000   -1.50000
H22H  2    1.316081    0.324042    0.462575    11.00000   -1.50000
H22I  2    1.301153    0.300720    0.511128    11.00000   -1.50000
AFIX   0
C228  1    1.117143    0.357658    0.370949    11.00000    0.07169    0.07228 =
         0.04685   -0.00827    0.00685   -0.00127
C229  1    1.062928    0.370430    0.392667    11.00000    0.09019    0.10132 =
         0.12786   -0.04124    0.04763   -0.01088
C230  1    1.018752    0.351156    0.378719    11.00000    0.06066    0.17244 =
         0.28474   -0.09373    0.04010   -0.03193
AFIX  33
H23A  2    1.029160    0.319222    0.385312    11.00000   -1.50000
H23B  2    1.012679    0.363742    0.347696    11.00000   -1.50000
H23C  2    0.986534    0.358340    0.394345    11.00000   -1.50000
AFIX   0
C231  1    1.073609    0.348894    0.442183    11.00000    0.20836    0.22841 =
         0.12750   -0.05213    0.11049   -0.07927
AFIX  33
H23D  2    1.101464    0.360931    0.451204    11.00000   -1.50000
H23E  2    1.084405    0.317077    0.447817    11.00000   -1.50000
H23F  2    1.041611    0.355255    0.458384    11.00000   -1.50000
AFIX   0
C232  1    1.049813    0.421329    0.383423    11.00000    0.13254    0.11330 =
         0.25990   -0.07887    0.06626    0.00889
AFIX  33
H23G  2    1.078984    0.431548    0.392879    11.00000   -1.50000
H23H  2    1.018030    0.429488    0.399115    11.00000   -1.50000
H23I  2    1.044188    0.434920    0.352468    11.00000   -1.50000
AFIX   0
C233  1    1.318483    0.416051    0.298828    11.00000    0.06003    0.06622 =
         0.06118   -0.00752   -0.01378   -0.01748
C234  1    1.379491    0.408228    0.298309    11.00000    0.05284    0.08466 =
         0.12060   -0.00970   -0.01751   -0.01621
C235  1    1.402885    0.358843    0.301790    11.00000    0.06223    0.08145 =
         0.13283   -0.00563   -0.01709   -0.00563
AFIX  33
H23J  2    1.441183    0.354563    0.301420    11.00000   -1.50000
H23K  2    1.390800    0.351096    0.277374    11.00000   -1.50000
H23L  2    1.391255    0.340086    0.328745    11.00000   -1.50000
AFIX   0
C236  1    1.393833    0.420563    0.339365    11.00000    0.09525    0.12990 =
         0.17969   -0.06648   -0.04959   -0.02146
AFIX  33
H23M  2    1.431950    0.416564    0.341598    11.00000   -1.50000
H23N  2    1.380166    0.401543    0.365165    11.00000   -1.50000
H23O  2    1.378292    0.451244    0.336840    11.00000   -1.50000
AFIX   0
C237  1    1.399896    0.438340    0.256020    11.00000    0.07066    0.09816 =
         0.20409    0.04254    0.01778   -0.01873
AFIX  33
H23P  2    1.438234    0.432967    0.256283    11.00000   -1.50000
H23Q  2    1.386425    0.469177    0.254391    11.00000   -1.50000
H23R  2    1.387774    0.431684    0.230975    11.00000   -1.50000
AFIX   0
C238  1    1.222952    0.469939    0.364286    11.00000    0.13244    0.07914 =
         0.05039   -0.01538   -0.00707   -0.03261
C239  1    1.221790    0.490851    0.402454    11.00000    0.20782    0.10321 =
         0.06175   -0.03540   -0.01941   -0.04413
C240  1    1.178960    0.478251    0.433062    11.00000    0.33412    0.22926 =
         0.13414   -0.12635    0.11018   -0.10334
AFIX  33
H24A  2    1.182756    0.446225    0.442543    11.00000   -1.50000
H24B  2    1.145095    0.491064    0.418728    11.00000   -1.50000
H24C  2    1.180817    0.489163    0.458076    11.00000   -1.50000
AFIX   0
C241  1    1.276483    0.467743    0.427438    11.00000    0.29987    0.16712 =
         0.11392   -0.05206   -0.08634   -0.05288
AFIX  33
H24D  2    1.305717    0.475348    0.408182    11.00000   -1.50000
H24E  2    1.278844    0.435839    0.436382    11.00000   -1.50000
H24F  2    1.278025    0.478041    0.452887    11.00000   -1.50000
AFIX   0
C242  1    1.219668    0.541063    0.385245    11.00000    0.30902    0.08319 =
         0.09995   -0.04505   -0.04943   -0.02663
AFIX  33
H24G  2    1.248891    0.546905    0.365375    11.00000   -1.50000
H24H  2    1.222243    0.553068    0.409416    11.00000   -1.50000
H24I  2    1.186528    0.554948    0.370070    11.00000   -1.50000
AFIX   0
C243  1    1.258941    0.565071    0.207465    11.00000    0.06565    0.04852 =
         0.07055   -0.01336   -0.00495   -0.00473
C244  1    1.295128    0.599130    0.204127    11.00000    0.08928    0.05827 =
         0.11288   -0.02733   -0.00051   -0.03169
C245  1    1.310059    0.599006    0.249355    11.00000    0.19737    0.19879 =
         0.16697   -0.08826    0.00849   -0.12040
AFIX  33
H24J  2    1.278362    0.607416    0.265025    11.00000   -1.50000
H24K  2    1.333470    0.619970    0.246915    11.00000   -1.50000
H24L  2    1.327867    0.569552    0.264973    11.00000   -1.50000
AFIX   0
C246  1    1.264326    0.644609    0.180825    11.00000    0.15775    0.07581 =
         0.36192   -0.00106   -0.05392   -0.04893
AFIX  33
H24M  2    1.232639    0.651294    0.197251    11.00000   -1.50000
H24N  2    1.254566    0.644788    0.152006    11.00000   -1.50000
H24O  2    1.286121    0.666766    0.178350    11.00000   -1.50000
AFIX   0
C247  1    1.344208    0.586210    0.181273    11.00000    0.10720    0.14998 =
         0.21699   -0.07773    0.04271   -0.07387
AFIX  33
H24P  2    1.362125    0.557052    0.197566    11.00000   -1.50000
H24Q  2    1.367143    0.607544    0.178786    11.00000   -1.50000
H24R  2    1.335597    0.585548    0.152454    11.00000   -1.50000
AFIX   0
C248  1    1.125769    0.549304    0.226419    11.00000    0.05676    0.05138 =
         0.09218   -0.01656    0.00858   -0.00156
C249  1    1.085455    0.588893    0.235650    11.00000    0.09289    0.08021 =
         0.13353   -0.02312    0.02016    0.02849
C250  1    1.118007    0.626018    0.228834    11.00000    0.18108    0.07458 =
         0.37383   -0.09711    0.07951   -0.01103
AFIX  33
H25J  2    1.130463    0.633834    0.199009    11.00000   -1.50000
H25K  2    1.148037    0.615745    0.248443    11.00000   -1.50000
H25L  2    1.095996    0.651823    0.234763    11.00000   -1.50000
AFIX   0
C251  1    1.039396    0.602529    0.202759    11.00000    0.11877    0.15518 =
         0.18773   -0.02889   -0.01771    0.08645
AFIX  33
H25M  2    1.053296    0.610218    0.173379    11.00000   -1.50000
H25N  2    1.015148    0.627913    0.207471    11.00000   -1.50000
H25O  2    1.020843    0.578012    0.206788    11.00000   -1.50000
AFIX   0
C252  1    1.065520    0.576291    0.282988    11.00000    0.15800    0.20497 =
         0.16107   -0.07887    0.06487    0.05021
AFIX  33
H25P  2    1.045074    0.552944    0.287116    11.00000   -1.50000
H25Q  2    1.043450    0.602040    0.288980    11.00000   -1.50000
H25R  2    1.095488    0.565958    0.302659    11.00000   -1.50000
AFIX   0
PART 1
C220  1    1.205258    0.134235    0.421619    91.00000    0.12526    0.06889 =
         0.09969   -0.00104    0.01932   -0.00978
AFIX  33
H22J  2    1.230291    0.128590    0.399291    91.00000   -1.50000
H22K  2    1.204035    0.106716    0.444069    91.00000   -1.50000
H22L  2    1.216255    0.155216    0.434306    91.00000   -1.50000
AFIX   0
C221  1    1.137814    0.117249    0.379873    91.00000    0.12645    0.05114 =
         0.11342   -0.00107    0.02756   -0.03708
AFIX  33
H22M  2    1.166106    0.111883    0.359773    91.00000   -1.50000
H22N  2    1.104417    0.127300    0.364389    91.00000   -1.50000
H22O  2    1.136377    0.090037    0.402701    91.00000   -1.50000
AFIX   0
C222  1    1.108387    0.163702    0.430772    91.00000    0.13474    0.07565 =
         0.15700   -0.02311    0.08189   -0.02185
AFIX  33
H22P  2    1.103776    0.136427    0.452365    91.00000   -1.50000
H22Q  2    1.075405    0.177479    0.415318    91.00000   -1.50000
H22R  2    1.118672    0.183736    0.445077    91.00000   -1.50000
AFIX   0
PART 0
PART 2
C217  1    1.187519    0.116596    0.400063   -91.00000    0.12526    0.06889 =
         0.09969   -0.00104    0.01932   -0.00978
AFIX  33
H21J  2    1.180092    0.091015    0.422765   -91.00000   -1.50000
H21K  2    1.222039    0.122187    0.404969   -91.00000   -1.50000
H21L  2    1.187142    0.110902    0.371994   -91.00000   -1.50000
AFIX   0
C218  1    1.089096    0.150525    0.394020   -91.00000    0.11272    0.14003 =
         0.11411   -0.01962    0.03461   -0.08996
AFIX  33
H21M  2    1.065898    0.177874    0.395061   -91.00000   -1.50000
H21N  2    1.079420    0.126038    0.416909   -91.00000   -1.50000
H21O  2    1.085679    0.145481    0.365988   -91.00000   -1.50000
AFIX   0
C219  1    1.145375    0.162981    0.448705   -91.00000    0.12798    0.06253 =
         0.08264   -0.00478    0.01802   -0.03408
AFIX  33
H21P  2    1.118487    0.188789    0.448369   -91.00000   -1.50000
H21Q  2    1.179349    0.168081    0.455686   -91.00000   -1.50000
H21R  2    1.136432    0.137328    0.470450   -91.00000   -1.50000
AFIX   0
 
PART 0
CR8A  4    0.861525    1.144089    0.021834    10.87500    0.04538    0.07331 =
         0.04398   -0.00466    0.00097   -0.01321
CR1A  4    0.746607    1.178457   -0.038345    10.87500    0.04369    0.06448 =
         0.03955    0.00077    0.00298   -0.00629
CR2A  4    0.615401    1.180565   -0.013316    10.87500    0.04337    0.06254 =
         0.04013   -0.00673    0.00424   -0.00750
CR3A  4    0.549131    1.121820    0.072754    10.87500    0.04622    0.07387 =
         0.03708   -0.01430    0.00788   -0.01426
CR4A  4    0.583579    1.066320    0.178604    10.87500    0.04779    0.06671 =
         0.03759   -0.00727    0.00809   -0.01264
CR5A  4    0.700125    1.011992    0.233720    10.87500    0.04566    0.06720 =
         0.03142    0.00017    0.00185   -0.01897
CR6A  4    0.831860    1.013479    0.210423    10.87500    0.04045    0.06315 =
         0.03083   -0.00775    0.00039   -0.01066
CR7A  4    0.890947    1.083006    0.127649    10.87500    0.04480    0.05820 =
         0.04141   -0.00559   -0.00375   -0.01176
F1A   5    0.689065    1.152332   -0.006564    11.00000    0.04422    0.05040 =
         0.03738   -0.00499    0.00372   -0.00784
F2A   5    0.605385    1.154624    0.048763    11.00000    0.04489    0.05997 =
         0.03770   -0.01144    0.00503   -0.00984
F3A   5    0.598640    1.081356    0.115783    11.00000    0.04901    0.06595 =
         0.03617   -0.01170    0.01221   -0.01207
F4A   5    0.658007    1.061926    0.188044    11.00000    0.05040    0.06436 =
         0.03997   -0.00752    0.00723   -0.01686
F5A   5    0.759600    1.013108    0.192658    11.00000    0.05370    0.06433 =
         0.03552   -0.00759   -0.00106   -0.01264
F6A   5    0.828034    1.067263    0.158793    11.00000    0.04969    0.06154 =
         0.04581   -0.01034   -0.00127   -0.00638
F7A   5    0.850812    1.096377    0.072827    11.00000    0.05169    0.05782 =
         0.04321   -0.00489   -0.00332   -0.01165
F8A   5    0.785473    1.165027    0.015989    11.00000    0.04506    0.05427 =
         0.04012   -0.00630    0.00331   -0.00965
O1A   9    0.708927    1.191060   -0.093763    11.00000    0.04499    0.09894 =
         0.03978   -0.00323    0.00444   -0.00418
O2A   9    0.622825    1.206794   -0.076233    11.00000    0.04827    0.07561 =
         0.04033    0.00130    0.00314   -0.00569
O3A   9    0.714072    1.237032   -0.031301    11.00000    0.04991    0.05145 =
         0.07928    0.00011    0.00472   -0.01039
O4A   9    0.633058    1.232949   -0.001141    11.00000    0.06030    0.05373 =
         0.06320   -0.01350    0.01179   -0.00697
O5A   9    0.598464    1.128381   -0.027025    11.00000    0.06084    0.07405 =
         0.04031   -0.01707    0.01069   -0.02493
O6A   9    0.569647    1.082954    0.034145    11.00000    0.06081    0.07179 =
         0.04167   -0.01849    0.01298   -0.02145
O7A   9    0.541121    1.210889   -0.019369    11.00000    0.04345    0.08013 =
         0.05924   -0.00244    0.00526    0.00152
O8A   9    0.497822    1.163092    0.029449    11.00000    0.04431    0.09184 =
         0.04374   -0.01299    0.00188   -0.01122
O9A   9    0.491938    1.088654    0.096482    11.00000    0.05858    0.09103 =
         0.04519   -0.02122    0.01218   -0.02954
O10A  9    0.506899    1.069886    0.169156    11.00000    0.04709    0.07826 =
         0.04618   -0.01114    0.00866   -0.01536
O11A  9    0.526370    1.161585    0.110439    11.00000    0.04554    0.06978 =
         0.04253   -0.01642    0.00221   -0.00239
O12A  9    0.570522    1.130721    0.174263    11.00000    0.06035    0.06944 =
         0.04596   -0.01670    0.00181   -0.00581
O13A  9    0.592654    1.003447    0.181762    11.00000    0.05209    0.05720 =
         0.05136   -0.00505   -0.00184   -0.01627
O14A  9    0.672020    0.967118    0.212768    11.00000    0.05660    0.06275 =
         0.07048   -0.00095   -0.00804   -0.02087
O15A  9    0.566998    1.054888    0.240958    11.00000    0.05410    0.09380 =
         0.03925   -0.01407    0.01385   -0.01670
O16A  9    0.639390    1.010571    0.276189    11.00000    0.05765    0.11063 =
         0.03763    0.00529    0.00623   -0.02350
O17A  9    0.743268    0.963894    0.279291    11.00000    0.06175    0.09312 =
         0.04865    0.01498   -0.00121   -0.02158
O18A  9    0.828901    0.960917    0.260690    11.00000    0.05601    0.09956 =
         0.04329    0.00850   -0.00233   -0.01091
O19A  9    0.719372    1.058199    0.257177    11.00000    0.05407    0.10972 =
         0.05619   -0.03552    0.01017   -0.02034
O20A  9    0.806438    1.053791    0.246607    11.00000    0.05695    0.11423 =
         0.07278   -0.04980    0.01451   -0.02844
O21A  9    0.871490    0.974056    0.176031    11.00000    0.05211    0.06190 =
         0.04820   -0.00983    0.00325   -0.00887
O22A  9    0.917903    1.020378    0.127705    11.00000    0.05214    0.05556 =
         0.04839   -0.00366    0.00349   -0.00739
O23A  9    0.904113    1.016559    0.230151    11.00000    0.05475    0.08240 =
         0.04709   -0.01008   -0.00697   -0.01869
O24A  9    0.929203    1.075887    0.181347    11.00000    0.06331    0.07434 =
         0.05568   -0.00312   -0.01487   -0.02229
O25A  9    0.956466    1.098502    0.095962    11.00000    0.05035    0.07783 =
         0.04947   -0.00038   -0.00590   -0.01852
O26A  9    0.938550    1.123718    0.024346    11.00000    0.04465    0.10546 =
         0.05062   -0.00752   -0.00125   -0.00837
O27A  9    0.864863    1.146321    0.127558    11.00000    0.07750    0.05857 =
         0.05278   -0.00626   -0.00193   -0.01877
O28A  9    0.866979    1.185367    0.056784    11.00000    0.06683    0.06901 =
         0.05121   -0.00536   -0.00210   -0.02824
O29A  9    0.858206    1.103505   -0.013586    11.00000    0.05192    0.08459 =
         0.04844   -0.02105   -0.00622    0.00710
O30A  9    0.777794    1.119305   -0.044478    11.00000    0.04837    0.07787 =
         0.04953   -0.02142   -0.00082   -0.00007
O31A  9    0.874943    1.190719   -0.031372    11.00000    0.05488    0.09947 =
         0.05293    0.00515    0.00218   -0.02699
O32A  9    0.803645    1.203910   -0.074044    11.00000    0.05030    0.08607 =
         0.04914    0.01591    0.00515   -0.01038
C1    1    0.660448    1.204108   -0.103336    11.00000    0.04992    0.06599 =
         0.04293   -0.00342   -0.00074   -0.01235
C2    1    0.645653    1.216893   -0.151129    11.00000    0.06040    0.12320 =
         0.03541    0.00234   -0.00732   -0.01841
C3    1    0.609937    1.187279   -0.158838    11.00000    0.15705    0.21138 =
         0.06170   -0.02568   -0.02406   -0.08061
AFIX  33
H3A   2    0.579604    1.188028   -0.139593    11.00000   -1.50000
H3B   2    0.629360    1.157127   -0.153025    11.00000   -1.50000
H3C   2    0.598018    1.197753   -0.188824    11.00000   -1.50000
AFIX   0
C4    1    0.693754    1.217327   -0.180069    11.00000    0.09631    0.35844 =
         0.03738    0.00130    0.00282   -0.02568
AFIX  33
H4C   2    0.715356    1.236600   -0.174035    11.00000   -1.50000
H4D   2    0.682757    1.228150   -0.210290    11.00000   -1.50000
H4E   2    0.714111    1.187509   -0.174512    11.00000   -1.50000
AFIX   0
C5    1    0.611609    1.265590   -0.162159    11.00000    0.14340    0.16278 =
         0.07464    0.01880   -0.03846   -0.01376
AFIX  33
H5A   2    0.580499    1.265752   -0.143710    11.00000   -1.50000
H5B   2    0.600844    1.275059   -0.192425    11.00000   -1.50000
H5C   2    0.632700    1.285692   -0.157077    11.00000   -1.50000
AFIX   0
C6    1    0.672045    1.252642   -0.013482    11.00000    0.06509    0.05112 =
         0.05399   -0.00316   -0.00490   -0.00418
C7    1    0.667468    1.300031   -0.009111    11.00000    0.10694    0.05359 =
         0.12281   -0.02272    0.00648   -0.01696
C8    1    0.624277    1.308829    0.022289    11.00000    0.19017    0.10716 =
         0.22697   -0.09919    0.06304   -0.03435
AFIX  33
H8A   2    0.632906    1.288457    0.050886    11.00000   -1.50000
H8B   2    0.591184    1.304669    0.012503    11.00000   -1.50000
H8C   2    0.620828    1.339047    0.023772    11.00000   -1.50000
AFIX   0
C9    1    0.718817    1.304127    0.009389    11.00000    0.15777    0.12888 =
         0.26702   -0.11054   -0.00729   -0.04374
AFIX  33
H9A   2    0.725164    1.282899    0.037850    11.00000   -1.50000
H9B   2    0.716137    1.333881    0.011998    11.00000   -1.50000
H9C   2    0.747858    1.298208   -0.009896    11.00000   -1.50000
AFIX   0
C10   1    0.654100    1.331352   -0.052939    11.00000    0.40885    0.06083 =
         0.16509   -0.00402   -0.04890   -0.00252
AFIX  33
H10S  2    0.681969    1.325739   -0.073292    11.00000   -1.50000
H10T  2    0.650624    1.361554   -0.051400    11.00000   -1.50000
H10U  2    0.620994    1.327177   -0.062688    11.00000   -1.50000
AFIX   0
C11   1    0.583946    1.092168   -0.005417    11.00000    0.04890    0.07564 =
         0.04458   -0.02363    0.00369   -0.01164
C12   1    0.582839    1.057430   -0.030643    11.00000    0.09060    0.08614 =
         0.05771   -0.03711    0.01757   -0.04089
C13   1    0.632605    1.052106   -0.056276    11.00000    0.18319    0.17726 =
         0.20398   -0.14225    0.11543   -0.09222
AFIX  33
H13Y  2    0.662539    1.040675   -0.036606    11.00000   -1.50000
H     2    0.636722    1.080622   -0.075854    11.00000   -1.50000
HA    2    0.630877    1.031563   -0.073016    11.00000   -1.50000
AFIX   0
C14   1    0.534129    1.075270   -0.059328    11.00000    0.19961    0.13996 =
         0.15003   -0.07668   -0.08851   -0.01980
AFIX  33
H14S  2    0.502928    1.078145   -0.041287    11.00000   -1.50000
H14T  2    0.531229    1.055011   -0.076109    11.00000   -1.50000
H14U  2    0.537087    1.104062   -0.078927    11.00000   -1.50000
AFIX   0
C15   1    0.577912    1.012756    0.000830    11.00000    0.16189    0.09293 =
         0.09875   -0.04924   -0.00363   -0.04817
AFIX  33
H15S  2    0.545692    1.015823    0.017676    11.00000   -1.50000
H15T  2    0.608101    1.002308    0.020271    11.00000   -1.50000
H15U  2    0.576797    0.991626   -0.015371    11.00000   -1.50000
AFIX   0
C16   1    0.499504    1.198359   -0.001346    11.00000    0.04461    0.08829 =
         0.04524   -0.02058    0.00282   -0.00332
C17   1    0.447137    1.230120   -0.017339    11.00000    0.04653    0.15171 =
         0.04982   -0.00645    0.00177    0.02032
C18   1    0.450697    1.253929   -0.064787    11.00000    0.07834    0.21486 =
         0.06978    0.00288   -0.01471    0.03061
AFIX  33
H18S  2    0.479934    1.269851   -0.069463    11.00000   -1.50000
H18T  2    0.418023    1.274726   -0.074039    11.00000   -1.50000
H18U  2    0.456436    1.232597   -0.081520    11.00000   -1.50000
AFIX   0
C19   1    0.439542    1.264090    0.007992    11.00000    0.14475    0.22676 =
         0.15760   -0.08031   -0.05180    0.11524
AFIX  33
H19S  2    0.468634    1.280211    0.001927    11.00000   -1.50000
H19T  2    0.438596    1.249181    0.038874    11.00000   -1.50000
H19U  2    0.406531    1.284637   -0.000600    11.00000   -1.50000
AFIX   0
C20   1    0.402615    1.205018   -0.008343    11.00000    0.06050    0.23622 =
         0.31618    0.06035   -0.03542   -0.00931
AFIX  33
H20S  2    0.401462    1.190076    0.022519    11.00000   -1.50000
H20T  2    0.407928    1.183269   -0.024595    11.00000   -1.50000
H20U  2    0.369532    1.225403   -0.017109    11.00000   -1.50000
AFIX   0
C21   1    0.478489    1.074140    0.136199    11.00000    0.04767    0.07453 =
         0.04912   -0.01941    0.01132   -0.01869
C22   1    0.423516    1.062568    0.145053    11.00000    0.05174    0.09448 =
         0.06120   -0.01904    0.01427   -0.02863
C23   1    0.423902    1.021933    0.183873    11.00000    0.09808    0.19413 =
         0.14211    0.03538    0.01425   -0.08143
AFIX  33
H23S  2    0.445217    0.996289    0.177104    11.00000   -1.50000
H23T  2    0.388027    1.016881    0.190377    11.00000   -1.50000
H23U  2    0.438709    1.026707    0.208898    11.00000   -1.50000
AFIX   0
C24   1    0.403785    1.052291    0.107137    11.00000    0.16083    0.38063 =
         0.11542   -0.09484    0.04693   -0.20301
AFIX  33
H24S  2    0.427777    1.027416    0.101153    11.00000   -1.50000
H24T  2    0.401779    1.077944    0.081886    11.00000   -1.50000
H24U  2    0.368924    1.044808    0.113634    11.00000   -1.50000
AFIX   0
C25   1    0.390286    1.100262    0.157815    11.00000    0.06421    0.18753 =
         0.33328   -0.11847    0.06968   -0.03999
AFIX  33
H25S  2    0.406056    1.104564    0.182670    11.00000   -1.50000
H25T  2    0.355121    1.093849    0.165424    11.00000   -1.50000
H25U  2    0.387999    1.126968    0.133678    11.00000   -1.50000
AFIX   0
C26   1    0.538803    1.161305    0.148300    11.00000    0.04327    0.07514 =
         0.04552   -0.02092    0.00643   -0.01615
C27   1    0.513472    1.201713    0.164148    11.00000    0.05700    0.08069 =
         0.06663   -0.04003   -0.00282    0.00446
C28   1    0.554793    1.220021    0.180825    11.00000    0.12301    0.11298 =
         0.12889   -0.06665   -0.03123   -0.00856
AFIX  33
H28V  2    0.578186    1.196029    0.200552    11.00000   -1.50000
H28W  2    0.537855    1.241072    0.196132    11.00000   -1.50000
H28X  2    0.575078    1.234808    0.156584    11.00000   -1.50000
AFIX   0
C29   1    0.474525    1.233073    0.133859    11.00000    0.16507    0.12438 =
         0.13259   -0.07328   -0.07431    0.06742
AFIX  33
H29A  2    0.450150    1.217269    0.125515    11.00000   -1.50000
H29B  2    0.492370    1.248276    0.108182    11.00000   -1.50000
H29C  2    0.455133    1.254548    0.147721    11.00000   -1.50000
AFIX   0
C30   1    0.483280    1.182291    0.208123    11.00000    0.13805    0.13790 =
         0.11242   -0.04459    0.04313    0.00210
AFIX  33
H30K  2    0.508284    1.161242    0.228990    11.00000   -1.50000
H30L  2    0.456219    1.167511    0.202135    11.00000   -1.50000
H30M  2    0.466972    1.206306    0.219992    11.00000   -1.50000
AFIX   0
C31   1    0.626154    0.968459    0.199689    11.00000    0.06055    0.06704 =
         0.04147   -0.00672    0.01210   -0.02003
C32   1    0.605085    0.924265    0.208034    11.00000    0.05420    0.06235 =
         0.06842   -0.01358    0.00902   -0.01758
C33   1    0.650630    0.884325    0.213286    11.00000    0.06955    0.05641 =
         0.08132   -0.01907    0.00833   -0.01621
AFIX  33
H33K  2    0.674240    0.883563    0.236113    11.00000   -1.50000
H33L  2    0.670002    0.887041    0.186134    11.00000   -1.50000
H33M  2    0.636358    0.857196    0.220922    11.00000   -1.50000
AFIX   0
C34   1    0.566287    0.926882    0.171901    11.00000    0.07752    0.08337 =
         0.11830   -0.03138   -0.01549   -0.02716
AFIX  33
H34A  2    0.538086    0.952312    0.169361    11.00000   -1.50000
H34B  2    0.551400    0.900064    0.179234    11.00000   -1.50000
H34C  2    0.585039    0.929912    0.144446    11.00000   -1.50000
AFIX   0
C35   1    0.575497    0.920430    0.251904    11.00000    0.08025    0.06456 =
         0.10455   -0.01294    0.03964   -0.02695
AFIX  33
H35G  2    0.546718    0.945530    0.248772    11.00000   -1.50000
H35H  2    0.599802    0.920165    0.274040    11.00000   -1.50000
H35I  2    0.561429    0.893191    0.260389    11.00000   -1.50000
AFIX   0
C36   1    0.593321    1.031956    0.275156    11.00000    0.05911    0.08301 =
         0.03627   -0.00919    0.00601   -0.03132
C37   1    0.563083    1.028845    0.318469    11.00000    0.08061    0.11910 =
         0.04205   -0.02422    0.01914   -0.04996
[truncated: 4,129,396 more chars]
