# Supplementary material for: Making hybrid [n]-rotaxanes as supramolecular arrays of molecular electron spin qubits
Source: Nat Commun. 2016 Jan 8;7:10240. doi: 10.1038/ncomms10240 (PMC4729860; doi:10.1038/ncomms10240)
Supplement: Supplementary Data 3 — Crystallographic information file for structure 7 [file ncomms10240-s4.txt]

 
data_y:\documents\xrepw65\xrepw65 
 
_audit_creation_method            SHELXL-97 
_chemical_name_systematic 
; 
 ? 
; 
_chemical_name_common             ? 
_chemical_melting_point           ? 
_chemical_formula_moiety          ? 
_chemical_formula_sum 
 'C518 H842 Cr28 Cu2 F32 N6 Ni4 O136 S2' 
_chemical_formula_weight          11820.02 
 
loop_ 
 _atom_type_symbol 
 _atom_type_description 
 _atom_type_scat_dispersion_real 
 _atom_type_scat_dispersion_imag 
 _atom_type_scat_source 
 'C'  'C'   0.0181   0.0091 
 'International Tables Vol C Tables 4.2.6.8 and 6.1.1.4' 
 'H'  'H'   0.0000   0.0000 
 'International Tables Vol C Tables 4.2.6.8 and 6.1.1.4' 
 'N'  'N'   0.0311   0.0180 
 'International Tables Vol C Tables 4.2.6.8 and 6.1.1.4' 
 'O'  'O'   0.0492   0.0322 
 'International Tables Vol C Tables 4.2.6.8 and 6.1.1.4' 
 'F'  'F'   0.0727   0.0534 
 'International Tables Vol C Tables 4.2.6.8 and 6.1.1.4' 
 'Cr'  'Cr'  -0.1635   2.4439 
 'International Tables Vol C Tables 4.2.6.8 and 6.1.1.4' 
 'Ni'  'Ni'  -3.0029   0.5091 
 'International Tables Vol C Tables 4.2.6.8 and 6.1.1.4' 
 'Cu'  'Cu'  -1.9646   0.5888 
 'International Tables Vol C Tables 4.2.6.8 and 6.1.1.4' 
 'S'  'S'   0.3331   0.5567 
 'International Tables Vol C Tables 4.2.6.8 and 6.1.1.4' 
 
_symmetry_cell_setting            Triclinic 
_symmetry_space_group_name_H-M    P-1 
 
loop_ 
 _symmetry_equiv_pos_as_xyz 
 'x, y, z' 
 '-x, -y, -z' 
 
_cell_length_a                    24.4826(9) 
_cell_length_b                    27.8069(11) 
_cell_length_c                    28.5719(9) 
_cell_angle_alpha                 103.388(3) 
_cell_angle_beta                  98.656(3) 
_cell_angle_gamma                 115.074(4) 
_cell_volume                      16443.0(10) 
_cell_formula_units_Z             1 
_cell_measurement_temperature     100(2) 
_cell_measurement_reflns_used   31630
_cell_measurement_theta_min     2.6180
_cell_measurement_theta_max     53.5070
 
_exptl_crystal_description        Block 
_exptl_crystal_colour             Green 
_exptl_crystal_size_max           0.3 
_exptl_crystal_size_mid           0.2 
_exptl_crystal_size_min           0.1
_exptl_crystal_density_meas       ? 
_exptl_crystal_density_diffrn     1.194 
_exptl_crystal_density_method     'not measured' 
_exptl_crystal_F_000              6242 
_exptl_absorpt_coefficient_mu     4.511 
_exptl_absorpt_correction_type    'multi-scan' 
_exptl_absorpt_correction_T_min                   0.39178
_exptl_absorpt_correction_T_max                   1.00000
_exptl_absorpt_process_details
;
CrysAlisPro, Agilent Technologies,
Version 1.171.37.31 (release 14-01-2014 CrysAlis171 .NET)
(compiled Jan 14 2014,18:38:05)
Empirical absorption correction using spherical harmonics,
 implemented in SCALE3 ABSPACK scaling algorithm.
; 
 
_diffrn_ambient_temperature       100(2) 
_diffrn_radiation_wavelength      1.54184 
_diffrn_radiation_type            CuK\a 
_diffrn_radiation_source          'MICRO FOCUS MONTEL OPTICS' 
_diffrn_measurement_device_type   'CCD' 
_diffrn_measurement_method        'OMEGA AND PHI SCANS' 
_diffrn_detector_area_resol_mean  8.3367
_diffrn_reflns_number             123071 
_diffrn_reflns_av_R_equivalents   0.0907 
_diffrn_reflns_av_sigmaI/netI     0.0930 
_diffrn_reflns_limit_h_min        -24 
_diffrn_reflns_limit_h_max        24 
_diffrn_reflns_limit_k_min        -27 
_diffrn_reflns_limit_k_max        27 
_diffrn_reflns_limit_l_min        -28 
_diffrn_reflns_limit_l_max        27 
_diffrn_reflns_theta_min          4.53 
_diffrn_reflns_theta_max          50.44 
_reflns_number_total              33412 
_reflns_number_gt                 19229 
_reflns_threshold_expression      >2sigma(I) 
 
_computing_data_collection

;
CrysAlisPro, Agilent Technologies,
Version 1.171.36.20 (release 27-06-2012 CrysAlis171 .NET)
(compiled Jul 11 2012,15:38:31)

;
_computing_cell_refinement
;
CrysAlisPro, Agilent Technologies,
Version 1.171.36.20 (release 27-06-2012 CrysAlis171 .NET)
(compiled Jul 11 2012,15:38:31)
;
_computing_data_reduction
;
CrysAlisPro, Agilent Technologies,
Version 1.171.36.20 (release 27-06-2012 CrysAlis171 .NET)
(compiled Jul 11 2012,15:38:31)

; 
_computing_structure_solution     'SHELXS-97 (Sheldrick, 1990)'
_computing_structure_refinement   'SHELXL-97 (Sheldrick, 1997)'
_computing_molecular_graphics     'SHELXL-97 (Sheldrick, 1997)'
_computing_publication_material   'SHELXL-97 (Sheldrick, 1997)'
 
_refine_special_details 
; 
 Data limited to 1 angstrom due to poor signal to noise at higher angles.
 
Significant disorder is present in the molecule which has not been modelled.

 SAME has been used to constrain all pivalates and SIMU and SADI employed on 

 all solvent toluene molecules. Modelling of disorder has not been attempted

 as insufficient data is present and it would provide no chemically 
 important 
information.
 Refinement of F^2^ against ALL reflections.  The weighted R-factor wR and 
 goodness of fit S are based on F^2^, conventional R-factors R are based 
 on F, with F set to zero for negative F^2^. The threshold expression of 
 F^2^ > 2sigma(F^2^) is used only for calculating R-factors(gt) etc. and is 
 not relevant to the choice of reflections for refinement.  R-factors based 
 on F^2^ are statistically about twice as large as those based on F, and R- 
 factors based on ALL data will be even larger. 
; 
 
_refine_ls_structure_factor_coef  Fsqd  
_refine_ls_matrix_type            full 
_refine_ls_weighting_scheme       calc  
_refine_ls_weighting_details 
 'calc w=1/[\s^2^(Fo^2^)+(0.1681P)^2^+40.2607P] where P=(Fo^2^+2Fc^2^)/3' 
_atom_sites_solution_primary      direct 
_atom_sites_solution_secondary    difmap 
_atom_sites_solution_hydrogens    geom 
_refine_ls_hydrogen_treatment     mixed 
_refine_ls_extinction_method      SHELXL 
_refine_ls_extinction_coef        0.000012(14) 
_refine_ls_extinction_expression 
 'Fc^*^=kFc[1+0.001xFc^2^\l^3^/sin(2\q)]^-1/4^' 
_refine_ls_number_reflns          33412 
_refine_ls_number_parameters      3170 
_refine_ls_number_restraints      6580 
_refine_ls_R_factor_all           0.1572 
_refine_ls_R_factor_gt            0.0913 
_refine_ls_wR_factor_ref          0.2958 
_refine_ls_wR_factor_gt           0.2478 
_refine_ls_goodness_of_fit_ref    1.023 
_refine_ls_restrained_S_all       1.023 
_refine_ls_shift/su_max           0.002 
_refine_ls_shift/su_mean          0.000 
 
loop_ 
 _atom_site_label 
 _atom_site_type_symbol 
 _atom_site_fract_x 
 _atom_site_fract_y 
 _atom_site_fract_z 
 _atom_site_U_iso_or_equiv 
 _atom_site_adp_type 
 _atom_site_occupancy 
 _atom_site_symmetry_multiplicity 
 _atom_site_calc_flag 
 _atom_site_refinement_flags 
 _atom_site_disorder_assembly 
 _atom_site_disorder_group 
Cr1 Cr 0.73944(7) 0.27436(7) 0.36184(6) 0.0531(5) Uani 0.88 1 d P . . 
Cr2 Cr 0.67966(8) 0.34240(8) 0.43471(7) 0.0689(6) Uani 0.88 1 d P . . 
Cr3 Cr 0.53370(8) 0.32495(8) 0.43112(7) 0.0657(6) Uani 0.88 1 d P . . 
Cr4 Cr 0.39284(8) 0.24409(8) 0.34214(7) 0.0605(5) Uani 0.88 1 d P . . 
Cr5 Cr 0.32969(8) 0.12516(7) 0.24172(8) 0.0644(6) Uani 0.88 1 d P . . 
Cr6 Cr 0.39009(8) 0.05616(8) 0.17063(7) 0.0651(6) Uani 0.88 1 d P . . 
Cr7 Cr 0.53639(8) 0.07235(8) 0.17487(6) 0.0557(5) Uani 0.88 1 d P . . 
Cr8 Cr 0.67647(8) 0.15325(7) 0.26428(6) 0.0545(5) Uani 0.88 1 d P . . 
Cr9 Cr 0.67470(8) 0.79336(7) 0.21292(6) 0.0508(5) Uani 0.88 1 d P . . 
Cr10 Cr 0.76160(7) 0.81086(7) 0.32514(6) 0.0499(5) Uani 0.88 1 d P . . 
Cr11 Cr 0.90269(8) 0.81754(8) 0.36361(6) 0.0567(5) Uani 0.88 1 d P . . 
Cr12 Cr 0.98042(8) 0.75707(8) 0.30476(7) 0.0664(6) Uani 0.88 1 d P . . 
Cr13 Cr 0.95640(8) 0.68321(8) 0.18399(7) 0.0648(6) Uani 0.88 1 d P . . 
Cr14 Cr 0.86476(8) 0.65975(8) 0.07021(7) 0.0585(5) Uani 0.88 1 d P . . 
Cr15 Cr 0.74663(8) 0.68773(8) 0.03184(6) 0.0555(5) Uani 0.88 1 d P . . 
Cr16 Cr 0.65353(8) 0.72105(8) 0.09340(6) 0.0568(5) Uani 0.88 1 d P . . 
Ni1 Ni 0.73944(7) 0.27436(7) 0.36184(6) 0.0531(5) Uani 0.13 1 d P . . 
Ni2 Ni 0.67966(8) 0.34240(8) 0.43471(7) 0.0689(6) Uani 0.13 1 d P . . 
Ni3 Ni 0.53370(8) 0.32495(8) 0.43112(7) 0.0657(6) Uani 0.13 1 d P . . 
Ni4 Ni 0.39284(8) 0.24409(8) 0.34214(7) 0.0605(5) Uani 0.13 1 d P . . 
Ni5 Ni 0.32969(8) 0.12516(7) 0.24172(8) 0.0644(6) Uani 0.13 1 d P . . 
Ni6 Ni 0.39009(8) 0.05616(8) 0.17063(7) 0.0651(6) Uani 0.13 1 d P . . 
Ni7 Ni 0.53639(8) 0.07235(8) 0.17487(6) 0.0557(5) Uani 0.13 1 d P . . 
Ni8 Ni 0.67647(8) 0.15325(7) 0.26428(6) 0.0545(5) Uani 0.13 1 d P . . 
Ni9 Ni 0.67470(8) 0.79336(7) 0.21292(6) 0.0508(5) Uani 0.13 1 d P . . 
Ni10 Ni 0.76160(7) 0.81086(7) 0.32514(6) 0.0499(5) Uani 0.13 1 d P . . 
Ni11 Ni 0.90269(8) 0.81754(8) 0.36361(6) 0.0567(5) Uani 0.13 1 d P . . 
Ni12 Ni 0.98042(8) 0.75707(8) 0.30476(7) 0.0664(6) Uani 0.13 1 d P . . 
Ni13 Ni 0.95640(8) 0.68321(8) 0.18399(7) 0.0648(6) Uani 0.13 1 d P . . 
Ni14 Ni 0.86476(8) 0.65975(8) 0.07021(7) 0.0585(5) Uani 0.13 1 d P . . 
Ni15 Ni 0.74663(8) 0.68773(8) 0.03184(6) 0.0555(5) Uani 0.13 1 d P . . 
Ni16 Ni 0.65353(8) 0.72105(8) 0.09340(6) 0.0568(5) Uani 0.13 1 d P . . 
Cu1 Cu 0.50469(7) 0.02990(7) 0.47038(6) 0.0691(5) Uani 1 1 d . . . 
F1 F 0.6764(2) 0.2974(2) 0.37032(19) 0.0500(14) Uani 1 1 d . . . 
F2 F 0.5891(2) 0.2943(2) 0.41760(19) 0.0546(15) Uani 1 1 d . . . 
F3 F 0.4829(2) 0.2801(2) 0.36129(19) 0.0549(15) Uani 1 1 d . . . 
F4 F 0.3913(2) 0.1759(2) 0.3048(2) 0.0563(15) Uani 1 1 d . . . 
F5 F 0.3954(2) 0.1232(2) 0.21338(19) 0.0526(15) Uani 1 1 d . . . 
F6 F 0.4732(2) 0.0765(2) 0.20648(19) 0.0538(15) Uani 1 1 d . . . 
F7 F 0.5974(2) 0.1423(2) 0.22545(19) 0.0514(14) Uani 1 1 d . . . 
F8 F 0.6693(2) 0.2000(2) 0.32158(18) 0.0471(14) Uani 1 1 d . . . 
F9 F 0.7254(2) 0.7728(2) 0.25440(18) 0.0481(14) Uani 1 1 d . . . 
F10 F 0.8408(2) 0.8195(2) 0.31555(19) 0.0512(14) Uani 1 1 d . . . 
F11 F 0.9049(2) 0.7603(2) 0.3121(2) 0.0576(15) Uani 1 1 d . . . 
F12 F 0.9543(2) 0.7424(2) 0.2342(2) 0.0581(15) Uani 1 1 d . . . 
F13 F 0.8795(2) 0.6706(2) 0.1423(2) 0.0598(16) Uani 1 1 d . . . 
F14 F 0.8235(2) 0.7064(2) 0.0802(2) 0.0559(15) Uani 1 1 d . . . 
F15 F 0.7128(2) 0.6938(2) 0.08959(18) 0.0526(15) Uani 1 1 d . . . 
F16 F 0.7087(2) 0.7728(2) 0.16000(19) 0.0536(15) Uani 1 1 d . . . 
O1 O 0.7383(4) 0.2528(3) 0.4222(3) 0.067(2) Uani 1 1 d . . . 
O2 O 0.6937(5) 0.2925(5) 0.4674(3) 0.118(4) Uani 1 1 d . . . 
O3 O 0.8081(3) 0.3502(4) 0.3998(3) 0.078(2) Uani 1 1 d . . . 
O4 O 0.7710(4) 0.3916(4) 0.4500(4) 0.139(5) Uani 1 1 d . . . 
O5 O 0.6806(5) 0.3864(5) 0.5000(4) 0.136(5) Uani 1 1 d . . . 
O6 O 0.5852(5) 0.3669(4) 0.5006(3) 0.097(3) Uani 1 1 d . . . 
O7 O 0.6679(4) 0.3959(3) 0.4033(4) 0.102(3) Uani 1 1 d . . . 
O8 O 0.5779(4) 0.3897(3) 0.4108(3) 0.080(3) Uani 1 1 d . . . 
O9 O 0.4858(4) 0.2615(4) 0.4527(3) 0.078(2) Uani 1 1 d . . . 
O10 O 0.3880(4) 0.2197(3) 0.4003(3) 0.073(2) Uani 1 1 d . . . 
O11 O 0.4757(4) 0.3538(4) 0.4460(4) 0.100(3) Uani 1 1 d . . . 
O12 O 0.3934(4) 0.3124(4) 0.3777(4) 0.085(3) Uani 1 1 d . . . 
O13 O 0.3013(4) 0.2096(4) 0.3241(3) 0.085(3) Uani 1 1 d . . . 
O14 O 0.2616(4) 0.1239(4) 0.2690(4) 0.100(3) Uani 1 1 d . . . 
O15 O 0.3931(4) 0.2676(3) 0.2827(3) 0.071(2) Uani 1 1 d . . . 
O16 O 0.3354(4) 0.1874(4) 0.2185(3) 0.077(2) Uani 1 1 d . . . 
O17 O 0.3207(4) 0.0618(4) 0.2642(3) 0.078(3) Uani 1 1 d . . . 
O18 O 0.3560(4) 0.0147(3) 0.2147(4) 0.078(2) Uani 1 1 d . . . 
O19 O 0.2660(4) 0.0753(4) 0.1791(4) 0.090(3) Uani 1 1 d . . . 
O20 O 0.3071(4) 0.0343(4) 0.1323(3) 0.108(4) Uani 1 1 d . . . 
O21 O 0.3809(4) -0.0137(4) 0.1263(4) 0.106(3) Uani 1 1 d . . . 
O22 O 0.4750(4) 0.0004(3) 0.1235(3) 0.074(2) Uani 1 1 d . . . 
O23 O 0.4225(4) 0.0972(4) 0.1252(3) 0.079(2) Uani 1 1 d . . . 
O24 O 0.5212(4) 0.1137(3) 0.1326(3) 0.066(2) Uani 1 1 d . . . 
O25 O 0.5496(3) 0.0292(3) 0.2151(3) 0.061(2) Uani 1 1 d . . . 
O26 O 0.6302(4) 0.0870(3) 0.2834(3) 0.0594(19) Uani 1 1 d . . . 
O27 O 0.5996(4) 0.0689(3) 0.1429(3) 0.071(2) Uani 1 1 d . . . 
O28 O 0.6855(3) 0.1053(3) 0.2075(3) 0.073(2) Uani 1 1 d . . . 
O29 O 0.7535(4) 0.1612(3) 0.3034(3) 0.070(2) Uani 1 1 d . . . 
O30 O 0.8033(3) 0.2511(4) 0.3533(3) 0.080(3) Uani 1 1 d . . . 
O31 O 0.7220(3) 0.2168(4) 0.2423(3) 0.074(2) Uani 1 1 d . . . 
O32 O 0.7428(4) 0.2963(3) 0.3008(4) 0.075(2) Uani 1 1 d . . . 
O33 O 0.7428(3) 0.8718(3) 0.2373(3) 0.0595(19) Uani 1 1 d . . . 
O34 O 0.7815(3) 0.8841(3) 0.3179(3) 0.0592(19) Uani 1 1 d . . . 
O35 O 0.6375(3) 0.8122(3) 0.2663(3) 0.060(2) Uani 1 1 d . . . 
O36 O 0.6801(3) 0.7990(3) 0.3335(3) 0.059(2) Uani 1 1 d . . . 
O37 O 0.7973(3) 0.8505(3) 0.3976(2) 0.0569(19) Uani 1 1 d . . . 
O38 O 0.8993(3) 0.8751(3) 0.4163(3) 0.067(2) Uani 1 1 d . . . 
O39 O 0.7439(3) 0.7405(3) 0.3371(3) 0.060(2) Uani 1 1 d . . . 
O40 O 0.8384(4) 0.7587(3) 0.3810(3) 0.062(2) Uani 1 1 d . . . 
O41 O 0.9680(3) 0.8763(3) 0.3472(3) 0.061(2) Uani 1 1 d . . . 
O42 O 1.0231(3) 0.8379(3) 0.3154(3) 0.071(2) Uani 1 1 d . . . 
O43 O 0.9651(3) 0.8185(4) 0.4146(3) 0.076(2) Uani 1 1 d . . . 
O44 O 1.0095(4) 0.7716(4) 0.3764(4) 0.097(3) Uani 1 1 d . . . 
O45 O 1.0582(4) 0.7566(4) 0.3006(3) 0.084(3) Uani 1 1 d . . . 
O46 O 1.0359(4) 0.6966(4) 0.2258(3) 0.088(3) Uani 1 1 d . . . 
O47 O 0.9394(4) 0.6777(4) 0.2961(4) 0.083(2) Uani 1 1 d . . . 
O48 O 0.9098(4) 0.6292(3) 0.2159(4) 0.083(3) Uani 1 1 d . . . 
O49 O 1.0067(4) 0.7375(4) 0.1560(3) 0.088(3) Uani 1 1 d . . . 
O50 O 0.9463(4) 0.7282(3) 0.0841(3) 0.067(2) Uani 1 1 d . . . 
O51 O 0.9579(4) 0.6217(4) 0.1366(4) 0.101(3) Uani 1 1 d . . . 
O52 O 0.9065(4) 0.6134(4) 0.0606(3) 0.081(3) Uani 1 1 d . . . 
O53 O 0.8492(4) 0.6500(4) -0.0013(3) 0.080(3) Uani 1 1 d . . . 
O54 O 0.7840(4) 0.6837(4) -0.0232(3) 0.074(2) Uani 1 1 d . . . 
O55 O 0.7857(4) 0.5905(3) 0.0572(3) 0.075(2) Uani 1 1 d . . . 
O56 O 0.7131(3) 0.6075(3) 0.0188(3) 0.065(2) Uani 1 1 d . . . 
O57 O 0.7742(3) 0.7689(3) 0.0416(3) 0.064(2) Uani 1 1 d . . . 
O58 O 0.6954(4) 0.7788(3) 0.0652(3) 0.066(2) Uani 1 1 d . . . 
O59 O 0.6677(3) 0.6684(3) -0.0163(2) 0.060(2) Uani 1 1 d . . . 
O60 O 0.5991(3) 0.6679(3) 0.0272(3) 0.066(2) Uani 1 1 d . . . 
O61 O 0.5911(3) 0.7476(4) 0.0965(3) 0.073(2) Uani 1 1 d . . . 
O62 O 0.6248(4) 0.8145(3) 0.1714(3) 0.068(2) Uani 1 1 d . . . 
O63 O 0.6080(3) 0.6641(3) 0.1228(3) 0.061(2) Uani 1 1 d . . . 
O64 O 0.6052(3) 0.7174(3) 0.1936(3) 0.0556(19) Uani 1 1 d . . . 
C1 C 0.7227(6) 0.2659(6) 0.4604(5) 0.076(4) Uani 1 1 d D . . 
C2 C 0.7512(7) 0.2553(7) 0.5071(6) 0.137(7) Uani 1 1 d D . . 
C3 C 0.7543(9) 0.2025(7) 0.4903(7) 0.189(10) Uani 1 1 d D . . 
H3A H 0.7125 0.1713 0.4777 0.284 Uiso 1 1 calc R . . 
H3B H 0.7775 0.1985 0.5181 0.284 Uiso 1 1 calc R . . 
H3C H 0.7749 0.2032 0.4642 0.284 Uiso 1 1 calc R . . 
C4 C 0.7120(10) 0.2535(12) 0.5418(7) 0.34(2) Uani 1 1 d D . . 
H4A H 0.6772 0.2162 0.5319 0.506 Uiso 1 1 calc R . . 
H4B H 0.6965 0.2798 0.5408 0.506 Uiso 1 1 calc R . . 
H4C H 0.7368 0.2632 0.5752 0.506 Uiso 1 1 calc R . . 
C5 C 0.8163(8) 0.3037(8) 0.5312(7) 0.252(15) Uani 1 1 d D . . 
H5A H 0.8162 0.3380 0.5301 0.378 Uiso 1 1 calc R . . 
H5B H 0.8444 0.2978 0.5134 0.378 Uiso 1 1 calc R . . 
H5C H 0.8300 0.3065 0.5654 0.378 Uiso 1 1 calc R . . 
C6 C 0.8130(6) 0.3897(6) 0.4322(6) 0.085(4) Uani 1 1 d . . . 
C7 C 0.8769(7) 0.4408(7) 0.4527(8) 0.221(16) Uani 1 1 d D . . 
C8 C 0.8864(9) 0.4730(9) 0.5059(8) 0.230(14) Uani 1 1 d D . . 
H8A H 0.8533 0.4827 0.5075 0.345 Uiso 1 1 calc R . . 
H8B H 0.9262 0.5067 0.5176 0.345 Uiso 1 1 calc R . . 
H8C H 0.8859 0.4503 0.5267 0.345 Uiso 1 1 calc R . . 
C9 C 0.8804(11) 0.4773(11) 0.4213(10) 0.32(2) Uani 1 1 d D . . 
H9A H 0.8863 0.4615 0.3900 0.480 Uiso 1 1 calc R . . 
H9B H 0.9151 0.5142 0.4385 0.480 Uiso 1 1 calc R . . 
H9C H 0.8421 0.4795 0.4149 0.480 Uiso 1 1 calc R . . 
C10 C 0.9253(8) 0.4218(10) 0.4497(13) 0.41(3) Uani 1 1 d D . . 
H10A H 0.9162 0.3916 0.4633 0.609 Uiso 1 1 calc R . . 
H10B H 0.9661 0.4526 0.4686 0.609 Uiso 1 1 calc R . . 
H10C H 0.9246 0.4090 0.4153 0.609 Uiso 1 1 calc R . . 
C11 C 0.6421(8) 0.3882(7) 0.5212(5) 0.093(5) Uani 1 1 d . . . 
C12 C 0.6645(8) 0.4201(8) 0.5776(6) 0.149(9) Uani 1 1 d D . . 
C13 C 0.7339(8) 0.4501(12) 0.5939(8) 0.29(2) Uani 1 1 d D . . 
H13A H 0.7484 0.4711 0.6291 0.440 Uiso 1 1 calc R . . 
H13B H 0.7492 0.4754 0.5754 0.440 Uiso 1 1 calc R . . 
H13C H 0.7493 0.4234 0.5878 0.440 Uiso 1 1 calc R . . 
C14 C 0.6397(13) 0.3779(9) 0.6034(7) 0.268(19) Uani 1 1 d D . . 
H14A H 0.5948 0.3563 0.5901 0.402 Uiso 1 1 calc R . . 
H14B H 0.6504 0.3969 0.6387 0.402 Uiso 1 1 calc R . . 
H14C H 0.6579 0.3532 0.5980 0.402 Uiso 1 1 calc R . . 
C15 C 0.6384(11) 0.4590(9) 0.5874(6) 0.214(12) Uani 1 1 d D . . 
H15A H 0.6583 0.4889 0.5744 0.321 Uiso 1 1 calc R . . 
H15B H 0.6458 0.4743 0.6229 0.321 Uiso 1 1 calc R . . 
H15C H 0.5940 0.4391 0.5713 0.321 Uiso 1 1 calc R . . 
C16 C 0.6294(8) 0.4132(6) 0.4021(5) 0.074(4) Uani 1 1 d . . . 
C17 C 0.6482(8) 0.4685(6) 0.3944(6) 0.121(6) Uani 1 1 d D . . 
C18 C 0.5924(9) 0.4675(9) 0.3649(9) 0.226(14) Uani 1 1 d D . . 
H18A H 0.5704 0.4338 0.3364 0.339 Uiso 1 1 calc R . . 
H18B H 0.6054 0.4997 0.3538 0.339 Uiso 1 1 calc R . . 
H18C H 0.5650 0.4685 0.3855 0.339 Uiso 1 1 calc R . . 
C19 C 0.6995(8) 0.4829(6) 0.3697(7) 0.150(7) Uani 1 1 d D . . 
H19A H 0.7379 0.4920 0.3929 0.225 Uiso 1 1 calc R . . 
H19B H 0.7047 0.5147 0.3593 0.225 Uiso 1 1 calc R . . 
H19C H 0.6889 0.4513 0.3410 0.225 Uiso 1 1 calc R . . 
C20 C 0.6715(11) 0.5109(6) 0.4452(7) 0.216(13) Uani 1 1 d D . . 
H20A H 0.7098 0.5430 0.4477 0.324 Uiso 1 1 calc R . . 
H20B H 0.6793 0.4947 0.4700 0.324 Uiso 1 1 calc R . . 
H20C H 0.6405 0.5224 0.4507 0.324 Uiso 1 1 calc R . . 
C21 C 0.4283(8) 0.2287(5) 0.4395(5) 0.065(3) Uani 1 1 d . . . 
C22 C 0.3997(7) 0.1986(7) 0.4760(6) 0.106(5) Uani 1 1 d D . . 
C23 C 0.4488(7) 0.1934(7) 0.5091(5) 0.129(6) Uani 1 1 d D . . 
H23A H 0.4622 0.1700 0.4892 0.194 Uiso 1 1 calc R . . 
H23B H 0.4316 0.1768 0.5330 0.194 Uiso 1 1 calc R . . 
H23C H 0.4841 0.2300 0.5266 0.194 Uiso 1 1 calc R . . 
C24 C 0.3419(8) 0.1443(7) 0.4482(6) 0.156(8) Uani 1 1 d D . . 
H24A H 0.3115 0.1511 0.4296 0.235 Uiso 1 1 calc R . . 
H24B H 0.3250 0.1267 0.4716 0.235 Uiso 1 1 calc R . . 
H24C H 0.3521 0.1201 0.4255 0.235 Uiso 1 1 calc R . . 
C25 C 0.3810(10) 0.2373(9) 0.5069(7) 0.205(11) Uani 1 1 d D . . 
H25A H 0.4179 0.2694 0.5305 0.308 Uiso 1 1 calc R . . 
H25B H 0.3537 0.2177 0.5247 0.308 Uiso 1 1 calc R . . 
H25C H 0.3594 0.2494 0.4854 0.308 Uiso 1 1 calc R . . 
C26 C 0.4264(8) 0.3485(6) 0.4200(8) 0.094(5) Uani 1 1 d . . . 
C27 C 0.4014(7) 0.3885(7) 0.4432(8) 0.146(8) Uani 1 1 d D . . 
C28 C 0.3326(8) 0.3574(9) 0.4319(13) 0.35(3) Uani 1 1 d D . . 
H28A H 0.3187 0.3781 0.4543 0.520 Uiso 1 1 calc R . . 
H28B H 0.3205 0.3213 0.4360 0.520 Uiso 1 1 calc R . . 
H28C H 0.3138 0.3523 0.3979 0.520 Uiso 1 1 calc R . . 
C29 C 0.4201(17) 0.4312(13) 0.4179(13) 0.38(3) Uani 1 1 d D . . 
H29A H 0.4209 0.4646 0.4378 0.570 Uiso 1 1 calc R . . 
H29B H 0.3905 0.4167 0.3855 0.570 Uiso 1 1 calc R . . 
H29C H 0.4612 0.4401 0.4140 0.570 Uiso 1 1 calc R . . 
C30 C 0.4295(13) 0.4122(12) 0.4981(8) 0.33(2) Uani 1 1 d D . . 
H30A H 0.4596 0.4512 0.5072 0.488 Uiso 1 1 calc R . . 
H30B H 0.4502 0.3922 0.5084 0.488 Uiso 1 1 calc R . . 
H30C H 0.3971 0.4086 0.5144 0.488 Uiso 1 1 calc R . . 
C31 C 0.2568(6) 0.1606(7) 0.2985(6) 0.080(4) Uani 1 1 d . . . 
C32 C 0.1925(6) 0.1496(6) 0.3051(6) 0.099(5) Uani 1 1 d D . . 
C33 C 0.1795(8) 0.1952(8) 0.2997(11) 0.244(16) Uani 1 1 d D . . 
H33A H 0.1965 0.2084 0.2743 0.367 Uiso 1 1 calc R . . 
H33B H 0.1985 0.2255 0.3311 0.367 Uiso 1 1 calc R . . 
H33C H 0.1349 0.1815 0.2904 0.367 Uiso 1 1 calc R . . 
C34 C 0.1925(8) 0.1461(13) 0.3563(7) 0.271(18) Uani 1 1 d D . . 
H34A H 0.1728 0.1073 0.3544 0.406 Uiso 1 1 calc R . . 
H34B H 0.1697 0.1637 0.3702 0.406 Uiso 1 1 calc R . . 
H34C H 0.2350 0.1649 0.3772 0.406 Uiso 1 1 calc R . . 
C35 C 0.1426(7) 0.0938(7) 0.2694(9) 0.240(15) Uani 1 1 d D . . 
H35A H 0.1563 0.0662 0.2694 0.360 Uiso 1 1 calc R . . 
H35B H 0.1348 0.0962 0.2363 0.360 Uiso 1 1 calc R . . 
H35C H 0.1047 0.0832 0.2795 0.360 Uiso 1 1 calc R . . 
C36 C 0.3622(6) 0.2406(7) 0.2376(6) 0.066(3) Uani 1 1 d . . . 
C37 C 0.3548(7) 0.2730(6) 0.2047(5) 0.091(4) Uani 1 1 d D . . 
C38 C 0.3004(11) 0.2799(12) 0.2133(9) 0.278(18) Uani 1 1 d D . . 
H38A H 0.2632 0.2516 0.1871 0.418 Uiso 1 1 calc R . . 
H38B H 0.3072 0.3165 0.2132 0.418 Uiso 1 1 calc R . . 
H38C H 0.2953 0.2760 0.2451 0.418 Uiso 1 1 calc R . . 
C39 C 0.3449(12) 0.2428(8) 0.1520(6) 0.231(14) Uani 1 1 d D . . 
H39A H 0.3745 0.2288 0.1499 0.346 Uiso 1 1 calc R . . 
H39B H 0.3507 0.2680 0.1329 0.346 Uiso 1 1 calc R . . 
H39C H 0.3029 0.2119 0.1386 0.346 Uiso 1 1 calc R . . 
C40 C 0.4097(10) 0.3303(7) 0.2208(8) 0.260(17) Uani 1 1 d D . . 
H40A H 0.3967 0.3579 0.2326 0.391 Uiso 1 1 calc R . . 
H40B H 0.4260 0.3362 0.1929 0.391 Uiso 1 1 calc R . . 
H40C H 0.4418 0.3338 0.2473 0.391 Uiso 1 1 calc R . . 
C41 C 0.3280(5) 0.0210(6) 0.2474(5) 0.066(4) Uani 1 1 d . . . 
C42 C 0.2996(5) -0.0286(5) 0.2671(5) 0.086(4) Uani 1 1 d D . . 
C43 C 0.2922(10) -0.0102(7) 0.3175(6) 0.183(10) Uani 1 1 d D . . 
H43A H 0.3324 0.0174 0.3404 0.275 Uiso 1 1 calc R . . 
H43B H 0.2748 -0.0420 0.3289 0.275 Uiso 1 1 calc R . . 
H43C H 0.2644 0.0059 0.3160 0.275 Uiso 1 1 calc R . . 
C44 C 0.3378(9) -0.0574(8) 0.2707(8) 0.196(10) Uani 1 1 d D . . 
H44A H 0.3211 -0.0901 0.2415 0.294 Uiso 1 1 calc R . . 
H44B H 0.3368 -0.0685 0.3001 0.294 Uiso 1 1 calc R . . 
H44C H 0.3804 -0.0323 0.2729 0.294 Uiso 1 1 calc R . . 
C45 C 0.2366(7) -0.0672(7) 0.2300(7) 0.232(14) Uani 1 1 d D . . 
H45A H 0.2134 -0.0471 0.2270 0.348 Uiso 1 1 calc R . . 
H45B H 0.2140 -0.0980 0.2412 0.348 Uiso 1 1 calc R . . 
H45C H 0.2419 -0.0814 0.1980 0.348 Uiso 1 1 calc R . . 
C46 C 0.2641(7) 0.0443(6) 0.1388(6) 0.080(4) Uani 1 1 d . . . 
C47 C 0.2050(6) 0.0169(6) 0.0941(6) 0.112(6) Uani 1 1 d D . . 
C48 C 0.2168(14) -0.009(2) 0.0483(9) 0.55(5) Uani 1 1 d D . . 
H48A H 0.2398 -0.0282 0.0560 0.828 Uiso 1 1 calc R . . 
H48B H 0.2408 0.0196 0.0354 0.828 Uiso 1 1 calc R . . 
H48C H 0.1774 -0.0355 0.0236 0.828 Uiso 1 1 calc R . . 
C49 C 0.1845(11) 0.0569(8) 0.0867(10) 0.37(3) Uani 1 1 d D . . 
H49A H 0.1739 0.0523 0.0516 0.557 Uiso 1 1 calc R . . 
H49B H 0.2177 0.0944 0.1049 0.557 Uiso 1 1 calc R . . 
H49C H 0.1482 0.0506 0.0986 0.557 Uiso 1 1 calc R . . 
C50 C 0.1573(9) -0.0259(11) 0.1077(10) 0.42(3) Uani 1 1 d D . . 
H50A H 0.1715 -0.0201 0.1427 0.624 Uiso 1 1 calc R . . 
H50B H 0.1498 -0.0624 0.0883 0.624 Uiso 1 1 calc R . . 
H50C H 0.1191 -0.0235 0.1010 0.624 Uiso 1 1 calc R . . 
C51 C 0.4175(7) -0.0288(6) 0.1119(5) 0.072(4) Uani 1 1 d . . . 
C52 C 0.3871(7) -0.0885(6) 0.0759(5) 0.099(5) Uani 1 1 d D . . 
C53 C 0.3280(10) -0.1021(9) 0.0412(8) 0.277(18) Uani 1 1 d D . . 
H53A H 0.3100 -0.0805 0.0571 0.416 Uiso 1 1 calc R . . 
H53B H 0.2993 -0.1415 0.0322 0.416 Uiso 1 1 calc R . . 
H53C H 0.3361 -0.0933 0.0116 0.416 Uiso 1 1 calc R . . 
C54 C 0.3757(16) -0.1253(8) 0.1074(8) 0.33(2) Uani 1 1 d D . . 
H54A H 0.3863 -0.1543 0.0947 0.489 Uiso 1 1 calc R . . 
H54B H 0.3321 -0.1421 0.1067 0.489 Uiso 1 1 calc R . . 
H54C H 0.4012 -0.1034 0.1413 0.489 Uiso 1 1 calc R . . 
C55 C 0.4324(9) -0.0948(10) 0.0504(10) 0.34(3) Uani 1 1 d D . . 
H55A H 0.4697 -0.0861 0.0749 0.508 Uiso 1 1 calc R . . 
H55B H 0.4431 -0.0695 0.0314 0.508 Uiso 1 1 calc R . . 
H55C H 0.4143 -0.1328 0.0284 0.508 Uiso 1 1 calc R . . 
C56 C 0.4731(6) 0.1171(5) 0.1143(4) 0.058(3) Uani 1 1 d . . . 
C57 C 0.4755(5) 0.1451(5) 0.0746(4) 0.072(4) Uani 1 1 d D . . 
C58 C 0.4393(10) 0.0990(6) 0.0261(5) 0.214(13) Uani 1 1 d D . . 
H58A H 0.4467 0.0678 0.0264 0.321 Uiso 1 1 calc R . . 
H58B H 0.4524 0.1120 -0.0007 0.321 Uiso 1 1 calc R . . 
H58C H 0.3952 0.0872 0.0210 0.321 Uiso 1 1 calc R . . 
C59 C 0.5400(7) 0.1784(8) 0.0729(7) 0.175(9) Uani 1 1 d D . . 
H59A H 0.5633 0.2092 0.1038 0.262 Uiso 1 1 calc R . . 
H59B H 0.5390 0.1927 0.0455 0.262 Uiso 1 1 calc R . . 
H59C H 0.5598 0.1551 0.0684 0.262 Uiso 1 1 calc R . . 
C60 C 0.4474(10) 0.1826(8) 0.0846(7) 0.180(10) Uani 1 1 d D . . 
H60A H 0.4046 0.1611 0.0845 0.270 Uiso 1 1 calc R . . 
H60B H 0.4486 0.1999 0.0591 0.270 Uiso 1 1 calc R . . 
H60C H 0.4709 0.2111 0.1168 0.270 Uiso 1 1 calc R . . 
C61 C 0.5845(6) 0.0390(5) 0.2559(5) 0.059(3) Uani 1 1 d . . . 
C62 C 0.5792(7) -0.0100(6) 0.2736(5) 0.115(6) Uani 1 1 d D . . 
C63 C 0.5166(7) -0.0582(7) 0.2516(6) 0.169(9) Uani 1 1 d D . . 
H63A H 0.4867 -0.0489 0.2639 0.254 Uiso 1 1 calc R . . 
H63B H 0.5160 -0.0895 0.2606 0.254 Uiso 1 1 calc R . . 
H63C H 0.5059 -0.0678 0.2157 0.254 Uiso 1 1 calc R . . 
C64 C 0.6052(9) 0.0047(6) 0.3284(5) 0.152(8) Uani 1 1 d D . . 
H64A H 0.6473 0.0354 0.3394 0.227 Uiso 1 1 calc R . . 
H64B H 0.6056 -0.0273 0.3355 0.227 Uiso 1 1 calc R . . 
H64C H 0.5796 0.0157 0.3459 0.227 Uiso 1 1 calc R . . 
C65 C 0.6227(9) -0.0283(9) 0.2491(8) 0.223(13) Uani 1 1 d D . . 
H65A H 0.6122 -0.0331 0.2140 0.334 Uiso 1 1 calc R . . 
H65B H 0.6171 -0.0632 0.2533 0.334 Uiso 1 1 calc R . . 
H65C H 0.6657 0.0001 0.2648 0.334 Uiso 1 1 calc R . . 
C66 C 0.6546(7) 0.0805(5) 0.1606(5) 0.070(3) Uani 1 1 d . . . 
C67 C 0.6902(6) 0.0638(6) 0.1260(5) 0.102(5) Uani 1 1 d D . . 
C68 C 0.7393(11) 0.0556(12) 0.1545(6) 0.252(16) Uani 1 1 d D . . 
H68A H 0.7773 0.0909 0.1691 0.378 Uiso 1 1 calc R . . 
H68B H 0.7471 0.0291 0.1324 0.378 Uiso 1 1 calc R . . 
H68C H 0.7254 0.0416 0.1806 0.378 Uiso 1 1 calc R . . 
C69 C 0.7192(12) 0.1126(9) 0.1075(9) 0.270(17) Uani 1 1 d D . . 
H69A H 0.7211 0.0992 0.0740 0.405 Uiso 1 1 calc R . . 
H69B H 0.7609 0.1384 0.1290 0.405 Uiso 1 1 calc R . . 
H69C H 0.6941 0.1314 0.1076 0.405 Uiso 1 1 calc R . . 
C70 C 0.6459(8) 0.0143(8) 0.0827(7) 0.217(13) Uani 1 1 d D . . 
H70A H 0.6305 -0.0184 0.0930 0.326 Uiso 1 1 calc R . . 
H70B H 0.6668 0.0093 0.0576 0.326 Uiso 1 1 calc R . . 
H70C H 0.6113 0.0195 0.0691 0.326 Uiso 1 1 calc R . . 
C71 C 0.8015(6) 0.2060(7) 0.3332(5) 0.079(4) Uani 1 1 d . . . 
C72 C 0.8610(6) 0.2012(8) 0.3443(6) 0.163(10) Uani 1 1 d D . . 
C73 C 0.8816(12) 0.2003(19) 0.2983(8) 0.56(5) Uani 1 1 d D . . 
H73A H 0.8483 0.1702 0.2703 0.842 Uiso 1 1 calc R . . 
H73B H 0.9179 0.1947 0.3021 0.842 Uiso 1 1 calc R . . 
H73C H 0.8920 0.2354 0.2926 0.842 Uiso 1 1 calc R . . 
C74 C 0.8459(10) 0.1475(7) 0.3525(14) 0.51(5) Uani 1 1 d D . . 
H74A H 0.8773 0.1368 0.3460 0.758 Uiso 1 1 calc R . . 
H74B H 0.8055 0.1191 0.3303 0.758 Uiso 1 1 calc R . . 
H74C H 0.8451 0.1513 0.3866 0.758 Uiso 1 1 calc R . . 
C75 C 0.9099(7) 0.2471(7) 0.3887(6) 0.158(8) Uani 1 1 d D . . 
H75A H 0.9211 0.2824 0.3832 0.238 Uiso 1 1 calc R . . 
H75B H 0.9463 0.2418 0.3943 0.238 Uiso 1 1 calc R . . 
H75C H 0.8941 0.2469 0.4175 0.238 Uiso 1 1 calc R . . 
C76 C 0.7401(6) 0.2694(7) 0.2590(6) 0.070(4) Uani 1 1 d . . . 
C77 C 0.7592(7) 0.2991(6) 0.2196(5) 0.112(5) Uani 1 1 d D . . 
C78 C 0.8121(9) 0.2913(9) 0.2069(9) 0.219(12) Uani 1 1 d D . . 
H78A H 0.8394 0.2943 0.2365 0.329 Uiso 1 1 calc R . . 
H78B H 0.8353 0.3198 0.1934 0.329 Uiso 1 1 calc R . . 
H78C H 0.7959 0.2549 0.1824 0.329 Uiso 1 1 calc R . . 
C79 C 0.7796(10) 0.3604(6) 0.2413(6) 0.184(10) Uani 1 1 d D . . 
H79A H 0.7447 0.3652 0.2482 0.277 Uiso 1 1 calc R . . 
H79B H 0.7942 0.3789 0.2177 0.277 Uiso 1 1 calc R . . 
H79C H 0.8129 0.3766 0.2718 0.277 Uiso 1 1 calc R . . 
C80 C 0.7048(9) 0.2719(8) 0.1737(6) 0.208(12) Uani 1 1 d D . . 
H80A H 0.6947 0.2333 0.1589 0.312 Uiso 1 1 calc R . . 
H80B H 0.7157 0.2914 0.1500 0.312 Uiso 1 1 calc R . . 
H80C H 0.6692 0.2734 0.1825 0.312 Uiso 1 1 calc R . . 
C81 C 0.7738(5) 0.9022(5) 0.2820(5) 0.058(3) Uani 1 1 d . . . 
C82 C 0.8028(6) 0.9664(5) 0.2960(5) 0.091(4) Uani 1 1 d D . . 
C83 C 0.7979(8) 0.9814(6) 0.2496(5) 0.141(7) Uani 1 1 d D . . 
H83A H 0.8203 0.9686 0.2296 0.212 Uiso 1 1 calc R . . 
H83B H 0.8157 1.0215 0.2583 0.212 Uiso 1 1 calc R . . 
H83C H 0.7545 0.9638 0.2309 0.212 Uiso 1 1 calc R . . 
C84 C 0.8691(7) 0.9926(6) 0.3254(6) 0.148(7) Uani 1 1 d D . . 
H84A H 0.8715 0.9803 0.3541 0.223 Uiso 1 1 calc R . . 
H84B H 0.8866 1.0328 0.3364 0.223 Uiso 1 1 calc R . . 
H84C H 0.8923 0.9817 0.3049 0.223 Uiso 1 1 calc R . . 
C85 C 0.7675(9) 0.9834(7) 0.3284(8) 0.210(13) Uani 1 1 d D . . 
H85A H 0.7325 0.9833 0.3079 0.314 Uiso 1 1 calc R . . 
H85B H 0.7947 1.0206 0.3519 0.314 Uiso 1 1 calc R . . 
H85C H 0.7524 0.9575 0.3463 0.314 Uiso 1 1 calc R . . 
C86 C 0.6381(6) 0.8039(4) 0.3076(5) 0.058(3) Uani 1 1 d . . . 
C87 C 0.5827(5) 0.8011(5) 0.3283(4) 0.068(3) Uani 1 1 d D . . 
C88 C 0.6084(6) 0.8543(5) 0.3712(4) 0.093(4) Uani 1 1 d D . . 
H88A H 0.6450 0.8593 0.3939 0.139 Uiso 1 1 calc R . . 
H88B H 0.5772 0.8524 0.3885 0.139 Uiso 1 1 calc R . . 
H88C H 0.6196 0.8855 0.3589 0.139 Uiso 1 1 calc R . . 
C89 C 0.5605(6) 0.7516(5) 0.3464(5) 0.095(4) Uani 1 1 d D . . 
H89A H 0.5468 0.7179 0.3189 0.143 Uiso 1 1 calc R . . 
H89B H 0.5261 0.7490 0.3599 0.143 Uiso 1 1 calc R . . 
H89C H 0.5943 0.7562 0.3720 0.143 Uiso 1 1 calc R . . 
C90 C 0.5299(5) 0.7940(7) 0.2882(4) 0.121(6) Uani 1 1 d D . . 
H90A H 0.5445 0.8254 0.2761 0.182 Uiso 1 1 calc R . . 
H90B H 0.4958 0.7921 0.3018 0.182 Uiso 1 1 calc R . . 
H90C H 0.5158 0.7599 0.2610 0.182 Uiso 1 1 calc R . . 
C91 C 0.8514(6) 0.8774(5) 0.4263(5) 0.070(4) Uani 1 1 d . . . 
C92 C 0.8637(5) 0.9170(5) 0.4770(4) 0.076(4) Uani 1 1 d D . . 
C93 C 0.8049(7) 0.9086(9) 0.4887(7) 0.253(17) Uani 1 1 d D . . 
H93A H 0.7799 0.9145 0.4637 0.379 Uiso 1 1 calc R . . 
H93B H 0.8140 0.9349 0.5210 0.379 Uiso 1 1 calc R . . 
H93C H 0.7822 0.8709 0.4892 0.379 Uiso 1 1 calc R . . 
C94 C 0.9013(11) 0.9751(6) 0.4774(7) 0.223(13) Uani 1 1 d D . . 
H94A H 0.9329 0.9766 0.4606 0.335 Uiso 1 1 calc R . . 
H94B H 0.9212 0.9999 0.5115 0.335 Uiso 1 1 calc R . . 
H94C H 0.8744 0.9864 0.4605 0.335 Uiso 1 1 calc R . . 
C95 C 0.9036(10) 0.9081(9) 0.5154(5) 0.218(13) Uani 1 1 d D . . 
H95A H 0.8807 0.8710 0.5170 0.326 Uiso 1 1 calc R . . 
H95B H 0.9147 0.9355 0.5475 0.326 Uiso 1 1 calc R . . 
H95C H 0.9411 0.9122 0.5063 0.326 Uiso 1 1 calc R . . 
C96 C 0.7793(7) 0.7318(5) 0.3668(4) 0.060(3) Uani 1 1 d . . . 
C97 C 0.7481(5) 0.6854(5) 0.3894(5) 0.081(4) Uani 1 1 d D . . 
C98 C 0.7451(12) 0.7148(8) 0.4383(7) 0.253(16) Uani 1 1 d D . . 
H98A H 0.7849 0.7477 0.4557 0.380 Uiso 1 1 calc R . . 
H98B H 0.7355 0.6902 0.4579 0.380 Uiso 1 1 calc R . . 
H98C H 0.7129 0.7257 0.4330 0.380 Uiso 1 1 calc R . . 
C99 C 0.7865(8) 0.6572(8) 0.3962(9) 0.239(15) Uani 1 1 d D . . 
H99A H 0.7837 0.6345 0.3641 0.358 Uiso 1 1 calc R . . 
H99B H 0.7712 0.6337 0.4162 0.358 Uiso 1 1 calc R . . 
H99C H 0.8295 0.6849 0.4128 0.358 Uiso 1 1 calc R . . 
C100 C 0.6851(7) 0.6428(8) 0.3560(8) 0.249(16) Uani 1 1 d D . . 
H10D H 0.6738 0.6559 0.3297 0.373 Uiso 1 1 calc R . . 
H10E H 0.6550 0.6365 0.3749 0.373 Uiso 1 1 calc R . . 
H10F H 0.6856 0.6082 0.3416 0.373 Uiso 1 1 calc R . . 
C101 C 1.0119(6) 0.8777(5) 0.3305(4) 0.059(3) Uani 1 1 d . . . 
C102 C 1.0615(5) 0.9350(5) 0.3297(4) 0.075(4) Uani 1 1 d D . . 
C103 C 1.0375(7) 0.9761(6) 0.3365(6) 0.127(6) Uani 1 1 d D . . 
H10G H 1.0036 0.9648 0.3076 0.191 Uiso 1 1 calc R . . 
H10H H 1.0707 1.0126 0.3406 0.191 Uiso 1 1 calc R . . 
H10I H 1.0226 0.9776 0.3658 0.191 Uiso 1 1 calc R . . 
C104 C 1.0775(7) 0.9278(6) 0.2809(5) 0.121(6) Uani 1 1 d D . . 
H10J H 1.0884 0.8980 0.2744 0.182 Uiso 1 1 calc R . . 
H10K H 1.1126 0.9622 0.2826 0.182 Uiso 1 1 calc R . . 
H10L H 1.0420 0.9187 0.2543 0.182 Uiso 1 1 calc R . . 
C105 C 1.1190(6) 0.9541(6) 0.3713(5) 0.135(7) Uani 1 1 d D . . 
H10M H 1.1089 0.9583 0.4027 0.202 Uiso 1 1 calc R . . 
H10N H 1.1514 0.9895 0.3721 0.202 Uiso 1 1 calc R . . 
H10O H 1.1335 0.9267 0.3657 0.202 Uiso 1 1 calc R . . 
C106 C 1.0011(6) 0.7974(6) 0.4141(5) 0.077(4) Uani 1 1 d . . . 
C107 C 1.0382(7) 0.8034(8) 0.4649(5) 0.116(6) Uani 1 1 d D . . 
C108 C 1.0909(14) 0.8620(11) 0.4850(11) 0.48(4) Uani 1 1 d D . . 
H10P H 1.1281 0.8624 0.4777 0.727 Uiso 1 1 calc R . . 
H10Q H 1.0986 0.8762 0.5207 0.727 Uiso 1 1 calc R . . 
H10R H 1.0801 0.8853 0.4697 0.727 Uiso 1 1 calc R . . 
C109 C 1.0663(16) 0.7656(15) 0.4612(7) 0.42(4) Uani 1 1 d D . . 
H10S H 1.0670 0.7524 0.4272 0.632 Uiso 1 1 calc R . . 
H10T H 1.0417 0.7342 0.4709 0.632 Uiso 1 1 calc R . . 
H10U H 1.1084 0.7857 0.4830 0.632 Uiso 1 1 calc R . . 
C110 C 0.9980(12) 0.7939(17) 0.4978(9) 0.36(3) Uani 1 1 d D . . 
H11A H 0.9736 0.7542 0.4913 0.541 Uiso 1 1 calc R . . 
H11B H 0.9704 0.8095 0.4920 0.541 Uiso 1 1 calc R . . 
H11C H 1.0234 0.8116 0.5321 0.541 Uiso 1 1 calc R . . 
C111 C 1.0716(5) 0.7293(6) 0.2675(6) 0.064(3) Uani 1 1 d . . . 
C112 C 1.1387(6) 0.7384(6) 0.2810(5) 0.090(4) Uani 1 1 d D . . 
C113 C 1.1543(7) 0.7331(10) 0.3306(6) 0.186(11) Uani 1 1 d D . . 
H11D H 1.1509 0.7609 0.3553 0.279 Uiso 1 1 calc R . . 
H11E H 1.1965 0.7387 0.3389 0.279 Uiso 1 1 calc R . . 
H11F H 1.1257 0.6963 0.3301 0.279 Uiso 1 1 calc R . . 
C114 C 1.1810(7) 0.7943(8) 0.2785(9) 0.213(13) Uani 1 1 d D . . 
H11G H 1.1710 0.7943 0.2447 0.320 Uiso 1 1 calc R . . 
H11H H 1.2239 0.8019 0.2887 0.320 Uiso 1 1 calc R . . 
H11I H 1.1755 0.8227 0.3003 0.320 Uiso 1 1 calc R . . 
C115 C 1.1467(8) 0.6968(9) 0.2428(7) 0.209(12) Uani 1 1 d D . . 
H11J H 1.1191 0.6594 0.2417 0.314 Uiso 1 1 calc R . . 
H11K H 1.1895 0.7037 0.2518 0.314 Uiso 1 1 calc R . . 
H11L H 1.1368 0.7005 0.2105 0.314 Uiso 1 1 calc R . . 
C116 C 0.9142(5) 0.6314(6) 0.2598(7) 0.063(3) Uani 1 1 d . . . 
C117 C 0.8892(7) 0.5782(6) 0.2738(7) 0.115(5) Uani 1 1 d D . . 
C118 C 0.9450(9) 0.5722(11) 0.2914(13) 0.35(3) Uani 1 1 d D . . 
H11M H 0.9778 0.5927 0.2780 0.529 Uiso 1 1 calc R . . 
H11N H 0.9343 0.5332 0.2804 0.529 Uiso 1 1 calc R . . 
H11O H 0.9593 0.5868 0.3274 0.529 Uiso 1 1 calc R . . 
C119 C 0.8449(13) 0.5299(7) 0.2282(8) 0.288(18) Uani 1 1 d D . . 
H11P H 0.8398 0.4955 0.2333 0.432 Uiso 1 1 calc R . . 
H11Q H 0.8614 0.5338 0.2001 0.432 Uiso 1 1 calc R . . 
H11R H 0.8049 0.5292 0.2218 0.432 Uiso 1 1 calc R . . 
C120 C 0.8523(11) 0.5790(9) 0.3105(9) 0.231(14) Uani 1 1 d D . . 
H12A H 0.8394 0.6072 0.3107 0.346 Uiso 1 1 calc R . . 
H12B H 0.8778 0.5876 0.3433 0.346 Uiso 1 1 calc R . . 
H12C H 0.8159 0.5429 0.3011 0.346 Uiso 1 1 calc R . . 
C121 C 0.9974(5) 0.7486(5) 0.1171(6) 0.068(4) Uani 1 1 d . . . 
C122 C 1.0555(7) 0.7913(6) 0.1071(5) 0.101(5) Uani 1 1 d D . . 
C123 C 1.0996(10) 0.7680(10) 0.1032(10) 0.266(18) Uani 1 1 d D . . 
H12D H 1.0960 0.7455 0.1247 0.399 Uiso 1 1 calc R . . 
H12E H 1.1419 0.7982 0.1131 0.399 Uiso 1 1 calc R . . 
H12F H 1.0896 0.7451 0.0691 0.399 Uiso 1 1 calc R . . 
C124 C 1.0862(9) 0.8447(7) 0.1512(6) 0.212(12) Uani 1 1 d D . . 
H12G H 1.0631 0.8650 0.1489 0.317 Uiso 1 1 calc R . . 
H12H H 1.1286 0.8675 0.1510 0.317 Uiso 1 1 calc R . . 
H12I H 1.0867 0.8358 0.1817 0.317 Uiso 1 1 calc R . . 
C125 C 1.0396(7) 0.8042(7) 0.0607(6) 0.159(8) Uani 1 1 d D . . 
H12J H 1.0175 0.7699 0.0326 0.238 Uiso 1 1 calc R . . 
H12K H 1.0775 0.8292 0.0551 0.238 Uiso 1 1 calc R . . 
H12L H 1.0134 0.8217 0.0645 0.238 Uiso 1 1 calc R . . 
C126 C 0.9373(6) 0.6010(5) 0.0890(7) 0.077(4) Uani 1 1 d . . . 
C127 C 0.9541(7) 0.5545(6) 0.0664(6) 0.105(5) Uani 1 1 d D . . 
C128 C 0.9251(14) 0.5314(11) 0.0120(7) 0.31(2) Uani 1 1 d D . . 
H12M H 0.8802 0.5155 0.0052 0.472 Uiso 1 1 calc R . . 
H12N H 0.9355 0.5028 -0.0026 0.472 Uiso 1 1 calc R . . 
H12O H 0.9404 0.5610 -0.0023 0.472 Uiso 1 1 calc R . . 
C129 C 0.9304(17) 0.5097(10) 0.0890(11) 0.34(3) Uani 1 1 d D . . 
H12P H 0.9080 0.5183 0.1117 0.513 Uiso 1 1 calc R . . 
H12Q H 0.9651 0.5074 0.1069 0.513 Uiso 1 1 calc R . . 
H12R H 0.9026 0.4744 0.0630 0.513 Uiso 1 1 calc R . . 
C130 C 1.0224(8) 0.5799(10) 0.0799(12) 0.36(3) Uani 1 1 d D . . 
H13D H 1.0402 0.6144 0.1075 0.541 Uiso 1 1 calc R . . 
H13E H 1.0367 0.5877 0.0517 0.541 Uiso 1 1 calc R . . 
H13F H 1.0351 0.5545 0.0894 0.541 Uiso 1 1 calc R . . 
C131 C 0.8197(7) 0.6630(6) -0.0314(4) 0.071(4) Uani 1 1 d . . . 
C132 C 0.8303(6) 0.6550(7) -0.0837(5) 0.105(5) Uani 1 1 d D . . 
C133 C 0.8991(7) 0.6874(11) -0.0787(7) 0.223(14) Uani 1 1 d D . . 
H13G H 0.9164 0.7243 -0.0548 0.335 Uiso 1 1 calc R . . 
H13H H 0.9047 0.6904 -0.1107 0.335 Uiso 1 1 calc R . . 
H13I H 0.9203 0.6681 -0.0676 0.335 Uiso 1 1 calc R . . 
C134 C 0.7947(10) 0.6720(10) -0.1161(6) 0.216(13) Uani 1 1 d D . . 
H13J H 0.7508 0.6515 -0.1188 0.324 Uiso 1 1 calc R . . 
H13K H 0.8010 0.6640 -0.1488 0.324 Uiso 1 1 calc R . . 
H13L H 0.8091 0.7116 -0.1019 0.324 Uiso 1 1 calc R . . 
C135 C 0.8109(15) 0.5943(8) -0.1055(8) 0.30(2) Uani 1 1 d D . . 
H13M H 0.8372 0.5848 -0.0852 0.454 Uiso 1 1 calc R . . 
H13N H 0.8150 0.5866 -0.1389 0.454 Uiso 1 1 calc R . . 
H13O H 0.7679 0.5723 -0.1064 0.454 Uiso 1 1 calc R . . 
C136 C 0.7304(6) 0.5751(5) 0.0309(5) 0.070(3) Uani 1 1 d . . . 
C137 C 0.6859(6) 0.5133(5) 0.0112(6) 0.106(5) Uani 1 1 d D . . 
C138 C 0.6197(7) 0.4999(7) -0.0053(10) 0.236(14) Uani 1 1 d D . . 
H13P H 0.6072 0.5133 0.0230 0.355 Uiso 1 1 calc R . . 
H13Q H 0.5939 0.4599 -0.0202 0.355 Uiso 1 1 calc R . . 
H13R H 0.6150 0.5177 -0.0295 0.355 Uiso 1 1 calc R . . 
C139 C 0.6931(13) 0.4878(9) 0.0489(10) 0.46(4) Uani 1 1 d D . . 
H13S H 0.7321 0.4866 0.0526 0.695 Uiso 1 1 calc R . . 
H13T H 0.6589 0.4502 0.0387 0.695 Uiso 1 1 calc R . . 
H13U H 0.6931 0.5096 0.0803 0.695 Uiso 1 1 calc R . . 
C140 C 0.7001(12) 0.4878(9) -0.0334(11) 0.39(3) Uani 1 1 d D . . 
H14D H 0.7383 0.5152 -0.0369 0.592 Uiso 1 1 calc R . . 
H14E H 0.6662 0.4753 -0.0627 0.592 Uiso 1 1 calc R . . 
H14F H 0.7051 0.4563 -0.0298 0.592 Uiso 1 1 calc R . . 
C141 C 0.7424(6) 0.7944(5) 0.0491(4) 0.059(3) Uani 1 1 d . . . 
C142 C 0.7596(6) 0.8478(6) 0.0340(5) 0.094(4) Uani 1 1 d D . . 
C143 C 0.8185(6) 0.8650(6) 0.0181(6) 0.119(5) Uani 1 1 d D . . 
H14G H 0.8516 0.8693 0.0441 0.178 Uiso 1 1 calc R . . 
H14H H 0.8300 0.9001 0.0121 0.178 Uiso 1 1 calc R . . 
H14I H 0.8117 0.8367 -0.0121 0.178 Uiso 1 1 calc R . . 
C144 C 0.7693(10) 0.8939(7) 0.0793(8) 0.256(17) Uani 1 1 d D . . 
H14J H 0.7331 0.8815 0.0917 0.384 Uiso 1 1 calc R . . 
H14K H 0.7752 0.9265 0.0703 0.384 Uiso 1 1 calc R . . 
H14L H 0.8058 0.9030 0.1049 0.384 Uiso 1 1 calc R . . 
C145 C 0.7045(7) 0.8336(9) -0.0074(8) 0.230(14) Uani 1 1 d D . . 
H14M H 0.7106 0.8195 -0.0391 0.345 Uiso 1 1 calc R . . 
H14N H 0.7005 0.8668 -0.0059 0.345 Uiso 1 1 calc R . . 
H14O H 0.6671 0.8055 -0.0038 0.345 Uiso 1 1 calc R . . 
C146 C 0.6138(6) 0.6568(5) -0.0125(4) 0.057(3) Uani 1 1 d . . . 
C147 C 0.5588(5) 0.6266(4) -0.0609(4) 0.063(3) Uani 1 1 d D . . 
C148 C 0.5390(8) 0.6684(6) -0.0690(5) 0.139(7) Uani 1 1 d D . . 
H14P H 0.5123 0.6713 -0.0482 0.209 Uiso 1 1 calc R . . 
H14Q H 0.5164 0.6566 -0.1035 0.209 Uiso 1 1 calc R . . 
H14R H 0.5755 0.7044 -0.0603 0.209 Uiso 1 1 calc R . . 
C149 C 0.5058(6) 0.5786(6) -0.0537(5) 0.129(6) Uani 1 1 d D . . 
H14S H 0.5215 0.5564 -0.0410 0.194 Uiso 1 1 calc R . . 
H14T H 0.4743 0.5556 -0.0852 0.194 Uiso 1 1 calc R . . 
H14U H 0.4877 0.5930 -0.0302 0.194 Uiso 1 1 calc R . . 
C150 C 0.5779(5) 0.6047(5) -0.1047(4) 0.089(4) Uani 1 1 d D . . 
H15D H 0.6123 0.6352 -0.1091 0.134 Uiso 1 1 calc R . . 
H15E H 0.5430 0.5867 -0.1344 0.134 Uiso 1 1 calc R . . 
H15F H 0.5908 0.5779 -0.0988 0.134 Uiso 1 1 calc R . . 
C151 C 0.5905(6) 0.7880(6) 0.1268(5) 0.067(3) Uani 1 1 d . . . 
C152 C 0.5426(6) 0.8062(6) 0.1094(4) 0.088(4) Uani 1 1 d D . . 
C153 C 0.5047(8) 0.7707(8) 0.0568(5) 0.175(10) Uani 1 1 d D . . 
H15G H 0.5322 0.7684 0.0367 0.262 Uiso 1 1 calc R . . 
H15H H 0.4810 0.7871 0.0437 0.262 Uiso 1 1 calc R . . 
H15I H 0.4764 0.7336 0.0560 0.262 Uiso 1 1 calc R . . 
C154 C 0.5795(7) 0.8657(7) 0.1101(7) 0.149(7) Uani 1 1 d D . . 
H15J H 0.6056 0.8893 0.1435 0.224 Uiso 1 1 calc R . . 
H15K H 0.5511 0.8790 0.0994 0.224 Uiso 1 1 calc R . . 
H15L H 0.6054 0.8668 0.0878 0.224 Uiso 1 1 calc R . . 
C155 C 0.5046(7) 0.8070(7) 0.1454(5) 0.114(5) Uani 1 1 d D . . 
H15M H 0.4792 0.7693 0.1448 0.172 Uiso 1 1 calc R . . 
H15N H 0.4780 0.8225 0.1359 0.172 Uiso 1 1 calc R . . 
H15O H 0.5322 0.8297 0.1785 0.172 Uiso 1 1 calc R . . 
C156 C 0.5866(5) 0.6713(6) 0.1612(5) 0.063(3) Uani 1 1 d . . . 
C157 C 0.5358(6) 0.6199(5) 0.1672(5) 0.086(4) Uani 1 1 d D . . 
C158 C 0.4783(6) 0.6271(6) 0.1603(7) 0.139(7) Uani 1 1 d D . . 
H15P H 0.4824 0.6550 0.1896 0.208 Uiso 1 1 calc R . . 
H15Q H 0.4421 0.5919 0.1552 0.208 Uiso 1 1 calc R . . 
H15R H 0.4734 0.6389 0.1316 0.208 Uiso 1 1 calc R . . 
C159 C 0.5561(7) 0.6197(6) 0.2194(5) 0.118(6) Uani 1 1 d D . . 
H15S H 0.5947 0.6178 0.2241 0.177 Uiso 1 1 calc R . . 
H15T H 0.5242 0.5876 0.2242 0.177 Uiso 1 1 calc R . . 
H15U H 0.5623 0.6535 0.2433 0.177 Uiso 1 1 calc R . . 
C160 C 0.5207(7) 0.5665(5) 0.1285(5) 0.126(6) Uani 1 1 d D . . 
H16A H 0.5084 0.5685 0.0957 0.189 Uiso 1 1 calc R . . 
H16B H 0.4868 0.5357 0.1330 0.189 Uiso 1 1 calc R . . 
H16C H 0.5570 0.5611 0.1318 0.189 Uiso 1 1 calc R . . 
N1 N 0.5118(5) 0.0801(4) 0.4228(4) 0.068(3) Uani 1 1 d . . . 
N2 N 0.8158(5) 0.7452(4) 0.1794(4) 0.082(3) Uani 1 1 d . . . 
H2A H 0.8254 0.7298 0.1527 0.098 Uiso 1 1 calc R . . 
H2B H 0.7833 0.7506 0.1678 0.098 Uiso 1 1 calc R . . 
N3 N 0.5486(5) 0.2139(5) 0.3189(4) 0.092(4) Uani 1 1 d . . . 
H3D H 0.5891 0.2236 0.3318 0.111 Uiso 1 1 calc R . . 
H3E H 0.5377 0.2335 0.3419 0.111 Uiso 1 1 calc R . . 
O80 O 0.5880(3) 0.0350(3) 0.4750(3) 0.079(3) Uani 1 1 d . . . 
O81 O 0.5798(4) -0.0162(4) 0.5254(3) 0.082(3) Uani 1 1 d . . . 
O82 O 0.5410(4) 0.0933(3) 0.5320(3) 0.083(3) Uani 1 1 d . . . 
O83 O 0.5343(4) 0.0431(4) 0.5839(3) 0.082(3) Uani 1 1 d . . . 
S1 S 0.9856(5) 0.9898(4) 0.1259(4) 0.271(5) Uani 1 1 d D . . 
C200 C 0.6082(6) 0.0127(5) 0.5003(5) 0.066(3) Uani 1 1 d . . . 
C201 C 0.6767(5) 0.0237(5) 0.5054(4) 0.063(3) Uani 1 1 d . . . 
C202 C 0.6990(8) 0.0386(9) 0.4629(6) 0.151(8) Uani 1 1 d . . . 
H20D H 0.6640 0.0210 0.4334 0.227 Uiso 1 1 calc R . . 
H20E H 0.7290 0.0259 0.4571 0.227 Uiso 1 1 calc R . . 
H20F H 0.7185 0.0787 0.4707 0.227 Uiso 1 1 calc R . . 
C203 C 0.6861(8) -0.0224(9) 0.5165(8) 0.168(8) Uani 1 1 d . . . 
H20G H 0.6607 -0.0367 0.5376 0.252 Uiso 1 1 calc R . . 
H20H H 0.7296 -0.0081 0.5335 0.252 Uiso 1 1 calc R . . 
H20I H 0.6742 -0.0521 0.4858 0.252 Uiso 1 1 calc R . . 
C204 C 0.7191(7) 0.0752(8) 0.5511(6) 0.147(7) Uani 1 1 d . . . 
H20J H 0.7031 0.1015 0.5542 0.221 Uiso 1 1 calc R . . 
H20K H 0.7608 0.0924 0.5474 0.221 Uiso 1 1 calc R . . 
H20L H 0.7204 0.0642 0.5805 0.221 Uiso 1 1 calc R . . 
C205 C 0.5504(5) 0.0895(6) 0.5746(6) 0.070(4) Uani 1 1 d . . . 
C206 C 0.5853(5) 0.1435(5) 0.6206(5) 0.069(3) Uani 1 1 d . . . 
C207 C 0.6536(6) 0.1597(6) 0.6308(6) 0.119(6) Uani 1 1 d . . . 
H20M H 0.6603 0.1311 0.6400 0.178 Uiso 1 1 calc R . . 
H20N H 0.6777 0.1948 0.6577 0.178 Uiso 1 1 calc R . . 
H20O H 0.6666 0.1634 0.6012 0.178 Uiso 1 1 calc R . . 
C208 C 0.5633(8) 0.1335(7) 0.6660(5) 0.127(6) Uani 1 1 d . . . 
H20P H 0.5182 0.1143 0.6567 0.191 Uiso 1 1 calc R . . 
H20Q H 0.5789 0.1690 0.6918 0.191 Uiso 1 1 calc R . . 
H20R H 0.5790 0.1110 0.6782 0.191 Uiso 1 1 calc R . . 
C209 C 0.5754(6) 0.1903(6) 0.6097(5) 0.093(4) Uani 1 1 d . . . 
H20S H 0.5833 0.1929 0.5782 0.139 Uiso 1 1 calc R . . 
H20T H 0.6038 0.2252 0.6359 0.139 Uiso 1 1 calc R . . 
H20U H 0.5329 0.1824 0.6080 0.139 Uiso 1 1 calc R . . 
C210 C 0.4660(11) 0.0873(10) 0.4030(9) 0.175(10) Uani 1 1 d . . . 
H210 H 0.4287 0.0722 0.4117 0.210 Uiso 1 1 calc R . . 
C211 C 0.4701(13) 0.1174(11) 0.3687(8) 0.196(11) Uani 1 1 d . . . 
H211 H 0.4360 0.1223 0.3568 0.235 Uiso 1 1 calc R . . 
C212 C 0.5180(5) 0.1375(5) 0.3536(4) 0.052(3) Uani 1 1 d . . . 
C213 C 0.5681(8) 0.1432(8) 0.3844(7) 0.160(9) Uani 1 1 d . . . 
H213 H 0.6082 0.1661 0.3829 0.191 Uiso 1 1 calc R . . 
C214 C 0.5602(10) 0.1144(9) 0.4191(7) 0.193(12) Uani 1 1 d . . . 
H214 H 0.5968 0.1229 0.4422 0.232 Uiso 1 1 calc R . . 
C215 C 0.5139(6) 0.1597(6) 0.3116(5) 0.091(4) Uani 1 1 d . . . 
H21A H 0.5241 0.1390 0.2851 0.110 Uiso 1 1 calc R . . 
H21B H 0.4703 0.1502 0.2989 0.110 Uiso 1 1 calc R . . 
C216 C 0.5434(7) 0.2317(6) 0.2725(5) 0.094(5) Uani 1 1 d . . . 
H21C H 0.5584 0.2127 0.2489 0.113 Uiso 1 1 calc R . . 
H21D H 0.4992 0.2180 0.2570 0.113 Uiso 1 1 calc R . . 
C217 C 0.5736(10) 0.2859(9) 0.2790(7) 0.158(7) Uani 1 1 d . . . 
H21E H 0.6178 0.3005 0.2953 0.189 Uiso 1 1 calc R . . 
H21F H 0.5574 0.3053 0.3010 0.189 Uiso 1 1 calc R . . 
C218 C 0.5670(9) 0.2993(8) 0.2274(6) 0.134(7) Uani 1 1 d . . . 
H21G H 0.5816 0.2789 0.2047 0.160 Uiso 1 1 calc R . . 
H21H H 0.5231 0.2866 0.2117 0.160 Uiso 1 1 calc R . . 
C219 C 0.6025(11) 0.3580(11) 0.2357(9) 0.204(11) Uani 1 1 d . . . 
H21I H 0.6463 0.3703 0.2513 0.245 Uiso 1 1 calc R . . 
H21J H 0.5882 0.3780 0.2590 0.245 Uiso 1 1 calc R . . 
C220 C 0.5980(12) 0.3741(12) 0.1889(10) 0.29(2) Uani 1 1 d . . . 
H22A H 0.5538 0.3609 0.1739 0.350 Uiso 1 1 calc R . . 
H22B H 0.6109 0.3524 0.1658 0.350 Uiso 1 1 calc R . . 
C221 C 0.6346(11) 0.4372(10) 0.1901(9) 0.195(10) Uani 1 1 d . . . 
H22C H 0.6789 0.4522 0.2065 0.234 Uiso 1 1 calc R . . 
H22D H 0.6307 0.4376 0.1559 0.234 Uiso 1 1 calc R . . 
C222 C 0.6123(10) 0.4738(13) 0.2159(10) 0.178(10) Uani 1 1 d . . . 
H22E H 0.5742 0.4681 0.1940 0.213 Uiso 1 1 calc R . . 
H22F H 0.6025 0.4646 0.2454 0.213 Uiso 1 1 calc R . . 
C223 C 0.6555(11) 0.5261(11) 0.2291(12) 0.27(2) Uani 1 1 d . . . 
H22G H 0.6913 0.5301 0.2527 0.328 Uiso 1 1 calc R . . 
H22H H 0.6395 0.5484 0.2479 0.328 Uiso 1 1 calc R . . 
C224 C 0.6822(8) 0.5557(8) 0.1914(7) 0.170(9) Uani 1 1 d . . . 
H22I H 0.7024 0.5365 0.1744 0.204 Uiso 1 1 calc R . . 
H22J H 0.6472 0.5508 0.1663 0.204 Uiso 1 1 calc R . . 
C225 C 0.7256(7) 0.6135(7) 0.2119(6) 0.127(6) Uani 1 1 d . . . 
H22K H 0.7632 0.6168 0.2323 0.152 Uiso 1 1 calc R . . 
H22L H 0.7082 0.6306 0.2347 0.152 Uiso 1 1 calc R . . 
C226 C 0.7462(7) 0.6493(6) 0.1802(6) 0.110(5) Uani 1 1 d . . . 
H22M H 0.7602 0.6314 0.1549 0.132 Uiso 1 1 calc R . . 
H22N H 0.7103 0.6512 0.1629 0.132 Uiso 1 1 calc R . . 
C227 C 0.7948(6) 0.7044(5) 0.2065(4) 0.069(3) Uani 1 1 d . . . 
H22O H 0.8311 0.7017 0.2216 0.083 Uiso 1 1 calc R . . 
H22P H 0.7816 0.7203 0.2337 0.083 Uiso 1 1 calc R . . 
C228 C 0.8694(6) 0.7997(5) 0.2083(5) 0.085(4) Uani 1 1 d . . . 
H22Q H 0.9045 0.7933 0.2192 0.102 Uiso 1 1 calc R . . 
H22R H 0.8596 0.8144 0.2383 0.102 Uiso 1 1 calc R . . 
C229 C 0.9145(15) 0.9347(10) 0.1879(13) 0.26(2) Uani 1 1 d . . . 
H229 H 0.9096 0.9659 0.2017 0.307 Uiso 1 1 calc R . . 
C230 C 0.8915(10) 0.8924(9) 0.2039(8) 0.157(8) Uani 1 1 d . . . 
H230 H 0.8739 0.8963 0.2302 0.189 Uiso 1 1 calc R . . 
C231 C 0.8913(5) 0.8440(5) 0.1855(5) 0.064(3) Uani 1 1 d . . . 
C232 C 0.9202(9) 0.8435(8) 0.1495(7) 0.131(6) Uani 1 1 d . . . 
H232 H 0.9234 0.8117 0.1345 0.157 Uiso 1 1 calc R . . 
C233 C 0.9450(10) 0.8898(12) 0.1349(10) 0.178(10) Uani 1 1 d . . . 
H233 H 0.9642 0.8876 0.1093 0.213 Uiso 1 1 calc R . . 
C234 C 0.9442(9) 0.9358(9) 0.1533(10) 0.150(9) Uani 1 1 d . . . 
C400 C 0.4655(9) 0.5538(8) 0.3086(7) 0.332(11) Uani 1 1 d GU . . 
C401 C 0.4606(11) 0.5033(9) 0.2808(10) 0.331(11) Uani 1 1 d GDU . . 
H401 H 0.4864 0.4899 0.2936 0.397 Uiso 1 1 calc R . . 
C402 C 0.4171(13) 0.4728(7) 0.2338(10) 0.330(11) Uani 1 1 d GU . . 
H402 H 0.4138 0.4390 0.2152 0.396 Uiso 1 1 calc R . . 
C403 C 0.3785(10) 0.4928(11) 0.2147(7) 0.328(11) Uani 1 1 d GU . . 
H403 H 0.3494 0.4724 0.1832 0.394 Uiso 1 1 calc R . . 
C404 C 0.3834(10) 0.5434(12) 0.2425(10) 0.328(11) Uani 1 1 d GU . . 
H404 H 0.3576 0.5568 0.2297 0.394 Uiso 1 1 calc R . . 
C405 C 0.4269(11) 0.5739(7) 0.2895(9) 0.328(11) Uani 1 1 d GDU . . 
H405 H 0.4302 0.6077 0.3082 0.394 Uiso 1 1 calc R . . 
C406 C 0.5018(17) 0.5791(14) 0.3482(14) 0.352(12) Uani 1 1 d DU . . 
H40D H 0.4993 0.6127 0.3624 0.527 Uiso 1 1 calc R . . 
H40E H 0.5434 0.5891 0.3450 0.527 Uiso 1 1 calc R . . 
H40F H 0.4927 0.5564 0.3695 0.527 Uiso 1 1 calc R . . 
C410 C 0.7829(14) 0.6397(12) 0.7336(12) 0.53(2) Uani 1 1 d GDU . . 
C411 C 0.8476(13) 0.6614(11) 0.7511(8) 0.53(2) Uani 1 1 d GDU . . 
H411 H 0.8743 0.6992 0.7566 0.636 Uiso 1 1 calc R . . 
C412 C 0.8723(12) 0.6267(17) 0.7604(8) 0.53(2) Uani 1 1 d GU . . 
H412 H 0.9155 0.6413 0.7721 0.636 Uiso 1 1 calc R . . 
C413 C 0.8323(19) 0.5703(16) 0.7521(11) 0.53(2) Uani 1 1 d GU . . 
H413 H 0.8488 0.5471 0.7583 0.633 Uiso 1 1 calc R . . 
C414 C 0.7677(18) 0.5486(10) 0.7346(8) 0.52(2) Uani 1 1 d GU . . 
H414 H 0.7409 0.5109 0.7290 0.630 Uiso 1 1 calc R . . 
C415 C 0.7430(11) 0.5833(13) 0.7253(9) 0.53(2) Uani 1 1 d GDU . . 
H415 H 0.6997 0.5688 0.7136 0.631 Uiso 1 1 calc R . . 
C416 C 0.766(2) 0.6574(18) 0.6906(12) 0.55(2) Uani 1 1 d DU . . 
H41A H 0.7212 0.6374 0.6762 0.819 Uiso 1 1 calc R . . 
H41B H 0.7860 0.6493 0.6658 0.819 Uiso 1 1 calc R . . 
H41C H 0.7798 0.6971 0.7023 0.819 Uiso 1 1 calc R . . 
C420 C 0.9029(13) 0.6288(9) 0.5363(9) 0.446(14) Uani 1 1 d GU . . 
C421 C 0.9298(12) 0.6166(11) 0.5753(12) 0.445(14) Uani 1 1 d GDU . . 
H421 H 0.9665 0.6140 0.5757 0.534 Uiso 1 1 calc R . . 
C422 C 0.902(2) 0.6084(10) 0.6137(9) 0.447(14) Uani 1 1 d GU . . 
H422 H 0.9199 0.6002 0.6398 0.536 Uiso 1 1 calc R . . 
C423 C 0.847(2) 0.6123(9) 0.6131(11) 0.448(14) Uani 1 1 d GU . . 
H423 H 0.8285 0.6068 0.6388 0.538 Uiso 1 1 calc R . . 
C424 C 0.8202(12) 0.6245(11) 0.5741(16) 0.450(14) Uani 1 1 d GU . . 
H424 H 0.7835 0.6271 0.5737 0.540 Uiso 1 1 calc R . . 
C425 C 0.8481(14) 0.6327(10) 0.5357(11) 0.448(14) Uani 1 1 d GDU . . 
H425 H 0.8301 0.6409 0.5096 0.537 Uiso 1 1 calc R . . 
C426 C 0.921(2) 0.6279(16) 0.5018(16) 0.443(14) Uani 1 1 d DU . . 
H42A H 0.8981 0.6378 0.4788 0.664 Uiso 1 1 calc R . . 
H42B H 0.9144 0.5908 0.4859 0.664 Uiso 1 1 calc R . . 
H42C H 0.9647 0.6543 0.5115 0.664 Uiso 1 1 calc R . . 
C430 C 0.0714(14) 0.5237(14) 0.3080(15) 0.799(17) Uani 1 1 d GU . . 
C431 C 0.0229(19) 0.4748(18) 0.3094(18) 0.800(17) Uani 1 1 d GDU . . 
H431 H 0.0220 0.4677 0.3396 0.960 Uiso 1 1 calc R . . 
C432 C -0.0244(13) 0.4367(11) 0.266(2) 0.798(17) Uani 1 1 d GU . . 
H432 H -0.0568 0.4040 0.2667 0.958 Uiso 1 1 calc R . . 
C433 C -0.0231(17) 0.4474(18) 0.2207(19) 0.795(17) Uani 1 1 d GU . . 
H433 H -0.0547 0.4219 0.1915 0.954 Uiso 1 1 calc R . . 
C434 C 0.025(2) 0.496(2) 0.2192(15) 0.794(17) Uani 1 1 d GU . . 
H434 H 0.0263 0.5034 0.1891 0.953 Uiso 1 1 calc R . . 
C435 C 0.0727(17) 0.5344(14) 0.2629(19) 0.796(17) Uani 1 1 d GDU . . 
H435 H 0.1051 0.5671 0.2619 0.955 Uiso 1 1 calc R . . 
C436 C 0.111(2) 0.563(2) 0.350(4) 0.806(18) Uani 1 1 d DU . . 
H43D H 0.1453 0.5912 0.3428 1.210 Uiso 1 1 calc R . . 
H43E H 0.1280 0.5465 0.3705 1.210 Uiso 1 1 calc R . . 
H43F H 0.0904 0.5800 0.3679 1.210 Uiso 1 1 calc R . . 
C440 C 0.2372(10) 0.5863(9) 0.1840(8) 0.380(10) Uani 1 1 d GU . . 
C441 C 0.2974(12) 0.6111(12) 0.1785(10) 0.383(10) Uani 1 1 d GDU . . 
H441 H 0.3044 0.5996 0.1477 0.459 Uiso 1 1 calc R . . 
C442 C 0.3473(9) 0.6531(11) 0.2189(13) 0.384(10) Uani 1 1 d GU . . 
H442 H 0.3876 0.6696 0.2153 0.461 Uiso 1 1 calc R . . 
C443 C 0.3369(13) 0.6703(10) 0.2649(11) 0.381(10) Uani 1 1 d GU . . 
H443 H 0.3702 0.6984 0.2920 0.458 Uiso 1 1 calc R . . 
C444 C 0.2767(16) 0.6455(12) 0.2704(8) 0.378(10) Uani 1 1 d GU . . 
H444 H 0.2697 0.6571 0.3012 0.453 Uiso 1 1 calc R . . 
C445 C 0.2268(11) 0.6035(12) 0.2299(10) 0.379(10) Uani 1 1 d GDU . . 
H445 H 0.1865 0.5870 0.2336 0.455 Uiso 1 1 calc R . . 
C446 C 0.1827(16) 0.5496(16) 0.1384(15) 0.379(12) Uani 1 1 d DU . . 
H44D H 0.1446 0.5357 0.1482 0.568 Uiso 1 1 calc R . . 
H44E H 0.1877 0.5186 0.1209 0.568 Uiso 1 1 calc R . . 
H44F H 0.1806 0.5710 0.1169 0.568 Uiso 1 1 calc R . . 
C450 C 0.0307(8) 0.1492(8) 0.3557(9) 0.368(12) Uani 1 1 d GDU . . 
C451 C 0.0009(7) 0.1171(6) 0.3054(10) 0.367(12) Uani 1 1 d GDU . . 
H451 H -0.0161 0.0782 0.2954 0.440 Uiso 1 1 calc R . . 
C452 C -0.0033(9) 0.1433(11) 0.2700(8) 0.368(12) Uani 1 1 d GU . . 
H452 H -0.0232 0.1219 0.2364 0.441 Uiso 1 1 calc R . . 
C453 C 0.0222(10) 0.2015(12) 0.2850(11) 0.366(12) Uani 1 1 d GU . . 
H453 H 0.0193 0.2190 0.2614 0.439 Uiso 1 1 calc R . . 
C454 C 0.0519(8) 0.2335(6) 0.3353(12) 0.364(12) Uani 1 1 d GU . . 
H454 H 0.0690 0.2724 0.3453 0.437 Uiso 1 1 calc R . . 
C455 C 0.0562(8) 0.2073(7) 0.3707(9) 0.365(12) Uani 1 1 d GDU . . 
H455 H 0.0761 0.2287 0.4043 0.438 Uiso 1 1 calc R . . 
C456 C 0.0308(14) 0.1218(13) 0.3927(13) 0.391(13) Uani 1 1 d DU . . 
H45D H 0.0534 0.1497 0.4253 0.586 Uiso 1 1 calc R . . 
H45E H 0.0506 0.0989 0.3852 0.586 Uiso 1 1 calc R . . 
H45F H -0.0117 0.0987 0.3922 0.586 Uiso 1 1 calc R . . 
C460 C 0.6854(9) 0.3356(8) 0.0648(7) 0.303(9) Uani 1 1 d GU . . 
C461 C 0.6926(11) 0.2889(7) 0.0443(6) 0.303(9) Uani 1 1 d GDU . . 
H461 H 0.6577 0.2552 0.0240 0.364 Uiso 1 1 calc R . . 
C462 C 0.7519(14) 0.2927(10) 0.0540(8) 0.305(9) Uani 1 1 d GU . . 
H462 H 0.7567 0.2614 0.0403 0.366 Uiso 1 1 calc R . . 
C463 C 0.8040(10) 0.3431(13) 0.0843(9) 0.304(9) Uani 1 1 d GU . . 
H463 H 0.8436 0.3456 0.0909 0.365 Uiso 1 1 calc R . . 
C464 C 0.7968(10) 0.3898(9) 0.1048(6) 0.302(9) Uani 1 1 d GU . . 
H464 H 0.8317 0.4235 0.1251 0.362 Uiso 1 1 calc R . . 
C465 C 0.7375(12) 0.3861(7) 0.0951(6) 0.299(9) Uani 1 1 d GDU . . 
H465 H 0.7327 0.4173 0.1088 0.359 Uiso 1 1 calc R . . 
C466 C 0.6342(16) 0.3304(12) 0.0605(12) 0.315(10) Uani 1 1 d DU . . 
H46A H 0.6369 0.3660 0.0770 0.472 Uiso 1 1 calc R . . 
H46B H 0.6117 0.3034 0.0755 0.472 Uiso 1 1 calc R . . 
H46C H 0.6125 0.3177 0.0256 0.472 Uiso 1 1 calc R . . 
C470 C 0.083(2) 0.732(2) 0.8825(14) 0.85(2) Uani 1 1 d GU . . 
C471 C 0.1317(15) 0.7678(18) 0.9261(19) 0.85(2) Uani 1 1 d GDU . . 
H471 H 0.1627 0.8023 0.9268 1.019 Uiso 1 1 calc R . . 
C472 C 0.134(2) 0.752(3) 0.9686(13) 0.85(2) Uani 1 1 d GU . . 
H472 H 0.1667 0.7754 0.9978 1.019 Uiso 1 1 calc R . . 
C473 C 0.088(3) 0.700(3) 0.9675(17) 0.85(2) Uani 1 1 d GU . . 
H473 H 0.0894 0.6894 0.9960 1.018 Uiso 1 1 calc R . . 
C474 C 0.039(2) 0.665(2) 0.924(2) 0.85(2) Uani 1 1 d GU . . 
H474 H 0.0081 0.6303 0.9232 1.015 Uiso 1 1 calc R . . 
C475 C 0.0367(16) 0.6809(18) 0.8814(16) 0.85(2) Uani 1 1 d GDU . . 
H475 H 0.0041 0.6572 0.8523 1.017 Uiso 1 1 calc R . . 
C476 C 0.074(3) 0.757(5) 0.833(3) 0.84(2) Uani 1 1 d DU . . 
H47A H 0.0425 0.7258 0.8040 1.261 Uiso 1 1 calc R . . 
H47B H 0.1132 0.7722 0.8246 1.261 Uiso 1 1 calc R . . 
H47C H 0.0614 0.7849 0.8417 1.261 Uiso 1 1 calc R . . 
C480 C 0.2719(12) 0.6773(12) 0.0732(12) 0.520(13) Uani 1 1 d GDU . . 
C481 C 0.2186(10) 0.6833(14) 0.0750(13) 0.520(13) Uani 1 1 d GDU . . 
H481 H 0.1825 0.6623 0.0480 0.625 Uiso 1 1 calc R . . 
C482 C 0.2192(14) 0.7208(15) 0.1171(15) 0.520(13) Uani 1 1 d GU . . 
H482 H 0.1836 0.7248 0.1182 0.624 Uiso 1 1 calc R . . 
C483 C 0.2731(18) 0.7522(14) 0.1574(12) 0.518(13) Uani 1 1 d GU . . 
H483 H 0.2735 0.7772 0.1856 0.622 Uiso 1 1 calc R . . 
C484 C 0.3264(14) 0.7461(14) 0.1557(11) 0.519(13) Uani 1 1 d GU . . 
H484 H 0.3624 0.7672 0.1827 0.623 Uiso 1 1 calc R . . 
C485 C 0.3258(10) 0.7087(13) 0.1136(13) 0.520(13) Uani 1 1 d GDU . . 
H485 H 0.3614 0.7047 0.1124 0.625 Uiso 1 1 calc R . . 
C486 C 0.276(2) 0.6481(18) 0.0257(14) 0.529(14) Uani 1 1 d DU . . 
H48D H 0.3156 0.6483 0.0304 0.793 Uiso 1 1 calc R . . 
H48E H 0.2722 0.6668 0.0019 0.793 Uiso 1 1 calc R . . 
H48F H 0.2425 0.6100 0.0132 0.793 Uiso 1 1 calc R . . 
C500 C 0.968(2) 1.0163(19) 0.1628(14) 0.38(3) Uani 1 1 d D . . 
H50D H 0.9818 1.0544 0.1636 0.563 Uiso 1 1 calc R . . 
H50E H 0.9874 1.0161 0.1946 0.563 Uiso 1 1 calc R . . 
H50F H 0.9233 0.9969 0.1560 0.563 Uiso 1 1 calc R . . 
 
loop_ 
 _atom_site_aniso_label 
 _atom_site_aniso_U_11 
 _atom_site_aniso_U_22 
 _atom_site_aniso_U_33 
 _atom_site_aniso_U_23 
 _atom_site_aniso_U_13 
 _atom_site_aniso_U_12 
Cr1 0.0430(10) 0.0498(12) 0.0591(12) 0.0102(9) 0.0067(9) 0.0221(9) 
Cr2 0.0536(12) 0.0706(14) 0.0647(13) -0.0101(10) -0.0076(10) 0.0384(11) 
Cr3 0.0592(12) 0.0618(13) 0.0725(14) 0.0056(10) 0.0133(10) 0.0358(10) 
Cr4 0.0547(12) 0.0598(13) 0.0739(13) 0.0244(10) 0.0194(10) 0.0318(10) 
Cr5 0.0454(11) 0.0495(12) 0.0953(15) 0.0235(11) 0.0094(10) 0.0237(9) 
Cr6 0.0510(11) 0.0605(13) 0.0647(13) 0.0079(10) 0.0028(10) 0.0208(10) 
Cr7 0.0572(11) 0.0609(13) 0.0481(11) 0.0159(9) 0.0022(9) 0.0325(10) 
Cr8 0.0464(11) 0.0600(12) 0.0515(11) 0.0105(9) 0.0106(9) 0.0254(9) 
Cr9 0.0558(11) 0.0595(12) 0.0445(11) 0.0172(9) 0.0087(9) 0.0358(10) 
Cr10 0.0478(10) 0.0485(11) 0.0460(11) 0.0128(9) 0.0029(8) 0.0213(9) 
Cr11 0.0446(11) 0.0680(13) 0.0503(11) 0.0172(10) 0.0054(9) 0.0243(10) 
Cr12 0.0578(12) 0.0753(15) 0.0658(13) 0.0181(11) 0.0061(10) 0.0379(11) 
Cr13 0.0528(12) 0.0755(14) 0.0689(13) 0.0168(11) 0.0101(10) 0.0389(11) 
Cr14 0.0545(11) 0.0564(12) 0.0593(12) 0.0076(10) 0.0072(9) 0.0307(10) 
Cr15 0.0543(11) 0.0643(13) 0.0477(11) 0.0134(9) 0.0099(9) 0.0322(10) 
Cr16 0.0591(12) 0.0739(14) 0.0434(11) 0.0168(10) 0.0090(9) 0.0402(10) 
Ni1 0.0430(10) 0.0498(12) 0.0591(12) 0.0102(9) 0.0067(9) 0.0221(9) 
Ni2 0.0536(12) 0.0706(14) 0.0647(13) -0.0101(10) -0.0076(10) 0.0384(11) 
Ni3 0.0592(12) 0.0618(13) 0.0725(14) 0.0056(10) 0.0133(10) 0.0358(10) 
Ni4 0.0547(12) 0.0598(13) 0.0739(13) 0.0244(10) 0.0194(10) 0.0318(10) 
Ni5 0.0454(11) 0.0495(12) 0.0953(15) 0.0235(11) 0.0094(10) 0.0237(9) 
Ni6 0.0510(11) 0.0605(13) 0.0647(13) 0.0079(10) 0.0028(10) 0.0208(10) 
Ni7 0.0572(11) 0.0609(13) 0.0481(11) 0.0159(9) 0.0022(9) 0.0325(10) 
Ni8 0.0464(11) 0.0600(12) 0.0515(11) 0.0105(9) 0.0106(9) 0.0254(9) 
Ni9 0.0558(11) 0.0595(12) 0.0445(11) 0.0172(9) 0.0087(9) 0.0358(10) 
Ni10 0.0478(10) 0.0485(11) 0.0460(11) 0.0128(9) 0.0029(8) 0.0213(9) 
Ni11 0.0446(11) 0.0680(13) 0.0503(11) 0.0172(10) 0.0054(9) 0.0243(10) 
Ni12 0.0578(12) 0.0753(15) 0.0658(13) 0.0181(11) 0.0061(10) 0.0379(11) 
Ni13 0.0528(12) 0.0755(14) 0.0689(13) 0.0168(11) 0.0101(10) 0.0389(11) 
Ni14 0.0545(11) 0.0564(12) 0.0593(12) 0.0076(10) 0.0072(9) 0.0307(10) 
Ni15 0.0543(11) 0.0643(13) 0.0477(11) 0.0134(9) 0.0099(9) 0.0322(10) 
Ni16 0.0591(12) 0.0739(14) 0.0434(11) 0.0168(10) 0.0090(9) 0.0402(10) 
Cu1 0.0600(10) 0.0656(12) 0.0813(12) 0.0493(10) 0.0086(9) 0.0207(9) 
F1 0.047(3) 0.054(4) 0.052(3) 0.016(3) 0.007(3) 0.029(3) 
F2 0.063(4) 0.053(4) 0.056(4) 0.016(3) 0.013(3) 0.037(3) 
F3 0.057(3) 0.055(4) 0.058(4) 0.022(3) 0.014(3) 0.029(3) 
F4 0.056(4) 0.052(4) 0.070(4) 0.029(3) 0.019(3) 0.028(3) 
F5 0.050(3) 0.049(4) 0.058(4) 0.022(3) 0.005(3) 0.023(3) 
F6 0.056(3) 0.054(4) 0.050(3) 0.016(3) 0.006(3) 0.029(3) 
F7 0.053(3) 0.047(3) 0.054(3) 0.018(3) 0.010(3) 0.024(3) 
F8 0.047(3) 0.044(3) 0.049(3) 0.016(3) 0.007(3) 0.022(3) 
F9 0.054(3) 0.043(3) 0.042(3) 0.009(3) 0.001(3) 0.025(3) 
F10 0.048(3) 0.051(4) 0.050(3) 0.014(3) 0.007(3) 0.022(3) 
F11 0.048(3) 0.059(4) 0.060(4) 0.019(3) 0.007(3) 0.023(3) 
F12 0.051(3) 0.058(4) 0.058(4) 0.017(3) 0.011(3) 0.023(3) 
F13 0.051(3) 0.062(4) 0.064(4) 0.016(3) 0.009(3) 0.030(3) 
F14 0.051(3) 0.056(4) 0.059(4) 0.013(3) 0.010(3) 0.029(3) 
F15 0.055(3) 0.064(4) 0.045(3) 0.019(3) 0.014(3) 0.032(3) 
F16 0.060(4) 0.054(4) 0.048(3) 0.014(3) 0.008(3) 0.033(3) 
O1 0.083(6) 0.071(6) 0.057(5) 0.017(4) 0.002(5) 0.054(5) 
O2 0.151(9) 0.228(12) 0.076(6) 0.073(7) 0.047(6) 0.162(10) 
O3 0.044(5) 0.058(6) 0.105(7) 0.003(5) 0.010(4) 0.016(4) 
O4 0.053(6) 0.116(9) 0.147(9) -0.076(7) -0.019(6) 0.029(6) 
O5 0.079(7) 0.182(11) 0.085(7) -0.058(7) -0.026(6) 0.076(7) 
O6 0.095(7) 0.116(8) 0.072(6) -0.014(5) 0.012(6) 0.070(6) 
O7 0.081(6) 0.049(6) 0.192(11) 0.043(6) 0.060(7) 0.035(5) 
O8 0.058(5) 0.053(6) 0.126(7) 0.020(5) 0.001(5) 0.035(5) 
O9 0.074(6) 0.101(7) 0.064(6) 0.033(5) 0.026(5) 0.041(6) 
O10 0.071(5) 0.077(6) 0.082(6) 0.045(5) 0.027(5) 0.033(5) 
O11 0.068(6) 0.094(7) 0.118(8) -0.017(6) 0.009(6) 0.053(6) 
O12 0.062(6) 0.069(6) 0.123(8) 0.015(6) 0.017(5) 0.041(5) 
O13 0.070(6) 0.092(7) 0.103(7) 0.028(6) 0.024(5) 0.051(6) 
O14 0.051(5) 0.065(6) 0.159(9) 0.000(6) 0.027(6) 0.024(5) 
O15 0.084(6) 0.050(5) 0.079(6) 0.029(5) 0.008(5) 0.033(4) 
O16 0.083(6) 0.069(6) 0.082(6) 0.025(5) -0.006(5) 0.048(5) 
O17 0.079(6) 0.045(5) 0.110(7) 0.028(5) 0.045(5) 0.023(5) 
O18 0.070(6) 0.046(5) 0.125(7) 0.037(5) 0.044(6) 0.025(4) 
O19 0.049(5) 0.072(6) 0.118(8) -0.003(6) -0.019(5) 0.032(5) 
O20 0.053(6) 0.143(9) 0.082(7) -0.012(6) -0.009(5) 0.039(6) 
O21 0.056(6) 0.085(7) 0.120(8) -0.023(6) 0.016(5) 0.016(5) 
O22 0.074(6) 0.079(6) 0.059(5) 0.001(4) -0.006(5) 0.047(5) 
O23 0.072(6) 0.125(8) 0.062(5) 0.050(5) 0.017(5) 0.057(6) 
O24 0.064(5) 0.086(6) 0.057(5) 0.038(4) 0.013(4) 0.039(5) 
O25 0.055(5) 0.059(5) 0.055(5) 0.016(4) -0.014(4) 0.025(4) 
O26 0.074(5) 0.046(5) 0.060(5) 0.013(4) 0.006(4) 0.036(5) 
O27 0.062(5) 0.097(6) 0.048(5) 0.002(4) 0.000(4) 0.049(5) 
O28 0.062(5) 0.092(6) 0.062(6) 0.008(5) 0.017(4) 0.044(5) 
O29 0.054(5) 0.071(6) 0.071(5) 0.000(5) 0.002(4) 0.033(5) 
O30 0.045(5) 0.070(6) 0.098(7) -0.008(5) 0.006(4) 0.027(4) 
O31 0.065(5) 0.076(7) 0.059(5) 0.023(5) 0.015(4) 0.015(5) 
O32 0.091(6) 0.056(6) 0.085(6) 0.031(5) 0.042(5) 0.032(5) 
O33 0.076(5) 0.057(5) 0.059(5) 0.029(4) 0.019(4) 0.038(4) 
O34 0.071(5) 0.047(5) 0.052(5) 0.009(4) 0.007(4) 0.028(4) 
O35 0.070(5) 0.072(5) 0.055(5) 0.023(4) 0.019(4) 0.046(4) 
O36 0.059(5) 0.075(6) 0.048(5) 0.022(4) 0.004(4) 0.039(4) 
O37 0.049(5) 0.068(5) 0.041(4) 0.005(4) 0.003(4) 0.027(4) 
O38 0.048(5) 0.076(6) 0.053(5) 0.005(4) 0.004(4) 0.020(4) 
O39 0.052(4) 0.062(5) 0.064(5) 0.032(4) 0.005(4) 0.022(4) 
O40 0.049(5) 0.075(6) 0.071(5) 0.036(4) 0.014(4) 0.032(4) 
O41 0.041(4) 0.058(5) 0.069(5) 0.011(4) 0.018(4) 0.017(4) 
O42 0.049(5) 0.052(5) 0.081(6) -0.002(4) 0.010(4) 0.012(4) 
O43 0.046(5) 0.117(7) 0.060(5) 0.025(5) 0.003(4) 0.041(5) 
O44 0.104(7) 0.149(9) 0.060(6) 0.026(6) 0.005(5) 0.090(7) 
O45 0.062(5) 0.109(7) 0.076(6) 0.008(5) 0.005(5) 0.052(5) 
O46 0.078(6) 0.125(8) 0.066(6) 0.012(6) 0.002(5) 0.067(6) 
O47 0.108(7) 0.085(7) 0.090(7) 0.046(6) 0.039(6) 0.064(6) 
O48 0.096(7) 0.060(6) 0.083(7) 0.026(5) 0.011(5) 0.032(5) 
O49 0.059(5) 0.129(8) 0.061(6) 0.032(6) 0.005(5) 0.037(5) 
O50 0.061(5) 0.080(6) 0.070(5) 0.030(5) 0.022(5) 0.038(5) 
O51 0.100(7) 0.129(9) 0.081(7) 0.002(6) 0.002(6) 0.086(7) 
O52 0.086(6) 0.093(7) 0.074(6) 0.008(5) 0.009(5) 0.064(6) 
O53 0.087(6) 0.104(7) 0.051(5) 0.010(5) 0.007(5) 0.058(6) 
O54 0.086(6) 0.099(7) 0.056(5) 0.019(4) 0.033(5) 0.060(5) 
O55 0.067(6) 0.057(5) 0.081(6) 0.012(4) -0.002(5) 0.026(5) 
O56 0.064(5) 0.052(5) 0.072(5) 0.007(4) 0.005(4) 0.033(4) 
O57 0.058(5) 0.068(5) 0.065(5) 0.031(4) 0.014(4) 0.026(5) 
O58 0.073(6) 0.074(6) 0.066(5) 0.025(4) 0.017(5) 0.050(5) 
O59 0.048(5) 0.080(6) 0.044(4) 0.011(4) 0.003(4) 0.032(4) 
O60 0.060(5) 0.089(6) 0.040(5) 0.010(4) 0.002(4) 0.036(4) 
O61 0.073(5) 0.109(7) 0.049(5) 0.020(5) 0.011(4) 0.059(5) 
O62 0.077(5) 0.083(6) 0.055(5) 0.020(5) 0.000(5) 0.055(5) 
O63 0.055(5) 0.060(5) 0.054(5) 0.008(4) 0.005(4) 0.024(4) 
O64 0.049(4) 0.064(5) 0.045(5) 0.013(4) 0.009(4) 0.024(4) 
C1 0.090(10) 0.107(11) 0.052(9) 0.043(8) 0.009(8) 0.059(9) 
C2 0.135(15) 0.22(2) 0.120(14) 0.111(16) 0.041(13) 0.108(16) 
C3 0.23(2) 0.19(2) 0.22(2) 0.14(2) 0.040(19) 0.13(2) 
C4 0.29(3) 0.83(8) 0.27(3) 0.44(4) 0.22(3) 0.42(4) 
C5 0.17(2) 0.27(3) 0.19(2) 0.09(2) -0.105(18) 0.04(2) 
C6 0.044(8) 0.060(10) 0.113(12) -0.018(9) -0.002(8) 0.023(8) 
C7 0.050(11) 0.086(15) 0.37(4) -0.10(2) 0.016(16) 0.000(11) 
C8 0.134(18) 0.112(17) 0.28(3) -0.08(2) -0.064(18) 0.032(14) 
C9 0.17(3) 0.17(3) 0.41(5) 0.07(3) 0.06(3) -0.08(2) 
C10 0.051(12) 0.24(3) 0.64(7) -0.22(4) -0.07(2) 0.055(16) 
C11 0.092(12) 0.123(13) 0.071(12) 0.004(9) 0.008(10) 0.078(11) 
C12 0.173(19) 0.22(2) 0.053(12) -0.039(13) -0.014(11) 0.146(18) 
C13 0.14(2) 0.44(5) 0.104(17) -0.08(2) -0.024(15) 0.07(3) 
C14 0.54(6) 0.33(4) 0.058(13) 0.059(19) 0.06(2) 0.33(4) 
C15 0.34(3) 0.24(3) 0.080(13) -0.050(14) -0.007(16) 0.23(3) 
C16 0.097(12) 0.053(10) 0.075(9) 0.011(7) 0.012(8) 0.046(9) 
C17 0.157(17) 0.050(11) 0.182(18) 0.045(12) 0.084(15) 0.057(11) 
C18 0.27(3) 0.25(3) 0.37(4) 0.22(3) 0.18(3) 0.22(3) 
C19 0.183(19) 0.060(11) 0.198(19) 0.041(12) 0.091(17) 0.038(11) 
C20 0.36(3) 0.038(11) 0.24(3) 0.028(14) 0.16(3) 0.068(15) 
C21 0.097(11) 0.063(9) 0.068(10) 0.035(8) 0.049(9) 0.051(9) 
C22 0.118(13) 0.138(15) 0.104(12) 0.071(12) 0.058(11) 0.073(13) 
C23 0.155(15) 0.179(18) 0.114(13) 0.111(13) 0.061(12) 0.095(14) 
C24 0.131(16) 0.18(2) 0.175(19) 0.126(17) 0.047(14) 0.055(15) 
C25 0.29(3) 0.29(3) 0.16(2) 0.14(2) 0.16(2) 0.19(3) 
C26 0.070(11) 0.050(9) 0.160(16) 0.015(10) 0.034(11) 0.035(9) 
C27 0.106(14) 0.093(13) 0.19(2) -0.049(14) -0.013(13) 0.071(11) 
C28 0.13(2) 0.21(3) 0.60(6) -0.08(3) 0.12(3) 0.10(2) 
C29 0.68(8) 0.37(5) 0.55(7) 0.32(5) 0.42(6) 0.48(6) 
C30 0.30(4) 0.25(3) 0.37(5) -0.12(3) 0.05(3) 0.21(3) 
C31 0.045(9) 0.082(12) 0.113(12) 0.047(10) 0.026(9) 0.022(9) 
C32 0.061(10) 0.095(12) 0.143(14) 0.043(10) 0.033(9) 0.036(9) 
C33 0.127(16) 0.19(2) 0.57(5) 0.24(3) 0.20(3) 0.121(17) 
C34 0.095(15) 0.56(6) 0.22(3) 0.19(3) 0.104(17) 0.16(3) 
C35 0.050(11) 0.18(2) 0.40(4) 0.00(2) 0.064(17) 0.030(13) 
C36 0.071(9) 0.072(11) 0.081(11) 0.041(10) 0.023(8) 0.048(8) 
C37 0.111(12) 0.085(11) 0.092(11) 0.043(9) 0.018(9) 0.056(10) 
C38 0.32(4) 0.48(5) 0.35(4) 0.33(4) 0.18(3) 0.34(4) 
C39 0.46(4) 0.16(2) 0.092(15) 0.083(15) 0.06(2) 0.15(2) 
C40 0.31(3) 0.121(19) 0.24(3) 0.128(19) -0.06(2) 0.02(2) 
C41 0.037(7) 0.058(10) 0.080(10) 0.032(8) 0.001(7) 0.001(7) 
C42 0.076(9) 0.058(9) 0.114(12) 0.044(9) 0.019(9) 0.018(8) 
C43 0.28(3) 0.150(18) 0.18(2) 0.114(17) 0.14(2) 0.102(19) 
C44 0.23(2) 0.146(19) 0.30(3) 0.16(2) 0.08(2) 0.118(19) 
C45 0.107(15) 0.155(18) 0.31(3) 0.17(2) -0.050(17) -0.055(13) 
C46 0.061(10) 0.066(10) 0.086(11) 0.020(9) -0.020(9) 0.020(8) 
C47 0.054(9) 0.085(11) 0.143(15) 0.004(10) -0.039(9) 0.025(8) 
C48 0.29(4) 1.04(13) 0.14(3) -0.21(5) -0.13(3) 0.43(7) 
C49 0.24(3) 0.18(2) 0.45(5) 0.19(3) -0.25(3) -0.04(2) 
C50 0.17(2) 0.33(4) 0.40(4) 0.28(4) -0.23(3) -0.17(3) 
C51 0.072(10) 0.077(11) 0.072(9) 0.023(8) 0.013(8) 0.044(9) 
C52 0.105(11) 0.055(10) 0.096(11) -0.012(9) -0.007(10) 0.033(9) 
C53 0.25(3) 0.17(2) 0.24(3) -0.14(2) -0.15(2) 0.13(2) 
C54 0.59(6) 0.042(13) 0.20(3) 0.004(15) 0.05(3) 0.06(2) 
C55 0.17(2) 0.23(3) 0.38(4) -0.19(3) 0.08(3) 0.04(2) 
C56 0.061(8) 0.053(8) 0.052(8) 0.013(6) -0.003(7) 0.030(7) 
C57 0.073(9) 0.097(10) 0.053(8) 0.036(8) 0.003(7) 0.047(8) 
C58 0.29(3) 0.150(18) 0.049(11) 0.039(11) -0.038(13) -0.001(17) 
C59 0.131(16) 0.23(2) 0.176(19) 0.160(18) 0.030(14) 0.050(16) 
C60 0.33(3) 0.19(2) 0.149(17) 0.114(16) 0.086(18) 0.20(2) 
C61 0.081(9) 0.034(8) 0.075(10) 0.017(7) 0.030(8) 0.038(7) 
C62 0.162(16) 0.063(10) 0.093(12) 0.030(9) -0.020(11) 0.045(11) 
C63 0.167(18) 0.120(15) 0.163(17) 0.100(14) 0.016(14) 0.002(14) 
C64 0.23(2) 0.093(13) 0.104(14) 0.054(11) -0.006(13) 0.060(13) 
C65 0.24(3) 0.20(2) 0.29(3) 0.03(2) 0.04(2) 0.20(2) 
C66 0.077(10) 0.081(10) 0.061(10) 0.023(8) 0.035(9) 0.041(8) 
C67 0.082(10) 0.126(14) 0.073(10) 0.002(10) 0.034(9) 0.040(10) 
C68 0.31(3) 0.53(5) 0.125(17) 0.11(2) 0.11(2) 0.37(4) 
C69 0.33(4) 0.28(3) 0.30(3) 0.15(3) 0.28(3) 0.14(3) 
C70 0.153(18) 0.20(2) 0.18(2) -0.080(18) 0.074(17) 0.047(17) 
C71 0.046(8) 0.103(12) 0.074(10) 0.003(9) -0.002(7) 0.044(9) 
C72 0.068(11) 0.20(2) 0.162(17) -0.064(16) -0.024(11) 0.098(13) 
C73 0.30(4) 1.34(15) 0.17(3) 0.04(5) 0.04(3) 0.61(7) 
C74 0.20(3) 0.057(14) 0.96(10) -0.04(3) -0.34(5) 0.062(16) 
C75 0.081(11) 0.188(19) 0.170(18) 0.005(15) -0.024(12) 0.079(13) 
C76 0.068(9) 0.067(11) 0.084(11) 0.042(9) 0.033(8) 0.028(8) 
C77 0.111(13) 0.106(14) 0.112(13) 0.064(11) 0.036(11) 0.030(11) 
C78 0.21(2) 0.23(3) 0.31(3) 0.16(2) 0.20(3) 0.11(2) 
C79 0.27(3) 0.103(16) 0.154(18) 0.083(14) 0.070(17) 0.042(16) 
C80 0.22(2) 0.19(2) 0.117(15) 0.097(15) -0.035(16) 0.012(18) 
C81 0.063(8) 0.059(9) 0.063(9) 0.024(8) 0.022(7) 0.035(7) 
C82 0.096(11) 0.044(9) 0.134(13) 0.031(9) 0.030(10) 0.033(8) 
C83 0.195(19) 0.047(10) 0.145(16) 0.037(10) 0.006(13) 0.036(10) 
C84 0.140(16) 0.051(10) 0.165(17) 0.018(10) -0.005(13) -0.008(10) 
C85 0.28(3) 0.076(13) 0.34(3) 0.056(16) 0.22(3) 0.108(16) 
C86 0.067(9) 0.050(8) 0.057(9) 0.016(6) 0.015(7) 0.028(6) 
C87 0.060(8) 0.103(11) 0.061(8) 0.034(8) 0.022(7) 0.051(8) 
C88 0.113(11) 0.102(11) 0.080(10) 0.015(9) 0.040(9) 0.069(10) 
C89 0.076(9) 0.102(11) 0.118(12) 0.043(10) 0.047(9) 0.041(8) 
C90 0.071(9) 0.24(2) 0.094(11) 0.060(12) 0.030(8) 0.103(12) 
C91 0.053(9) 0.088(10) 0.060(9) 0.026(8) 0.009(8) 0.027(8) 
C92 0.064(8) 0.081(10) 0.047(9) -0.015(7) -0.004(7) 0.028(7) 
C93 0.097(14) 0.32(3) 0.134(17) -0.133(19) 0.024(12) 0.030(17) 
C94 0.40(4) 0.086(15) 0.148(18) -0.002(13) 0.14(2) 0.085(19) 
C95 0.32(3) 0.30(3) 0.050(11) -0.020(14) -0.005(15) 0.22(3) 
C96 0.080(10) 0.060(8) 0.052(8) 0.029(7) 0.031(7) 0.034(8) 
C97 0.059(8) 0.096(11) 0.098(10) 0.060(9) 0.019(8) 0.034(8) 
C98 0.44(4) 0.19(2) 0.25(3) 0.14(2) 0.30(3) 0.16(3) 
C99 0.120(15) 0.25(3) 0.47(4) 0.31(3) 0.10(2) 0.087(17) 
C100 0.117(16) 0.23(3) 0.35(3) 0.25(3) -0.018(19) -0.008(16) 
C101 0.058(8) 0.043(8) 0.044(7) -0.002(6) -0.001(6) 0.009(7) 
C102 0.064(9) 0.068(10) 0.073(9) 0.002(7) 0.026(7) 0.022(8) 
C103 0.120(13) 0.070(11) 0.175(17) 0.044(11) 0.066(12) 0.021(10) 
C104 0.121(13) 0.082(11) 0.113(13) 0.015(9) 0.048(11) 0.011(9) 
C105 0.072(10) 0.108(13) 0.115(13) -0.016(10) -0.017(10) -0.012(9) 
C106 0.047(8) 0.109(12) 0.060(10) 0.025(8) -0.002(7) 0.031(8) 
C107 0.097(11) 0.207(19) 0.057(10) 0.031(11) -0.001(9) 0.097(13) 
C108 0.37(5) 0.38(5) 0.33(4) 0.21(4) -0.30(4) -0.07(4) 
C109 0.64(7) 0.94(10) 0.111(18) 0.20(4) 0.12(3) 0.73(8) 
C110 0.30(3) 0.91(9) 0.19(2) 0.34(4) 0.16(3) 0.45(5) 
C111 0.053(8) 0.082(10) 0.069(10) 0.040(8) 0.018(8) 0.036(8) 
C112 0.059(9) 0.126(13) 0.097(11) 0.047(10) 0.024(8) 0.049(9) 
C113 0.102(13) 0.39(3) 0.154(17) 0.18(2) 0.050(12) 0.151(18) 
C114 0.052(10) 0.23(2) 0.39(4) 0.22(3) 0.040(15) 0.042(13) 
C115 0.101(14) 0.34(3) 0.20(2) 0.04(2) 0.019(14) 0.15(2) 
C116 0.045(7) 0.058(10) 0.096(12) 0.029(9) 0.017(8) 0.032(7) 
C117 0.121(13) 0.079(12) 0.178(17) 0.079(12) 0.041(13) 0.059(11) 
C118 0.23(3) 0.28(3) 0.76(8) 0.38(5) 0.15(4) 0.19(3) 
C119 0.34(4) 0.057(15) 0.34(4) 0.08(2) 0.01(3) 0.006(19) 
C120 0.28(3) 0.20(3) 0.34(4) 0.19(3) 0.23(3) 0.12(2) 
C121 0.029(7) 0.056(8) 0.095(11) 0.007(8) 0.012(8) 0.012(6) 
C122 0.095(12) 0.105(13) 0.083(11) 0.037(10) 0.021(9) 0.028(10) 
C123 0.21(2) 0.29(3) 0.53(5) 0.28(4) 0.29(3) 0.18(3) 
C124 0.155(19) 0.131(18) 0.18(2) 0.046(16) -0.056(15) -0.045(14) 
C125 0.114(14) 0.166(18) 0.132(16) 0.068(14) 0.037(12) 0.000(12) 
C126 0.054(8) 0.064(9) 0.113(13) 0.010(9) 0.024(9) 0.039(7) 
C127 0.127(13) 0.118(13) 0.101(12) 0.014(10) 0.027(10) 0.100(11) 
C128 0.52(5) 0.37(4) 0.17(2) -0.04(3) 0.02(3) 0.41(4) 
C129 0.74(8) 0.27(3) 0.36(4) 0.23(3) 0.34(5) 0.41(5) 
C130 0.16(2) 0.32(4) 0.46(5) -0.19(4) -0.03(3) 0.20(3) 
C131 0.076(9) 0.085(10) 0.032(8) 0.001(7) 0.021(7) 0.029(8) 
C132 0.099(12) 0.163(16) 0.063(10) 0.010(10) 0.016(8) 0.086(12) 
C133 0.129(18) 0.43(4) 0.136(18) 0.12(2) 0.084(15) 0.12(2) 
C134 0.29(3) 0.46(4) 0.102(14) 0.16(2) 0.116(17) 0.30(3) 
C135 0.61(7) 0.24(3) 0.105(18) 0.008(19) 0.08(3) 0.27(4) 
C136 0.067(9) 0.049(9) 0.062(9) -0.004(7) 0.008(7) 0.016(8) 
C137 0.089(11) 0.052(10) 0.141(14) 0.011(10) -0.017(10) 0.031(9) 
C138 0.094(15) 0.098(15) 0.42(4) 0.10(2) -0.019(19) -0.014(12) 
C139 0.43(5) 0.089(18) 0.48(5) 0.17(3) -0.31(4) -0.12(2) 
C140 0.27(3) 0.081(17) 0.56(6) -0.15(3) 0.23(4) -0.069(18) 
C141 0.053(8) 0.058(9) 0.061(8) 0.018(6) -0.005(7) 0.031(7) 
C142 0.086(10) 0.085(11) 0.117(12) 0.052(10) 0.022(9) 0.038(9) 
C143 0.124(14) 0.104(13) 0.155(15) 0.084(12) 0.054(12) 0.051(11) 
C144 0.29(3) 0.047(12) 0.45(4) 0.050(19) 0.24(3) 0.065(15) 
C145 0.116(14) 0.25(3) 0.31(3) 0.24(2) -0.039(16) 0.027(15) 
C146 0.061(9) 0.062(8) 0.039(8) 0.014(6) 0.001(7) 0.027(7) 
C147 0.054(7) 0.074(9) 0.051(8) 0.008(7) 0.012(6) 0.028(7) 
C148 0.165(16) 0.165(17) 0.089(11) 0.015(11) -0.043(10) 0.119(14) 
C149 0.091(11) 0.134(14) 0.081(11) 0.000(10) 0.007(9) 0.006(11) 
C150 0.079(9) 0.105(11) 0.053(8) 0.007(8) 0.002(7) 0.033(8) 
C151 0.078(9) 0.089(10) 0.055(9) 0.032(8) 0.016(8) 0.055(8) 
C152 0.104(11) 0.125(13) 0.069(10) 0.033(9) 0.009(9) 0.090(11) 
C153 0.205(19) 0.25(2) 0.107(14) 0.004(14) -0.044(13) 0.195(19) 
C154 0.153(17) 0.19(2) 0.172(18) 0.104(17) 0.041(14) 0.123(17) 
C155 0.117(12) 0.164(16) 0.121(13) 0.060(12) 0.048(11) 0.107(12) 
C156 0.047(8) 0.091(11) 0.045(8) 0.016(8) 0.006(7) 0.032(8) 
C157 0.075(10) 0.050(9) 0.100(12) 0.015(8) 0.030(8) 0.003(7) 
C158 0.050(9) 0.119(14) 0.212(19) 0.050(13) 0.040(11) 0.010(9) 
C159 0.158(15) 0.085(11) 0.103(12) 0.051(10) 0.061(11) 0.034(10) 
C160 0.115(13) 0.082(12) 0.128(14) 0.014(11) 0.041(11) 0.008(10) 
N1 0.041(6) 0.066(7) 0.104(8) 0.059(6) 0.011(6) 0.020(6) 
N2 0.074(7) 0.077(8) 0.077(7) 0.024(7) 0.007(6) 0.026(6) 
N3 0.095(8) 0.080(9) 0.088(8) 0.059(7) -0.001(6) 0.023(7) 
O80 0.064(5) 0.084(6) 0.107(7) 0.069(6) 0.018(5) 0.035(5) 
O81 0.068(5) 0.100(7) 0.097(6) 0.072(6) 0.021(5) 0.038(5) 
O82 0.105(7) 0.064(6) 0.077(6) 0.047(5) 0.014(5) 0.029(5) 
O83 0.089(6) 0.069(6) 0.074(6) 0.038(5) 0.006(5) 0.023(5) 
S1 0.284(10) 0.157(7) 0.247(10) 0.099(7) 0.063(8) -0.017(7) 
C200 0.062(9) 0.055(8) 0.078(9) 0.030(7) 0.018(7) 0.022(7) 
C201 0.071(9) 0.043(8) 0.071(9) 0.025(7) 0.010(7) 0.024(7) 
C202 0.138(15) 0.27(2) 0.124(14) 0.114(16) 0.070(12) 0.128(16) 
C203 0.112(14) 0.19(2) 0.27(3) 0.12(2) 0.076(15) 0.098(15) 
C204 0.079(11) 0.19(2) 0.122(14) 0.018(14) 0.017(10) 0.046(12) 
C205 0.045(7) 0.064(10) 0.093(12) 0.037(10) 0.007(7) 0.016(7) 
C206 0.066(8) 0.079(10) 0.075(9) 0.042(8) 0.013(7) 0.039(8) 
C207 0.067(10) 0.119(13) 0.141(14) 0.019(11) -0.011(9) 0.044(9) 
C208 0.186(17) 0.120(14) 0.086(11) 0.044(10) 0.022(11) 0.083(13) 
C209 0.105(11) 0.089(11) 0.111(11) 0.053(9) 0.037(9) 0.058(9) 
C210 0.21(2) 0.26(3) 0.23(2) 0.19(2) 0.15(2) 0.18(2) 
C211 0.30(3) 0.29(3) 0.22(2) 0.22(2) 0.17(2) 0.24(3) 
C212 0.048(7) 0.077(8) 0.043(7) 0.041(6) 0.024(6) 0.027(6) 
C213 0.109(14) 0.19(2) 0.147(16) 0.124(16) -0.011(12) 0.022(13) 
C214 0.141(18) 0.171(19) 0.18(2) 0.145(18) -0.055(14) -0.011(15) 
C215 0.087(10) 0.061(10) 0.091(11) 0.031(8) -0.003(8) 0.011(8) 
C216 0.109(11) 0.062(10) 0.112(12) 0.059(9) 0.022(9) 0.029(9) 
C217 0.18(2) 0.16(2) 0.117(15) 0.065(15) 0.012(13) 0.076(17) 
C218 0.169(17) 0.125(15) 0.113(13) 0.090(12) 0.022(12) 0.056(13) 
C219 0.17(2) 0.20(3) 0.20(2) 0.11(2) -0.002(17) 0.045(19) 
C220 0.22(2) 0.28(3) 0.28(3) 0.25(3) -0.07(2) -0.01(2) 
C221 0.15(2) 0.15(2) 0.17(2) -0.010(17) 0.014(16) 0.008(17) 
C222 0.123(18) 0.23(3) 0.22(3) 0.11(2) 0.054(18) 0.11(2) 
C223 0.16(2) 0.19(3) 0.40(4) 0.25(3) -0.03(2) -0.015(19) 
C224 0.118(14) 0.151(18) 0.168(18) 0.107(16) -0.029(13) -0.004(13) 
C225 0.089(11) 0.111(14) 0.156(15) 0.090(13) -0.003(10) 0.016(10) 
C226 0.097(11) 0.077(11) 0.120(12) 0.052(10) -0.014(9) 0.014(9) 
C227 0.072(9) 0.072(10) 0.070(8) 0.026(8) 0.016(7) 0.042(8) 
C228 0.099(11) 0.062(9) 0.070(9) 0.005(8) 0.007(8) 0.033(8) 
C229 0.35(4) 0.089(18) 0.41(5) 0.13(2) 0.27(4) 0.09(2) 
C230 0.20(2) 0.106(16) 0.23(2) 0.072(16) 0.149(19) 0.096(15) 
C231 0.061(8) 0.054(9) 0.062(9) 0.003(7) 0.002(7) 0.028(7) 
C232 0.161(17) 0.095(15) 0.128(15) 0.015(11) 0.073(14) 0.053(13) 
C233 0.18(2) 0.114(19) 0.24(3) 0.09(2) 0.12(2) 0.034(17) 
C234 0.098(14) 0.062(14) 0.21(2) 0.056(15) -0.018(14) -0.021(11) 
C400 0.35(2) 0.255(16) 0.34(2) 0.091(15) 0.240(17) 0.049(16) 
C401 0.35(2) 0.252(16) 0.34(2) 0.095(16) 0.239(17) 0.051(16) 
C402 0.35(2) 0.250(16) 0.34(2) 0.093(16) 0.239(17) 0.052(16) 
C403 0.34(2) 0.251(16) 0.34(2) 0.091(16) 0.241(17) 0.052(16) 
C404 0.34(2) 0.252(16) 0.34(2) 0.091(16) 0.243(17) 0.052(16) 
C405 0.34(2) 0.253(16) 0.33(2) 0.090(16) 0.245(17) 0.050(16) 
C406 0.35(2) 0.270(17) 0.35(2) 0.083(16) 0.222(18) 0.048(17) 
C410 0.56(3) 0.49(3) 0.222(15) -0.05(2) 0.25(2) 0.02(2) 
C411 0.56(3) 0.49(3) 0.224(15) -0.05(2) 0.25(2) 0.02(2) 
C412 0.56(3) 0.49(3) 0.224(15) -0.05(2) 0.25(2) 0.02(2) 
C413 0.56(3) 0.49(3) 0.220(15) -0.06(2) 0.25(2) 0.02(2) 
C414 0.56(3) 0.49(3) 0.215(15) -0.06(2) 0.25(2) 0.02(2) 
C415 0.56(3) 0.49(3) 0.216(15) -0.06(2) 0.25(2) 0.02(2) 
C416 0.58(3) 0.50(3) 0.239(18) -0.05(2) 0.23(2) 0.02(3) 
C420 0.63(3) 0.183(11) 0.36(3) 0.022(16) 0.19(2) 0.069(19) 
C421 0.63(3) 0.181(11) 0.36(3) 0.021(16) 0.19(2) 0.069(19) 
C422 0.63(3) 0.184(11) 0.36(3) 0.021(16) 0.19(2) 0.068(19) 
C423 0.63(3) 0.189(11) 0.36(3) 0.023(16) 0.19(2) 0.067(19) 
C424 0.63(3) 0.192(11) 0.36(3) 0.024(16) 0.19(2) 0.065(19) 
C425 0.63(3) 0.189(11) 0.36(3) 0.024(16) 0.19(2) 0.067(19) 
C426 0.64(3) 0.175(13) 0.36(3) 0.025(18) 0.19(2) 0.07(2) 
C430 0.28(3) 0.41(3) 1.82(5) 0.51(3) 0.18(3) 0.23(2) 
C431 0.28(3) 0.41(3) 1.82(5) 0.51(3) 0.18(3) 0.23(2) 
C432 0.28(3) 0.41(3) 1.82(5) 0.51(3) 0.18(3) 0.23(2) 
C433 0.28(3) 0.41(3) 1.82(5) 0.51(3) 0.18(3) 0.24(2) 
C434 0.28(3) 0.41(3) 1.82(5) 0.51(3) 0.18(3) 0.24(2) 
C435 0.28(3) 0.41(3) 1.82(5) 0.51(3) 0.18(3) 0.24(2) 
C436 0.29(3) 0.42(3) 1.82(5) 0.51(3) 0.17(3) 0.23(2) 
C440 0.284(19) 0.31(2) 0.42(3) 0.002(18) -0.019(17) 0.122(17) 
C441 0.286(19) 0.31(2) 0.42(3) 0.001(18) -0.018(17) 0.119(17) 
C442 0.286(19) 0.31(2) 0.42(3) -0.001(18) -0.016(17) 0.118(17) 
C443 0.285(19) 0.31(2) 0.42(3) -0.001(18) -0.018(17) 0.121(17) 
C444 0.282(19) 0.30(2) 0.42(3) -0.001(18) -0.019(17) 0.127(17) 
C445 0.283(19) 0.30(2) 0.42(3) -0.001(18) -0.019(17) 0.125(17) 
C446 0.29(2) 0.30(2) 0.41(3) 0.007(19) -0.022(18) 0.123(19) 
C450 0.178(12) 0.236(13) 0.76(3) 0.15(2) 0.266(19) 0.128(11) 
C451 0.176(12) 0.235(13) 0.76(3) 0.14(2) 0.264(19) 0.127(11) 
C452 0.176(12) 0.234(13) 0.76(3) 0.14(2) 0.262(19) 0.126(11) 
C453 0.175(12) 0.234(13) 0.76(3) 0.14(2) 0.264(19) 0.131(11) 
C454 0.175(12) 0.233(13) 0.76(3) 0.14(2) 0.267(19) 0.134(11) 
C455 0.175(12) 0.235(13) 0.76(3) 0.14(2) 0.268(19) 0.132(11) 
C456 0.205(14) 0.247(14) 0.77(3) 0.15(2) 0.25(2) 0.122(13) 
C460 0.38(2) 0.283(16) 0.227(13) 0.173(13) 0.080(15) 0.096(14) 
C461 0.38(2) 0.281(16) 0.227(13) 0.171(13) 0.080(15) 0.095(14) 
C462 0.38(2) 0.282(16) 0.230(13) 0.168(13) 0.080(15) 0.096(14) 
C463 0.38(2) 0.282(16) 0.231(13) 0.168(13) 0.081(15) 0.096(14) 
C464 0.38(2) 0.280(16) 0.228(13) 0.172(13) 0.082(15) 0.096(14) 
C465 0.38(2) 0.279(16) 0.225(13) 0.175(13) 0.081(15) 0.097(14) 
C466 0.38(2) 0.294(17) 0.240(15) 0.159(14) 0.082(17) 0.097(15) 
C470 0.55(3) 1.84(5) 0.54(3) 0.49(4) 0.34(3) 0.79(3) 
C471 0.55(3) 1.84(5) 0.54(3) 0.49(4) 0.34(3) 0.79(3) 
C472 0.55(3) 1.84(5) 0.54(3) 0.49(4) 0.35(3) 0.79(3) 
C473 0.55(3) 1.84(5) 0.54(3) 0.49(4) 0.35(3) 0.79(3) 
C474 0.55(3) 1.84(5) 0.54(3) 0.49(4) 0.34(3) 0.79(3) 
C475 0.55(3) 1.84(5) 0.54(3) 0.49(4) 0.34(3) 0.79(3) 
C476 0.54(3) 1.83(5) 0.54(3) 0.49(4) 0.35(3) 0.80(3) 
C480 0.52(2) 0.87(3) 0.74(3) 0.66(3) 0.47(2) 0.52(2) 
C481 0.51(2) 0.87(3) 0.74(3) 0.66(3) 0.47(2) 0.52(2) 
C482 0.51(2) 0.87(3) 0.74(3) 0.66(3) 0.48(2) 0.52(2) 
C483 0.51(2) 0.87(3) 0.73(3) 0.66(3) 0.48(2) 0.52(2) 
C484 0.51(2) 0.87(3) 0.74(3) 0.66(3) 0.48(2) 0.52(2) 
C485 0.51(2) 0.87(3) 0.74(3) 0.66(3) 0.48(2) 0.52(2) 
C486 0.52(2) 0.87(4) 0.75(3) 0.64(3) 0.46(2) 0.53(2) 
C500 0.39(6) 0.45(8) 0.29(5) 0.04(5) 0.15(4) 0.23(6) 
 
_geom_special_details 
; 
 All esds (except the esd in the dihedral angle between two l.s. planes) 
 are estimated using the full covariance matrix.  The cell esds are taken 
 into account individually in the estimation of esds in distances, angles 
 and torsion angles; correlations between esds in cell parameters are only 
 used when they are defined by crystal symmetry.  An approximate (isotropic) 
 treatment of cell esds is used for estimating esds involving l.s. planes. 
; 
 
loop_ 
 _geom_bond_atom_site_label_1 
 _geom_bond_atom_site_label_2 
 _geom_bond_distance 
 _geom_bond_site_symmetry_2 
 _geom_bond_publ_flag 
Cr1 F1 1.932(5) . ? 
Cr1 O1 1.953(8) . ? 
Cr1 O30 1.954(8) . ? 
Cr1 O3 1.959(8) . ? 
Cr1 F8 1.961(5) . ? 
Cr1 O32 1.978(9) . ? 
Cr2 F1 1.939(5) . ? 
Cr2 F2 1.949(6) . ? 
Cr2 O2 1.955(10) . ? 
Cr2 O5 1.971(10) . ? 
Cr2 O4 1.975(10) . ? 
Cr2 O7 2.002(10) . ? 
Cr3 F2 1.923(5) . ? 
Cr3 O8 1.943(10) . ? 
Cr3 O6 1.955(9) . ? 
Cr3 O11 1.958(9) . ? 
Cr3 O9 1.958(9) . ? 
Cr3 F3 1.967(6) . ? 
Cr4 F3 1.918(5) . ? 
Cr4 O12 1.928(9) . ? 
Cr4 F4 1.929(6) . ? 
Cr4 O10 1.935(8) . ? 
Cr4 O13 1.952(9) . ? 
Cr4 O15 1.956(8) . ? 
Cr5 F5 1.922(6) . ? 
Cr5 F4 1.927(6) . ? 
Cr5 O19 1.932(10) . ? 
Cr5 O14 1.935(9) . ? 
Cr5 O17 1.950(9) . ? 
Cr5 O16 1.952(9) . ? 
Cr6 F6 1.907(5) . ? 
Cr6 F5 1.917(6) . ? 
Cr6 O20 1.917(9) . ? 
Cr6 O18 1.946(9) . ? 
Cr6 O21 1.957(9) . ? 
Cr6 O23 1.962(9) . ? 
Cr7 F7 1.921(5) . ? 
Cr7 O25 1.927(8) . ? 
Cr7 F6 1.936(6) . ? 
Cr7 O27 1.936(8) . ? 
Cr7 O24 1.947(7) . ? 
Cr7 O22 1.961(8) . ? 
Cr8 F8 1.923(5) . ? 
Cr8 O29 1.937(8) . ? 
Cr8 F7 1.943(5) . ? 
Cr8 O28 1.952(8) . ? 
Cr8 O31 1.954(9) . ? 
Cr8 O26 1.964(8) . ? 
Cr9 F16 1.921(5) . ? 
Cr9 F9 1.935(5) . ? 
Cr9 O62 1.936(7) . ? 
Cr9 O64 1.949(8) . ? 
Cr9 O35 1.969(7) . ? 
Cr9 O33 1.972(8) . ? 
Cr10 F9 1.915(5) . ? 
Cr10 F10 1.920(5) . ? 
Cr10 O36 1.940(7) . ? 
Cr10 O39 1.940(7) . ? 
Cr10 O34 1.952(8) . ? 
Cr10 O37 1.961(7) . ? 
Cr11 F10 1.914(5) . ? 
Cr11 F11 1.928(6) . ? 
Cr11 O43 1.933(8) . ? 
Cr11 O41 1.952(8) . ? 
Cr11 O40 1.957(8) . ? 
Cr11 O38 1.967(8) . ? 
Cr12 F12 1.911(6) . ? 
Cr12 F11 1.927(6) . ? 
Cr12 O45 1.931(9) . ? 
Cr12 O47 1.933(10) . ? 
Cr12 O44 1.948(9) . ? 
Cr12 O42 1.957(9) . ? 
Cr13 F13 1.914(5) . ? 
Cr13 O49 1.928(10) . ? 
Cr13 O51 1.937(10) . ? 
Cr13 F12 1.941(6) . ? 
Cr13 O46 1.958(8) . ? 
Cr13 O48 1.971(9) . ? 
Cr14 F14 1.952(5) . ? 
Cr14 O53 1.954(9) . ? 
Cr14 O52 1.956(9) . ? 
Cr14 F13 1.964(6) . ? 
Cr14 O55 1.973(8) . ? 
Cr14 O50 1.989(8) . ? 
Cr15 O56 1.938(8) . ? 
Cr15 O54 1.940(8) . ? 
Cr15 F14 1.943(5) . ? 
Cr15 F15 1.960(5) . ? 
Cr15 O59 1.974(7) . ? 
Cr15 O57 1.998(8) . ? 
Cr16 F15 1.906(5) . ? 
Cr16 O58 1.932(9) . ? 
Cr16 O60 1.953(7) . ? 
Cr16 F16 1.957(5) . ? 
Cr16 O63 1.964(8) . ? 
Cr16 O61 1.964(8) . ? 
Cu1 O82 1.939(9) . ? 
Cu1 O80 1.965(8) . ? 
Cu1 O81 1.966(8) 2_656 ? 
Cu1 O83 1.972(9) 2_656 ? 
Cu1 N1 2.137(9) . ? 
Cu1 Cu1 2.604(3) 2_656 ? 
O1 C1 1.238(13) . ? 
O2 C1 1.229(14) . ? 
O3 C6 1.208(14) . ? 
O4 C6 1.227(15) . ? 
O5 C11 1.207(15) . ? 
O6 C11 1.238(15) . ? 
O7 C16 1.226(15) . ? 
O8 C16 1.245(15) . ? 
O9 C21 1.245(14) . ? 
O10 C21 1.273(15) . ? 
O11 C26 1.248(17) . ? 
O12 C26 1.256(17) . ? 
O13 C31 1.272(15) . ? 
O14 C31 1.225(16) . ? 
O15 C36 1.254(14) . ? 
O16 C36 1.268(14) . ? 
O17 C41 1.223(15) . ? 
O18 C41 1.261(15) . ? 
O19 C46 1.249(16) . ? 
O20 C46 1.227(16) . ? 
O21 C51 1.225(14) . ? 
O22 C51 1.233(14) . ? 
O23 C56 1.245(13) . ? 
O24 C56 1.265(12) . ? 
O25 C61 1.233(13) . ? 
O26 C61 1.280(13) . ? 
O27 C66 1.234(14) . ? 
O28 C66 1.292(14) . ? 
O29 C71 1.274(14) . ? 
O30 C71 1.233(14) . ? 
O31 C76 1.276(14) . ? 
O32 C76 1.230(15) . ? 
O33 C81 1.259(13) . ? 
O34 C81 1.265(13) . ? 
O35 C86 1.253(12) . ? 
O36 C86 1.250(13) . ? 
O37 C91 1.240(13) . ? 
O38 C91 1.271(13) . ? 
O39 C96 1.258(13) . ? 
O40 C96 1.258(13) . ? 
O41 C101 1.230(13) . ? 
O42 C101 1.249(13) . ? 
O43 C106 1.250(15) . ? 
O44 C106 1.246(15) . ? 
O45 C111 1.244(14) . ? 
O46 C111 1.235(14) . ? 
O47 C116 1.277(14) . ? 
O48 C116 1.226(14) . ? 
O49 C121 1.235(15) . ? 
O50 C121 1.254(14) . ? 
O51 C126 1.271(16) . ? 
O52 C126 1.229(16) . ? 
O53 C131 1.252(15) . ? 
O54 C131 1.254(15) . ? 
O55 C136 1.280(14) . ? 
O56 C136 1.238(14) . ? 
O57 C141 1.266(13) . ? 
O58 C141 1.247(13) . ? 
O59 C146 1.244(12) . ? 
O60 C146 1.254(12) . ? 
O61 C151 1.256(14) . ? 
O62 C151 1.260(14) . ? 
O63 C156 1.293(13) . ? 
O64 C156 1.239(13) . ? 
C1 C2 1.557(18) . ? 
C2 C3 1.474(12) . ? 
C2 C4 1.475(12) . ? 
C2 C5 1.500(12) . ? 
C3 H3A 0.9600 . ? 
C3 H3B 0.9600 . ? 
C3 H3C 0.9600 . ? 
C4 H4A 0.9600 . ? 
C4 H4B 0.9600 . ? 
C4 H4C 0.9600 . ? 
C5 H5A 0.9600 . ? 
C5 H5B 0.9600 . ? 
C5 H5C 0.9600 . ? 
C6 C7 1.505(19) . ? 
C7 C9 1.488(13) . ? 
C7 C10 1.493(13) . ? 
C7 C8 1.501(13) . ? 
C8 H8A 0.9600 . ? 
C8 H8B 0.9600 . ? 
C8 H8C 0.9600 . ? 
C9 H9A 0.9600 . ? 
C9 H9B 0.9600 . ? 
C9 H9C 0.9600 . ? 
C10 H10A 0.9600 . ? 
C10 H10B 0.9600 . ? 
C10 H10C 0.9600 . ? 
C11 C12 1.530(19) . ? 
C12 C15 1.469(12) . ? 
C12 C13 1.478(12) . ? 
C12 C14 1.490(13) . ? 
C13 H13A 0.9600 . ? 
C13 H13B 0.9600 . ? 
C13 H13C 0.9600 . ? 
C14 H14A 0.9600 . ? 
C14 H14B 0.9600 . ? 
C14 H14C 0.9600 . ? 
C15 H15A 0.9600 . ? 
C15 H15B 0.9600 . ? 
C15 H15C 0.9600 . ? 
C16 C17 1.487(18) . ? 
C17 C18 1.480(12) . ? 
C17 C19 1.484(12) . ? 
C17 C20 1.486(12) . ? 
C18 H18A 0.9600 . ? 
C18 H18B 0.9600 . ? 
C18 H18C 0.9600 . ? 
C19 H19A 0.9600 . ? 
C19 H19B 0.9600 . ? 
C19 H19C 0.9600 . ? 
C20 H20A 0.9600 . ? 
C20 H20B 0.9600 . ? 
C20 H20C 0.9600 . ? 
C21 C22 1.551(17) . ? 
C22 C24 1.485(12) . ? 
C22 C23 1.494(11) . ? 
C22 C25 1.499(12) . ? 
C23 H23A 0.9600 . ? 
C23 H23B 0.9600 . ? 
C23 H23C 0.9600 . ? 
C24 H24A 0.9600 . ? 
C24 H24B 0.9600 . ? 
C24 H24C 0.9600 . ? 
C25 H25A 0.9600 . ? 
C25 H25B 0.9600 . ? 
C25 H25C 0.9600 . ? 
C26 C27 1.554(19) . ? 
C27 C28 1.468(12) . ? 
C27 C29 1.476(13) . ? 
C27 C30 1.478(13) . ? 
C28 H28A 0.9600 . ? 
C28 H28B 0.9600 . ? 
C28 H28C 0.9600 . ? 
C29 H29A 0.9600 . ? 
C29 H29B 0.9600 . ? 
C29 H29C 0.9600 . ? 
C30 H30A 0.9600 . ? 
C30 H30B 0.9600 . ? 
C30 H30C 0.9600 . ? 
C31 C32 1.522(17) . ? 
C32 C33 1.466(12) . ? 
C32 C34 1.488(12) . ? 
C32 C35 1.490(12) . ? 
C33 H33A 0.9600 . ? 
C33 H33B 0.9600 . ? 
C33 H33C 0.9600 . ? 
C34 H34A 0.9600 . ? 
C34 H34B 0.9600 . ? 
C34 H34C 0.9600 . ? 
C35 H35A 0.9600 . ? 
C35 H35B 0.9600 . ? 
C35 H35C 0.9600 . ? 
C36 C37 1.487(16) . ? 
C37 C39 1.471(12) . ? 
C37 C38 1.471(12) . ? 
C37 C40 1.488(12) . ? 
C38 H38A 0.9600 . ? 
C38 H38B 0.9600 . ? 
C38 H38C 0.9600 . ? 
C39 H39A 0.9600 . ? 
C39 H39B 0.9600 . ? 
C39 H39C 0.9600 . ? 
C40 H40A 0.9600 . ? 
C40 H40B 0.9600 . ? 
C40 H40C 0.9600 . ? 
C41 C42 1.539(16) . ? 
C42 C44 1.474(12) . ? 
C42 C43 1.480(12) . ? 
C42 C45 1.493(11) . ? 
C43 H43A 0.9600 . ? 
C43 H43B 0.9600 . ? 
C43 H43C 0.9600 . ? 
C44 H44A 0.9600 . ? 
C44 H44B 0.9600 . ? 
C44 H44C 0.9600 . ? 
C45 H45A 0.9600 . ? 
C45 H45B 0.9600 . ? 
C45 H45C 0.9600 . ? 
C46 C47 1.537(17) . ? 
C47 C49 1.445(13) . ? 
C47 C50 1.450(12) . ? 
C47 C48 1.472(13) . ? 
C48 H48A 0.9600 . ? 
C48 H48B 0.9600 . ? 
C48 H48C 0.9600 . ? 
C49 H49A 0.9600 . ? 
C49 H49B 0.9600 . ? 
C49 H49C 0.9600 . ? 
C50 H50A 0.9600 . ? 
C50 H50B 0.9600 . ? 
C50 H50C 0.9600 . ? 
C51 C52 1.516(17) . ? 
C52 C53 1.464(12) . ? 
C52 C55 1.463(12) . ? 
C52 C54 1.483(12) . ? 
C53 H53A 0.9600 . ? 
C53 H53B 0.9600 . ? 
C53 H53C 0.9600 . ? 
C54 H54A 0.9600 . ? 
C54 H54B 0.9600 . ? 
C54 H54C 0.9600 . ? 
C55 H55A 0.9600 . ? 
C55 H55B 0.9600 . ? 
C55 H55C 0.9600 . ? 
C56 C57 1.512(15) . ? 
C57 C59 1.469(11) . ? 
C57 C60 1.471(11) . ? 
C57 C58 1.482(11) . ? 
C58 H58A 0.9600 . ? 
C58 H58B 0.9600 . ? 
C58 H58C 0.9600 . ? 
C59 H59A 0.9600 . ? 
C59 H59B 0.9600 . ? 
C59 H59C 0.9600 . ? 
C60 H60A 0.9600 . ? 
C60 H60B 0.9600 . ? 
C60 H60C 0.9600 . ? 
C61 C62 1.523(16) . ? 
C62 C63 1.454(12) . ? 
C62 C64 1.487(11) . ? 
C62 C65 1.550(12) . ? 
C63 H63A 0.9600 . ? 
C63 H63B 0.9600 . ? 
C63 H63C 0.9600 . ? 
C64 H64A 0.9600 . ? 
C64 H64B 0.9600 . ? 
C64 H64C 0.9600 . ? 
C65 H65A 0.9600 . ? 
C65 H65B 0.9600 . ? 
C65 H65C 0.9600 . ? 
C66 C67 1.529(16) . ? 
C67 C70 1.464(12) . ? 
C67 C68 1.477(12) . ? 
C67 C69 1.501(12) . ? 
C68 H68A 0.9600 . ? 
C68 H68B 0.9600 . ? 
C68 H68C 0.9600 . ? 
C69 H69A 0.9600 . ? 
C69 H69B 0.9600 . ? 
C69 H69C 0.9600 . ? 
C70 H70A 0.9600 . ? 
C70 H70B 0.9600 . ? 
C70 H70C 0.9600 . ? 
C71 C72 1.512(17) . ? 
C72 C74 1.465(13) . ? 
C72 C75 1.473(12) . ? 
C72 C73 1.473(13) . ? 
C73 H73A 0.9600 . ? 
C73 H73B 0.9600 . ? 
C73 H73C 0.9600 . ? 
C74 H74A 0.9600 . ? 
C74 H74B 0.9600 . ? 
C74 H74C 0.9600 . ? 
C75 H75A 0.9600 . ? 
C75 H75B 0.9600 . ? 
C75 H75C 0.9600 . ? 
C76 C77 1.557(18) . ? 
C77 C78 1.483(12) . ? 
C77 C80 1.493(12) . ? 
C77 C79 1.496(12) . ? 
C78 H78A 0.9600 . ? 
C78 H78B 0.9600 . ? 
C78 H78C 0.9600 . ? 
C79 H79A 0.9600 . ? 
C79 H79B 0.9600 . ? 
C79 H79C 0.9600 . ? 
C80 H80A 0.9600 . ? 
C80 H80B 0.9600 . ? 
C80 H80C 0.9600 . ? 
C81 C82 1.537(16) . ? 
C82 C84 1.475(11) . ? 
C82 C83 1.482(11) . ? 
C82 C85 1.488(11) . ? 
C83 H83A 0.9600 . ? 
C83 H83B 0.9600 . ? 
C83 H83C 0.9600 . ? 
C84 H84A 0.9600 . ? 
C84 H84B 0.9600 . ? 
C84 H84C 0.9600 . ? 
C85 H85A 0.9600 . ? 
C85 H85B 0.9600 . ? 
C85 H85C 0.9600 . ? 
C86 C87 1.540(15) . ? 
C87 C88 1.492(11) . ? 
C87 C89 1.496(11) . ? 
C87 C90 1.500(10) . ? 
C88 H88A 0.9600 . ? 
C88 H88B 0.9600 . ? 
C88 H88C 0.9600 . ? 
C89 H89A 0.9600 . ? 
C89 H89B 0.9600 . ? 
C89 H89C 0.9600 . ? 
C90 H90A 0.9600 . ? 
C90 H90B 0.9600 . ? 
C90 H90C 0.9600 . ? 
C91 C92 1.500(16) . ? 
C92 C93 1.462(11) . ? 
C92 C94 1.478(12) . ? 
C92 C95 1.490(12) . ? 
C93 H93A 0.9600 . ? 
C93 H93B 0.9600 . ? 
C93 H93C 0.9600 . ? 
C94 H94A 0.9600 . ? 
C94 H94B 0.9600 . ? 
C94 H94C 0.9600 . ? 
C95 H95A 0.9600 . ? 
C95 H95B 0.9600 . ? 
C95 H95C 0.9600 . ? 
C96 C97 1.537(15) . ? 
C97 C98 1.475(12) . ? 
C97 C100 1.476(12) . ? 
C97 C99 1.478(12) . ? 
C98 H98A 0.9600 . ? 
C98 H98B 0.9600 . ? 
C98 H98C 0.9600 . ? 
C99 H99A 0.9600 . ? 
C99 H99B 0.9600 . ? 
C99 H99C 0.9600 . ? 
C100 H10D 0.9600 . ? 
C100 H10E 0.9600 . ? 
C100 H10F 0.9600 . ? 
C101 C102 1.549(16) . ? 
C102 C103 1.479(11) . ? 
C102 C104 1.497(11) . ? 
C102 C105 1.500(11) . ? 
C103 H10G 0.9600 . ? 
C103 H10H 0.9600 . ? 
C103 H10I 0.9600 . ? 
C104 H10J 0.9600 . ? 
C104 H10K 0.9600 . ? 
C104 H10L 0.9600 . ? 
C105 H10M 0.9600 . ? 
C105 H10N 0.9600 . ? 
C105 H10O 0.9600 . ? 
C106 C107 1.523(17) . ? 
C107 C110 1.449(12) . ? 
C107 C109 1.473(13) . ? 
C107 C108 1.487(13) . ? 
C108 H10P 0.9600 . ? 
C108 H10Q 0.9600 . ? 
C108 H10R 0.9600 . ? 
C109 H10S 0.9600 . ? 
C109 H10T 0.9600 . ? 
C109 H10U 0.9600 . ? 
C110 H11A 0.9600 . ? 
C110 H11B 0.9600 . ? 
C110 H11C 0.9600 . ? 
C111 C112 1.526(16) . ? 
C112 C113 1.467(11) . ? 
C112 C114 1.485(12) . ? 
C112 C115 1.497(12) . ? 
C113 H11D 0.9600 . ? 
C113 H11E 0.9600 . ? 
C113 H11F 0.9600 . ? 
C114 H11G 0.9600 . ? 
C114 H11H 0.9600 . ? 
C114 H11I 0.9600 . ? 
C115 H11J 0.9600 . ? 
C115 H11K 0.9600 . ? 
C115 H11L 0.9600 . ? 
C116 C117 1.519(18) . ? 
C117 C118 1.474(12) . ? 
C117 C120 1.484(12) . ? 
C117 C119 1.486(13) . ? 
C118 H11M 0.9600 . ? 
C118 H11N 0.9600 . ? 
C118 H11O 0.9600 . ? 
C119 H11P 0.9600 . ? 
C119 H11Q 0.9600 . ? 
C119 H11R 0.9600 . ? 
C120 H12A 0.9600 . ? 
C120 H12B 0.9600 . ? 
C120 H12C 0.9600 . ? 
C121 C122 1.537(17) . ? 
C122 C123 1.481(12) . ? 
C122 C125 1.491(12) . ? 
C122 C124 1.503(12) . ? 
C123 H12D 0.9600 . ? 
C123 H12E 0.9600 . ? 
C123 H12F 0.9600 . ? 
C124 H12G 0.9600 . ? 
C124 H12H 0.9600 . ? 
C124 H12I 0.9600 . ? 
C125 H12J 0.9600 . ? 
C125 H12K 0.9600 . ? 
C125 H12L 0.9600 . ? 
C126 C127 1.551(17) . ? 
C127 C130 1.455(12) . ? 
C127 C128 1.468(12) . ? 
C127 C129 1.473(12) . ? 
C128 H12M 0.9600 . ? 
C128 H12N 0.9600 . ? 
C128 H12O 0.9600 . ? 
C129 H12P 0.9600 . ? 
C129 H12Q 0.9600 . ? 
C129 H12R 0.9600 . ? 
C130 H13D 0.9600 . ? 
C130 H13E 0.9600 . ? 
C130 H13F 0.9600 . ? 
C131 C132 1.535(16) . ? 
C132 C134 1.466(12) . ? 
C132 C135 1.484(12) . ? 
C132 C133 1.502(12) . ? 
C133 H13G 0.9600 . ? 
C133 H13H 0.9600 . ? 
C133 H13I 0.9600 . ? 
C134 H13J 0.9600 . ? 
C134 H13K 0.9600 . ? 
C134 H13L 0.9600 . ? 
C135 H13M 0.9600 . ? 
C135 H13N 0.9600 . ? 
C135 H13O 0.9600 . ? 
C136 C137 1.497(17) . ? 
C137 C139 1.448(12) . ? 
C137 C138 1.471(12) . ? 
C137 C140 1.474(13) . ? 
C138 H13P 0.9600 . ? 
C138 H13Q 0.9600 . ? 
C138 H13R 0.9600 . ? 
C139 H13S 0.9600 . ? 
C139 H13T 0.9600 . ? 
C139 H13U 0.9600 . ? 
C140 H14D 0.9600 . ? 
C140 H14E 0.9600 . ? 
C140 H14F 0.9600 . ? 
C141 C142 1.545(17) . ? 
C142 C143 1.491(11) . ? 
C142 C145 1.492(11) . ? 
C142 C144 1.501(12) . ? 
C143 H14G 0.9600 . ? 
C143 H14H 0.9600 . ? 
C143 H14I 0.9600 . ? 
C144 H14J 0.9600 . ? 
C144 H14K 0.9600 . ? 
C144 H14L 0.9600 . ? 
C145 H14M 0.9600 . ? 
C145 H14N 0.9600 . ? 
C145 H14O 0.9600 . ? 
C146 C147 1.542(14) . ? 
C147 C148 1.485(11) . ? 
C147 C150 1.491(10) . ? 
C147 C149 1.499(11) . ? 
C148 H14P 0.9600 . ? 
C148 H14Q 0.9600 . ? 
C148 H14R 0.9600 . ? 
C149 H14S 0.9600 . ? 
C149 H14T 0.9600 . ? 
C149 H14U 0.9600 . ? 
C150 H15D 0.9600 . ? 
C150 H15E 0.9600 . ? 
C150 H15F 0.9600 . ? 
C151 C152 1.524(16) . ? 
C152 C153 1.486(11) . ? 
C152 C155 1.487(11) . ? 
C152 C154 1.507(12) . ? 
C153 H15G 0.9600 . ? 
C153 H15H 0.9600 . ? 
C153 H15I 0.9600 . ? 
C154 H15J 0.9600 . ? 
C154 H15K 0.9600 . ? 
C154 H15L 0.9600 . ? 
C155 H15M 0.9600 . ? 
C155 H15N 0.9600 . ? 
C155 H15O 0.9600 . ? 
C156 C157 1.514(16) . ? 
C157 C160 1.488(11) . ? 
C157 C158 1.494(11) . ? 
C157 C159 1.503(11) . ? 
C158 H15P 0.9600 . ? 
C158 H15Q 0.9600 . ? 
C158 H15R 0.9600 . ? 
C159 H15S 0.9600 . ? 
C159 H15T 0.9600 . ? 
C159 H15U 0.9600 . ? 
C160 H16A 0.9600 . ? 
C160 H16B 0.9600 . ? 
C160 H16C 0.9600 . ? 
N1 C214 1.204(19) . ? 
N1 C210 1.29(2) . ? 
N2 C228 1.452(14) . ? 
N2 C227 1.476(14) . ? 
N2 H2A 0.9000 . ? 
N2 H2B 0.9000 . ? 
N3 C215 1.325(14) . ? 
N3 C216 1.524(15) . ? 
N3 H3D 0.9000 . ? 
N3 H3E 0.9000 . ? 
O80 C200 1.232(13) . ? 
O81 C200 1.259(13) . ? 
O81 Cu1 1.966(8) 2_656 ? 
O82 C205 1.241(14) . ? 
O83 C205 1.285(14) . ? 
O83 Cu1 1.972(9) 2_656 ? 
S1 C500 1.369(17) . ? 
S1 C234 1.84(2) . ? 
C200 C201 1.548(16) . ? 
C201 C202 1.478(17) . ? 
C201 C203 1.488(19) . ? 
C201 C204 1.516(18) . ? 
C202 H20D 0.9600 . ? 
C202 H20E 0.9600 . ? 
C202 H20F 0.9600 . ? 
C203 H20G 0.9600 . ? 
C203 H20H 0.9600 . ? 
C203 H20I 0.9600 . ? 
C204 H20J 0.9600 . ? 
C204 H20K 0.9600 . ? 
C204 H20L 0.9600 . ? 
C205 C206 1.540(17) . ? 
C206 C207 1.496(16) . ? 
C206 C209 1.509(15) . ? 
C206 C208 1.517(17) . ? 
C207 H20M 0.9600 . ? 
C207 H20N 0.9600 . ? 
C207 H20O 0.9600 . ? 
C208 H20P 0.9600 . ? 
C208 H20Q 0.9600 . ? 
C208 H20R 0.9600 . ? 
C209 H20S 0.9600 . ? 
C209 H20T 0.9600 . ? 
C209 H20U 0.9600 . ? 
C210 C211 1.42(2) . ? 
C210 C214 2.04(3) . ? 
C210 H210 0.9300 . ? 
C211 C212 1.26(2) . ? 
C211 H211 0.9300 . ? 
C212 C213 1.322(18) . ? 
C212 C215 1.479(16) . ? 
C213 C214 1.40(2) . ? 
C213 H213 0.9300 . ? 
C214 H214 0.9300 . ? 
C215 H21A 0.9700 . ? 
C215 H21B 0.9700 . ? 
C216 C217 1.32(2) . ? 
C216 H21C 0.9700 . ? 
C216 H21D 0.9700 . ? 
C217 C218 1.60(2) . ? 
C217 H21E 0.9700 . ? 
C217 H21F 0.9700 . ? 
C218 C219 1.43(2) . ? 
C218 H21G 0.9700 . ? 
C218 H21H 0.9700 . ? 
C219 C220 1.51(3) . ? 
C219 H21I 0.9700 . ? 
C219 H21J 0.9700 . ? 
C220 C221 1.59(3) . ? 
C220 H22A 0.9700 . ? 
C220 H22B 0.9700 . ? 
C221 C222 1.46(3) . ? 
C221 H22C 0.9700 . ? 
C221 H22D 0.9700 . ? 
C222 C223 1.30(3) . ? 
C222 H22E 0.9700 . ? 
C222 H22F 0.9700 . ? 
C223 C224 1.56(3) . ? 
C223 H22G 0.9700 . ? 
C223 H22H 0.9700 . ? 
C224 C225 1.41(2) . ? 
C224 H22I 0.9700 . ? 
C224 H22J 0.9700 . ? 
C225 C226 1.481(18) . ? 
C225 H22K 0.9700 . ? 
C225 H22L 0.9700 . ? 
C226 C227 1.408(16) . ? 
C226 H22M 0.9700 . ? 
C226 H22N 0.9700 . ? 
C227 H22O 0.9700 . ? 
C227 H22P 0.9700 . ? 
C228 C231 1.467(16) . ? 
C228 H22Q 0.9700 . ? 
C228 H22R 0.9700 . ? 
C229 C230 1.29(3) . ? 
C229 C234 1.31(3) . ? 
C229 H229 0.9300 . ? 
C230 C231 1.324(19) . ? 
C230 H230 0.9300 . ? 
C231 C232 1.332(18) . ? 
C232 C233 1.37(2) . ? 
C232 H232 0.9300 . ? 
C233 C234 1.28(3) . ? 
C233 H233 0.9300 . ? 
C234 C500 1.99(5) . ? 
C400 C406 1.17(4) . ? 
C400 C401 1.3900 . ? 
C400 C405 1.3900 . ? 
C401 C402 1.3900 . ? 
C401 H401 0.9300 . ? 
C402 C403 1.3900 . ? 
C402 H402 0.9300 . ? 
C403 C404 1.3900 . ? 
C403 H403 0.9300 . ? 
C404 C405 1.3900 . ? 
C404 H404 0.9300 . ? 
C405 H405 0.9300 . ? 
C406 H40D 0.9600 . ? 
C406 H40E 0.9600 . ? 
C406 H40F 0.9600 . ? 
C410 C411 1.3900 . ? 
C410 C415 1.3900 . ? 
C410 C416 1.49(2) . ? 
C411 C412 1.3900 . ? 
C411 H411 0.9300 . ? 
C412 C413 1.3900 . ? 
C412 H412 0.9300 . ? 
C413 C414 1.3900 . ? 
C413 H413 0.9300 . ? 
C414 C415 1.3900 . ? 
C414 H414 0.9300 . ? 
C415 H415 0.9300 . ? 
C416 H41A 0.9600 . ? 
C416 H41B 0.9600 . ? 
C416 H41C 0.9600 . ? 
C420 C426 1.14(4) . ? 
C420 C421 1.3900 . ? 
C420 C425 1.3900 . ? 
C421 C422 1.3900 . ? 
C421 H421 0.9300 . ? 
C422 C423 1.3900 . ? 
C422 H422 0.9300 . ? 
C423 C424 1.3900 . ? 
C423 H423 0.9300 . ? 
C424 C425 1.3900 . ? 
C424 H424 0.9300 . ? 
C425 H425 0.9300 . ? 
C426 H42A 0.9600 . ? 
C426 H42B 0.9600 . ? 
C426 H42C 0.9600 . ? 
C430 C436 1.32(9) . ? 
C430 C431 1.3900 . ? 
C430 C435 1.3900 . ? 
C431 C432 1.3900 . ? 
C431 H431 0.9300 . ? 
C432 C433 1.3900 . ? 
C432 H432 0.9300 . ? 
C433 C434 1.3900 . ? 
C433 H433 0.9300 . ? 
C434 C435 1.3900 . ? 
C434 H434 0.9300 . ? 
C435 H435 0.9300 . ? 
C436 H43D 0.9600 . ? 
C436 H43E 0.9600 . ? 
C436 H43F 0.9600 . ? 
C440 C441 1.3900 . ? 
C440 C445 1.3900 . ? 
C440 C446 1.49(3) . ? 
C441 C442 1.3900 . ? 
C441 H441 0.9300 . ? 
C442 C443 1.3900 . ? 
C442 H442 0.9300 . ? 
C443 C444 1.3900 . ? 
C443 H443 0.9300 . ? 
C444 C445 1.3900 . ? 
C444 H444 0.9300 . ? 
C445 H445 0.9300 . ? 
C446 H44D 0.9600 . ? 
C446 H44E 0.9600 . ? 
C446 H44F 0.9600 . ? 
C450 C451 1.3900 . ? 
C450 C455 1.3900 . ? 
C450 C456 1.438(19) . ? 
C451 C452 1.3900 . ? 
C451 H451 0.9300 . ? 
C452 C453 1.3900 . ? 
C452 H452 0.9300 . ? 
C453 C454 1.3900 . ? 
C453 H453 0.9300 . ? 
C454 C455 1.3900 . ? 
C454 H454 0.9300 . ? 
C455 H455 0.9300 . ? 
C456 H45D 0.9600 . ? 
C456 H45E 0.9600 . ? 
C456 H45F 0.9600 . ? 
C460 C466 1.18(4) . ? 
C460 C461 1.3900 . ? 
C460 C465 1.3900 . ? 
C461 C462 1.3900 . ? 
C461 H461 0.9300 . ? 
C462 C463 1.3900 . ? 
C462 H462 0.9300 . ? 
C463 C464 1.3900 . ? 
C463 H463 0.9300 . ? 
C464 C465 1.3900 . ? 
C464 H464 0.9300 . ? 
C465 H465 0.9300 . ? 
C466 H46A 0.9600 . ? 
C466 H46B 0.9600 . ? 
C466 H46C 0.9600 . ? 
C470 C471 1.3900 . ? 
C470 C475 1.3900 . ? 
C470 C476 1.73(8) . ? 
C471 C472 1.3900 . ? 
C471 H471 0.9300 . ? 
C472 C473 1.3900(10) . ? 
C472 H472 0.9300 . ? 
C473 C474 1.3900 . ? 
C473 H473 0.9300 . ? 
C474 C475 1.3900 . ? 
C474 H474 0.9300 . ? 
C475 H475 0.9300 . ? 
C476 H47A 0.9600 . ? 
C476 H47B 0.9600 . ? 
C476 H47C 0.9600 . ? 
C480 C481 1.3900 . ? 
C480 C485 1.3900 . ? 
C480 C486 1.45(2) . ? 
C481 C482 1.3900 . ? 
C481 H481 0.9300 . ? 
C482 C483 1.3900 . ? 
C482 H482 0.9300 . ? 
C483 C484 1.3900 . ? 
C483 H483 0.9300 . ? 
C484 C485 1.3900 . ? 
C484 H484 0.9300 . ? 
C485 H485 0.9300 . ? 
C486 H48D 0.9600 . ? 
C486 H48E 0.9600 . ? 
C486 H48F 0.9600 . ? 
C500 H50D 0.9600 . ? 
C500 H50E 0.9600 . ? 
C500 H50F 0.9600 . ? 
 
loop_ 
 _geom_angle_atom_site_label_1 
 _geom_angle_atom_site_label_2 
 _geom_angle_atom_site_label_3 
 _geom_angle 
 _geom_angle_site_symmetry_1 
 _geom_angle_site_symmetry_3 
 _geom_angle_publ_flag 
F1 Cr1 O1 92.0(3) . . ? 
F1 Cr1 O30 179.9(4) . . ? 
O1 Cr1 O30 88.0(4) . . ? 
F1 Cr1 O3 92.2(3) . . ? 
O1 Cr1 O3 91.6(4) . . ? 
O30 Cr1 O3 87.7(3) . . ? 
F1 Cr1 F8 86.3(2) . . ? 
O1 Cr1 F8 90.7(3) . . ? 
O30 Cr1 F8 93.8(3) . . ? 
O3 Cr1 F8 177.3(3) . . ? 
F1 Cr1 O32 89.5(3) . . ? 
O1 Cr1 O32 178.5(3) . . ? 
O30 Cr1 O32 90.6(4) . . ? 
O3 Cr1 O32 87.8(4) . . ? 
F8 Cr1 O32 89.8(3) . . ? 
F1 Cr2 F2 87.0(2) . . ? 
F1 Cr2 O2 91.3(3) . . ? 
F2 Cr2 O2 90.1(4) . . ? 
F1 Cr2 O5 178.3(4) . . ? 
F2 Cr2 O5 91.4(4) . . ? 
O2 Cr2 O5 88.1(5) . . ? 
F1 Cr2 O4 91.9(3) . . ? 
F2 Cr2 O4 178.1(4) . . ? 
O2 Cr2 O4 91.5(5) . . ? 
O5 Cr2 O4 89.7(4) . . ? 
F1 Cr2 O7 90.1(3) . . ? 
F2 Cr2 O7 91.6(3) . . ? 
O2 Cr2 O7 177.9(5) . . ? 
O5 Cr2 O7 90.4(5) . . ? 
O4 Cr2 O7 86.9(5) . . ? 
F2 Cr3 O8 94.0(3) . . ? 
F2 Cr3 O6 91.6(3) . . ? 
O8 Cr3 O6 91.1(4) . . ? 
F2 Cr3 O11 177.7(4) . . ? 
O8 Cr3 O11 88.3(4) . . ? 
O6 Cr3 O11 88.1(4) . . ? 
F2 Cr3 O9 89.5(3) . . ? 
O8 Cr3 O9 176.6(4) . . ? 
O6 Cr3 O9 88.7(4) . . ? 
O11 Cr3 O9 88.3(4) . . ? 
F2 Cr3 F3 86.3(2) . . ? 
O8 Cr3 F3 90.4(3) . . ? 
O6 Cr3 F3 177.5(3) . . ? 
O11 Cr3 F3 93.9(3) . . ? 
O9 Cr3 F3 89.9(3) . . ? 
F3 Cr4 O12 91.6(3) . . ? 
F3 Cr4 F4 89.0(2) . . ? 
O12 Cr4 F4 178.4(4) . . ? 
F3 Cr4 O10 92.9(3) . . ? 
O12 Cr4 O10 90.9(4) . . ? 
F4 Cr4 O10 90.6(3) . . ? 
F3 Cr4 O13 178.1(3) . . ? 
O12 Cr4 O13 86.5(4) . . ? 
F4 Cr4 O13 92.9(3) . . ? 
O10 Cr4 O13 86.9(4) . . ? 
F3 Cr4 O15 90.0(3) . . ? 
O12 Cr4 O15 88.5(4) . . ? 
F4 Cr4 O15 90.0(3) . . ? 
O10 Cr4 O15 177.0(3) . . ? 
O13 Cr4 O15 90.2(4) . . ? 
F5 Cr5 F4 90.1(2) . . ? 
F5 Cr5 O19 91.7(3) . . ? 
F4 Cr5 O19 178.0(3) . . ? 
F5 Cr5 O14 177.7(3) . . ? 
F4 Cr5 O14 91.6(3) . . ? 
O19 Cr5 O14 86.6(4) . . ? 
F5 Cr5 O17 91.3(3) . . ? 
F4 Cr5 O17 89.5(3) . . ? 
O19 Cr5 O17 91.4(4) . . ? 
O14 Cr5 O17 87.0(4) . . ? 
F5 Cr5 O16 90.2(3) . . ? 
F4 Cr5 O16 91.8(3) . . ? 
O19 Cr5 O16 87.2(4) . . ? 
O14 Cr5 O16 91.3(4) . . ? 
O17 Cr5 O16 177.9(3) . . ? 
F6 Cr6 F5 91.0(2) . . ? 
F6 Cr6 O20 177.8(4) . . ? 
F5 Cr6 O20 90.9(4) . . ? 
F6 Cr6 O18 90.2(3) . . ? 
F5 Cr6 O18 91.3(3) . . ? 
O20 Cr6 O18 90.9(4) . . ? 
F6 Cr6 O21 91.2(3) . . ? 
F5 Cr6 O21 177.6(3) . . ? 
O20 Cr6 O21 86.9(4) . . ? 
O18 Cr6 O21 87.8(4) . . ? 
F6 Cr6 O23 91.1(3) . . ? 
F5 Cr6 O23 88.9(3) . . ? 
O20 Cr6 O23 87.8(4) . . ? 
O18 Cr6 O23 178.7(4) . . ? 
O21 Cr6 O23 91.9(4) . . ? 
F7 Cr7 O25 92.2(3) . . ? 
F7 Cr7 F6 88.3(2) . . ? 
O25 Cr7 F6 89.4(3) . . ? 
F7 Cr7 O27 91.5(3) . . ? 
O25 Cr7 O27 91.3(3) . . ? 
F6 Cr7 O27 179.3(3) . . ? 
F7 Cr7 O24 89.6(3) . . ? 
O25 Cr7 O24 178.2(3) . . ? 
F6 Cr7 O24 90.8(3) . . ? 
O27 Cr7 O24 88.6(3) . . ? 
F7 Cr7 O22 179.1(3) . . ? 
O25 Cr7 O22 87.0(3) . . ? 
F6 Cr7 O22 92.3(3) . . ? 
O27 Cr7 O22 87.9(3) . . ? 
O24 Cr7 O22 91.1(3) . . ? 
F8 Cr8 O29 91.5(3) . . ? 
F8 Cr8 F7 88.9(2) . . ? 
O29 Cr8 F7 177.7(3) . . ? 
F8 Cr8 O28 178.2(3) . . ? 
O29 Cr8 O28 86.9(3) . . ? 
F7 Cr8 O28 92.7(3) . . ? 
F8 Cr8 O31 92.8(3) . . ? 
O29 Cr8 O31 92.4(3) . . ? 
F7 Cr8 O31 89.9(3) . . ? 
O28 Cr8 O31 88.0(4) . . ? 
F8 Cr8 O26 89.8(3) . . ? 
O29 Cr8 O26 88.1(3) . . ? 
F7 Cr8 O26 89.6(3) . . ? 
O28 Cr8 O26 89.5(3) . . ? 
O31 Cr8 O26 177.4(3) . . ? 
F16 Cr9 F9 87.5(2) . . ? 
F16 Cr9 O62 92.2(3) . . ? 
F9 Cr9 O62 179.4(3) . . ? 
F16 Cr9 O64 92.6(3) . . ? 
F9 Cr9 O64 89.2(3) . . ? 
O62 Cr9 O64 91.4(3) . . ? 
F16 Cr9 O35 178.3(3) . . ? 
F9 Cr9 O35 92.7(3) . . ? 
O62 Cr9 O35 87.6(3) . . ? 
O64 Cr9 O35 85.7(3) . . ? 
F16 Cr9 O33 92.0(3) . . ? 
F9 Cr9 O33 90.4(3) . . ? 
O62 Cr9 O33 89.1(3) . . ? 
O64 Cr9 O33 175.4(3) . . ? 
O35 Cr9 O33 89.8(3) . . ? 
F9 Cr10 F10 87.8(2) . . ? 
F9 Cr10 O36 90.9(3) . . ? 
F10 Cr10 O36 177.7(3) . . ? 
F9 Cr10 O39 91.3(3) . . ? 
F10 Cr10 O39 90.2(3) . . ? 
O36 Cr10 O39 88.0(3) . . ? 
F9 Cr10 O34 92.5(3) . . ? 
F10 Cr10 O34 90.2(3) . . ? 
O36 Cr10 O34 91.7(3) . . ? 
O39 Cr10 O34 176.2(3) . . ? 
F9 Cr10 O37 178.7(3) . . ? 
F10 Cr10 O37 93.3(3) . . ? 
O36 Cr10 O37 88.0(3) . . ? 
O39 Cr10 O37 89.4(3) . . ? 
O34 Cr10 O37 86.8(3) . . ? 
F10 Cr11 F11 89.8(2) . . ? 
F10 Cr11 O43 177.2(3) . . ? 
F11 Cr11 O43 93.1(3) . . ? 
F10 Cr11 O41 89.0(3) . . ? 
F11 Cr11 O41 90.6(3) . . ? 
O43 Cr11 O41 90.9(3) . . ? 
F10 Cr11 O40 92.1(3) . . ? 
F11 Cr11 O40 89.4(3) . . ? 
O43 Cr11 O40 88.0(3) . . ? 
O41 Cr11 O40 179.0(3) . . ? 
F10 Cr11 O38 90.1(3) . . ? 
F11 Cr11 O38 179.2(3) . . ? 
O43 Cr11 O38 87.0(3) . . ? 
O41 Cr11 O38 90.2(3) . . ? 
O40 Cr11 O38 89.7(3) . . ? 
F12 Cr12 F11 90.9(2) . . ? 
F12 Cr12 O45 91.5(3) . . ? 
F11 Cr12 O45 177.2(3) . . ? 
F12 Cr12 O47 91.7(3) . . ? 
F11 Cr12 O47 90.1(3) . . ? 
O45 Cr12 O47 91.3(4) . . ? 
F12 Cr12 O44 178.0(3) . . ? 
F11 Cr12 O44 91.1(3) . . ? 
O45 Cr12 O44 86.5(4) . . ? 
O47 Cr12 O44 88.0(4) . . ? 
F12 Cr12 O42 89.7(3) . . ? 
F11 Cr12 O42 90.2(3) . . ? 
O45 Cr12 O42 88.3(4) . . ? 
O47 Cr12 O42 178.5(4) . . ? 
O44 Cr12 O42 90.5(4) . . ? 
F13 Cr13 O49 92.6(3) . . ? 
F13 Cr13 O51 92.7(3) . . ? 
O49 Cr13 O51 92.7(4) . . ? 
F13 Cr13 F12 88.7(2) . . ? 
O49 Cr13 F12 90.3(3) . . ? 
O51 Cr13 F12 176.7(4) . . ? 
F13 Cr13 O46 179.0(3) . . ? 
O49 Cr13 O46 86.5(4) . . ? 
O51 Cr13 O46 86.9(4) . . ? 
F12 Cr13 O46 91.7(3) . . ? 
F13 Cr13 O48 91.0(3) . . ? 
O49 Cr13 O48 176.4(4) . . ? 
O51 Cr13 O48 87.9(4) . . ? 
F12 Cr13 O48 89.0(3) . . ? 
O46 Cr13 O48 90.0(4) . . ? 
F14 Cr14 O53 91.7(3) . . ? 
F14 Cr14 O52 179.7(4) . . ? 
O53 Cr14 O52 88.5(4) . . ? 
F14 Cr14 F13 87.0(2) . . ? 
O53 Cr14 F13 178.7(3) . . ? 
O52 Cr14 F13 92.8(3) . . ? 
F14 Cr14 O55 92.2(3) . . ? 
O53 Cr14 O55 91.0(4) . . ? 
O52 Cr14 O55 88.1(4) . . ? 
F13 Cr14 O55 89.0(3) . . ? 
F14 Cr14 O50 89.9(3) . . ? 
O53 Cr14 O50 89.8(3) . . ? 
O52 Cr14 O50 89.9(3) . . ? 
F13 Cr14 O50 90.2(3) . . ? 
O55 Cr14 O50 177.8(3) . . ? 
O56 Cr15 O54 90.8(3) . . ? 
O56 Cr15 F14 93.4(3) . . ? 
O54 Cr15 F14 92.1(3) . . ? 
O56 Cr15 F15 90.2(3) . . ? 
O54 Cr15 F15 177.4(3) . . ? 
F14 Cr15 F15 85.4(2) . . ? 
O56 Cr15 O59 86.3(3) . . ? 
O54 Cr15 O59 88.9(3) . . ? 
F14 Cr15 O59 178.9(3) . . ? 
F15 Cr15 O59 93.5(3) . . ? 
O56 Cr15 O57 175.2(3) . . ? 
O54 Cr15 O57 89.5(3) . . ? 
F14 Cr15 O57 91.4(3) . . ? 
F15 Cr15 O57 89.7(3) . . ? 
O59 Cr15 O57 88.9(3) . . ? 
F15 Cr16 O58 93.3(3) . . ? 
F15 Cr16 O60 91.7(3) . . ? 
O58 Cr16 O60 91.7(3) . . ? 
F15 Cr16 F16 87.1(2) . . ? 
O58 Cr16 F16 89.2(3) . . ? 
O60 Cr16 F16 178.5(3) . . ? 
F15 Cr16 O63 89.8(3) . . ? 
O58 Cr16 O63 176.9(3) . . ? 
O60 Cr16 O63 88.7(3) . . ? 
F16 Cr16 O63 90.5(3) . . ? 
F15 Cr16 O61 178.8(3) . . ? 
O58 Cr16 O61 87.4(3) . . ? 
O60 Cr16 O61 87.4(3) . . ? 
F16 Cr16 O61 93.8(3) . . ? 
O63 Cr16 O61 89.5(3) . . ? 
O82 Cu1 O80 89.3(4) . . ? 
O82 Cu1 O81 89.6(4) . 2_656 ? 
O80 Cu1 O81 168.8(3) . 2_656 ? 
O82 Cu1 O83 169.3(3) . 2_656 ? 
O80 Cu1 O83 90.3(4) . 2_656 ? 
O81 Cu1 O83 88.8(4) 2_656 2_656 ? 
O82 Cu1 N1 94.4(4) . . ? 
O80 Cu1 N1 95.8(4) . . ? 
O81 Cu1 N1 95.3(4) 2_656 . ? 
O83 Cu1 N1 96.3(4) 2_656 . ? 
O82 Cu1 Cu1 84.7(2) . 2_656 ? 
O80 Cu1 Cu1 84.9(2) . 2_656 ? 
O81 Cu1 Cu1 83.9(2) 2_656 2_656 ? 
O83 Cu1 Cu1 84.6(3) 2_656 2_656 ? 
N1 Cu1 Cu1 178.8(3) . 2_656 ? 
Cr1 F1 Cr2 122.3(3) . . ? 
Cr3 F2 Cr2 121.5(3) . . ? 
Cr4 F3 Cr3 122.1(3) . . ? 
Cr5 F4 Cr4 123.1(3) . . ? 
Cr6 F5 Cr5 124.1(3) . . ? 
Cr6 F6 Cr7 124.1(3) . . ? 
Cr7 F7 Cr8 122.8(3) . . ? 
Cr8 F8 Cr1 121.2(3) . . ? 
Cr10 F9 Cr9 122.5(3) . . ? 
Cr11 F10 Cr10 123.4(3) . . ? 
Cr11 F11 Cr12 124.5(3) . . ? 
Cr12 F12 Cr13 123.9(3) . . ? 
Cr13 F13 Cr14 123.0(3) . . ? 
Cr15 F14 Cr14 121.2(3) . . ? 
Cr16 F15 Cr15 121.6(3) . . ? 
Cr9 F16 Cr16 120.9(3) . . ? 
C1 O1 Cr1 134.4(8) . . ? 
C1 O2 Cr2 132.3(9) . . ? 
C6 O3 Cr1 134.2(8) . . ? 
C6 O4 Cr2 135.5(8) . . ? 
C11 O5 Cr2 136.6(10) . . ? 
C11 O6 Cr3 133.0(9) . . ? 
C16 O7 Cr2 132.4(9) . . ? 
C16 O8 Cr3 136.9(8) . . ? 
C21 O9 Cr3 129.8(8) . . ? 
C21 O10 Cr4 134.4(8) . . ? 
C26 O11 Cr3 133.1(10) . . ? 
C26 O12 Cr4 131.2(9) . . ? 
C31 O13 Cr4 134.2(9) . . ? 
C31 O14 Cr5 131.9(9) . . ? 
C36 O15 Cr4 131.0(8) . . ? 
C36 O16 Cr5 136.1(8) . . ? 
C41 O17 Cr5 132.7(9) . . ? 
C41 O18 Cr6 134.4(8) . . ? 
C46 O19 Cr5 135.6(9) . . ? 
C46 O20 Cr6 136.9(9) . . ? 
C51 O21 Cr6 134.5(9) . . ? 
C51 O22 Cr7 134.7(9) . . ? 
C56 O23 Cr6 136.2(7) . . ? 
C56 O24 Cr7 133.3(8) . . ? 
C61 O25 Cr7 136.9(7) . . ? 
C61 O26 Cr8 128.8(7) . . ? 
C66 O27 Cr7 131.5(8) . . ? 
C66 O28 Cr8 134.0(8) . . ? 
C71 O29 Cr8 128.4(8) . . ? 
C71 O30 Cr1 134.2(8) . . ? 
C76 O31 Cr8 134.1(8) . . ? 
C76 O32 Cr1 129.0(8) . . ? 
C81 O33 Cr9 127.7(7) . . ? 
C81 O34 Cr10 136.2(7) . . ? 
C86 O35 Cr9 132.7(7) . . ? 
C86 O36 Cr10 129.8(7) . . ? 
C91 O37 Cr10 134.2(8) . . ? 
C91 O38 Cr11 128.8(7) . . ? 
C96 O39 Cr10 127.2(7) . . ? 
C96 O40 Cr11 135.1(7) . . ? 
C101 O41 Cr11 132.2(8) . . ? 
C101 O42 Cr12 135.6(8) . . ? 
C106 O43 Cr11 134.3(8) . . ? 
C106 O44 Cr12 133.7(8) . . ? 
C111 O45 Cr12 132.1(8) . . ? 
C111 O46 Cr13 135.0(8) . . ? 
C116 O47 Cr12 137.2(9) . . ? 
C116 O48 Cr13 133.1(8) . . ? 
C121 O49 Cr13 135.0(8) . . ? 
C121 O50 Cr14 131.1(8) . . ? 
C126 O51 Cr13 131.7(9) . . ? 
C126 O52 Cr14 134.3(9) . . ? 
C131 O53 Cr14 135.9(8) . . ? 
C131 O54 Cr15 128.7(8) . . ? 
C136 O55 Cr14 129.3(8) . . ? 
C136 O56 Cr15 138.1(8) . . ? 
C141 O57 Cr15 127.2(7) . . ? 
C141 O58 Cr16 136.2(7) . . ? 
C146 O59 Cr15 133.0(7) . . ? 
C146 O60 Cr16 128.5(7) . . ? 
C151 O61 Cr16 133.2(8) . . ? 
C151 O62 Cr9 128.4(8) . . ? 
C156 O63 Cr16 127.4(8) . . ? 
C156 O64 Cr9 137.1(7) . . ? 
O2 C1 O1 126.9(11) . . ? 
O2 C1 C2 116.3(11) . . ? 
O1 C1 C2 116.2(11) . . ? 
C3 C2 C4 112.1(11) . . ? 
C3 C2 C5 109.7(11) . . ? 
C4 C2 C5 110.5(11) . . ? 
C3 C2 C1 109.0(11) . . ? 
C4 C2 C1 108.7(10) . . ? 
C5 C2 C1 106.8(10) . . ? 
C2 C3 H3A 109.5 . . ? 
C2 C3 H3B 109.5 . . ? 
H3A C3 H3B 109.5 . . ? 
C2 C3 H3C 109.5 . . ? 
H3A C3 H3C 109.5 . . ? 
H3B C3 H3C 109.5 . . ? 
C2 C4 H4A 109.5 . . ? 
C2 C4 H4B 109.5 . . ? 
H4A C4 H4B 109.5 . . ? 
C2 C4 H4C 109.5 . . ? 
H4A C4 H4C 109.5 . . ? 
H4B C4 H4C 109.5 . . ? 
C2 C5 H5A 109.5 . . ? 
C2 C5 H5B 109.5 . . ? 
H5A C5 H5B 109.5 . . ? 
C2 C5 H5C 109.5 . . ? 
H5A C5 H5C 109.5 . . ? 
H5B C5 H5C 109.5 . . ? 
O3 C6 O4 126.1(12) . . ? 
O3 C6 C7 116.4(13) . . ? 
O4 C6 C7 117.5(13) . . ? 
C9 C7 C10 110.3(17) . . ? 
C9 C7 C8 109.1(15) . . ? 
C10 C7 C8 110.6(15) . . ? 
C9 C7 C6 107.9(16) . . ? 
C10 C7 C6 108.2(14) . . ? 
C8 C7 C6 110.6(16) . . ? 
C7 C8 H8A 109.5 . . ? 
C7 C8 H8B 109.5 . . ? 
H8A C8 H8B 109.5 . . ? 
C7 C8 H8C 109.5 . . ? 
H8A C8 H8C 109.5 . . ? 
H8B C8 H8C 109.5 . . ? 
C7 C9 H9A 109.5 . . ? 
C7 C9 H9B 109.5 . . ? 
H9A C9 H9B 109.5 . . ? 
C7 C9 H9C 109.5 . . ? 
H9A C9 H9C 109.5 . . ? 
H9B C9 H9C 109.5 . . ? 
C7 C10 H10A 109.5 . . ? 
C7 C10 H10B 109.5 . . ? 
H10A C10 H10B 109.5 . . ? 
C7 C10 H10C 109.5 . . ? 
H10A C10 H10C 109.5 . . ? 
H10B C10 H10C 109.5 . . ? 
O5 C11 O6 124.9(13) . . ? 
O5 C11 C12 118.5(14) . . ? 
O6 C11 C12 116.6(14) . . ? 
C15 C12 C13 111.7(15) . . ? 
C15 C12 C14 109.4(14) . . ? 
C13 C12 C14 110.5(15) . . ? 
C15 C12 C11 108.7(13) . . ? 
C13 C12 C11 108.9(15) . . ? 
C14 C12 C11 107.5(15) . . ? 
C12 C13 H13A 109.5 . . ? 
C12 C13 H13B 109.5 . . ? 
H13A C13 H13B 109.5 . . ? 
C12 C13 H13C 109.5 . . ? 
H13A C13 H13C 109.5 . . ? 
H13B C13 H13C 109.5 . . ? 
C12 C14 H14A 109.5 . . ? 
C12 C14 H14B 109.5 . . ? 
H14A C14 H14B 109.5 . . ? 
C12 C14 H14C 109.5 . . ? 
H14A C14 H14C 109.5 . . ? 
H14B C14 H14C 109.5 . . ? 
C12 C15 H15A 109.5 . . ? 
C12 C15 H15B 109.5 . . ? 
H15A C15 H15B 109.5 . . ? 
C12 C15 H15C 109.5 . . ? 
H15A C15 H15C 109.5 . . ? 
H15B C15 H15C 109.5 . . ? 
O7 C16 O8 124.2(13) . . ? 
O7 C16 C17 117.5(15) . . ? 
O8 C16 C17 118.1(13) . . ? 
C18 C17 C19 111.3(14) . . ? 
C18 C17 C20 109.5(13) . . ? 
C19 C17 C20 108.9(13) . . ? 
C18 C17 C16 109.1(14) . . ? 
C19 C17 C16 111.7(13) . . ? 
C20 C17 C16 106.2(13) . . ? 
C17 C18 H18A 109.5 . . ? 
C17 C18 H18B 109.5 . . ? 
H18A C18 H18B 109.5 . . ? 
C17 C18 H18C 109.5 . . ? 
H18A C18 H18C 109.5 . . ? 
H18B C18 H18C 109.5 . . ? 
C17 C19 H19A 109.5 . . ? 
C17 C19 H19B 109.5 . . ? 
H19A C19 H19B 109.5 . . ? 
C17 C19 H19C 109.5 . . ? 
H19A C19 H19C 109.5 . . ? 
H19B C19 H19C 109.5 . . ? 
C17 C20 H20A 109.5 . . ? 
C17 C20 H20B 109.5 . . ? 
H20A C20 H20B 109.5 . . ? 
C17 C20 H20C 109.5 . . ? 
H20A C20 H20C 109.5 . . ? 
H20B C20 H20C 109.5 . . ? 
O9 C21 O10 127.2(11) . . ? 
O9 C21 C22 118.3(13) . . ? 
O10 C21 C22 114.3(13) . . ? 
C24 C22 C23 114.0(13) . . ? 
C24 C22 C25 107.9(13) . . ? 
C23 C22 C25 109.4(13) . . ? 
C24 C22 C21 111.1(13) . . ? 
C23 C22 C21 109.7(12) . . ? 
C25 C22 C21 104.3(12) . . ? 
C22 C23 H23A 109.5 . . ? 
C22 C23 H23B 109.5 . . ? 
H23A C23 H23B 109.5 . . ? 
C22 C23 H23C 109.5 . . ? 
H23A C23 H23C 109.5 . . ? 
H23B C23 H23C 109.5 . . ? 
C22 C24 H24A 109.5 . . ? 
C22 C24 H24B 109.5 . . ? 
H24A C24 H24B 109.5 . . ? 
C22 C24 H24C 109.5 . . ? 
H24A C24 H24C 109.5 . . ? 
H24B C24 H24C 109.5 . . ? 
C22 C25 H25A 109.5 . . ? 
C22 C25 H25B 109.5 . . ? 
H25A C25 H25B 109.5 . . ? 
C22 C25 H25C 109.5 . . ? 
H25A C25 H25C 109.5 . . ? 
H25B C25 H25C 109.5 . . ? 
O11 C26 O12 126.6(12) . . ? 
O11 C26 C27 116.9(15) . . ? 
O12 C26 C27 116.4(14) . . ? 
C28 C27 C29 110.8(16) . . ? 
C28 C27 C30 109.4(16) . . ? 
C29 C27 C30 113.4(16) . . ? 
C28 C27 C26 109.9(13) . . ? 
C29 C27 C26 103.7(15) . . ? 
C30 C27 C26 109.5(15) . . ? 
C27 C28 H28A 109.5 . . ? 
C27 C28 H28B 109.5 . . ? 
H28A C28 H28B 109.5 . . ? 
C27 C28 H28C 109.5 . . ? 
H28A C28 H28C 109.5 . . ? 
H28B C28 H28C 109.5 . . ? 
C27 C29 H29A 109.5 . . ? 
C27 C29 H29B 109.5 . . ? 
H29A C29 H29B 109.5 . . ? 
C27 C29 H29C 109.5 . . ? 
H29A C29 H29C 109.5 . . ? 
H29B C29 H29C 109.5 . . ? 
C27 C30 H30A 109.5 . . ? 
C27 C30 H30B 109.5 . . ? 
H30A C30 H30B 109.5 . . ? 
C27 C30 H30C 109.5 . . ? 
H30A C30 H30C 109.5 . . ? 
H30B C30 H30C 109.5 . . ? 
O14 C31 O13 125.9(12) . . ? 
O14 C31 C32 119.4(14) . . ? 
O13 C31 C32 114.7(15) . . ? 
C33 C32 C34 109.4(14) . . ? 
C33 C32 C35 111.7(14) . . ? 
C34 C32 C35 106.2(14) . . ? 
C33 C32 C31 110.9(12) . . ? 
C34 C32 C31 107.8(12) . . ? 
C35 C32 C31 110.7(13) . . ? 
C32 C33 H33A 109.5 . . ? 
C32 C33 H33B 109.5 . . ? 
H33A C33 H33B 109.5 . . ? 
C32 C33 H33C 109.5 . . ? 
H33A C33 H33C 109.5 . . ? 
H33B C33 H33C 109.5 . . ? 
C32 C34 H34A 109.5 . . ? 
C32 C34 H34B 109.5 . . ? 
H34A C34 H34B 109.5 . . ? 
C32 C34 H34C 109.5 . . ? 
H34A C34 H34C 109.5 . . ? 
H34B C34 H34C 109.5 . . ? 
C32 C35 H35A 109.5 . . ? 
C32 C35 H35B 109.5 . . ? 
H35A C35 H35B 109.5 . . ? 
C32 C35 H35C 109.5 . . ? 
H35A C35 H35C 109.5 . . ? 
H35B C35 H35C 109.5 . . ? 
O15 C36 O16 124.5(11) . . ? 
O15 C36 C37 117.7(13) . . ? 
O16 C36 C37 117.8(13) . . ? 
C39 C37 C38 112.8(14) . . ? 
C39 C37 C36 111.2(12) . . ? 
C38 C37 C36 103.6(12) . . ? 
C39 C37 C40 110.0(13) . . ? 
C38 C37 C40 107.2(14) . . ? 
C36 C37 C40 111.9(13) . . ? 
C37 C38 H38A 109.5 . . ? 
C37 C38 H38B 109.5 . . ? 
H38A C38 H38B 109.5 . . ? 
C37 C38 H38C 109.5 . . ? 
H38A C38 H38C 109.5 . . ? 
H38B C38 H38C 109.5 . . ? 
C37 C39 H39A 109.5 . . ? 
C37 C39 H39B 109.5 . . ? 
H39A C39 H39B 109.5 . . ? 
C37 C39 H39C 109.5 . . ? 
H39A C39 H39C 109.5 . . ? 
H39B C39 H39C 109.5 . . ? 
C37 C40 H40A 109.5 . . ? 
C37 C40 H40B 109.5 . . ? 
H40A C40 H40B 109.5 . . ? 
C37 C40 H40C 109.5 . . ? 
H40A C40 H40C 109.5 . . ? 
H40B C40 H40C 109.5 . . ? 
O17 C41 O18 126.8(11) . . ? 
O17 C41 C42 117.5(13) . . ? 
O18 C41 C42 115.6(13) . . ? 
C44 C42 C43 107.0(12) . . ? 
C44 C42 C45 111.0(13) . . ? 
C43 C42 C45 110.0(13) . . ? 
C44 C42 C41 113.2(12) . . ? 
C43 C42 C41 111.5(12) . . ? 
C45 C42 C41 104.2(10) . . ? 
C42 C43 H43A 109.5 . . ? 
C42 C43 H43B 109.5 . . ? 
H43A C43 H43B 109.5 . . ? 
C42 C43 H43C 109.5 . . ? 
H43A C43 H43C 109.5 . . ? 
H43B C43 H43C 109.5 . . ? 
C42 C44 H44A 109.5 . . ? 
C42 C44 H44B 109.5 . . ? 
H44A C44 H44B 109.5 . . ? 
C42 C44 H44C 109.5 . . ? 
H44A C44 H44C 109.5 . . ? 
H44B C44 H44C 109.5 . . ? 
C42 C45 H45A 109.5 . . ? 
C42 C45 H45B 109.5 . . ? 
H45A C45 H45B 109.5 . . ? 
C42 C45 H45C 109.5 . . ? 
H45A C45 H45C 109.5 . . ? 
H45B C45 H45C 109.5 . . ? 
O20 C46 O19 123.8(12) . . ? 
O20 C46 C47 117.0(15) . . ? 
O19 C46 C47 119.2(15) . . ? 
C49 C47 C50 109.2(15) . . ? 
C49 C47 C48 110.6(17) . . ? 
C50 C47 C48 110.3(17) . . ? 
C49 C47 C46 111.6(13) . . ? 
C50 C47 C46 104.8(13) . . ? 
C48 C47 C46 110.2(15) . . ? 
C47 C48 H48A 109.5 . . ? 
C47 C48 H48B 109.5 . . ? 
H48A C48 H48B 109.5 . . ? 
C47 C48 H48C 109.5 . . ? 
H48A C48 H48C 109.5 . . ? 
H48B C48 H48C 109.5 . . ? 
C47 C49 H49A 109.5 . . ? 
C47 C49 H49B 109.5 . . ? 
H49A C49 H49B 109.5 . . ? 
C47 C49 H49C 109.5 . . ? 
H49A C49 H49C 109.5 . . ? 
H49B C49 H49C 109.5 . . ? 
C47 C50 H50A 109.5 . . ? 
C47 C50 H50B 109.5 . . ? 
H50A C50 H50B 109.5 . . ? 
C47 C50 H50C 109.5 . . ? 
H50A C50 H50C 109.5 . . ? 
H50B C50 H50C 109.5 . . ? 
O21 C51 O22 125.7(13) . . ? 
O21 C51 C52 115.1(13) . . ? 
O22 C51 C52 119.2(13) . . ? 
C53 C52 C55 113.2(15) . . ? 
C53 C52 C54 110.9(15) . . ? 
C55 C52 C54 107.1(15) . . ? 
C53 C52 C51 110.6(12) . . ? 
C55 C52 C51 108.6(13) . . ? 
C54 C52 C51 106.1(12) . . ? 
C52 C53 H53A 109.5 . . ? 
C52 C53 H53B 109.5 . . ? 
H53A C53 H53B 109.5 . . ? 
C52 C53 H53C 109.5 . . ? 
H53A C53 H53C 109.5 . . ? 
H53B C53 H53C 109.5 . . ? 
C52 C54 H54A 109.5 . . ? 
C52 C54 H54B 109.5 . . ? 
H54A C54 H54B 109.5 . . ? 
C52 C54 H54C 109.5 . . ? 
H54A C54 H54C 109.5 . . ? 
H54B C54 H54C 109.5 . . ? 
C52 C55 H55A 109.5 . . ? 
C52 C55 H55B 109.5 . . ? 
H55A C55 H55B 109.5 . . ? 
C52 C55 H55C 109.5 . . ? 
H55A C55 H55C 109.5 . . ? 
H55B C55 H55C 109.5 . . ? 
O23 C56 O24 124.9(11) . . ? 
O23 C56 C57 116.8(10) . . ? 
O24 C56 C57 118.3(12) . . ? 
C59 C57 C60 108.4(12) . . ? 
C59 C57 C58 109.0(12) . . ? 
C60 C57 C58 111.3(12) . . ? 
C59 C57 C56 112.4(10) . . ? 
C60 C57 C56 109.7(11) . . ? 
C58 C57 C56 106.1(10) . . ? 
C57 C58 H58A 109.5 . . ? 
C57 C58 H58B 109.5 . . ? 
H58A C58 H58B 109.5 . . ? 
C57 C58 H58C 109.5 . . ? 
H58A C58 H58C 109.5 . . ? 
H58B C58 H58C 109.5 . . ? 
C57 C59 H59A 109.5 . . ? 
C57 C59 H59B 109.5 . . ? 
H59A C59 H59B 109.5 . . ? 
C57 C59 H59C 109.5 . . ? 
H59A C59 H59C 109.5 . . ? 
H59B C59 H59C 109.5 . . ? 
C57 C60 H60A 109.5 . . ? 
C57 C60 H60B 109.5 . . ? 
H60A C60 H60B 109.5 . . ? 
C57 C60 H60C 109.5 . . ? 
H60A C60 H60C 109.5 . . ? 
H60B C60 H60C 109.5 . . ? 
O25 C61 O26 125.5(10) . . ? 
O25 C61 C62 119.1(11) . . ? 
O26 C61 C62 115.1(12) . . ? 
C63 C62 C64 115.1(12) . . ? 
C63 C62 C61 111.4(12) . . ? 
C64 C62 C61 115.4(11) . . ? 
C63 C62 C65 105.2(13) . . ? 
C64 C62 C65 105.3(13) . . ? 
C61 C62 C65 103.0(12) . . ? 
C62 C63 H63A 109.5 . . ? 
C62 C63 H63B 109.5 . . ? 
H63A C63 H63B 109.5 . . ? 
C62 C63 H63C 109.5 . . ? 
H63A C63 H63C 109.5 . . ? 
H63B C63 H63C 109.5 . . ? 
C62 C64 H64A 109.5 . . ? 
C62 C64 H64B 109.5 . . ? 
H64A C64 H64B 109.5 . . ? 
C62 C64 H64C 109.5 . . ? 
H64A C64 H64C 109.5 . . ? 
H64B C64 H64C 109.5 . . ? 
C62 C65 H65A 109.5 . . ? 
C62 C65 H65B 109.5 . . ? 
H65A C65 H65B 109.5 . . ? 
C62 C65 H65C 109.5 . . ? 
H65A C65 H65C 109.5 . . ? 
H65B C65 H65C 109.5 . . ? 
O27 C66 O28 124.8(11) . . ? 
O27 C66 C67 119.6(12) . . ? 
O28 C66 C67 115.6(12) . . ? 
C70 C67 C68 113.2(14) . . ? 
C70 C67 C69 108.0(14) . . ? 
C68 C67 C69 110.7(14) . . ? 
C70 C67 C66 110.0(12) . . ? 
C68 C67 C66 110.1(12) . . ? 
C69 C67 C66 104.6(12) . . ? 
C67 C68 H68A 109.5 . . ? 
C67 C68 H68B 109.5 . . ? 
H68A C68 H68B 109.5 . . ? 
C67 C68 H68C 109.5 . . ? 
H68A C68 H68C 109.5 . . ? 
H68B C68 H68C 109.5 . . ? 
C67 C69 H69A 109.5 . . ? 
C67 C69 H69B 109.5 . . ? 
H69A C69 H69B 109.5 . . ? 
C67 C69 H69C 109.5 . . ? 
H69A C69 H69C 109.5 . . ? 
H69B C69 H69C 109.5 . . ? 
C67 C70 H70A 109.5 . . ? 
C67 C70 H70B 109.5 . . ? 
H70A C70 H70B 109.5 . . ? 
C67 C70 H70C 109.5 . . ? 
H70A C70 H70C 109.5 . . ? 
H70B C70 H70C 109.5 . . ? 
O30 C71 O29 126.6(11) . . ? 
O30 C71 C72 118.8(13) . . ? 
O29 C71 C72 114.7(13) . . ? 
C74 C72 C75 108.8(14) . . ? 
C74 C72 C73 108.6(16) . . ? 
C75 C72 C73 112.2(15) . . ? 
C74 C72 C71 108.9(15) . . ? 
C75 C72 C71 112.8(12) . . ? 
C73 C72 C71 105.4(14) . . ? 
C72 C73 H73A 109.5 . . ? 
C72 C73 H73B 109.5 . . ? 
H73A C73 H73B 109.5 . . ? 
C72 C73 H73C 109.5 . . ? 
H73A C73 H73C 109.5 . . ? 
H73B C73 H73C 109.5 . . ? 
C72 C74 H74A 109.5 . . ? 
C72 C74 H74B 109.5 . . ? 
H74A C74 H74B 109.5 . . ? 
C72 C74 H74C 109.5 . . ? 
H74A C74 H74C 109.5 . . ? 
H74B C74 H74C 109.5 . . ? 
C72 C75 H75A 109.5 . . ? 
C72 C75 H75B 109.5 . . ? 
H75A C75 H75B 109.5 . . ? 
C72 C75 H75C 109.5 . . ? 
H75A C75 H75C 109.5 . . ? 
H75B C75 H75C 109.5 . . ? 
O32 C76 O31 126.8(11) . . ? 
O32 C76 C77 120.6(13) . . ? 
O31 C76 C77 112.6(13) . . ? 
C78 C77 C80 109.4(14) . . ? 
C78 C77 C79 109.9(13) . . ? 
C80 C77 C79 110.9(13) . . ? 
C78 C77 C76 107.3(13) . . ? 
C80 C77 C76 109.2(12) . . ? 
C79 C77 C76 110.1(13) . . ? 
C77 C78 H78A 109.5 . . ? 
C77 C78 H78B 109.5 . . ? 
H78A C78 H78B 109.5 . . ? 
C77 C78 H78C 109.5 . . ? 
H78A C78 H78C 109.5 . . ? 
H78B C78 H78C 109.5 . . ? 
C77 C79 H79A 109.5 . . ? 
C77 C79 H79B 109.5 . . ? 
H79A C79 H79B 109.5 . . ? 
C77 C79 H79C 109.5 . . ? 
H79A C79 H79C 109.5 . . ? 
H79B C79 H79C 109.5 . . ? 
C77 C80 H80A 109.5 . . ? 
C77 C80 H80B 109.5 . . ? 
H80A C80 H80B 109.5 . . ? 
C77 C80 H80C 109.5 . . ? 
H80A C80 H80C 109.5 . . ? 
H80B C80 H80C 109.5 . . ? 
O33 C81 O34 125.1(11) . . ? 
O33 C81 C82 119.1(11) . . ? 
O34 C81 C82 115.7(12) . . ? 
C84 C82 C83 110.7(11) . . ? 
C84 C82 C85 108.7(13) . . ? 
C83 C82 C85 112.6(12) . . ? 
C84 C82 C81 109.0(11) . . ? 
C83 C82 C81 109.3(11) . . ? 
C85 C82 C81 106.3(11) . . ? 
C82 C83 H83A 109.5 . . ? 
C82 C83 H83B 109.5 . . ? 
H83A C83 H83B 109.5 . . ? 
C82 C83 H83C 109.5 . . ? 
H83A C83 H83C 109.5 . . ? 
H83B C83 H83C 109.5 . . ? 
C82 C84 H84A 109.5 . . ? 
C82 C84 H84B 109.5 . . ? 
H84A C84 H84B 109.5 . . ? 
C82 C84 H84C 109.5 . . ? 
H84A C84 H84C 109.5 . . ? 
H84B C84 H84C 109.5 . . ? 
C82 C85 H85A 109.5 . . ? 
C82 C85 H85B 109.5 . . ? 
H85A C85 H85B 109.5 . . ? 
C82 C85 H85C 109.5 . . ? 
H85A C85 H85C 109.5 . . ? 
H85B C85 H85C 109.5 . . ? 
O36 C86 O35 125.7(11) . . ? 
O36 C86 C87 118.0(11) . . ? 
O35 C86 C87 116.3(11) . . ? 
C88 C87 C89 110.2(9) . . ? 
C88 C87 C90 112.5(10) . . ? 
C89 C87 C90 109.5(10) . . ? 
C88 C87 C86 106.2(9) . . ? 
C89 C87 C86 107.5(9) . . ? 
C90 C87 C86 110.9(9) . . ? 
C87 C88 H88A 109.5 . . ? 
C87 C88 H88B 109.5 . . ? 
H88A C88 H88B 109.5 . . ? 
C87 C88 H88C 109.5 . . ? 
H88A C88 H88C 109.5 . . ? 
H88B C88 H88C 109.5 . . ? 
C87 C89 H89A 109.5 . . ? 
C87 C89 H89B 109.5 . . ? 
H89A C89 H89B 109.5 . . ? 
C87 C89 H89C 109.5 . . ? 
H89A C89 H89C 109.5 . . ? 
H89B C89 H89C 109.5 . . ? 
C87 C90 H90A 109.5 . . ? 
C87 C90 H90B 109.5 . . ? 
H90A C90 H90B 109.5 . . ? 
C87 C90 H90C 109.5 . . ? 
H90A C90 H90C 109.5 . . ? 
H90B C90 H90C 109.5 . . ? 
O37 C91 O38 125.3(12) . . ? 
O37 C91 C92 119.3(11) . . ? 
O38 C91 C92 115.4(11) . . ? 
C93 C92 C94 111.4(13) . . ? 
C93 C92 C95 110.7(13) . . ? 
C94 C92 C95 106.4(13) . . ? 
C93 C92 C91 111.1(11) . . ? 
C94 C92 C91 108.1(11) . . ? 
C95 C92 C91 109.0(11) . . ? 
C92 C93 H93A 109.5 . . ? 
C92 C93 H93B 109.5 . . ? 
H93A C93 H93B 109.5 . . ? 
C92 C93 H93C 109.5 . . ? 
H93A C93 H93C 109.5 . . ? 
H93B C93 H93C 109.5 . . ? 
C92 C94 H94A 109.5 . . ? 
C92 C94 H94B 109.5 . . ? 
H94A C94 H94B 109.5 . . ? 
C92 C94 H94C 109.5 . . ? 
H94A C94 H94C 109.5 . . ? 
H94B C94 H94C 109.5 . . ? 
C92 C95 H95A 109.5 . . ? 
C92 C95 H95B 109.5 . . ? 
H95A C95 H95B 109.5 . . ? 
C92 C95 H95C 109.5 . . ? 
H95A C95 H95C 109.5 . . ? 
H95B C95 H95C 109.5 . . ? 
O39 C96 O40 125.9(10) . . ? 
O39 C96 C97 117.6(11) . . ? 
O40 C96 C97 116.5(11) . . ? 
C98 C97 C100 112.0(13) . . ? 
C98 C97 C99 110.7(13) . . ? 
C100 C97 C99 108.3(13) . . ? 
C98 C97 C96 105.1(11) . . ? 
C100 C97 C96 110.5(11) . . ? 
C99 C97 C96 110.3(11) . . ? 
C97 C98 H98A 109.5 . . ? 
C97 C98 H98B 109.5 . . ? 
H98A C98 H98B 109.5 . . ? 
C97 C98 H98C 109.5 . . ? 
H98A C98 H98C 109.5 . . ? 
H98B C98 H98C 109.5 . . ? 
C97 C99 H99A 109.5 . . ? 
C97 C99 H99B 109.5 . . ? 
H99A C99 H99B 109.5 . . ? 
C97 C99 H99C 109.5 . . ? 
H99A C99 H99C 109.5 . . ? 
H99B C99 H99C 109.5 . . ? 
C97 C100 H10D 109.5 . . ? 
C97 C100 H10E 109.5 . . ? 
H10D C100 H10E 109.5 . . ? 
C97 C100 H10F 109.5 . . ? 
H10D C100 H10F 109.5 . . ? 
H10E C100 H10F 109.5 . . ? 
O41 C101 O42 127.1(11) . . ? 
O41 C101 C102 118.2(12) . . ? 
O42 C101 C102 114.6(12) . . ? 
C103 C102 C104 109.2(11) . . ? 
C103 C102 C105 111.5(11) . . ? 
C104 C102 C105 108.9(10) . . ? 
C103 C102 C101 110.6(10) . . ? 
C104 C102 C101 110.2(10) . . ? 
C105 C102 C101 106.3(10) . . ? 
C102 C103 H10G 109.5 . . ? 
C102 C103 H10H 109.5 . . ? 
H10G C103 H10H 109.5 . . ? 
C102 C103 H10I 109.5 . . ? 
H10G C103 H10I 109.5 . . ? 
H10H C103 H10I 109.5 . . ? 
C102 C104 H10J 109.5 . . ? 
C102 C104 H10K 109.5 . . ? 
H10J C104 H10K 109.5 . . ? 
C102 C104 H10L 109.5 . . ? 
H10J C104 H10L 109.5 . . ? 
H10K C104 H10L 109.5 . . ? 
C102 C105 H10M 109.5 . . ? 
C102 C105 H10N 109.5 . . ? 
H10M C105 H10N 109.5 . . ? 
C102 C105 H10O 109.5 . . ? 
H10M C105 H10O 109.5 . . ? 
H10N C105 H10O 109.5 . . ? 
O44 C106 O43 126.8(11) . . ? 
O44 C106 C107 116.6(13) . . ? 
O43 C106 C107 116.6(14) . . ? 
C110 C107 C109 110.5(15) . . ? 
C110 C107 C108 110.5(17) . . ? 
C109 C107 C108 107.2(16) . . ? 
C110 C107 C106 109.5(13) . . ? 
C109 C107 C106 112.9(14) . . ? 
C108 C107 C106 106.2(13) . . ? 
C107 C108 H10P 109.5 . . ? 
C107 C108 H10Q 109.5 . . ? 
H10P C108 H10Q 109.5 . . ? 
C107 C108 H10R 109.5 . . ? 
H10P C108 H10R 109.5 . . ? 
H10Q C108 H10R 109.5 . . ? 
C107 C109 H10S 109.5 . . ? 
C107 C109 H10T 109.5 . . ? 
H10S C109 H10T 109.5 . . ? 
C107 C109 H10U 109.5 . . ? 
H10S C109 H10U 109.5 . . ? 
H10T C109 H10U 109.5 . . ? 
C107 C110 H11A 109.5 . . ? 
C107 C110 H11B 109.5 . . ? 
H11A C110 H11B 109.5 . . ? 
C107 C110 H11C 109.5 . . ? 
H11A C110 H11C 109.5 . . ? 
H11B C110 H11C 109.5 . . ? 
O46 C111 O45 126.1(11) . . ? 
O46 C111 C112 118.5(13) . . ? 
O45 C111 C112 115.3(13) . . ? 
C113 C112 C114 113.0(13) . . ? 
C113 C112 C115 109.6(13) . . ? 
C114 C112 C115 105.4(12) . . ? 
C113 C112 C111 109.8(11) . . ? 
C114 C112 C111 107.8(11) . . ? 
C115 C112 C111 111.1(12) . . ? 
C112 C113 H11D 109.5 . . ? 
C112 C113 H11E 109.5 . . ? 
H11D C113 H11E 109.5 . . ? 
C112 C113 H11F 109.5 . . ? 
H11D C113 H11F 109.5 . . ? 
H11E C113 H11F 109.5 . . ? 
C112 C114 H11G 109.5 . . ? 
C112 C114 H11H 109.5 . . ? 
H11G C114 H11H 109.5 . . ? 
C112 C114 H11I 109.5 . . ? 
H11G C114 H11I 109.5 . . ? 
H11H C114 H11I 109.5 . . ? 
C112 C115 H11J 109.5 . . ? 
C112 C115 H11K 109.5 . . ? 
H11J C115 H11K 109.5 . . ? 
C112 C115 H11L 109.5 . . ? 
H11J C115 H11L 109.5 . . ? 
H11K C115 H11L 109.5 . . ? 
O48 C116 O47 122.8(12) . . ? 
O48 C116 C117 121.2(14) . . ? 
O47 C116 C117 116.0(14) . . ? 
C118 C117 C120 114.3(15) . . ? 
C118 C117 C119 110.2(15) . . ? 
C120 C117 C119 105.6(14) . . ? 
C118 C117 C116 104.9(12) . . ? 
C120 C117 C116 113.2(13) . . ? 
C119 C117 C116 108.7(14) . . ? 
C117 C118 H11M 109.5 . . ? 
C117 C118 H11N 109.5 . . ? 
H11M C118 H11N 109.5 . . ? 
C117 C118 H11O 109.5 . . ? 
H11M C118 H11O 109.5 . . ? 
H11N C118 H11O 109.5 . . ? 
C117 C119 H11P 109.5 . . ? 
C117 C119 H11Q 109.5 . . ? 
H11P C119 H11Q 109.5 . . ? 
C117 C119 H11R 109.5 . . ? 
H11P C119 H11R 109.5 . . ? 
H11Q C119 H11R 109.5 . . ? 
C117 C120 H12A 109.5 . . ? 
C117 C120 H12B 109.5 . . ? 
H12A C120 H12B 109.5 . . ? 
C117 C120 H12C 109.5 . . ? 
H12A C120 H12C 109.5 . . ? 
H12B C120 H12C 109.5 . . ? 
O49 C121 O50 127.7(11) . . ? 
O49 C121 C122 116.3(11) . . ? 
O50 C121 C122 116.0(14) . . ? 
C123 C122 C125 110.0(13) . . ? 
C123 C122 C124 109.2(14) . . ? 
C125 C122 C124 108.8(12) . . ? 
C123 C122 C121 108.1(12) . . ? 
C125 C122 C121 112.6(12) . . ? 
C124 C122 C121 108.0(12) . . ? 
C122 C123 H12D 109.5 . . ? 
C122 C123 H12E 109.5 . . ? 
H12D C123 H12E 109.5 . . ? 
C122 C123 H12F 109.5 . . ? 
H12D C123 H12F 109.5 . . ? 
H12E C123 H12F 109.5 . . ? 
C122 C124 H12G 109.5 . . ? 
C122 C124 H12H 109.5 . . ? 
H12G C124 H12H 109.5 . . ? 
C122 C124 H12I 109.5 . . ? 
H12G C124 H12I 109.5 . . ? 
H12H C124 H12I 109.5 . . ? 
C122 C125 H12J 109.5 . . ? 
C122 C125 H12K 109.5 . . ? 
H12J C125 H12K 109.5 . . ? 
C122 C125 H12L 109.5 . . ? 
H12J C125 H12L 109.5 . . ? 
H12K C125 H12L 109.5 . . ? 
O52 C126 O51 127.8(12) . . ? 
O52 C126 C127 118.8(14) . . ? 
O51 C126 C127 113.4(14) . . ? 
C130 C127 C128 112.8(15) . . ? 
C130 C127 C129 108.2(15) . . ? 
C128 C127 C129 110.2(15) . . ? 
C130 C127 C126 107.4(12) . . ? 
C128 C127 C126 108.6(13) . . ? 
C129 C127 C126 109.5(13) . . ? 
C127 C128 H12M 109.5 . . ? 
C127 C128 H12N 109.5 . . ? 
H12M C128 H12N 109.5 . . ? 
C127 C128 H12O 109.5 . . ? 
H12M C128 H12O 109.5 . . ? 
H12N C128 H12O 109.5 . . ? 
C127 C129 H12P 109.5 . . ? 
C127 C129 H12Q 109.5 . . ? 
H12P C129 H12Q 109.5 . . ? 
C127 C129 H12R 109.5 . . ? 
H12P C129 H12R 109.5 . . ? 
H12Q C129 H12R 109.5 . . ? 
C127 C130 H13D 109.5 . . ? 
C127 C130 H13E 109.5 . . ? 
H13D C130 H13E 109.5 . . ? 
C127 C130 H13F 109.5 . . ? 
H13D C130 H13F 109.5 . . ? 
H13E C130 H13F 109.5 . . ? 
O53 C131 O54 127.4(11) . . ? 
O53 C131 C132 116.5(13) . . ? 
O54 C131 C132 116.0(13) . . ? 
C134 C132 C135 110.9(14) . . ? 
C134 C132 C133 109.8(14) . . ? 
C135 C132 C133 107.4(14) . . ? 
C134 C132 C131 112.8(12) . . ? 
C135 C132 C131 106.0(14) . . ? 
C133 C132 C131 109.7(12) . . ? 
C132 C133 H13G 109.5 . . ? 
C132 C133 H13H 109.5 . . ? 
H13G C133 H13H 109.5 . . ? 
C132 C133 H13I 109.5 . . ? 
H13G C133 H13I 109.5 . . ? 
H13H C133 H13I 109.5 . . ? 
C132 C134 H13J 109.5 . . ? 
C132 C134 H13K 109.5 . . ? 
H13J C134 H13K 109.5 . . ? 
C132 C134 H13L 109.5 . . ? 
H13J C134 H13L 109.5 . . ? 
H13K C134 H13L 109.5 . . ? 
C132 C135 H13M 109.5 . . ? 
C132 C135 H13N 109.5 . . ? 
H13M C135 H13N 109.5 . . ? 
C132 C135 H13O 109.5 . . ? 
H13M C135 H13O 109.5 . . ? 
H13N C135 H13O 109.5 . . ? 
O56 C136 O55 124.4(11) . . ? 
O56 C136 C137 119.1(12) . . ? 
O55 C136 C137 116.4(13) . . ? 
C139 C137 C138 109.1(15) . . ? 
C139 C137 C140 109.4(16) . . ? 
C138 C137 C140 106.1(15) . . ? 
C139 C137 C136 110.3(13) . . ? 
C138 C137 C136 113.2(12) . . ? 
C140 C137 C136 108.6(13) . . ? 
C137 C138 H13P 109.5 . . ? 
C137 C138 H13Q 109.5 . . ? 
H13P C138 H13Q 109.5 . . ? 
C137 C138 H13R 109.5 . . ? 
H13P C138 H13R 109.5 . . ? 
H13Q C138 H13R 109.5 . . ? 
C137 C139 H13S 109.5 . . ? 
C137 C139 H13T 109.5 . . ? 
H13S C139 H13T 109.5 . . ? 
C137 C139 H13U 109.5 . . ? 
H13S C139 H13U 109.5 . . ? 
H13T C139 H13U 109.5 . . ? 
C137 C140 H14D 109.5 . . ? 
C137 C140 H14E 109.5 . . ? 
H14D C140 H14E 109.5 . . ? 
C137 C140 H14F 109.5 . . ? 
H14D C140 H14F 109.5 . . ? 
H14E C140 H14F 109.5 . . ? 
O58 C141 O57 126.0(11) . . ? 
O58 C141 C142 115.6(11) . . ? 
O57 C141 C142 118.3(12) . . ? 
C143 C142 C145 111.8(12) . . ? 
C143 C142 C144 109.2(12) . . ? 
C145 C142 C144 111.2(14) . . ? 
C143 C142 C141 111.6(11) . . ? 
C145 C142 C141 105.8(10) . . ? 
C144 C142 C141 107.1(12) . . ? 
C142 C143 H14G 109.5 . . ? 
C142 C143 H14H 109.5 . . ? 
H14G C143 H14H 109.5 . . ? 
C142 C143 H14I 109.5 . . ? 
H14G C143 H14I 109.5 . . ? 
H14H C143 H14I 109.5 . . ? 
C142 C144 H14J 109.5 . . ? 
C142 C144 H14K 109.5 . . ? 
H14J C144 H14K 109.5 . . ? 
C142 C144 H14L 109.5 . . ? 
H14J C144 H14L 109.5 . . ? 
H14K C144 H14L 109.5 . . ? 
C142 C145 H14M 109.5 . . ? 
C142 C145 H14N 109.5 . . ? 
H14M C145 H14N 109.5 . . ? 
C142 C145 H14O 109.5 . . ? 
H14M C145 H14O 109.5 . . ? 
H14N C145 H14O 109.5 . . ? 
O59 C146 O60 126.6(10) . . ? 
O59 C146 C147 118.4(10) . . ? 
O60 C146 C147 115.0(11) . . ? 
C148 C147 C150 110.5(10) . . ? 
C148 C147 C149 110.1(11) . . ? 
C150 C147 C149 109.2(9) . . ? 
C148 C147 C146 107.0(9) . . ? 
C150 C147 C146 111.2(9) . . ? 
C149 C147 C146 108.8(10) . . ? 
C147 C148 H14P 109.5 . . ? 
C147 C148 H14Q 109.5 . . ? 
H14P C148 H14Q 109.5 . . ? 
C147 C148 H14R 109.5 . . ? 
H14P C148 H14R 109.5 . . ? 
H14Q C148 H14R 109.5 . . ? 
C147 C149 H14S 109.5 . . ? 
C147 C149 H14T 109.5 . . ? 
H14S C149 H14T 109.5 . . ? 
C147 C149 H14U 109.5 . . ? 
H14S C149 H14U 109.5 . . ? 
H14T C149 H14U 109.5 . . ? 
C147 C150 H15D 109.5 . . ? 
C147 C150 H15E 109.5 . . ? 
H15D C150 H15E 109.5 . . ? 
C147 C150 H15F 109.5 . . ? 
H15D C150 H15F 109.5 . . ? 
H15E C150 H15F 109.5 . . ? 
O61 C151 O62 126.3(11) . . ? 
O61 C151 C152 117.9(12) . . ? 
O62 C151 C152 115.8(12) . . ? 
C153 C152 C155 114.3(12) . . ? 
C153 C152 C154 107.9(12) . . ? 
C155 C152 C154 107.4(11) . . ? 
C153 C152 C151 109.9(11) . . ? 
C155 C152 C151 110.4(10) . . ? 
C154 C152 C151 106.6(11) . . ? 
C152 C153 H15G 109.5 . . ? 
C152 C153 H15H 109.5 . . ? 
H15G C153 H15H 109.5 . . ? 
C152 C153 H15I 109.5 . . ? 
H15G C153 H15I 109.5 . . ? 
H15H C153 H15I 109.5 . . ? 
C152 C154 H15J 109.5 . . ? 
C152 C154 H15K 109.5 . . ? 
H15J C154 H15K 109.5 . . ? 
C152 C154 H15L 109.5 . . ? 
H15J C154 H15L 109.5 . . ? 
H15K C154 H15L 109.5 . . ? 
C152 C155 H15M 109.5 . . ? 
C152 C155 H15N 109.5 . . ? 
H15M C155 H15N 109.5 . . ? 
C152 C155 H15O 109.5 . . ? 
H15M C155 H15O 109.5 . . ? 
H15N C155 H15O 109.5 . . ? 
O64 C156 O63 124.5(11) . . ? 
O64 C156 C157 117.5(11) . . ? 
O63 C156 C157 117.9(12) . . ? 
C160 C157 C158 107.6(11) . . ? 
C160 C157 C159 111.9(11) . . ? 
C158 C157 C159 110.3(11) . . ? 
C160 C157 C156 113.0(11) . . ? 
C158 C157 C156 105.8(10) . . ? 
C159 C157 C156 108.1(10) . . ? 
C157 C158 H15P 109.5 . . ? 
C157 C158 H15Q 109.5 . . ? 
H15P C158 H15Q 109.5 . . ? 
C157 C158 H15R 109.5 . . ? 
H15P C158 H15R 109.5 . . ? 
H15Q C158 H15R 109.5 . . ? 
C157 C159 H15S 109.5 . . ? 
C157 C159 H15T 109.5 . . ? 
H15S C159 H15T 109.5 . . ? 
C157 C159 H15U 109.5 . . ? 
H15S C159 H15U 109.5 . . ? 
H15T C159 H15U 109.5 . . ? 
C157 C160 H16A 109.5 . . ? 
C157 C160 H16B 109.5 . . ? 
H16A C160 H16B 109.5 . . ? 
C157 C160 H16C 109.5 . . ? 
H16A C160 H16C 109.5 . . ? 
H16B C160 H16C 109.5 . . ? 
C214 N1 C210 109.1(14) . . ? 
C214 N1 Cu1 125.4(10) . . ? 
C210 N1 Cu1 123.7(11) . . ? 
C228 N2 C227 116.0(10) . . ? 
C228 N2 H2A 108.3 . . ? 
C227 N2 H2A 108.3 . . ? 
C228 N2 H2B 108.3 . . ? 
C227 N2 H2B 108.3 . . ? 
H2A N2 H2B 107.4 . . ? 
C215 N3 C216 115.8(11) . . ? 
C215 N3 H3D 108.3 . . ? 
C216 N3 H3D 108.3 . . ? 
C215 N3 H3E 108.3 . . ? 
C216 N3 H3E 108.3 . . ? 
H3D N3 H3E 107.4 . . ? 
C200 O80 Cu1 122.2(7) . . ? 
C200 O81 Cu1 122.7(8) . 2_656 ? 
C205 O82 Cu1 124.2(8) . . ? 
C205 O83 Cu1 121.6(8) . 2_656 ? 
C500 S1 C234 75(2) . . ? 
O80 C200 O81 126.2(11) . . ? 
O80 C200 C201 118.1(11) . . ? 
O81 C200 C201 115.5(11) . . ? 
C202 C201 C203 114.5(14) . . ? 
C202 C201 C204 105.0(13) . . ? 
C203 C201 C204 104.6(13) . . ? 
C202 C201 C200 112.3(11) . . ? 
C203 C201 C200 111.8(11) . . ? 
C204 C201 C200 108.0(11) . . ? 
C201 C202 H20D 109.5 . . ? 
C201 C202 H20E 109.5 . . ? 
H20D C202 H20E 109.5 . . ? 
C201 C202 H20F 109.5 . . ? 
H20D C202 H20F 109.5 . . ? 
H20E C202 H20F 109.5 . . ? 
C201 C203 H20G 109.5 . . ? 
C201 C203 H20H 109.5 . . ? 
H20G C203 H20H 109.5 . . ? 
C201 C203 H20I 109.5 . . ? 
H20G C203 H20I 109.5 . . ? 
H20H C203 H20I 109.5 . . ? 
C201 C204 H20J 109.5 . . ? 
C201 C204 H20K 109.5 . . ? 
H20J C204 H20K 109.5 . . ? 
C201 C204 H20L 109.5 . . ? 
H20J C204 H20L 109.5 . . ? 
H20K C204 H20L 109.5 . . ? 
O82 C205 O83 124.8(12) . . ? 
O82 C205 C206 119.2(12) . . ? 
O83 C205 C206 115.9(12) . . ? 
C207 C206 C209 109.5(11) . . ? 
C207 C206 C208 109.7(12) . . ? 
C209 C206 C208 109.3(11) . . ? 
C207 C206 C205 106.5(11) . . ? 
C209 C206 C205 110.7(10) . . ? 
C208 C206 C205 111.1(11) . . ? 
C206 C207 H20M 109.5 . . ? 
C206 C207 H20N 109.5 . . ? 
H20M C207 H20N 109.5 . . ? 
C206 C207 H20O 109.5 . . ? 
H20M C207 H20O 109.5 . . ? 
H20N C207 H20O 109.5 . . ? 
C206 C208 H20P 109.5 . . ? 
C206 C208 H20Q 109.5 . . ? 
H20P C208 H20Q 109.5 . . ? 
C206 C208 H20R 109.5 . . ? 
H20P C208 H20R 109.5 . . ? 
H20Q C208 H20R 109.5 . . ? 
C206 C209 H20S 109.5 . . ? 
C206 C209 H20T 109.5 . . ? 
H20S C209 H20T 109.5 . . ? 
C206 C209 H20U 109.5 . . ? 
H20S C209 H20U 109.5 . . ? 
H20T C209 H20U 109.5 . . ? 
N1 C210 C211 122.9(18) . . ? 
N1 C210 C214 34.0(8) . . ? 
C211 C210 C214 90.4(15) . . ? 
N1 C210 H210 118.6 . . ? 
C211 C210 H210 118.6 . . ? 
C214 C210 H210 149.3 . . ? 
C212 C211 C210 122.7(19) . . ? 
C212 C211 H211 118.7 . . ? 
C210 C211 H211 118.7 . . ? 
C211 C212 C213 111.3(14) . . ? 
C211 C212 C215 118.5(13) . . ? 
C213 C212 C215 129.3(12) . . ? 
C212 C213 C214 119.3(16) . . ? 
C212 C213 H213 120.3 . . ? 
C214 C213 H213 120.3 . . ? 
N1 C214 C213 128.0(16) . . ? 
N1 C214 C210 36.9(9) . . ? 
C213 C214 C210 93.4(13) . . ? 
N1 C214 H214 116.0 . . ? 
C213 C214 H214 116.0 . . ? 
C210 C214 H214 147.6 . . ? 
N3 C215 C212 120.1(11) . . ? 
N3 C215 H21A 107.3 . . ? 
C212 C215 H21A 107.3 . . ? 
N3 C215 H21B 107.3 . . ? 
C212 C215 H21B 107.3 . . ? 
H21A C215 H21B 106.9 . . ? 
C217 C216 N3 117.5(14) . . ? 
C217 C216 H21C 107.9 . . ? 
N3 C216 H21C 107.9 . . ? 
C217 C216 H21D 107.9 . . ? 
N3 C216 H21D 107.9 . . ? 
H21C C216 H21D 107.2 . . ? 
C216 C217 C218 112.9(16) . . ? 
C216 C217 H21E 109.0 . . ? 
C218 C217 H21E 109.0 . . ? 
C216 C217 H21F 109.0 . . ? 
C218 C217 H21F 109.0 . . ? 
H21E C217 H21F 107.8 . . ? 
C219 C218 C217 111.2(17) . . ? 
C219 C218 H21G 109.4 . . ? 
C217 C218 H21G 109.4 . . ? 
C219 C218 H21H 109.4 . . ? 
C217 C218 H21H 109.4 . . ? 
H21G C218 H21H 108.0 . . ? 
C218 C219 C220 114(2) . . ? 
C218 C219 H21I 108.7 . . ? 
C220 C219 H21I 108.7 . . ? 
C218 C219 H21J 108.7 . . ? 
C220 C219 H21J 108.7 . . ? 
H21I C219 H21J 107.6 . . ? 
C219 C220 C221 122(2) . . ? 
C219 C220 H22A 106.8 . . ? 
C221 C220 H22A 106.8 . . ? 
C219 C220 H22B 106.8 . . ? 
C221 C220 H22B 106.8 . . ? 
H22A C220 H22B 106.6 . . ? 
C222 C221 C220 114(3) . . ? 
C222 C221 H22C 108.8 . . ? 
C220 C221 H22C 108.8 . . ? 
C222 C221 H22D 108.8 . . ? 
C220 C221 H22D 108.8 . . ? 
H22C C221 H22D 107.7 . . ? 
C223 C222 C221 110(2) . . ? 
C223 C222 H22E 109.7 . . ? 
C221 C222 H22E 109.7 . . ? 
C223 C222 H22F 109.7 . . ? 
C221 C222 H22F 109.7 . . ? 
H22E C222 H22F 108.2 . . ? 
C222 C223 C224 124(3) . . ? 
C222 C223 H22G 106.3 . . ? 
C224 C223 H22G 106.3 . . ? 
C222 C223 H22H 106.3 . . ? 
C224 C223 H22H 106.3 . . ? 
H22G C223 H22H 106.4 . . ? 
C225 C224 C223 116.3(19) . . ? 
C225 C224 H22I 108.2 . . ? 
C223 C224 H22I 108.2 . . ? 
C225 C224 H22J 108.2 . . ? 
C223 C224 H22J 108.2 . . ? 
H22I C224 H22J 107.4 . . ? 
C224 C225 C226 122.3(15) . . ? 
C224 C225 H22K 106.8 . . ? 
C226 C225 H22K 106.8 . . ? 
C224 C225 H22L 106.8 . . ? 
C226 C225 H22L 106.8 . . ? 
H22K C225 H22L 106.6 . . ? 
C227 C226 C225 114.6(13) . . ? 
C227 C226 H22M 108.6 . . ? 
C225 C226 H22M 108.6 . . ? 
C227 C226 H22N 108.6 . . ? 
C225 C226 H22N 108.6 . . ? 
H22M C226 H22N 107.6 . . ? 
C226 C227 N2 119.4(11) . . ? 
C226 C227 H22O 107.5 . . ? 
N2 C227 H22O 107.5 . . ? 
C226 C227 H22P 107.5 . . ? 
N2 C227 H22P 107.5 . . ? 
H22O C227 H22P 107.0 . . ? 
N2 C228 C231 119.8(11) . . ? 
N2 C228 H22Q 107.4 . . ? 
C231 C228 H22Q 107.4 . . ? 
N2 C228 H22R 107.4 . . ? 
C231 C228 H22R 107.4 . . ? 
H22Q C228 H22R 106.9 . . ? 
C230 C229 C234 123(2) . . ? 
C230 C229 H229 118.3 . . ? 
C234 C229 H229 118.3 . . ? 
C229 C230 C231 125(2) . . ? 
C229 C230 H230 117.6 . . ? 
C231 C230 H230 117.6 . . ? 
C230 C231 C232 113.2(15) . . ? 
C230 C231 C228 121.7(15) . . ? 
C232 C231 C228 124.5(14) . . ? 
C231 C232 C233 119.7(17) . . ? 
C231 C232 H232 120.2 . . ? 
C233 C232 H232 120.2 . . ? 
C234 C233 C232 126(2) . . ? 
C234 C233 H233 117.2 . . ? 
C232 C233 H233 117.2 . . ? 
C233 C234 C229 113(2) . . ? 
C233 C234 S1 113(3) . . ? 
C229 C234 S1 134(3) . . ? 
C233 C234 C500 154(3) . . ? 
C229 C234 C500 92(2) . . ? 
S1 C234 C500 41.6(8) . . ? 
C406 C400 C401 119.7(9) . . ? 
C406 C400 C405 120.3(9) . . ? 
C401 C400 C405 120.0 . . ? 
C400 C401 C402 120.0 . . ? 
C400 C401 H401 120.0 . . ? 
C402 C401 H401 120.0 . . ? 
C401 C402 C403 120.0 . . ? 
C401 C402 H402 120.0 . . ? 
C403 C402 H402 120.0 . . ? 
C404 C403 C402 120.0 . . ? 
C404 C403 H403 120.0 . . ? 
C402 C403 H403 120.0 . . ? 
C405 C404 C403 120.0 . . ? 
C405 C404 H404 120.0 . . ? 
C403 C404 H404 120.0 . . ? 
C404 C405 C400 120.0 . . ? 
C404 C405 H405 120.0 . . ? 
C400 C405 H405 120.0 . . ? 
C400 C406 H40D 109.5 . . ? 
C400 C406 H40E 109.5 . . ? 
H40D C406 H40E 109.5 . . ? 
C400 C406 H40F 109.5 . . ? 
H40D C406 H40F 109.5 . . ? 
H40E C406 H40F 109.5 . . ? 
C411 C410 C415 120.0 . . ? 
C411 C410 C416 111.5(13) . . ? 
C415 C410 C416 111.6(13) . . ? 
C410 C411 C412 120.0 . . ? 
C410 C411 H411 120.0 . . ? 
C412 C411 H411 120.0 . . ? 
C413 C412 C411 120.0 . . ? 
C413 C412 H412 120.0 . . ? 
C411 C412 H412 120.0 . . ? 
C412 C413 C414 120.0 . . ? 
C412 C413 H413 120.0 . . ? 
C414 C413 H413 120.0 . . ? 
C415 C414 C413 120.0 . . ? 
C415 C414 H414 120.0 . . ? 
C413 C414 H414 120.0 . . ? 
C414 C415 C410 120.0 . . ? 
C414 C415 H415 120.0 . . ? 
C410 C415 H415 120.0 . . ? 
C410 C416 H41A 109.5 . . ? 
C410 C416 H41B 109.5 . . ? 
H41A C416 H41B 109.5 . . ? 
C410 C416 H41C 109.5 . . ? 
H41A C416 H41C 109.5 . . ? 
H41B C416 H41C 109.5 . . ? 
C426 C420 C421 119.6(10) . . ? 
C426 C420 C425 119.5(10) . . ? 
C421 C420 C425 120.0 . . ? 
C420 C421 C422 120.0 . . ? 
C420 C421 H421 120.0 . . ? 
C422 C421 H421 120.0 . . ? 
C423 C422 C421 120.0 . . ? 
C423 C422 H422 120.0 . . ? 
C421 C422 H422 120.0 . . ? 
C424 C423 C422 120.0 . . ? 
C424 C423 H423 120.0 . . ? 
C422 C423 H423 120.0 . . ? 
C423 C424 C425 120.0 . . ? 
C423 C424 H424 120.0 . . ? 
C425 C424 H424 120.0 . . ? 
C424 C425 C420 120.0 . . ? 
C424 C425 H425 120.0 . . ? 
C420 C425 H425 120.0 . . ? 
C420 C426 H42A 109.5 . . ? 
C420 C426 H42B 109.5 . . ? 
H42A C426 H42B 109.5 . . ? 
C420 C426 H42C 109.5 . . ? 
H42A C426 H42C 109.5 . . ? 
H42B C426 H42C 109.5 . . ? 
C436 C430 C431 119.8(9) . . ? 
C436 C430 C435 119.7(9) . . ? 
C431 C430 C435 120.0 . . ? 
C432 C431 C430 120.0 . . ? 
C432 C431 H431 120.0 . . ? 
C430 C431 H431 120.0 . . ? 
C433 C432 C431 120.0 . . ? 
C433 C432 H432 120.0 . . ? 
C431 C432 H432 120.0 . . ? 
C432 C433 C434 120.0 . . ? 
C432 C433 H433 120.0 . . ? 
C434 C433 H433 120.0 . . ? 
C435 C434 C433 120.0 . . ? 
C435 C434 H434 120.0 . . ? 
C433 C434 H434 120.0 . . ? 
C434 C435 C430 120.0 . . ? 
C434 C435 H435 120.0 . . ? 
C430 C435 H435 120.0 . . ? 
C430 C436 H43D 109.5 . . ? 
C430 C436 H43E 109.5 . . ? 
H43D C436 H43E 109.5 . . ? 
C430 C436 H43F 109.5 . . ? 
H43D C436 H43F 109.5 . . ? 
H43E C436 H43F 109.5 . . ? 
C441 C440 C445 120.0 . . ? 
C441 C440 C446 119.2(9) . . ? 
C445 C440 C446 119.7(9) . . ? 
C440 C441 C442 120.0 . . ? 
C440 C441 H441 120.0 . . ? 
C442 C441 H441 120.0 . . ? 
C441 C442 C443 120.0 . . ? 
C441 C442 H442 120.0 . . ? 
C443 C442 H442 120.0 . . ? 
C444 C443 C442 120.0 . . ? 
C444 C443 H443 120.0 . . ? 
C442 C443 H443 120.0 . . ? 
C445 C444 C443 120.0 . . ? 
C445 C444 H444 120.0 . . ? 
C443 C444 H444 120.0 . . ? 
C444 C445 C440 120.0 . . ? 
C444 C445 H445 120.0 . . ? 
C440 C445 H445 120.0 . . ? 
C440 C446 H44D 109.5 . . ? 
C440 C446 H44E 109.5 . . ? 
H44D C446 H44E 109.5 . . ? 
C440 C446 H44F 109.5 . . ? 
H44D C446 H44F 109.5 . . ? 
H44E C446 H44F 109.5 . . ? 
C451 C450 C455 120.0 . . ? 
C451 C450 C456 119.9(8) . . ? 
C455 C450 C456 119.9(8) . . ? 
C452 C451 C450 120.0 . . ? 
C452 C451 H451 120.0 . . ? 
C450 C451 H451 120.0 . . ? 
C451 C452 C453 120.0 . . ? 
C451 C452 H452 120.0 . . ? 
C453 C452 H452 120.0 . . ? 
C454 C453 C452 120.0 . . ? 
C454 C453 H453 120.0 . . ? 
C452 C453 H453 120.0 . . ? 
C453 C454 C455 120.0 . . ? 
C453 C454 H454 120.0 . . ? 
C455 C454 H454 120.0 . . ? 
C454 C455 C450 120.0 . . ? 
C454 C455 H455 120.0 . . ? 
C450 C455 H455 120.0 . . ? 
C450 C456 H45D 109.5 . . ? 
C450 C456 H45E 109.5 . . ? 
H45D C456 H45E 109.5 . . ? 
C450 C456 H45F 109.5 . . ? 
H45D C456 H45F 109.5 . . ? 
H45E C456 H45F 109.5 . . ? 
C466 C460 C461 119.2(9) . . ? 
C466 C460 C465 120.3(9) . . ? 
C461 C460 C465 120.0 . . ? 
C460 C461 C462 120.0 . . ? 
C460 C461 H461 120.0 . . ? 
C462 C461 H461 120.0 . . ? 
C463 C462 C461 120.0 . . ? 
C463 C462 H462 120.0 . . ? 
C461 C462 H462 120.0 . . ? 
C462 C463 C464 120.0 . . ? 
C462 C463 H463 120.0 . . ? 
C464 C463 H463 120.0 . . ? 
C465 C464 C463 120.0 . . ? 
C465 C464 H464 120.0 . . ? 
C463 C464 H464 120.0 . . ? 
C464 C465 C460 120.0 . . ? 
C464 C465 H465 120.0 . . ? 
C460 C465 H465 120.0 . . ? 
C460 C466 H46A 109.5 . . ? 
C460 C466 H46B 109.5 . . ? 
H46A C466 H46B 109.5 . . ? 
C460 C466 H46C 109.5 . . ? 
H46A C466 H46C 109.5 . . ? 
H46B C466 H46C 109.5 . . ? 
C471 C470 C475 120.0 . . ? 
C471 C470 C476 119.7(8) . . ? 
C475 C470 C476 119.7(8) . . ? 
C470 C471 C472 120.00(9) . . ? 
C470 C471 H471 120.0 . . ? 
C472 C471 H471 120.0 . . ? 
C473 C472 C471 120.00(6) . . ? 
C473 C472 H472 120.0 . . ? 
C471 C472 H472 120.0 . . ? 
C472 C473 C474 120.0 . . ? 
C472 C473 H473 120.0 . . ? 
C474 C473 H473 120.0 . . ? 
C475 C474 C473 120.00(11) . . ? 
C475 C474 H474 120.0 . . ? 
C473 C474 H474 120.0 . . ? 
C474 C475 C470 120.00(6) . . ? 
C474 C475 H475 120.0 . . ? 
C470 C475 H475 120.0 . . ? 
C470 C476 H47A 109.5 . . ? 
C470 C476 H47B 109.5 . . ? 
H47A C476 H47B 109.5 . . ? 
C470 C476 H47C 109.5 . . ? 
H47A C476 H47C 109.5 . . ? 
H47B C476 H47C 109.5 . . ? 
C481 C480 C485 120.0 . . ? 
C481 C480 C486 119.4(9) . . ? 
C485 C480 C486 119.2(9) . . ? 
C480 C481 C482 120.0 . . ? 
C480 C481 H481 120.0 . . ? 
C482 C481 H481 120.0 . . ? 
C483 C482 C481 120.0 . . ? 
C483 C482 H482 120.0 . . ? 
C481 C482 H482 120.0 . . ? 
C482 C483 C484 120.0 . . ? 
C482 C483 H483 120.0 . . ? 
C484 C483 H483 120.0 . . ? 
C485 C484 C483 120.0 . . ? 
C485 C484 H484 120.0 . . ? 
C483 C484 H484 120.0 . . ? 
C484 C485 C480 120.0 . . ? 
C484 C485 H485 120.0 . . ? 
C480 C485 H485 120.0 . . ? 
C480 C486 H48D 109.5 . . ? 
C480 C486 H48E 109.5 . . ? 
H48D C486 H48E 109.5 . . ? 
C480 C486 H48F 109.5 . . ? 
H48D C486 H48F 109.5 . . ? 
H48E C486 H48F 109.5 . . ? 
S1 C500 C234 63.2(19) . . ? 
S1 C500 H50D 109.5 . . ? 
C234 C500 H50D 172.6 . . ? 
S1 C500 H50E 109.5 . . ? 
C234 C500 H50E 74.7 . . ? 
H50D C500 H50E 109.5 . . ? 
S1 C500 H50F 109.5 . . ? 
C234 C500 H50F 73.9 . . ? 
H50D C500 H50F 109.5 . . ? 
H50E C500 H50F 109.5 . . ? 
 
loop_ 
 _geom_torsion_atom_site_label_1 
 _geom_torsion_atom_site_label_2 
 _geom_torsion_atom_site_label_3 
 _geom_torsion_atom_site_label_4 
 _geom_torsion 
 _geom_torsion_site_symmetry_1 
 _geom_torsion_site_symmetry_2 
 _geom_torsion_site_symmetry_3 
 _geom_torsion_site_symmetry_4 
 _geom_torsion_publ_flag 
O1 Cr1 F1 Cr2 44.9(4) . . . . ? 
O30 Cr1 F1 Cr2 -6(100) . . . . ? 
O3 Cr1 F1 Cr2 -46.8(4) . . . . ? 
F8 Cr1 F1 Cr2 135.5(3) . . . . ? 
O32 Cr1 F1 Cr2 -134.6(4) . . . . ? 
F2 Cr2 F1 Cr1 -138.9(3) . . . . ? 
O2 Cr2 F1 Cr1 -48.9(4) . . . . ? 
O5 Cr2 F1 Cr1 -122(13) . . . . ? 
O4 Cr2 F1 Cr1 42.6(5) . . . . ? 
O7 Cr2 F1 Cr1 129.5(4) . . . . ? 
O8 Cr3 F2 Cr2 40.7(4) . . . . ? 
O6 Cr3 F2 Cr2 -50.5(4) . . . . ? 
O11 Cr3 F2 Cr2 -133(9) . . . . ? 
O9 Cr3 F2 Cr2 -139.2(4) . . . . ? 
F3 Cr3 F2 Cr2 130.9(3) . . . . ? 
F1 Cr2 F2 Cr3 -137.9(3) . . . . ? 
O2 Cr2 F2 Cr3 130.8(4) . . . . ? 
O5 Cr2 F2 Cr3 42.6(5) . . . . ? 
O4 Cr2 F2 Cr3 -85(11) . . . . ? 
O7 Cr2 F2 Cr3 -47.8(4) . . . . ? 
O12 Cr4 F3 Cr3 49.3(4) . . . . ? 
F4 Cr4 F3 Cr3 -132.3(3) . . . . ? 
O10 Cr4 F3 Cr3 -41.7(4) . . . . ? 
O13 Cr4 F3 Cr3 42(10) . . . . ? 
O15 Cr4 F3 Cr3 137.7(4) . . . . ? 
F2 Cr3 F3 Cr4 142.9(3) . . . . ? 
O8 Cr3 F3 Cr4 -123.1(4) . . . . ? 
O6 Cr3 F3 Cr4 110(8) . . . . ? 
O11 Cr3 F3 Cr4 -34.8(4) . . . . ? 
O9 Cr3 F3 Cr4 53.5(4) . . . . ? 
F5 Cr5 F4 Cr4 132.1(3) . . . . ? 
O19 Cr5 F4 Cr4 -21(11) . . . . ? 
O14 Cr5 F4 Cr4 -49.5(4) . . . . ? 
O17 Cr5 F4 Cr4 -136.6(4) . . . . ? 
O16 Cr5 F4 Cr4 41.8(4) . . . . ? 
F3 Cr4 F4 Cr5 -143.3(3) . . . . ? 
O12 Cr4 F4 Cr5 -31(11) . . . . ? 
O10 Cr4 F4 Cr5 123.7(4) . . . . ? 
O13 Cr4 F4 Cr5 36.8(4) . . . . ? 
O15 Cr4 F4 Cr5 -53.4(4) . . . . ? 
F6 Cr6 F5 Cr5 -135.3(3) . . . . ? 
O20 Cr6 F5 Cr5 45.9(4) . . . . ? 
O18 Cr6 F5 Cr5 -45.0(4) . . . . ? 
O21 Cr6 F5 Cr5 23(9) . . . . ? 
O23 Cr6 F5 Cr5 133.7(4) . . . . ? 
F4 Cr5 F5 Cr6 137.9(3) . . . . ? 
O19 Cr5 F5 Cr6 -43.1(4) . . . . ? 
O14 Cr5 F5 Cr6 2(9) . . . . ? 
O17 Cr5 F5 Cr6 48.4(4) . . . . ? 
O16 Cr5 F5 Cr6 -130.3(4) . . . . ? 
F5 Cr6 F6 Cr7 -134.2(3) . . . . ? 
O20 Cr6 F6 Cr7 14(11) . . . . ? 
O18 Cr6 F6 Cr7 134.5(4) . . . . ? 
O21 Cr6 F6 Cr7 46.7(4) . . . . ? 
O23 Cr6 F6 Cr7 -45.2(4) . . . . ? 
F7 Cr7 F6 Cr6 139.9(3) . . . . ? 
O25 Cr7 F6 Cr6 -127.8(4) . . . . ? 
O27 Cr7 F6 Cr6 65(28) . . . . ? 
O24 Cr7 F6 Cr6 50.3(4) . . . . ? 
O22 Cr7 F6 Cr6 -40.8(4) . . . . ? 
O25 Cr7 F7 Cr8 40.3(4) . . . . ? 
F6 Cr7 F7 Cr8 129.6(3) . . . . ? 
O27 Cr7 F7 Cr8 -51.0(4) . . . . ? 
O24 Cr7 F7 Cr8 -139.6(4) . . . . ? 
O22 Cr7 F7 Cr8 2(22) . . . . ? 
F8 Cr8 F7 Cr7 -143.4(3) . . . . ? 
O29 Cr8 F7 Cr7 -45(7) . . . . ? 
O28 Cr8 F7 Cr7 35.8(4) . . . . ? 
O31 Cr8 F7 Cr7 123.8(4) . . . . ? 
O26 Cr8 F7 Cr7 -53.7(4) . . . . ? 
O29 Cr8 F8 Cr1 51.8(4) . . . . ? 
F7 Cr8 F8 Cr1 -130.5(3) . . . . ? 
O28 Cr8 F8 Cr1 75(10) . . . . ? 
O31 Cr8 F8 Cr1 -40.7(4) . . . . ? 
O26 Cr8 F8 Cr1 139.9(3) . . . . ? 
F1 Cr1 F8 Cr8 145.0(3) . . . . ? 
O1 Cr1 F8 Cr8 -123.1(3) . . . . ? 
O30 Cr1 F8 Cr8 -35.1(4) . . . . ? 
O3 Cr1 F8 Cr8 87(7) . . . . ? 
O32 Cr1 F8 Cr8 55.5(4) . . . . ? 
F10 Cr10 F9 Cr9 -128.9(3) . . . . ? 
O36 Cr10 F9 Cr9 52.9(4) . . . . ? 
O39 Cr10 F9 Cr9 140.9(3) . . . . ? 
O34 Cr10 F9 Cr9 -38.9(4) . . . . ? 
O37 Cr10 F9 Cr9 19(13) . . . . ? 
F16 Cr9 F9 Cr10 146.4(3) . . . . ? 
O62 Cr9 F9 Cr10 85(32) . . . . ? 
O64 Cr9 F9 Cr10 -120.9(4) . . . . ? 
O35 Cr9 F9 Cr10 -35.3(4) . . . . ? 
O33 Cr9 F9 Cr10 54.4(4) . . . . ? 
F11 Cr11 F10 Cr10 126.8(3) . . . . ? 
O43 Cr11 F10 Cr10 -54(6) . . . . ? 
O41 Cr11 F10 Cr10 -142.6(4) . . . . ? 
O40 Cr11 F10 Cr10 37.4(4) . . . . ? 
O38 Cr11 F10 Cr10 -52.4(4) . . . . ? 
F9 Cr10 F10 Cr11 -145.6(3) . . . . ? 
O36 Cr10 F10 Cr11 -91(7) . . . . ? 
O39 Cr10 F10 Cr11 -54.3(4) . . . . ? 
O34 Cr10 F10 Cr11 121.9(4) . . . . ? 
O37 Cr10 F10 Cr11 35.1(4) . . . . ? 
F10 Cr11 F11 Cr12 139.6(3) . . . . ? 
O43 Cr11 F11 Cr12 -40.3(4) . . . . ? 
O41 Cr11 F11 Cr12 50.6(4) . . . . ? 
O40 Cr11 F11 Cr12 -128.3(4) . . . . ? 
O38 Cr11 F11 Cr12 -137(22) . . . . ? 
F12 Cr12 F11 Cr11 -134.3(4) . . . . ? 
O45 Cr12 F11 Cr11 14(7) . . . . ? 
O47 Cr12 F11 Cr11 134.0(4) . . . . ? 
O44 Cr12 F11 Cr11 45.9(4) . . . . ? 
O42 Cr12 F11 Cr11 -44.6(4) . . . . ? 
F11 Cr12 F12 Cr13 -132.4(3) . . . . ? 
O45 Cr12 F12 Cr13 49.1(4) . . . . ? 
O47 Cr12 F12 Cr13 -42.2(4) . . . . ? 
O44 Cr12 F12 Cr13 41(11) . . . . ? 
O42 Cr12 F12 Cr13 137.5(4) . . . . ? 
F13 Cr13 F12 Cr12 142.6(3) . . . . ? 
O49 Cr13 F12 Cr12 -124.8(4) . . . . ? 
O51 Cr13 F12 Cr12 28(6) . . . . ? 
O46 Cr13 F12 Cr12 -38.3(4) . . . . ? 
O48 Cr13 F12 Cr12 51.6(4) . . . . ? 
O49 Cr13 F13 Cr14 45.4(4) . . . . ? 
O51 Cr13 F13 Cr14 -47.4(5) . . . . ? 
F12 Cr13 F13 Cr14 135.6(3) . . . . ? 
O46 Cr13 F13 Cr14 21(20) . . . . ? 
O48 Cr13 F13 Cr14 -135.4(4) . . . . ? 
F14 Cr14 F13 Cr13 -139.6(4) . . . . ? 
O53 Cr14 F13 Cr13 -140(16) . . . . ? 
O52 Cr14 F13 Cr13 40.2(4) . . . . ? 
O55 Cr14 F13 Cr13 128.2(4) . . . . ? 
O50 Cr14 F13 Cr13 -49.7(4) . . . . ? 
O56 Cr15 F14 Cr14 37.7(4) . . . . ? 
O54 Cr15 F14 Cr14 -53.2(4) . . . . ? 
F15 Cr15 F14 Cr14 127.6(3) . . . . ? 
O59 Cr15 F14 Cr14 112(15) . . . . ? 
O57 Cr15 F14 Cr14 -142.7(4) . . . . ? 
O53 Cr14 F14 Cr15 41.0(4) . . . . ? 
O52 Cr14 F14 Cr15 173(100) . . . . ? 
F13 Cr14 F14 Cr15 -139.0(3) . . . . ? 
O55 Cr14 F14 Cr15 -50.1(4) . . . . ? 
O50 Cr14 F14 Cr15 130.8(4) . . . . ? 
O58 Cr16 F15 Cr15 -39.9(4) . . . . ? 
O60 Cr16 F15 Cr15 51.9(4) . . . . ? 
F16 Cr16 F15 Cr15 -129.0(3) . . . . ? 
O63 Cr16 F15 Cr15 140.5(3) . . . . ? 
O61 Cr16 F15 Cr15 86(14) . . . . ? 
O56 Cr15 F15 Cr16 -120.4(4) . . . . ? 
O54 Cr15 F15 Cr16 128(7) . . . . ? 
F14 Cr15 F15 Cr16 146.2(3) . . . . ? 
O59 Cr15 F15 Cr16 -34.1(4) . . . . ? 
O57 Cr15 F15 Cr16 54.8(4) . . . . ? 
F9 Cr9 F16 Cr16 128.6(3) . . . . ? 
O62 Cr9 F16 Cr16 -51.9(4) . . . . ? 
O64 Cr9 F16 Cr16 39.5(4) . . . . ? 
O35 Cr9 F16 Cr16 31(10) . . . . ? 
O33 Cr9 F16 Cr16 -141.1(3) . . . . ? 
F15 Cr16 F16 Cr9 -145.4(3) . . . . ? 
O58 Cr16 F16 Cr9 121.2(4) . . . . ? 
O60 Cr16 F16 Cr9 -112(12) . . . . ? 
O63 Cr16 F16 Cr9 -55.7(4) . . . . ? 
O61 Cr16 F16 Cr9 33.9(4) . . . . ? 
F1 Cr1 O1 C1 -22.7(11) . . . . ? 
O30 Cr1 O1 C1 157.2(11) . . . . ? 
O3 Cr1 O1 C1 69.6(11) . . . . ? 
F8 Cr1 O1 C1 -109.0(11) . . . . ? 
O32 Cr1 O1 C1 139(13) . . . . ? 
F1 Cr2 O2 C1 35.0(13) . . . . ? 
F2 Cr2 O2 C1 121.9(13) . . . . ? 
O5 Cr2 O2 C1 -146.7(14) . . . . ? 
O4 Cr2 O2 C1 -57.0(14) . . . . ? 
O7 Cr2 O2 C1 -98(11) . . . . ? 
F1 Cr1 O3 C6 25.9(14) . . . . ? 
O1 Cr1 O3 C6 -66.1(14) . . . . ? 
O30 Cr1 O3 C6 -154.0(14) . . . . ? 
F8 Cr1 O3 C6 84(7) . . . . ? 
O32 Cr1 O3 C6 115.3(14) . . . . ? 
F1 Cr2 O4 C6 -13.0(17) . . . . ? 
F2 Cr2 O4 C6 -65(12) . . . . ? 
O2 Cr2 O4 C6 78.4(17) . . . . ? 
O5 Cr2 O4 C6 166.5(17) . . . . ? 
O7 Cr2 O4 C6 -103.0(17) . . . . ? 
F1 Cr2 O5 C11 -23(15) . . . . ? 
F2 Cr2 O5 C11 -5.6(18) . . . . ? 
O2 Cr2 O5 C11 -95.6(18) . . . . ? 
O4 Cr2 O5 C11 172.9(18) . . . . ? 
O7 Cr2 O5 C11 86.0(18) . . . . ? 
F2 Cr3 O6 C11 30.5(14) . . . . ? 
O8 Cr3 O6 C11 -63.5(14) . . . . ? 
O11 Cr3 O6 C11 -151.8(14) . . . . ? 
O9 Cr3 O6 C11 119.9(14) . . . . ? 
F3 Cr3 O6 C11 63(9) . . . . ? 
F1 Cr2 O7 C16 125.1(12) . . . . ? 
F2 Cr2 O7 C16 38.1(12) . . . . ? 
O2 Cr2 O7 C16 -102(11) . . . . ? 
O5 Cr2 O7 C16 -53.3(13) . . . . ? 
O4 Cr2 O7 C16 -143.1(13) . . . . ? 
F2 Cr3 O8 C16 -14.0(13) . . . . ? 
O6 Cr3 O8 C16 77.7(13) . . . . ? 
O11 Cr3 O8 C16 165.7(13) . . . . ? 
O9 Cr3 O8 C16 164(6) . . . . ? 
F3 Cr3 O8 C16 -100.3(13) . . . . ? 
F2 Cr3 O9 C21 -128.7(10) . . . . ? 
O8 Cr3 O9 C21 54(6) . . . . ? 
O6 Cr3 O9 C21 139.7(10) . . . . ? 
O11 Cr3 O9 C21 51.6(10) . . . . ? 
F3 Cr3 O9 C21 -42.4(10) . . . . ? 
F3 Cr4 O10 C21 6.6(11) . . . . ? 
O12 Cr4 O10 C21 -85.1(11) . . . . ? 
F4 Cr4 O10 C21 95.6(11) . . . . ? 
O13 Cr4 O10 C21 -171.5(11) . . . . ? 
O15 Cr4 O10 C21 -162(6) . . . . ? 
F2 Cr3 O11 C26 -100(9) . . . . ? 
O8 Cr3 O11 C26 86.4(14) . . . . ? 
O6 Cr3 O11 C26 177.5(14) . . . . ? 
O9 Cr3 O11 C26 -93.7(14) . . . . ? 
F3 Cr3 O11 C26 -3.9(14) . . . . ? 
F3 Cr4 O12 C26 -42.3(13) . . . . ? 
F4 Cr4 O12 C26 -155(10) . . . . ? 
O10 Cr4 O12 C26 50.6(13) . . . . ? 
O13 Cr4 O12 C26 137.4(13) . . . . ? 
O15 Cr4 O12 C26 -132.3(13) . . . . ? 
F3 Cr4 O13 C31 -173(100) . . . . ? 
O12 Cr4 O13 C31 -180.0(13) . . . . ? 
F4 Cr4 O13 C31 1.6(12) . . . . ? 
O10 Cr4 O13 C31 -88.9(12) . . . . ? 
O15 Cr4 O13 C31 91.6(12) . . . . ? 
F5 Cr5 O14 C31 173(100) . . . . ? 
F4 Cr5 O14 C31 37.8(14) . . . . ? 
O19 Cr5 O14 C31 -141.2(14) . . . . ? 
O17 Cr5 O14 C31 127.2(14) . . . . ? 
O16 Cr5 O14 C31 -54.1(14) . . . . ? 
F3 Cr4 O15 C36 132.3(10) . . . . ? 
O12 Cr4 O15 C36 -136.0(10) . . . . ? 
F4 Cr4 O15 C36 43.3(10) . . . . ? 
O10 Cr4 O15 C36 -59(7) . . . . ? 
O13 Cr4 O15 C36 -49.5(10) . . . . ? 
F5 Cr5 O16 C36 -97.5(11) . . . . ? 
F4 Cr5 O16 C36 -7.5(11) . . . . ? 
O19 Cr5 O16 C36 170.8(12) . . . . ? 
O14 Cr5 O16 C36 84.2(12) . . . . ? 
O17 Cr5 O16 C36 122(10) . . . . ? 
F5 Cr5 O17 C41 -31.4(11) . . . . ? 
F4 Cr5 O17 C41 -121.4(11) . . . . ? 
O19 Cr5 O17 C41 60.4(11) . . . . ? 
O14 Cr5 O17 C41 146.9(11) . . . . ? 
O16 Cr5 O17 C41 109(10) . . . . ? 
F6 Cr6 O18 C41 112.6(11) . . . . ? 
F5 Cr6 O18 C41 21.6(11) . . . . ? 
O20 Cr6 O18 C41 -69.3(11) . . . . ? 
O21 Cr6 O18 C41 -156.2(11) . . . . ? 
O23 Cr6 O18 C41 -79(17) . . . . ? 
F5 Cr5 O19 C46 12.9(14) . . . . ? 
F4 Cr5 O19 C46 166(10) . . . . ? 
O14 Cr5 O19 C46 -165.4(14) . . . . ? 
O17 Cr5 O19 C46 -78.5(14) . . . . ? 
O16 Cr5 O19 C46 103.1(14) . . . . ? 
F6 Cr6 O20 C46 -171(10) . . . . ? 
F5 Cr6 O20 C46 -22.7(15) . . . . ? 
O18 Cr6 O20 C46 68.6(16) . . . . ? 
O21 Cr6 O20 C46 156.4(16) . . . . ? 
O23 Cr6 O20 C46 -111.6(16) . . . . ? 
F6 Cr6 O21 C51 -26.7(14) . . . . ? 
F5 Cr6 O21 C51 175(100) . . . . ? 
O20 Cr6 O21 C51 152.1(14) . . . . ? 
O18 Cr6 O21 C51 -116.9(14) . . . . ? 
O23 Cr6 O21 C51 64.4(14) . . . . ? 
F7 Cr7 O22 C51 134(21) . . . . ? 
O25 Cr7 O22 C51 95.9(12) . . . . ? 
F6 Cr7 O22 C51 6.7(12) . . . . ? 
O27 Cr7 O22 C51 -172.6(12) . . . . ? 
O24 Cr7 O22 C51 -84.1(12) . . . . ? 
F6 Cr6 O23 C56 15.5(12) . . . . ? 
F5 Cr6 O23 C56 106.5(12) . . . . ? 
O20 Cr6 O23 C56 -162.6(12) . . . . ? 
O18 Cr6 O23 C56 -153(16) . . . . ? 
O21 Cr6 O23 C56 -75.8(12) . . . . ? 
F7 Cr7 O24 C56 -118.7(10) . . . . ? 
O25 Cr7 O24 C56 63(11) . . . . ? 
F6 Cr7 O24 C56 -30.4(10) . . . . ? 
O27 Cr7 O24 C56 149.7(10) . . . . ? 
O22 Cr7 O24 C56 61.8(10) . . . . ? 
F7 Cr7 O25 C61 -3.6(11) . . . . ? 
F6 Cr7 O25 C61 -91.9(11) . . . . ? 
O27 Cr7 O25 C61 87.9(11) . . . . ? 
O24 Cr7 O25 C61 175(100) . . . . ? 
O22 Cr7 O25 C61 175.8(11) . . . . ? 
F8 Cr8 O26 C61 133.5(9) . . . . ? 
O29 Cr8 O26 C61 -135.0(9) . . . . ? 
F7 Cr8 O26 C61 44.6(9) . . . . ? 
O28 Cr8 O26 C61 -48.2(9) . . . . ? 
O31 Cr8 O26 C61 -33(7) . . . . ? 
F7 Cr7 O27 C66 40.5(11) . . . . ? 
O25 Cr7 O27 C66 -51.8(11) . . . . ? 
F6 Cr7 O27 C66 115(28) . . . . ? 
O24 Cr7 O27 C66 130.0(11) . . . . ? 
O22 Cr7 O27 C66 -138.8(11) . . . . ? 
F8 Cr8 O28 C66 161(9) . . . . ? 
O29 Cr8 O28 C66 -175.7(11) . . . . ? 
F7 Cr8 O28 C66 6.6(11) . . . . ? 
O31 Cr8 O28 C66 -83.2(11) . . . . ? 
O26 Cr8 O28 C66 96.2(11) . . . . ? 
F8 Cr8 O29 C71 -47.5(10) . . . . ? 
F7 Cr8 O29 C71 -146(7) . . . . ? 
O28 Cr8 O29 C71 133.2(10) . . . . ? 
O31 Cr8 O29 C71 45.4(10) . . . . ? 
O26 Cr8 O29 C71 -137.2(10) . . . . ? 
F1 Cr1 O30 C71 138(100) . . . . ? 
O1 Cr1 O30 C71 86.3(13) . . . . ? 
O3 Cr1 O30 C71 178.1(13) . . . . ? 
F8 Cr1 O30 C71 -4.3(13) . . . . ? 
O32 Cr1 O30 C71 -94.1(13) . . . . ? 
F8 Cr8 O31 C76 -0.3(11) . . . . ? 
O29 Cr8 O31 C76 -91.9(11) . . . . ? 
F7 Cr8 O31 C76 88.6(11) . . . . ? 
O28 Cr8 O31 C76 -178.7(11) . . . . ? 
O26 Cr8 O31 C76 167(7) . . . . ? 
F1 Cr1 O32 C76 -130.9(10) . . . . ? 
O1 Cr1 O32 C76 67(14) . . . . ? 
O30 Cr1 O32 C76 49.2(11) . . . . ? 
O3 Cr1 O32 C76 136.8(11) . . . . ? 
F8 Cr1 O32 C76 -44.6(10) . . . . ? 
F16 Cr9 O33 C81 -135.7(9) . . . . ? 
F9 Cr9 O33 C81 -48.2(9) . . . . ? 
O62 Cr9 O33 C81 132.1(9) . . . . ? 
O64 Cr9 O33 C81 37(4) . . . . ? 
O35 Cr9 O33 C81 44.5(9) . . . . ? 
F9 Cr10 O34 C81 1.4(10) . . . . ? 
F10 Cr10 O34 C81 89.2(10) . . . . ? 
O36 Cr10 O34 C81 -89.5(10) . . . . ? 
O39 Cr10 O34 C81 -175(100) . . . . ? 
O37 Cr10 O34 C81 -177.5(10) . . . . ? 
F16 Cr9 O35 C86 86(10) . . . . ? 
F9 Cr9 O35 C86 -11.3(10) . . . . ? 
O62 Cr9 O35 C86 169.2(10) . . . . ? 
O64 Cr9 O35 C86 77.7(10) . . . . ? 
O33 Cr9 O35 C86 -101.7(10) . . . . ? 
F9 Cr10 O36 C86 -42.9(9) . . . . ? 
F10 Cr10 O36 C86 -97(7) . . . . ? 
O39 Cr10 O36 C86 -134.2(9) . . . . ? 
O34 Cr10 O36 C86 49.6(9) . . . . ? 
O37 Cr10 O36 C86 136.3(9) . . . . ? 
F9 Cr10 O37 C91 -140(13) . . . . ? 
F10 Cr10 O37 C91 7.7(11) . . . . ? 
O36 Cr10 O37 C91 -174.1(11) . . . . ? 
O39 Cr10 O37 C91 97.9(11) . . . . ? 
O34 Cr10 O37 C91 -82.2(11) . . . . ? 
F10 Cr11 O38 C91 46.9(9) . . . . ? 
F11 Cr11 O38 C91 -36(22) . . . . ? 
O43 Cr11 O38 C91 -133.2(10) . . . . ? 
O41 Cr11 O38 C91 135.9(10) . . . . ? 
O40 Cr11 O38 C91 -45.2(10) . . . . ? 
F9 Cr10 O39 C96 137.9(9) . . . . ? 
F10 Cr10 O39 C96 50.1(9) . . . . ? 
O36 Cr10 O39 C96 -131.3(9) . . . . ? 
O34 Cr10 O39 C96 -45(5) . . . . ? 
O37 Cr10 O39 C96 -43.2(9) . . . . ? 
F10 Cr11 O40 C96 0.2(11) . . . . ? 
F11 Cr11 O40 C96 -89.6(10) . . . . ? 
O43 Cr11 O40 C96 177.3(11) . . . . ? 
O41 Cr11 O40 C96 176(100) . . . . ? 
O38 Cr11 O40 C96 90.3(11) . . . . ? 
F10 Cr11 O41 C101 -119.8(9) . . . . ? 
F11 Cr11 O41 C101 -30.0(9) . . . . ? 
O43 Cr11 O41 C101 63.0(10) . . . . ? 
O40 Cr11 O41 C101 65(20) . . . . ? 
O38 Cr11 O41 C101 150.1(9) . . . . ? 
F12 Cr12 O42 C101 103.5(11) . . . . ? 
F11 Cr12 O42 C101 12.6(11) . . . . ? 
O45 Cr12 O42 C101 -165.0(11) . . . . ? 
O47 Cr12 O42 C101 -89(14) . . . . ? 
O44 Cr12 O42 C101 -78.5(11) . . . . ? 
F10 Cr11 O43 C106 -169(6) . . . . ? 
F11 Cr11 O43 C106 10.0(12) . . . . ? 
O41 Cr11 O43 C106 -80.7(12) . . . . ? 
O40 Cr11 O43 C106 99.3(12) . . . . ? 
O38 Cr11 O43 C106 -170.8(12) . . . . ? 
F12 Cr12 O44 C106 158(10) . . . . ? 
F11 Cr12 O44 C106 -28.8(13) . . . . ? 
O45 Cr12 O44 C106 149.7(13) . . . . ? 
O47 Cr12 O44 C106 -118.9(13) . . . . ? 
O42 Cr12 O44 C106 61.4(13) . . . . ? 
F12 Cr12 O45 C111 -33.6(11) . . . . ? 
F11 Cr12 O45 C111 178(100) . . . . ? 
O47 Cr12 O45 C111 58.2(12) . . . . ? 
O44 Cr12 O45 C111 146.1(12) . . . . ? 
O42 Cr12 O45 C111 -123.3(11) . . . . ? 
F13 Cr13 O46 C111 115(19) . . . . ? 
O49 Cr13 O46 C111 90.1(12) . . . . ? 
O51 Cr13 O46 C111 -177.1(13) . . . . ? 
F12 Cr13 O46 C111 -0.1(12) . . . . ? 
O48 Cr13 O46 C111 -89.1(12) . . . . ? 
F12 Cr12 O47 C116 11.6(11) . . . . ? 
F11 Cr12 O47 C116 102.4(11) . . . . ? 
O45 Cr12 O47 C116 -80.0(11) . . . . ? 
O44 Cr12 O47 C116 -166.4(11) . . . . ? 
O42 Cr12 O47 C116 -156(14) . . . . ? 
F13 Cr13 O48 C116 -131.4(11) . . . . ? 
O49 Cr13 O48 C116 36(7) . . . . ? 
O51 Cr13 O48 C116 135.9(12) . . . . ? 
F12 Cr13 O48 C116 -42.8(11) . . . . ? 
O46 Cr13 O48 C116 49.0(12) . . . . ? 
F13 Cr13 O49 C121 -19.8(13) . . . . ? 
O51 Cr13 O49 C121 73.0(13) . . . . ? 
F12 Cr13 O49 C121 -108.5(13) . . . . ? 
O46 Cr13 O49 C121 159.8(13) . . . . ? 
O48 Cr13 O49 C121 172(6) . . . . ? 
F14 Cr14 O50 C121 120.5(10) . . . . ? 
O53 Cr14 O50 C121 -147.8(10) . . . . ? 
O52 Cr14 O50 C121 -59.3(10) . . . . ? 
F13 Cr14 O50 C121 33.5(10) . . . . ? 
O55 Cr14 O50 C121 -35(9) . . . . ? 
F13 Cr13 O51 C126 30.4(12) . . . . ? 
O49 Cr13 O51 C126 -62.3(12) . . . . ? 
F12 Cr13 O51 C126 145(5) . . . . ? 
O46 Cr13 O51 C126 -148.6(12) . . . . ? 
O48 Cr13 O51 C126 121.3(12) . . . . ? 
F14 Cr14 O52 C126 40(66) . . . . ? 
O53 Cr14 O52 C126 172.1(12) . . . . ? 
F13 Cr14 O52 C126 -7.9(12) . . . . ? 
O55 Cr14 O52 C126 -96.8(12) . . . . ? 
O50 Cr14 O52 C126 82.3(12) . . . . ? 
F14 Cr14 O53 C131 -6.0(12) . . . . ? 
O52 Cr14 O53 C131 174.3(12) . . . . ? 
F13 Cr14 O53 C131 -5(17) . . . . ? 
O55 Cr14 O53 C131 86.2(12) . . . . ? 
O50 Cr14 O53 C131 -95.8(12) . . . . ? 
O56 Cr15 O54 C131 -52.8(10) . . . . ? 
F14 Cr15 O54 C131 40.6(10) . . . . ? 
F15 Cr15 O54 C131 59(7) . . . . ? 
O59 Cr15 O54 C131 -139.1(10) . . . . ? 
O57 Cr15 O54 C131 132.0(10) . . . . ? 
F14 Cr14 O55 C136 42.7(10) . . . . ? 
O53 Cr14 O55 C136 -49.1(10) . . . . ? 
O52 Cr14 O55 C136 -137.5(10) . . . . ? 
F13 Cr14 O55 C136 129.6(10) . . . . ? 
O50 Cr14 O55 C136 -162(8) . . . . ? 
O54 Cr15 O56 C136 87.5(12) . . . . ? 
F14 Cr15 O56 C136 -4.6(12) . . . . ? 
F15 Cr15 O56 C136 -90.0(12) . . . . ? 
O59 Cr15 O56 C136 176.4(12) . . . . ? 
O57 Cr15 O56 C136 -179(100) . . . . ? 
O56 Cr15 O57 C141 42(4) . . . . ? 
O54 Cr15 O57 C141 135.8(9) . . . . ? 
F14 Cr15 O57 C141 -132.1(9) . . . . ? 
F15 Cr15 O57 C141 -46.7(9) . . . . ? 
O59 Cr15 O57 C141 46.8(9) . . . . ? 
F15 Cr16 O58 C141 1.2(11) . . . . ? 
O60 Cr16 O58 C141 -90.6(11) . . . . ? 
F16 Cr16 O58 C141 88.3(11) . . . . ? 
O63 Cr16 O58 C141 173(5) . . . . ? 
O61 Cr16 O58 C141 -177.8(11) . . . . ? 
O56 Cr15 O59 C146 81.3(10) . . . . ? 
O54 Cr15 O59 C146 172.1(10) . . . . ? 
F14 Cr15 O59 C146 7(15) . . . . ? 
F15 Cr15 O59 C146 -8.7(10) . . . . ? 
O57 Cr15 O59 C146 -98.3(10) . . . . ? 
F15 Cr16 O60 C146 -46.7(9) . . . . ? 
O58 Cr16 O60 C146 46.6(9) . . . . ? 
F16 Cr16 O60 C146 -81(13) . . . . ? 
O63 Cr16 O60 C146 -136.5(9) . . . . ? 
O61 Cr16 O60 C146 133.9(9) . . . . ? 
F15 Cr16 O61 C151 153(13) . . . . ? 
O58 Cr16 O61 C151 -80.5(11) . . . . ? 
O60 Cr16 O61 C151 -172.3(11) . . . . ? 
F16 Cr16 O61 C151 8.6(11) . . . . ? 
O63 Cr16 O61 C151 99.1(11) . . . . ? 
F16 Cr9 O62 C151 46.5(10) . . . . ? 
F9 Cr9 O62 C151 108(32) . . . . ? 
O64 Cr9 O62 C151 -46.2(10) . . . . ? 
O35 Cr9 O62 C151 -131.8(10) . . . . ? 
O33 Cr9 O62 C151 138.4(10) . . . . ? 
F15 Cr16 O63 C156 134.5(8) . . . . ? 
O58 Cr16 O63 C156 -38(6) . . . . ? 
O60 Cr16 O63 C156 -133.8(8) . . . . ? 
F16 Cr16 O63 C156 47.4(8) . . . . ? 
O61 Cr16 O63 C156 -46.4(8) . . . . ? 
F16 Cr9 O64 C156 0.7(11) . . . . ? 
F9 Cr9 O64 C156 -86.7(11) . . . . ? 
O62 Cr9 O64 C156 93.0(11) . . . . ? 
O35 Cr9 O64 C156 -179.5(11) . . . . ? 
O33 Cr9 O64 C156 -172(3) . . . . ? 
Cr2 O2 C1 O1 -19(2) . . . . ? 
Cr2 O2 C1 C2 150.8(10) . . . . ? 
Cr1 O1 C1 O2 11(2) . . . . ? 
Cr1 O1 C1 C2 -158.8(9) . . . . ? 
O2 C1 C2 C3 151.1(14) . . . . ? 
O1 C1 C2 C3 -37.6(15) . . . . ? 
O2 C1 C2 C4 28.7(17) . . . . ? 
O1 C1 C2 C4 -159.9(14) . . . . ? 
O2 C1 C2 C5 -90.4(15) . . . . ? 
O1 C1 C2 C5 80.9(15) . . . . ? 
Cr1 O3 C6 O4 -1(3) . . . . ? 
Cr1 O3 C6 C7 178.0(12) . . . . ? 
Cr2 O4 C6 O3 -7(3) . . . . ? 
Cr2 O4 C6 C7 173.4(14) . . . . ? 
O3 C6 C7 C9 89(2) . . . . ? 
O4 C6 C7 C9 -92(2) . . . . ? 
O3 C6 C7 C10 -31(2) . . . . ? 
O4 C6 C7 C10 148.9(19) . . . . ? 
O3 C6 C7 C8 -151.9(15) . . . . ? 
O4 C6 C7 C8 28(2) . . . . ? 
Cr2 O5 C11 O6 -16(3) . . . . ? 
Cr2 O5 C11 C12 165.7(13) . . . . ? 
Cr3 O6 C11 O5 -1(3) . . . . ? 
Cr3 O6 C11 C12 177.8(11) . . . . ? 
O5 C11 C12 C15 129.8(18) . . . . ? 
O6 C11 C12 C15 -49(2) . . . . ? 
O5 C11 C12 C13 8(2) . . . . ? 
O6 C11 C12 C13 -170.7(17) . . . . ? 
O5 C11 C12 C14 -111.9(18) . . . . ? 
O6 C11 C12 C14 69.5(19) . . . . ? 
Cr2 O7 C16 O8 -19(2) . . . . ? 
Cr2 O7 C16 C17 155.3(10) . . . . ? 
Cr3 O8 C16 O7 3(2) . . . . ? 
Cr3 O8 C16 C17 -171.0(10) . . . . ? 
O7 C16 C17 C18 146.3(14) . . . . ? 
O8 C16 C17 C18 -39.2(18) . . . . ? 
O7 C16 C17 C19 22.8(19) . . . . ? 
O8 C16 C17 C19 -162.7(13) . . . . ? 
O7 C16 C17 C20 -95.8(16) . . . . ? 
O8 C16 C17 C20 78.7(17) . . . . ? 
Cr3 O9 C21 O10 18.2(18) . . . . ? 
Cr3 O9 C21 C22 -155.8(9) . . . . ? 
Cr4 O10 C21 O9 6(2) . . . . ? 
Cr4 O10 C21 C22 180.0(8) . . . . ? 
O9 C21 C22 C24 -153.3(12) . . . . ? 
O10 C21 C22 C24 31.9(16) . . . . ? 
O9 C21 C22 C23 -26.4(17) . . . . ? 
O10 C21 C22 C23 158.8(12) . . . . ? 
O9 C21 C22 C25 90.7(15) . . . . ? 
O10 C21 C22 C25 -84.1(15) . . . . ? 
Cr3 O11 C26 O12 16(2) . . . . ? 
Cr3 O11 C26 C27 -167.3(11) . . . . ? 
Cr4 O12 C26 O11 14(2) . . . . ? 
Cr4 O12 C26 C27 -162.6(11) . . . . ? 
O11 C26 C27 C28 -138.9(19) . . . . ? 
O12 C26 C27 C28 38(2) . . . . ? 
O11 C26 C27 C29 103(2) . . . . ? 
O12 C26 C27 C29 -80(2) . . . . ? 
O11 C26 C27 C30 -19(2) . . . . ? 
O12 C26 C27 C30 158.2(18) . . . . ? 
Cr5 O14 C31 O13 -9(2) . . . . ? 
Cr5 O14 C31 C32 167.9(10) . . . . ? 
Cr4 O13 C31 O14 -17(2) . . . . ? 
Cr4 O13 C31 C32 165.9(9) . . . . ? 
O14 C31 C32 C33 -128.8(17) . . . . ? 
O13 C31 C32 C33 48.8(19) . . . . ? 
O14 C31 C32 C34 111.5(18) . . . . ? 
O13 C31 C32 C34 -70.9(18) . . . . ? 
O14 C31 C32 C35 -4(2) . . . . ? 
O13 C31 C32 C35 173.4(15) . . . . ? 
Cr4 O15 C36 O16 -20.3(18) . . . . ? 
Cr4 O15 C36 C37 157.8(9) . . . . ? 
Cr5 O16 C36 O15 -3.3(19) . . . . ? 
Cr5 O16 C36 C37 178.6(8) . . . . ? 
O15 C36 C37 C39 153.9(14) . . . . ? 
O16 C36 C37 C39 -27.9(18) . . . . ? 
O15 C36 C37 C38 -84.8(17) . . . . ? 
O16 C36 C37 C38 93.5(16) . . . . ? 
O15 C36 C37 C40 30.4(18) . . . . ? 
O16 C36 C37 C40 -151.4(15) . . . . ? 
Cr5 O17 C41 O18 15.1(19) . . . . ? 
Cr5 O17 C41 C42 -163.7(8) . . . . ? 
Cr6 O18 C41 O17 -8.8(19) . . . . ? 
Cr6 O18 C41 C42 170.2(7) . . . . ? 
O17 C41 C42 C44 -145.5(14) . . . . ? 
O18 C41 C42 C44 35.4(16) . . . . ? 
O17 C41 C42 C43 -24.8(16) . . . . ? 
O18 C41 C42 C43 156.2(13) . . . . ? 
O17 C41 C42 C45 93.8(15) . . . . ? 
O18 C41 C42 C45 -85.3(15) . . . . ? 
Cr6 O20 C46 O19 -2(3) . . . . ? 
Cr6 O20 C46 C47 177.9(11) . . . . ? 
Cr5 O19 C46 O20 8(2) . . . . ? 
Cr5 O19 C46 C47 -171.4(10) . . . . ? 
O20 C46 C47 C49 -133.3(19) . . . . ? 
O19 C46 C47 C49 46(2) . . . . ? 
O20 C46 C47 C50 109(2) . . . . ? 
O19 C46 C47 C50 -72(2) . . . . ? 
O20 C46 C47 C48 -10(3) . . . . ? 
O19 C46 C47 C48 170(2) . . . . ? 
Cr6 O21 C51 O22 0(2) . . . . ? 
Cr6 O21 C51 C52 -179.1(10) . . . . ? 
Cr7 O22 C51 O21 13(2) . . . . ? 
Cr7 O22 C51 C52 -167.8(9) . . . . ? 
O21 C51 C52 C53 38(2) . . . . ? 
O22 C51 C52 C53 -140.8(17) . . . . ? 
O21 C51 C52 C55 162.9(18) . . . . ? 
O22 C51 C52 C55 -16(2) . . . . ? 
O21 C51 C52 C54 -82.3(19) . . . . ? 
O22 C51 C52 C54 98.8(19) . . . . ? 
Cr6 O23 C56 O24 1.6(19) . . . . ? 
Cr6 O23 C56 C57 178.7(8) . . . . ? 
Cr7 O24 C56 O23 8.6(18) . . . . ? 
Cr7 O24 C56 C57 -168.4(7) . . . . ? 
O23 C56 C57 C59 166.6(12) . . . . ? 
O24 C56 C57 C59 -16.1(16) . . . . ? 
O23 C56 C57 C60 45.9(15) . . . . ? 
O24 C56 C57 C60 -136.8(13) . . . . ? 
O23 C56 C57 C58 -74.4(15) . . . . ? 
O24 C56 C57 C58 102.9(14) . . . . ? 
Cr7 O25 C61 O26 -6.5(18) . . . . ? 
Cr7 O25 C61 C62 -179.1(9) . . . . ? 
Cr8 O26 C61 O25 -20.6(16) . . . . ? 
Cr8 O26 C61 C62 152.2(9) . . . . ? 
O25 C61 C62 C63 -26.0(17) . . . . ? 
O26 C61 C62 C63 160.7(12) . . . . ? 
O25 C61 C62 C64 -159.6(12) . . . . ? 
O26 C61 C62 C64 27.1(17) . . . . ? 
O25 C61 C62 C65 86.3(14) . . . . ? 
O26 C61 C62 C65 -87.0(13) . . . . ? 
Cr7 O27 C66 O28 -9.2(19) . . . . ? 
Cr7 O27 C66 C67 169.2(9) . . . . ? 
Cr8 O28 C66 O27 -21.8(19) . . . . ? 
Cr8 O28 C66 C67 159.7(9) . . . . ? 
O27 C66 C67 C70 -27.3(19) . . . . ? 
O28 C66 C67 C70 151.2(14) . . . . ? 
O27 C66 C67 C68 -152.6(15) . . . . ? 
O28 C66 C67 C68 25.9(18) . . . . ? 
O27 C66 C67 C69 88.4(16) . . . . ? 
O28 C66 C67 C69 -93.0(16) . . . . ? 
Cr1 O30 C71 O29 14(2) . . . . ? 
Cr1 O30 C71 C72 -166.1(11) . . . . ? 
Cr8 O29 C71 O30 20(2) . . . . ? 
Cr8 O29 C71 C72 -160.4(11) . . . . ? 
O30 C71 C72 C74 137(2) . . . . ? 
O29 C71 C72 C74 -43(2) . . . . ? 
O30 C71 C72 C75 16(2) . . . . ? 
O29 C71 C72 C75 -163.9(14) . . . . ? 
O30 C71 C72 C73 -107(2) . . . . ? 
O29 C71 C72 C73 73(2) . . . . ? 
Cr1 O32 C76 O31 15.3(19) . . . . ? 
Cr1 O32 C76 C77 -165.5(9) . . . . ? 
Cr8 O31 C76 O32 14(2) . . . . ? 
Cr8 O31 C76 C77 -164.8(8) . . . . ? 
O32 C76 C77 C78 119.9(15) . . . . ? 
O31 C76 C77 C78 -60.7(16) . . . . ? 
O32 C76 C77 C80 -121.6(15) . . . . ? 
O31 C76 C77 C80 57.8(16) . . . . ? 
O32 C76 C77 C79 0.3(18) . . . . ? 
O31 C76 C77 C79 179.7(12) . . . . ? 
Cr9 O33 C81 O34 23.8(15) . . . . ? 
Cr9 O33 C81 C82 -153.4(8) . . . . ? 
Cr10 O34 C81 O33 6.6(17) . . . . ? 
Cr10 O34 C81 C82 -176.1(7) . . . . ? 
O33 C81 C82 C84 -131.8(12) . . . . ? 
O34 C81 C82 C84 50.8(14) . . . . ? 
O33 C81 C82 C83 -10.6(15) . . . . ? 
O34 C81 C82 C83 171.9(11) . . . . ? 
O33 C81 C82 C85 111.2(14) . . . . ? 
O34 C81 C82 C85 -66.3(15) . . . . ? 
Cr10 O36 C86 O35 8.4(16) . . . . ? 
Cr10 O36 C86 C87 -170.1(7) . . . . ? 
Cr9 O35 C86 O36 27.1(17) . . . . ? 
Cr9 O35 C86 C87 -154.4(7) . . . . ? 
O36 C86 C87 C88 71.0(12) . . . . ? 
O35 C86 C87 C88 -107.6(11) . . . . ? 
O36 C86 C87 C89 -46.9(13) . . . . ? 
O35 C86 C87 C89 134.5(10) . . . . ? 
O36 C86 C87 C90 -166.5(11) . . . . ? 
O35 C86 C87 C90 14.9(14) . . . . ? 
Cr10 O37 C91 O38 -17.5(19) . . . . ? 
Cr10 O37 C91 C92 161.3(8) . . . . ? 
Cr11 O38 C91 O37 -18.1(18) . . . . ? 
Cr11 O38 C91 C92 163.1(8) . . . . ? 
O37 C91 C92 C93 12.0(18) . . . . ? 
O38 C91 C92 C93 -169.1(14) . . . . ? 
O37 C91 C92 C94 -110.5(15) . . . . ? 
O38 C91 C92 C94 68.4(16) . . . . ? 
O37 C91 C92 C95 134.2(14) . . . . ? 
O38 C91 C92 C95 -46.9(16) . . . . ? 
Cr10 O39 C96 O40 -26.6(16) . . . . ? 
Cr10 O39 C96 C97 151.2(8) . . . . ? 
Cr11 O40 C96 O39 -6.1(18) . . . . ? 
Cr11 O40 C96 C97 176.1(8) . . . . ? 
O39 C96 C97 C98 -94.8(15) . . . . ? 
O40 C96 C97 C98 83.2(15) . . . . ? 
O39 C96 C97 C100 26.2(17) . . . . ? 
O40 C96 C97 C100 -155.8(14) . . . . ? 
O39 C96 C97 C99 145.9(14) . . . . ? 
O40 C96 C97 C99 -36.1(16) . . . . ? 
Cr11 O41 C101 O42 6.4(17) . . . . ? 
Cr11 O41 C101 C102 -170.7(7) . . . . ? 
Cr12 O42 C101 O41 5.3(19) . . . . ? 
Cr12 O42 C101 C102 -177.5(7) . . . . ? 
O41 C101 C102 C103 -15.9(15) . . . . ? 
O42 C101 C102 C103 166.7(11) . . . . ? 
O41 C101 C102 C104 -136.8(11) . . . . ? 
O42 C101 C102 C104 45.8(14) . . . . ? 
O41 C101 C102 C105 105.3(12) . . . . ? 
O42 C101 C102 C105 -72.1(12) . . . . ? 
Cr12 O44 C106 O43 6(2) . . . . ? 
Cr12 O44 C106 C107 -174.3(10) . . . . ? 
Cr11 O43 C106 O44 6(2) . . . . ? 
Cr11 O43 C106 C107 -173.1(10) . . . . ? 
O44 C106 C107 C110 -138(2) . . . . ? 
O43 C106 C107 C110 42(2) . . . . ? 
O44 C106 C107 C109 -14(2) . . . . ? 
O43 C106 C107 C109 165.1(19) . . . . ? 
O44 C106 C107 C108 103(2) . . . . ? 
O43 C106 C107 C108 -78(2) . . . . ? 
Cr13 O46 C111 O45 18(2) . . . . ? 
Cr13 O46 C111 C112 -162.4(9) . . . . ? 
Cr12 O45 C111 O46 5(2) . . . . ? 
Cr12 O45 C111 C112 -175.3(8) . . . . ? 
O46 C111 C112 C113 -131.3(14) . . . . ? 
O45 C111 C112 C113 48.7(16) . . . . ? 
O46 C111 C112 C114 105.1(15) . . . . ? 
O45 C111 C112 C114 -74.9(15) . . . . ? 
O46 C111 C112 C115 -9.9(17) . . . . ? 
O45 C111 C112 C115 170.1(13) . . . . ? 
Cr13 O48 C116 O47 23.0(18) . . . . ? 
Cr13 O48 C116 C117 -157.5(9) . . . . ? 
Cr12 O47 C116 O48 -2.1(19) . . . . ? 
Cr12 O47 C116 C117 178.3(9) . . . . ? 
O48 C116 C117 C118 100.6(18) . . . . ? 
O47 C116 C117 C118 -79.8(18) . . . . ? 
O48 C116 C117 C120 -134.2(16) . . . . ? 
O47 C116 C117 C120 45.4(18) . . . . ? 
O48 C116 C117 C119 -17.2(19) . . . . ? 
O47 C116 C117 C119 162.4(15) . . . . ? 
Cr13 O49 C121 O50 7(2) . . . . ? 
Cr13 O49 C121 C122 -171.5(9) . . . . ? 
Cr14 O50 C121 O49 -15.9(19) . . . . ? 
Cr14 O50 C121 C122 162.2(8) . . . . ? 
O49 C121 C122 C123 60.9(17) . . . . ? 
O50 C121 C122 C123 -117.4(15) . . . . ? 
O49 C121 C122 C125 -177.3(13) . . . . ? 
O50 C121 C122 C125 4.4(17) . . . . ? 
O49 C121 C122 C124 -57.1(16) . . . . ? 
O50 C121 C122 C124 124.6(13) . . . . ? 
Cr14 O52 C126 O51 -10(2) . . . . ? 
Cr14 O52 C126 C127 170.2(9) . . . . ? 
Cr13 O51 C126 O52 -5(2) . . . . ? 
Cr13 O51 C126 C127 175.2(9) . . . . ? 
O52 C126 C127 C130 119.4(19) . . . . ? 
O51 C126 C127 C130 -61(2) . . . . ? 
O52 C126 C127 C128 -3(2) . . . . ? 
O51 C126 C127 C128 176.8(17) . . . . ? 
O52 C126 C127 C129 -123.2(19) . . . . ? 
O51 C126 C127 C129 57(2) . . . . ? 
Cr14 O53 C131 O54 -8(2) . . . . ? 
Cr14 O53 C131 C132 169.7(9) . . . . ? 
Cr15 O54 C131 O53 -15.0(19) . . . . ? 
Cr15 O54 C131 C132 167.5(8) . . . . ? 
O53 C131 C132 C134 -179.2(14) . . . . ? 
O54 C131 C132 C134 -1.4(19) . . . . ? 
O53 C131 C132 C135 59.3(17) . . . . ? 
O54 C131 C132 C135 -122.9(16) . . . . ? 
O53 C131 C132 C133 -56.4(18) . . . . ? 
O54 C131 C132 C133 121.4(15) . . . . ? 
Cr15 O56 C136 O55 -5(2) . . . . ? 
Cr15 O56 C136 C137 179.0(9) . . . . ? 
Cr14 O55 C136 O56 -19.6(18) . . . . ? 
Cr14 O55 C136 C137 156.4(10) . . . . ? 
O56 C136 C137 C139 -144(2) . . . . ? 
O55 C136 C137 C139 40(2) . . . . ? 
O56 C136 C137 C138 -21(2) . . . . ? 
O55 C136 C137 C138 162.8(15) . . . . ? 
O56 C136 C137 C140 97(2) . . . . ? 
O55 C136 C137 C140 -80(2) . . . . ? 
Cr16 O58 C141 O57 8.8(18) . . . . ? 
Cr16 O58 C141 C142 -175.2(7) . . . . ? 
Cr15 O57 C141 O58 21.2(16) . . . . ? 
Cr15 O57 C141 C142 -154.8(8) . . . . ? 
O58 C141 C142 C143 176.5(11) . . . . ? 
O57 C141 C142 C143 -7.1(15) . . . . ? 
O58 C141 C142 C145 -61.6(15) . . . . ? 
O57 C141 C142 C145 114.7(14) . . . . ? 
O58 C141 C142 C144 57.1(14) . . . . ? 
O57 C141 C142 C144 -126.6(13) . . . . ? 
Cr15 O59 C146 O60 19.7(18) . . . . ? 
Cr15 O59 C146 C147 -161.7(7) . . . . ? 
Cr16 O60 C146 O59 15.8(17) . . . . ? 
Cr16 O60 C146 C147 -162.8(7) . . . . ? 
O59 C146 C147 C148 -107.9(12) . . . . ? 
O60 C146 C147 C148 70.9(13) . . . . ? 
O59 C146 C147 C150 12.9(14) . . . . ? 
O60 C146 C147 C150 -168.4(10) . . . . ? 
O59 C146 C147 C149 133.3(11) . . . . ? 
O60 C146 C147 C149 -48.0(13) . . . . ? 
Cr16 O61 C151 O62 -20(2) . . . . ? 
Cr16 O61 C151 C152 162.0(9) . . . . ? 
Cr9 O62 C151 O61 -15.3(18) . . . . ? 
Cr9 O62 C151 C152 162.6(8) . . . . ? 
O61 C151 C152 C153 -0.7(18) . . . . ? 
O62 C151 C152 C153 -178.8(12) . . . . ? 
O61 C151 C152 C155 126.3(12) . . . . ? 
O62 C151 C152 C155 -51.8(16) . . . . ? 
O61 C151 C152 C154 -117.4(13) . . . . ? 
O62 C151 C152 C154 64.5(14) . . . . ? 
Cr9 O64 C156 O63 -11.7(18) . . . . ? 
Cr9 O64 C156 C157 167.9(8) . . . . ? 
Cr16 O63 C156 O64 -19.9(15) . . . . ? 
Cr16 O63 C156 C157 160.5(8) . . . . ? 
O64 C156 C157 C160 -175.5(11) . . . . ? 
O63 C156 C157 C160 4.1(15) . . . . ? 
O64 C156 C157 C158 67.0(14) . . . . ? 
O63 C156 C157 C158 -113.3(12) . . . . ? 
O64 C156 C157 C159 -51.1(14) . . . . ? 
O63 C156 C157 C159 128.5(11) . . . . ? 
O82 Cu1 N1 C214 66.3(18) . . . . ? 
O80 Cu1 N1 C214 -23.4(18) . . . . ? 
O81 Cu1 N1 C214 156.3(18) 2_656 . . . ? 
O83 Cu1 N1 C214 -114.4(18) 2_656 . . . ? 
Cu1 Cu1 N1 C214 106(15) 2_656 . . . ? 
O82 Cu1 N1 C210 -96.8(15) . . . . ? 
O80 Cu1 N1 C210 173.5(15) . . . . ? 
O81 Cu1 N1 C210 -6.9(16) 2_656 . . . ? 
O83 Cu1 N1 C210 82.5(15) 2_656 . . . ? 
Cu1 Cu1 N1 C210 -57(15) 2_656 . . . ? 
O82 Cu1 O80 C200 84.4(10) . . . . ? 
O81 Cu1 O80 C200 0(3) 2_656 . . . ? 
O83 Cu1 O80 C200 -84.9(10) 2_656 . . . ? 
N1 Cu1 O80 C200 178.7(10) . . . . ? 
Cu1 Cu1 O80 C200 -0.4(9) 2_656 . . . ? 
O80 Cu1 O82 C205 -82.6(10) . . . . ? 
O81 Cu1 O82 C205 86.3(10) 2_656 . . . ? 
O83 Cu1 O82 C205 5(3) 2_656 . . . ? 
N1 Cu1 O82 C205 -178.4(10) . . . . ? 
Cu1 Cu1 O82 C205 2.4(9) 2_656 . . . ? 
Cu1 O80 C200 O81 1.1(18) . . . . ? 
Cu1 O80 C200 C201 -174.5(7) . . . . ? 
Cu1 O81 C200 O80 -1.2(18) 2_656 . . . ? 
Cu1 O81 C200 C201 174.4(7) 2_656 . . . ? 
O80 C200 C201 C202 -24.9(17) . . . . ? 
O81 C200 C201 C202 159.1(13) . . . . ? 
O80 C200 C201 C203 -155.1(14) . . . . ? 
O81 C200 C201 C203 28.8(17) . . . . ? 
O80 C200 C201 C204 90.3(14) . . . . ? 
O81 C200 C201 C204 -85.7(14) . . . . ? 
Cu1 O82 C205 O83 -4.0(17) . . . . ? 
Cu1 O82 C205 C206 174.2(7) . . . . ? 
Cu1 O83 C205 O82 3.1(16) 2_656 . . . ? 
Cu1 O83 C205 C206 -175.1(7) 2_656 . . . ? 
O82 C205 C206 C207 -91.1(14) . . . . ? 
O83 C205 C206 C207 87.2(13) . . . . ? 
O82 C205 C206 C209 27.9(15) . . . . ? 
O83 C205 C206 C209 -153.8(10) . . . . ? 
O82 C205 C206 C208 149.5(12) . . . . ? 
O83 C205 C206 C208 -32.2(15) . . . . ? 
C214 N1 C210 C211 19(3) . . . . ? 
Cu1 N1 C210 C211 -175.3(17) . . . . ? 
Cu1 N1 C210 C214 165(2) . . . . ? 
N1 C210 C211 C212 2(4) . . . . ? 
C214 C210 C211 C212 13(3) . . . . ? 
C210 C211 C212 C213 -20(3) . . . . ? 
C210 C211 C212 C215 170(2) . . . . ? 
C211 C212 C213 C214 17(3) . . . . ? 
C215 C212 C213 C214 -174.7(18) . . . . ? 
C210 N1 C214 C213 -24(3) . . . . ? 
Cu1 N1 C214 C213 171(2) . . . . ? 
Cu1 N1 C214 C210 -165(2) . . . . ? 
C212 C213 C214 N1 7(4) . . . . ? 
C212 C213 C214 C210 -7(2) . . . . ? 
C211 C210 C214 N1 -164(2) . . . . ? 
N1 C210 C214 C213 161(3) . . . . ? 
C211 C210 C214 C213 -2(2) . . . . ? 
C216 N3 C215 C212 176.9(12) . . . . ? 
C211 C212 C215 N3 115.4(19) . . . . ? 
C213 C212 C215 N3 -53(2) . . . . ? 
C215 N3 C216 C217 175.1(17) . . . . ? 
N3 C216 C217 C218 177.6(14) . . . . ? 
C216 C217 C218 C219 -177(2) . . . . ? 
C217 C218 C219 C220 -179(2) . . . . ? 
C218 C219 C220 C221 -179(3) . . . . ? 
C219 C220 C221 C222 -67(4) . . . . ? 
C220 C221 C222 C223 160(2) . . . . ? 
C221 C222 C223 C224 60(3) . . . . ? 
C222 C223 C224 C225 176(2) . . . . ? 
C223 C224 C225 C226 -168.9(18) . . . . ? 
C224 C225 C226 C227 -173.3(17) . . . . ? 
C225 C226 C227 N2 -175.3(13) . . . . ? 
C228 N2 C227 C226 -175.2(13) . . . . ? 
C227 N2 C228 C231 -176.4(11) . . . . ? 
C234 C229 C230 C231 -5(5) . . . . ? 
C229 C230 C231 C232 3(3) . . . . ? 
C229 C230 C231 C228 175(3) . . . . ? 
N2 C228 C231 C230 118.6(17) . . . . ? 
N2 C228 C231 C232 -70.8(19) . . . . ? 
C230 C231 C232 C233 -1(3) . . . . ? 
C228 C231 C232 C233 -172.5(17) . . . . ? 
C231 C232 C233 C234 1(4) . . . . ? 
C232 C233 C234 C229 -2(4) . . . . ? 
C232 C233 C234 S1 177.4(19) . . . . ? 
C232 C233 C234 C500 171(4) . . . . ? 
C230 C229 C234 C233 4(5) . . . . ? 
C230 C229 C234 S1 -176(2) . . . . ? 
C230 C229 C234 C500 -173(3) . . . . ? 
C500 S1 C234 C233 -176(3) . . . . ? 
C500 S1 C234 C229 4(4) . . . . ? 
C406 C400 C401 C402 180(2) . . . . ? 
C405 C400 C401 C402 0.0 . . . . ? 
C400 C401 C402 C403 0.0 . . . . ? 
C401 C402 C403 C404 0.0 . . . . ? 
C402 C403 C404 C405 0.0 . . . . ? 
C403 C404 C405 C400 0.0 . . . . ? 
C406 C400 C405 C404 -180(2) . . . . ? 
C401 C400 C405 C404 0.0 . . . . ? 
C415 C410 C411 C412 0.0 . . . . ? 
C416 C410 C411 C412 -133(3) . . . . ? 
C410 C411 C412 C413 0.0 . . . . ? 
C411 C412 C413 C414 0.0 . . . . ? 
C412 C413 C414 C415 0.0 . . . . ? 
C413 C414 C415 C410 0.0 . . . . ? 
C411 C410 C415 C414 0.0 . . . . ? 
C416 C410 C415 C414 133(3) . . . . ? 
C426 C420 C421 C422 -169(3) . . . . ? 
C425 C420 C421 C422 0.0 . . . . ? 
C420 C421 C422 C423 0.0 . . . . ? 
C421 C422 C423 C424 0.0 . . . . ? 
C422 C423 C424 C425 0.0 . . . . ? 
C423 C424 C425 C420 0.0 . . . . ? 
C426 C420 C425 C424 169(3) . . . . ? 
C421 C420 C425 C424 0.0 . . . . ? 
C436 C430 C431 C432 171(4) . . . . ? 
C435 C430 C431 C432 0.0 . . . . ? 
C430 C431 C432 C433 0.0 . . . . ? 
C431 C432 C433 C434 0.0 . . . . ? 
C432 C433 C434 C435 0.0 . . . . ? 
C433 C434 C435 C430 0.0 . . . . ? 
C436 C430 C435 C434 -171(4) . . . . ? 
C431 C430 C435 C434 0.0 . . . . ? 
C445 C440 C441 C442 0.0 . . . . ? 
C446 C440 C441 C442 168(3) . . . . ? 
C440 C441 C442 C443 0.0 . . . . ? 
C441 C442 C443 C444 0.0 . . . . ? 
C442 C443 C444 C445 0.0 . . . . ? 
C443 C444 C445 C440 0.0 . . . . ? 
C441 C440 C445 C444 0.0 . . . . ? 
C446 C440 C445 C444 -168(3) . . . . ? 
C455 C450 C451 C452 0.0 . . . . ? 
C456 C450 C451 C452 175.1(19) . . . . ? 
C450 C451 C452 C453 0.0 . . . . ? 
C451 C452 C453 C454 0.0 . . . . ? 
C452 C453 C454 C455 0.0 . . . . ? 
C453 C454 C455 C450 0.0 . . . . ? 
C451 C450 C455 C454 0.0 . . . . ? 
C456 C450 C455 C454 -175.1(19) . . . . ? 
C466 C460 C461 C462 -172(3) . . . . ? 
C465 C460 C461 C462 0.0 . . . . ? 
C460 C461 C462 C463 0.0 . . . . ? 
C461 C462 C463 C464 0.0 . . . . ? 
C462 C463 C464 C465 0.0 . . . . ? 
C463 C464 C465 C460 0.0 . . . . ? 
C466 C460 C465 C464 172(3) . . . . ? 
C461 C460 C465 C464 0.0 . . . . ? 
C475 C470 C471 C472 0.0 . . . . ? 
C476 C470 C471 C472 171(4) . . . . ? 
C470 C471 C472 C473 0.0 . . . . ? 
C471 C472 C473 C474 0.0 . . . . ? 
C472 C473 C474 C475 0.0 . . . . ? 
C473 C474 C475 C470 0.0 . . . . ? 
C471 C470 C475 C474 0.0 . . . . ? 
C476 C470 C475 C474 -171(4) . . . . ? 
C485 C480 C481 C482 0.0 . . . . ? 
C486 C480 C481 C482 -166(3) . . . . ? 
C480 C481 C482 C483 0.0 . . . . ? 
C481 C482 C483 C484 0.0 . . . . ? 
C482 C483 C484 C485 0.0 . . . . ? 
C483 C484 C485 C480 0.0 . . . . ? 
C481 C480 C485 C484 0.0 . . . . ? 
C486 C480 C485 C484 166(3) . . . . ? 
C233 C234 C500 S1 9(6) . . . . ? 
C229 C234 C500 S1 -177(3) . . . . ? 
 
loop_ 
 _geom_hbond_atom_site_label_D 
 _geom_hbond_atom_site_label_H 
 _geom_hbond_atom_site_label_A 
 _geom_hbond_distance_DH 
 _geom_hbond_distance_HA 
 _geom_hbond_distance_DA 
 _geom_hbond_angle_DHA 
 _geom_hbond_site_symmetry_A 
N2 H2A F14  0.90 2.01 2.857(11) 156.1 . 
N2 H2A F13  0.90 2.51 3.175(12) 131.3 . 
N2 H2B F16  0.90 2.16 3.039(12) 165.3 . 
N2 H2B F15  0.90 2.32 2.879(11) 120.5 . 
N3 H3D F1  0.90 2.12 2.866(11) 139.1 . 
N3 H3D F8  0.90 2.35 3.130(12) 144.3 . 
N3 H3E F2  0.90 2.19 2.881(12) 132.9 . 
N3 H3E F3  0.90 2.27 3.083(13) 150.1 . 
 
_diffrn_measured_fraction_theta_max    0.970 
_diffrn_reflns_theta_full              50.44 
_diffrn_measured_fraction_theta_full   0.970 
_refine_diff_density_max    1.152 
_refine_diff_density_min   -0.647 
_refine_diff_density_rms    0.094 


_shelx_res_file
;
TITL xrepw65_a.res in P-1 
CELL 1.54184 24.4826 27.8069 28.5719 103.388 98.656 115.074 
ZERR 1 0.0009 0.0011 0.0009 0.003 0.003 0.004 
LATT 1 
SFAC C  H  N  O  F  Cr Ni Cu S  
UNIT 518 842 6 136 32 28 4 2 2 
L.S. 40
EXTI  0.00001
ACTA
BOND $H 
FMAP 2
PLAN 5
LIST 6
SADI C1 C3 C1 C4 C1 C5 
SADI C2 C3 C2 C4 C2 C5 
SADI C3 C4 C4 C5 C5 C3 
DFIX 1.5 C450 C456 
DFIX 1.5 C410 C416 
DFIX 1.5 C480 C486 
DFIX 1.4 C500 S1 
DELU 0.005 C400 > C500 
SIMU 0.005 C400 > C500 
SADI C401 C406 C405 C406 
SADI C411 C416 C415 C416 
SADI C421 C426 C425 C426 
SADI C431 C436 C435 C436 
SADI C441 C446 C445 C446 
SADI C451 C456 C455 C456 
SADI C461 C466 C465 C466 
SADI C471 C476 C475 C476 
SADI C481 C486 C485 C486 
EXYZ CR16 NI16 
EXYZ CR15 NI15 
EXYZ CR14 NI14 
EXYZ CR13 NI13 
EXYZ CR12 NI12 
EXYZ CR11 NI11 
EXYZ CR10 NI10 
EXYZ CR9 NI9 
EXYZ CR8 NI8 
EXYZ CR7 NI7 
EXYZ CR6 NI6 
EXYZ CR5 NI5 
EXYZ CR4 NI4 
EXYZ CR3 NI3 
EXYZ CR2 NI2 
EXYZ CR1 NI1 
EADP CR16 NI16 
EADP CR15 NI15 
EADP CR14 NI14 
EADP CR13 NI13 
EADP CR12 NI12 
EADP CR11 NI11 
EADP CR10 NI10 
EADP CR9 NI9 
EADP CR8 NI8 
EADP CR7 NI7 
EADP CR6 NI6 
EADP CR5 NI5 
EADP CR4 NI4 
EADP CR3 NI3 
EADP CR2 NI2 
EADP CR1 NI1 
HTAB N3 F3 
HTAB N3 F2 
HTAB N3 F8 
HTAB N3 F1 
HTAB N2 F15 
HTAB N2 F16 
HTAB N2 F13 
HTAB N2 F14 
SHEL 10 1 
CONF 
WGHT  0.167800 40.822000 
FVAR  0.812470
Cr1    6   0.739442  0.274363  0.361841 10.875000  0.043040  0.049820 = 
           0.059100  0.010230  0.006700  0.022070
Cr2    6   0.679663  0.342404  0.434714 10.875000  0.053580  0.070620 = 
           0.064680 -0.010070 -0.007620  0.038410
Cr3    6   0.533702  0.324950  0.431118 10.875000  0.059200  0.061810 = 
           0.072470  0.005550  0.013300  0.035770
Cr4    6   0.392845  0.244094  0.342136 10.875000  0.054710  0.059800 = 
           0.073920  0.024400  0.019430  0.031750
Cr5    6   0.329693  0.125163  0.241719 10.875000  0.045390  0.049540 = 
           0.095280  0.023470  0.009430  0.023710
Cr6    6   0.390087  0.056159  0.170635 10.875000  0.051030  0.060550 = 
           0.064680  0.007920  0.002750  0.020800
Cr7    6   0.536391  0.072355  0.174872 10.875000  0.057200  0.060910 = 
           0.048070  0.015920  0.002160  0.032530
Cr8    6   0.676475  0.153249  0.264284 10.875000  0.046430  0.059960 = 
           0.051470  0.010460  0.010560  0.025450
Cr9    6   0.674698  0.793365  0.212921 10.875000  0.055770  0.059490 = 
           0.044510  0.017230  0.008680  0.035780
Cr10   6   0.761598  0.810864  0.325142 10.875000  0.047780  0.048460 = 
           0.046030  0.012770  0.002860  0.021290
Cr11   6   0.902686  0.817541  0.363609 10.875000  0.044640  0.067980 = 
           0.050310  0.017180  0.005390  0.024330
Cr12   6   0.980417  0.757073  0.304762 10.875000  0.057820  0.075350 = 
           0.065780  0.018120  0.006070  0.037890
Cr13   6   0.956403  0.683205  0.183985 10.875000  0.052800  0.075500 = 
           0.068890  0.016790  0.010130  0.038930
Cr14   6   0.864760  0.659752  0.070207 10.875000  0.054550  0.056390 = 
           0.059340  0.007640  0.007200  0.030700
Cr15   6   0.746632  0.687730  0.031843 10.875000  0.054340  0.064310 = 
           0.047720  0.013420  0.009870  0.032190
Cr16   6   0.653533  0.721050  0.093399 10.875000  0.059120  0.073920 = 
           0.043400  0.016800  0.009020  0.040190
Ni1    7   0.739442  0.274363  0.361841 10.125000  0.043040  0.049820 = 
           0.059100  0.010230  0.006700  0.022070
Ni2    7   0.679663  0.342404  0.434714 10.125000  0.053580  0.070620 = 
           0.064680 -0.010070 -0.007620  0.038410
Ni3    7   0.533702  0.324950  0.431118 10.125000  0.059200  0.061810 = 
           0.072470  0.005550  0.013300  0.035770
Ni4    7   0.392845  0.244094  0.342136 10.125000  0.054710  0.059800 = 
           0.073920  0.024400  0.019430  0.031750
Ni5    7   0.329693  0.125163  0.241719 10.125000  0.045390  0.049540 = 
           0.095280  0.023470  0.009430  0.023710
Ni6    7   0.390087  0.056159  0.170635 10.125000  0.051030  0.060550 = 
           0.064680  0.007920  0.002750  0.020800
Ni7    7   0.536391  0.072355  0.174872 10.125000  0.057200  0.060910 = 
           0.048070  0.015920  0.002160  0.032530
Ni8    7   0.676475  0.153249  0.264284 10.125000  0.046430  0.059960 = 
           0.051470  0.010460  0.010560  0.025450
Ni9    7   0.674698  0.793365  0.212921 10.125000  0.055770  0.059490 = 
           0.044510  0.017230  0.008680  0.035780
Ni10   7   0.761598  0.810864  0.325142 10.125000  0.047780  0.048460 = 
           0.046030  0.012770  0.002860  0.021290
Ni11   7   0.902686  0.817541  0.363609 10.125000  0.044640  0.067980 = 
           0.050310  0.017180  0.005390  0.024330
Ni12   7   0.980417  0.757073  0.304762 10.125000  0.057820  0.075350 = 
           0.065780  0.018120  0.006070  0.037890
Ni13   7   0.956403  0.683205  0.183985 10.125000  0.052800  0.075500 = 
           0.068890  0.016790  0.010130  0.038930
Ni14   7   0.864760  0.659752  0.070207 10.125000  0.054550  0.056390 = 
           0.059340  0.007640  0.007200  0.030700
Ni15   7   0.746632  0.687730  0.031843 10.125000  0.054340  0.064310 = 
           0.047720  0.013420  0.009870  0.032190
Ni16   7   0.653533  0.721050  0.093399 10.125000  0.059120  0.073920 = 
           0.043400  0.016800  0.009020  0.040190
Cu1    8   0.504690  0.029903  0.470382 11.000000  0.060020  0.065650 = 
           0.081280  0.049350  0.008580  0.020670
F1     5   0.676358  0.297387  0.370320 11.000000  0.046960  0.053580 = 
           0.052220  0.016130  0.006600  0.029340
F2     5   0.589124  0.294336  0.417601 11.000000  0.062870  0.053270 = 
           0.055960  0.016470  0.013070  0.037030
F3     5   0.482933  0.280129  0.361291 11.000000  0.056760  0.054990 = 
           0.057600  0.022500  0.014270  0.029340
F4     5   0.391275  0.175941  0.304780 11.000000  0.055770  0.051890 = 
           0.070220  0.029460  0.018640  0.028440
F5     5   0.395388  0.123175  0.213378 11.000000  0.049630  0.048610 = 
           0.058220  0.021830  0.005280  0.023240
F6     5   0.473169  0.076494  0.206483 11.000000  0.056290  0.053960 = 
           0.050140  0.016440  0.005780  0.028720
F7     5   0.597362  0.142335  0.225449 11.000000  0.053290  0.046830 = 
           0.053580  0.018330  0.010080  0.024130
F8     5   0.669252  0.199980  0.321582 11.000000  0.046670  0.044220 = 
           0.049020  0.015930  0.007250  0.022160
F9     5   0.725400  0.772805  0.254398 11.000000  0.053970  0.043180 = 
           0.042220  0.009260  0.000940  0.025350
F10    5   0.840777  0.819460  0.315551 11.000000  0.047570  0.050580 = 
           0.049880  0.014270  0.007400  0.021800
F11    5   0.904937  0.760268  0.312148 11.000000  0.047670  0.059070 = 
           0.059980  0.019400  0.007260  0.022820
F12    5   0.954329  0.742405  0.234181 11.000000  0.051390  0.057850 = 
           0.058380  0.017390  0.011040  0.022610
F13    5   0.879461  0.670594  0.142280 11.000000  0.051200  0.062110 = 
           0.063750  0.016220  0.009390  0.029610
F14    5   0.823511  0.706392  0.080163 11.000000  0.050660  0.055760 = 
           0.059170  0.012550  0.010200  0.028570
F15    5   0.712754  0.693754  0.089590 11.000000  0.054850  0.063850 = 
           0.044580  0.019480  0.014020  0.032340
F16    5   0.708716  0.772813  0.160005 11.000000  0.060170  0.054470 = 
           0.047880  0.014210  0.007710  0.032700
O1     4   0.738322  0.252764  0.422202 11.000000  0.082940  0.070620 = 
           0.057370  0.016580  0.001730  0.053790
O2     4   0.693698  0.292512  0.467418 11.000000  0.150640  0.227850 = 
           0.075700  0.072800  0.046700  0.162500
O3     4   0.808122  0.350186  0.399846 11.000000  0.043970  0.058390 = 
           0.105250  0.003260  0.009560  0.016200
O4     4   0.771039  0.391566  0.449951 11.000000  0.053340  0.116080 = 
           0.146830 -0.076400 -0.019030  0.028940
O5     4   0.680562  0.386367  0.500002 11.000000  0.078600  0.181500 = 
           0.085450 -0.057570 -0.025650  0.076130
O6     4   0.585162  0.366947  0.500649 11.000000  0.094920  0.115840 = 
           0.072080 -0.013980  0.012450  0.070450
O7     4   0.667912  0.395940  0.403307 11.000000  0.080770  0.049200 = 
           0.191730  0.043330  0.060120  0.034950
O8     4   0.577892  0.389710  0.410776 11.000000  0.057730  0.052790 = 
           0.125500  0.019920  0.001070  0.034940
O9     4   0.485837  0.261492  0.452664 11.000000  0.074030  0.101480 = 
           0.064440  0.033160  0.026440  0.040870
O10    4   0.387967  0.219745  0.400275 11.000000  0.071260  0.076820 = 
           0.082000  0.044930  0.027470  0.033030
O11    4   0.475660  0.353768  0.446020 11.000000  0.068430  0.093670 = 
           0.117650 -0.017220  0.009120  0.052820
O12    4   0.393425  0.312378  0.377673 11.000000  0.061790  0.069390 = 
           0.122530  0.015150  0.017290  0.041490
O13    4   0.301286  0.209614  0.324068 11.000000  0.069670  0.091970 = 
           0.103310  0.028200  0.023920  0.050510
O14    4   0.261576  0.123881  0.268990 11.000000  0.051060  0.064530 = 
           0.159260 -0.000280  0.027330  0.024210
O15    4   0.393135  0.267587  0.282681 11.000000  0.083780  0.049600 = 
           0.079350  0.029150  0.008060  0.032820
O16    4   0.335441  0.187438  0.218532 11.000000  0.082520  0.069450 = 
           0.082210  0.024910 -0.005810  0.047670
O17    4   0.320676  0.061813  0.264239 11.000000  0.079410  0.044540 = 
           0.110040  0.028290  0.044590  0.023480
O18    4   0.355962  0.014696  0.214719 11.000000  0.069800  0.046300 = 
           0.124760  0.036890  0.044490  0.024810
O19    4   0.266047  0.075336  0.179062 11.000000  0.048930  0.071540 = 
           0.118270 -0.003170 -0.018720  0.031720
O20    4   0.307071  0.034288  0.132272 11.000000  0.052870  0.142590 = 
           0.081510 -0.012390 -0.008680  0.039110
O21    4   0.380851 -0.013657  0.126279 11.000000  0.055720  0.085030 = 
           0.119600 -0.023100  0.015680  0.015970
O22    4   0.475019  0.000360  0.123491 11.000000  0.073730  0.079050 = 
           0.059420  0.000820 -0.005990  0.047370
O23    4   0.422516  0.097168  0.125165 11.000000  0.071900  0.125060 = 
           0.062120  0.049980  0.017160  0.057400
O24    4   0.521173  0.113689  0.132571 11.000000  0.064110  0.086310 = 
           0.057400  0.037910  0.013370  0.039490
O25    4   0.549555  0.029240  0.215052 11.000000  0.054770  0.058750 = 
           0.055000  0.015570 -0.014110  0.024630
O26    4   0.630154  0.087029  0.283405 11.000000  0.074160  0.045560 = 
           0.059640  0.013220  0.005780  0.035810
O27    4   0.599627  0.068920  0.142932 11.000000  0.062430  0.097330 = 
           0.048080  0.002110  0.000450  0.048570
O28    4   0.685452  0.105250  0.207546 11.000000  0.062350  0.091630 = 
           0.062090  0.007720  0.016720  0.044040
O29    4   0.753542  0.161213  0.303380 11.000000  0.053520  0.071280 = 
           0.070750 -0.000040  0.001750  0.033310
O30    4   0.803309  0.251128  0.353345 11.000000  0.045030  0.070040 = 
           0.098300 -0.008420  0.005850  0.027350
O31    4   0.722009  0.216808  0.242257 11.000000  0.065380  0.076440 = 
           0.059380  0.023300  0.015250  0.014730
O32    4   0.742758  0.296283  0.300787 11.000000  0.090740  0.056140 = 
           0.084640  0.030510  0.042320  0.031940
O33    4   0.742824  0.871806  0.237340 11.000000  0.076050  0.056800 = 
           0.058740  0.028770  0.019490  0.038050
O34    4   0.781547  0.884076  0.317876 11.000000  0.070960  0.046680 = 
           0.051960  0.008730  0.007140  0.028170
O35    4   0.637546  0.812167  0.266291 11.000000  0.069540  0.071750 = 
           0.054610  0.022920  0.018670  0.046410
O36    4   0.680145  0.798999  0.333517 11.000000  0.059060  0.075040 = 
           0.047800  0.021930  0.003570  0.039140
O37    4   0.797260  0.850533  0.397596 11.000000  0.049380  0.068060 = 
           0.040830  0.005210  0.003100  0.026790
O38    4   0.899324  0.875136  0.416259 11.000000  0.047920  0.075670 = 
           0.052830  0.005090  0.004420  0.019860
O39    4   0.743866  0.740548  0.337141 11.000000  0.052240  0.061860 = 
           0.063530  0.031900  0.004940  0.022340
O40    4   0.838355  0.758736  0.380967 11.000000  0.049060  0.075410 = 
           0.070820  0.035740  0.013650  0.032190
O41    4   0.968025  0.876279  0.347234 11.000000  0.041350  0.058420 = 
           0.069400  0.010650  0.018050  0.017410
O42    4   1.023073  0.837861  0.315366 11.000000  0.049010  0.052190 = 
           0.080570 -0.001840  0.009980  0.011590
O43    4   0.965074  0.818503  0.414639 11.000000  0.045640  0.117430 = 
           0.060020  0.024950  0.003490  0.040980
O44    4   1.009490  0.771585  0.376387 11.000000  0.103560  0.149150 = 
           0.060420  0.025740  0.004910  0.089940
O45    4   1.058191  0.756574  0.300638 11.000000  0.062340  0.108700 = 
           0.076210  0.007600  0.005290  0.051660
O46    4   1.035915  0.696558  0.225758 11.000000  0.077850  0.124810 = 
           0.066310  0.012110  0.002130  0.067370
O47    4   0.939398  0.677674  0.296062 11.000000  0.108470  0.084580 = 
           0.089530  0.045630  0.038930  0.064350
O48    4   0.909774  0.629212  0.215935 11.000000  0.095680  0.060130 = 
           0.083350  0.025660  0.011310  0.032110
O49    4   1.006743  0.737531  0.156036 11.000000  0.059040  0.129070 = 
           0.061400  0.031710  0.004570  0.036660
O50    4   0.946332  0.728164  0.084079 11.000000  0.061010  0.079990 = 
           0.069680  0.029530  0.022330  0.037570
O51    4   0.957863  0.621732  0.136573 11.000000  0.100420  0.129150 = 
           0.081400  0.001820  0.002090  0.085800
O52    4   0.906532  0.613351  0.060585 11.000000  0.085930  0.092800 = 
           0.073930  0.008340  0.009410  0.063850
O53    4   0.849159  0.650015 -0.001327 11.000000  0.086840  0.104480 = 
           0.050680  0.010290  0.007300  0.058430
O54    4   0.783992  0.683668 -0.023246 11.000000  0.085670  0.098890 = 
           0.056470  0.018970  0.032760  0.059980
O55    4   0.785667  0.590457  0.057248 11.000000  0.067360  0.056710 = 
           0.081290  0.012240 -0.002170  0.025870
O56    4   0.713120  0.607522  0.018751 11.000000  0.063600  0.052490 = 
           0.072210  0.006900  0.004780  0.032800
O57    4   0.774228  0.768939  0.041625 11.000000  0.058380  0.067550 = 
           0.065130  0.031330  0.013730  0.025790
O58    4   0.695415  0.778839  0.065244 11.000000  0.072990  0.074240 = 
           0.066100  0.025070  0.017470  0.049510
O59    4   0.667653  0.668448 -0.016281 11.000000  0.048110  0.080240 = 
           0.043510  0.011230  0.003410  0.032400
O60    4   0.599060  0.667948  0.027209 11.000000  0.059620  0.089480 = 
           0.039790  0.010360  0.001630  0.036240
O61    4   0.591088  0.747594  0.096542 11.000000  0.072610  0.108740 = 
           0.048850  0.020100  0.010630  0.059330
O62    4   0.624768  0.814540  0.171358 11.000000  0.077280  0.082570 = 
           0.054600  0.019780  0.000420  0.055230
O63    4   0.607952  0.664117  0.122792 11.000000  0.054720  0.060390 = 
           0.054120  0.007710  0.004770  0.023860
O64    4   0.605173  0.717352  0.193572 11.000000  0.049490  0.064240 = 
           0.044760  0.013030  0.008730  0.023740
C1     1   0.722698  0.265890  0.460443 11.000000  0.089710  0.106700 = 
           0.052270  0.042980  0.009470  0.059120
C2     1   0.751189  0.255325  0.507079 11.000000  0.134530  0.219470 = 
           0.119690  0.111480  0.040990  0.108150
C3     1   0.754292  0.202494  0.490305 11.000000  0.227030  0.189470 = 
           0.221480  0.135410  0.039690  0.133960
AFIX 33
H3A    2   0.712492  0.171290  0.477728 11.000000 -1.500000
H3B    2   0.777528  0.198545  0.518050 11.000000 -1.500000
H3C    2   0.774878  0.203243  0.464213 11.000000 -1.500000
AFIX 0
C4     1   0.712001  0.253473  0.541790 11.000000  0.291430  0.829980 = 
           0.266050  0.437770  0.221480  0.419070
AFIX 33
H4A    2   0.677213  0.216250  0.531916 11.000000 -1.500000
H4B    2   0.696502  0.279783  0.540806 11.000000 -1.500000
H4C    2   0.736777  0.263182  0.575243 11.000000 -1.500000
AFIX 0
C5     1   0.816319  0.303750  0.531182 11.000000  0.174350  0.271540 = 
           0.187370  0.090550 -0.104930  0.042110
AFIX 33
H5A    2   0.816218  0.337965  0.530110 11.000000 -1.500000
H5B    2   0.844448  0.297823  0.513422 11.000000 -1.500000
H5C    2   0.829971  0.306452  0.565440 11.000000 -1.500000
AFIX 0
C6     1   0.812986  0.389662  0.432212 11.000000  0.043640  0.059650 = 
           0.113080 -0.018160 -0.002430  0.023010
SAME C2 C3 C4 C5 
C7     1   0.876856  0.440795  0.452717 11.000000  0.050410  0.086420 = 
           0.370600 -0.099170  0.016120  0.000220
C8     1   0.886427  0.473030  0.505911 11.000000  0.133890  0.111670 = 
           0.282830 -0.082360 -0.064240  0.032350
AFIX 33
H8A    2   0.853333  0.482726  0.507473 11.000000 -1.500000
H8B    2   0.926201  0.506729  0.517630 11.000000 -1.500000
H8C    2   0.885869  0.450256  0.526659 11.000000 -1.500000
AFIX 0
C9     1   0.880413  0.477264  0.421255 11.000000  0.174590  0.168470 = 
           0.411330  0.072740  0.062530 -0.079960
AFIX 33
H9A    2   0.886302  0.461533  0.389985 11.000000 -1.500000
H9B    2   0.915145  0.514243  0.438536 11.000000 -1.500000
H9C    2   0.842088  0.479540  0.414948 11.000000 -1.500000
AFIX 0
C10    1   0.925261  0.421812  0.449702 11.000000  0.050640  0.235190 = 
           0.644110 -0.216420 -0.070750  0.054590
AFIX 33
H10A   2   0.916226  0.391640  0.463251 11.000000 -1.500000
H10B   2   0.966062  0.452624  0.468611 11.000000 -1.500000
H10C   2   0.924609  0.408970  0.415304 11.000000 -1.500000
AFIX 0
C11    1   0.642082  0.388167  0.521233 11.000000  0.092490  0.123100 = 
           0.071280  0.003700  0.007840  0.077720
SAME C2 C3 C4 C5 
C12    1   0.664477  0.420074  0.577586 11.000000  0.172530  0.215970 = 
           0.053420 -0.038740 -0.013960  0.146130
C13    1   0.733927  0.450109  0.593904 11.000000  0.137950  0.442520 = 
           0.103880 -0.076820 -0.023600  0.069850
AFIX 33
H13A   2   0.748392  0.471084  0.629070 11.000000 -1.500000
H13B   2   0.749198  0.475375  0.575404 11.000000 -1.500000
H13C   2   0.749313  0.423380  0.587839 11.000000 -1.500000
AFIX 0
C14    1   0.639663  0.377869  0.603374 11.000000  0.544660  0.331530 = 
           0.058440  0.058890  0.063120  0.333460
AFIX 33
H14A   2   0.594786  0.356288  0.590067 11.000000 -1.500000
H14B   2   0.650357  0.396887  0.638673 11.000000 -1.500000
H14C   2   0.657858  0.353238  0.597996 11.000000 -1.500000
AFIX 0
C15    1   0.638366  0.458999  0.587414 11.000000  0.336700  0.242920 = 
           0.079820 -0.049880 -0.006760  0.227040
AFIX 33
H15A   2   0.658275  0.488945  0.574444 11.000000 -1.500000
H15B   2   0.645806  0.474344  0.622903 11.000000 -1.500000
H15C   2   0.593957  0.439139  0.571316 11.000000 -1.500000
AFIX 0
C16    1   0.629403  0.413231  0.402081 11.000000  0.096550  0.052960 = 
           0.074540  0.011440  0.012380  0.045890
SAME C2 C3 C4 C5 
C17    1   0.648222  0.468522  0.394390 11.000000  0.157290  0.050400 = 
           0.181720  0.045450  0.083860  0.057390
C18    1   0.592350  0.467513  0.364931 11.000000  0.273440  0.246240 = 
           0.372160  0.221570  0.178100  0.222010
AFIX 33
H18A   2   0.570410  0.433766  0.336359 11.000000 -1.500000
H18B   2   0.605422  0.499658  0.353824 11.000000 -1.500000
H18C   2   0.564977  0.468459  0.385502 11.000000 -1.500000
AFIX 0
C19    1   0.699466  0.482907  0.369701 11.000000  0.183150  0.059700 = 
           0.197840  0.040870  0.091100  0.037940
AFIX 33
H19A   2   0.737908  0.492026  0.392902 11.000000 -1.500000
H19B   2   0.704716  0.514651  0.359275 11.000000 -1.500000
H19C   2   0.688917  0.451346  0.340958 11.000000 -1.500000
AFIX 0
C20    1   0.671508  0.510891  0.445188 11.000000  0.356030  0.037540 = 
           0.240800  0.028020  0.158860  0.067500
AFIX 33
H20A   2   0.709806  0.542981  0.447694 11.000000 -1.500000
H20B   2   0.679263  0.494676  0.469991 11.000000 -1.500000
H20C   2   0.640493  0.522381  0.450688 11.000000 -1.500000
AFIX 0
C21    1   0.428320  0.228721  0.439481 11.000000  0.097500  0.062510 = 
           0.068030  0.035090  0.049030  0.051490
SAME C2 C3 C4 C5 
C22    1   0.399714  0.198590  0.475953 11.000000  0.117760  0.138370 = 
           0.103620  0.071310  0.058450  0.073070
C23    1   0.448792  0.193383  0.509141 11.000000  0.155400  0.179480 = 
           0.114350  0.110580  0.060850  0.094580
AFIX 33
H23A   2   0.462187  0.169998  0.489156 11.000000 -1.500000
H23B   2   0.431630  0.176808  0.533006 11.000000 -1.500000
H23C   2   0.484097  0.229999  0.526587 11.000000 -1.500000
AFIX 0
C24    1   0.341946  0.144314  0.448214 11.000000  0.131300  0.181170 = 
           0.174680  0.126020  0.047150  0.054600
AFIX 33
H24A   2   0.311450  0.151077  0.429594 11.000000 -1.500000
H24B   2   0.324972  0.126660  0.471577 11.000000 -1.500000
H24C   2   0.352074  0.120122  0.425542 11.000000 -1.500000
AFIX 0
C25    1   0.380989  0.237261  0.506902 11.000000  0.289410  0.294210 = 
           0.161420  0.135590  0.159200  0.190860
AFIX 33
H25A   2   0.417872  0.269373  0.530486 11.000000 -1.500000
H25B   2   0.353673  0.217739  0.524666 11.000000 -1.500000
H25C   2   0.359432  0.249431  0.485370 11.000000 -1.500000
AFIX 0
C26    1   0.426447  0.348500  0.419955 11.000000  0.069640  0.050210 = 
           0.159810  0.015170  0.034150  0.034640
SAME C2 C3 C4 C5 
C27    1   0.401359  0.388516  0.443187 11.000000  0.106170  0.093300 = 
           0.189360 -0.048520 -0.012900  0.070780
C28    1   0.332646  0.357364  0.431859 11.000000  0.131360  0.208960 = 
           0.604060 -0.084010  0.124770  0.101100
AFIX 33
H28A   2   0.318721  0.378126  0.454292 11.000000 -1.500000
H28B   2   0.320520  0.321277  0.435976 11.000000 -1.500000
H28C   2   0.313774  0.352323  0.397902 11.000000 -1.500000
AFIX 0
C29    1   0.420103  0.431226  0.417901 11.000000  0.682990  0.365890 = 
           0.546980  0.323720  0.419430  0.481420
AFIX 33
H29A   2   0.420851  0.464585  0.437766 11.000000 -1.500000
H29B   2   0.390466  0.416747  0.385538 11.000000 -1.500000
H29C   2   0.461182  0.440128  0.413950 11.000000 -1.500000
AFIX 0
C30    1   0.429532  0.412212  0.498136 11.000000  0.300780  0.249830 = 
           0.366090 -0.117500  0.047420  0.205070
AFIX 33
H30A   2   0.459562  0.451244  0.507236 11.000000 -1.500000
H30B   2   0.450214  0.392217  0.508433 11.000000 -1.500000
H30C   2   0.397118  0.408565  0.514429 11.000000 -1.500000
AFIX 0
C31    1   0.256812  0.160605  0.298522 11.000000  0.045210  0.082320 = 
           0.112770  0.046740  0.026230  0.021570
SAME C2 C3 C4 C5 
C32    1   0.192457  0.149587  0.305055 11.000000  0.061410  0.094600 = 
           0.143230  0.043290  0.033420  0.035590
C33    1   0.179455  0.195185  0.299746 11.000000  0.127120  0.189290 = 
           0.574100  0.243830  0.199130  0.120750
AFIX 33
H33A   2   0.196454  0.208357  0.274291 11.000000 -1.500000
H33B   2   0.198542  0.225542  0.331064 11.000000 -1.500000
H33C   2   0.134854  0.181521  0.290406 11.000000 -1.500000
AFIX 0
C34    1   0.192494  0.146052  0.356251 11.000000  0.094920  0.558990 = 
           0.221810  0.194150  0.103740  0.158690
AFIX 33
H34A   2   0.172820  0.107293  0.354352 11.000000 -1.500000
H34B   2   0.169677  0.163730  0.370202 11.000000 -1.500000
H34C   2   0.235007  0.164854  0.377218 11.000000 -1.500000
AFIX 0
C35    1   0.142639  0.093844  0.269387 11.000000  0.050470  0.183490 = 
           0.403610  0.003690  0.063830  0.030420
AFIX 33
H35A   2   0.156274  0.066164  0.269390 11.000000 -1.500000
H35B   2   0.134837  0.096209  0.236263 11.000000 -1.500000
H35C   2   0.104714  0.083247  0.279531 11.000000 -1.500000
AFIX 0
C36    1   0.362195  0.240575  0.237609 11.000000  0.070800  0.071770 = 
           0.080720  0.040610  0.023410  0.047540
SAME C2 C3 C4 C5 
C37    1   0.354837  0.273004  0.204671 11.000000  0.110680  0.084510 = 
           0.092090  0.043180  0.018340  0.055630
C38    1   0.300417  0.279876  0.213257 11.000000  0.319420  0.479500 = 
           0.351100  0.331740  0.179120  0.339820
AFIX 33
H38A   2   0.263231  0.251598  0.187116 11.000000 -1.500000
H38B   2   0.307159  0.316469  0.213168 11.000000 -1.500000
H38C   2   0.295349  0.276047  0.245090 11.000000 -1.500000
AFIX 0
C39    1   0.344868  0.242804  0.151951 11.000000  0.462600  0.159330 = 
           0.092440  0.083290  0.060390  0.152900
AFIX 33
H39A   2   0.374468  0.228799  0.149908 11.000000 -1.500000
H39B   2   0.350741  0.267992  0.132917 11.000000 -1.500000
H39C   2   0.302891  0.211910  0.138621 11.000000 -1.500000
AFIX 0
C40    1   0.409671  0.330312  0.220788 11.000000  0.309510  0.120530 = 
           0.244470  0.128360 -0.062520  0.020240
AFIX 33
H40A   2   0.396673  0.357878  0.232570 11.000000 -1.500000
H40B   2   0.425952  0.336181  0.192890 11.000000 -1.500000
H40C   2   0.441761  0.333848  0.247300 11.000000 -1.500000
AFIX 0
C41    1   0.328012  0.021041  0.247421 11.000000  0.036510  0.057530 = 
           0.080120  0.032430  0.000690  0.000860
SAME C2 C3 C4 C5 
C42    1   0.299558 -0.028644  0.267061 11.000000  0.076210  0.057620 = 
           0.114140  0.043980  0.019090  0.017720
C43    1   0.292150 -0.010230  0.317524 11.000000  0.282670  0.150210 = 
           0.176890  0.113560  0.135290  0.102110
AFIX 33
H43A   2   0.332423  0.017374  0.340444 11.000000 -1.500000
H43B   2   0.274806 -0.041998  0.328862 11.000000 -1.500000
H43C   2   0.264416  0.005881  0.316005 11.000000 -1.500000
AFIX 0
C44    1   0.337813 -0.057419  0.270727 11.000000  0.228090  0.145940 = 
           0.298530  0.158510  0.079150  0.117710
AFIX 33
H44A   2   0.321131 -0.090123  0.241513 11.000000 -1.500000
H44B   2   0.336805 -0.068537  0.300122 11.000000 -1.500000
H44C   2   0.380416 -0.032336  0.272933 11.000000 -1.500000
AFIX 0
C45    1   0.236592 -0.067238  0.230005 11.000000  0.106930  0.154640 = 
           0.312450  0.166260 -0.050160 -0.054920
AFIX 33
H45A   2   0.213431 -0.047051  0.226980 11.000000 -1.500000
H45B   2   0.213974 -0.098038  0.241226 11.000000 -1.500000
H45C   2   0.241889 -0.081437  0.197983 11.000000 -1.500000
AFIX 0
C46    1   0.264051  0.044312  0.138763 11.000000  0.060560  0.065570 = 
           0.086040  0.019840 -0.020160  0.020500
SAME C2 C3 C4 C5 
C47    1   0.204980  0.016858  0.094068 11.000000  0.053800  0.085110 = 
           0.142830  0.004290 -0.038810  0.025330
C48    1   0.216767 -0.009058  0.048299 11.000000  0.289120  1.043710 = 
           0.144520 -0.206170 -0.134320  0.429020
AFIX 33
H48A   2   0.239760 -0.028230  0.056046 11.000000 -1.500000
H48B   2   0.240818  0.019623  0.035411 11.000000 -1.500000
H48C   2   0.177412 -0.035470  0.023587 11.000000 -1.500000
AFIX 0
C49    1   0.184467  0.056896  0.086650 11.000000  0.241510  0.181320 = 
           0.452640  0.192350 -0.249090 -0.039300
AFIX 33
H49A   2   0.173860  0.052262  0.051580 11.000000 -1.500000
H49B   2   0.217684  0.094384  0.104854 11.000000 -1.500000
H49C   2   0.148226  0.050643  0.098588 11.000000 -1.500000
AFIX 0
C50    1   0.157318 -0.025891  0.107688 11.000000  0.167630  0.329290 = 
           0.400910  0.283460 -0.226100 -0.171970
AFIX 33
H50A   2   0.171468 -0.020060  0.142731 11.000000 -1.500000
H50B   2   0.149848 -0.062394  0.088347 11.000000 -1.500000
H50C   2   0.119073 -0.023529  0.101006 11.000000 -1.500000
AFIX 0
C51    1   0.417453 -0.028770  0.111859 11.000000  0.072310  0.077460 = 
           0.072290  0.023240  0.012810  0.043690
SAME C2 C3 C4 C5 
C52    1   0.387063 -0.088467  0.075887 11.000000  0.105050  0.054730 = 
           0.095770 -0.011950 -0.006900  0.032630
C53    1   0.328044 -0.102102  0.041219 11.000000  0.253580  0.167410 = 
           0.241600 -0.137480 -0.146740  0.127010
AFIX 33
H53A   2   0.310004 -0.080478  0.057101 11.000000 -1.500000
H53B   2   0.299294 -0.141456  0.032246 11.000000 -1.500000
H53C   2   0.336137 -0.093312  0.011577 11.000000 -1.500000
AFIX 0
C54    1   0.375681 -0.125317  0.107415 11.000000  0.591040  0.041970 = 
           0.201070  0.004070  0.054950  0.060930
AFIX 33
H54A   2   0.386335 -0.154312  0.094670 11.000000 -1.500000
H54B   2   0.332138 -0.142118  0.106672 11.000000 -1.500000
H54C   2   0.401201 -0.103369  0.141308 11.000000 -1.500000
AFIX 0
C55    1   0.432425 -0.094771  0.050448 11.000000  0.172870  0.230560 = 
           0.380740 -0.192490  0.076490  0.043210
AFIX 33
H55A   2   0.469655 -0.086116  0.074909 11.000000 -1.500000
H55B   2   0.443104 -0.069545  0.031379 11.000000 -1.500000
H55C   2   0.414277 -0.132786  0.028365 11.000000 -1.500000
AFIX 0
C56    1   0.473107  0.117131  0.114320 11.000000  0.061330  0.053240 = 
           0.052060  0.013490 -0.002680  0.029560
SAME C2 C3 C4 C5 
C57    1   0.475475  0.145110  0.074605 11.000000  0.073350  0.096690 = 
           0.053140  0.036180  0.002920  0.047010
C58    1   0.439260  0.098977  0.026065 11.000000  0.293000  0.149730 = 
           0.048810  0.039190 -0.038460 -0.000670
AFIX 33
H58A   2   0.446709  0.067811  0.026395 11.000000 -1.500000
H58B   2   0.452372  0.112042 -0.000661 11.000000 -1.500000
H58C   2   0.395243  0.087198  0.021026 11.000000 -1.500000
AFIX 0
C59    1   0.539973  0.178414  0.072924 11.000000  0.130620  0.227560 = 
           0.175580  0.159690  0.030270  0.050280
AFIX 33
H59A   2   0.563282  0.209235  0.103782 11.000000 -1.500000
H59B   2   0.538980  0.192712  0.045455 11.000000 -1.500000
H59C   2   0.559814  0.155061  0.068436 11.000000 -1.500000
AFIX 0
C60    1   0.447447  0.182571  0.084595 11.000000  0.328120  0.188430 = 
           0.149050  0.114370  0.086410  0.198060
AFIX 33
H60A   2   0.404650  0.161126  0.084459 11.000000 -1.500000
H60B   2   0.448553  0.199894  0.059082 11.000000 -1.500000
H60C   2   0.470850  0.211137  0.116761 11.000000 -1.500000
AFIX 0
C61    1   0.584458  0.038981  0.255850 11.000000  0.080710  0.033960 = 
           0.075180  0.016710  0.029670  0.037560
SAME C2 C3 C4 C5 
C62    1   0.579173 -0.010035  0.273567 11.000000  0.161930  0.062530 = 
           0.093050  0.030140 -0.020480  0.045230
C63    1   0.516613 -0.058151  0.251567 11.000000  0.167460  0.120400 = 
           0.162780  0.099750  0.015920  0.001750
AFIX 33
H63A   2   0.486719 -0.048861  0.263870 11.000000 -1.500000
H63B   2   0.515957 -0.089534  0.260582 11.000000 -1.500000
H63C   2   0.505867 -0.067820  0.215727 11.000000 -1.500000
AFIX 0
C64    1   0.605227  0.004743  0.328442 11.000000  0.231060  0.092950 = 
           0.103940  0.053750 -0.005660  0.060280
AFIX 33
H64A   2   0.647335  0.035384  0.339391 11.000000 -1.500000
H64B   2   0.605607 -0.027268  0.335455 11.000000 -1.500000
H64C   2   0.579556  0.015651  0.345896 11.000000 -1.500000
AFIX 0
C65    1   0.622694 -0.028312  0.249091 11.000000  0.237970  0.200800 = 
           0.294910  0.034860  0.035400  0.198290
AFIX 33
H65A   2   0.612237 -0.033105  0.213979 11.000000 -1.500000
H65B   2   0.617127 -0.063208  0.253306 11.000000 -1.500000
H65C   2   0.665679  0.000054  0.264824 11.000000 -1.500000
AFIX 0
C66    1   0.654614  0.080477  0.160594 11.000000  0.077030  0.081320 = 
           0.060580  0.022790  0.035040  0.041430
SAME C2 C3 C4 C5 
C67    1   0.690187  0.063792  0.126015 11.000000  0.082070  0.126230 = 
           0.073180  0.002160  0.033550  0.039990
C68    1   0.739277  0.055623  0.154526 11.000000  0.313100  0.526950 = 
           0.125110  0.112250  0.114060  0.365120
AFIX 33
H68A   2   0.777274  0.090888  0.169127 11.000000 -1.500000
H68B   2   0.747066  0.029069  0.132368 11.000000 -1.500000
H68C   2   0.725394  0.041603  0.180614 11.000000 -1.500000
AFIX 0
C69    1   0.719164  0.112590  0.107490 11.000000  0.329940  0.282710 = 
           0.296940  0.147370  0.283560  0.144330
AFIX 33
H69A   2   0.721068  0.099175  0.073964 11.000000 -1.500000
H69B   2   0.760867  0.138418  0.129026 11.000000 -1.500000
H69C   2   0.694085  0.131378  0.107635 11.000000 -1.500000
AFIX 0
C70    1   0.645881  0.014276  0.082707 11.000000  0.153210  0.202750 = 
           0.179870 -0.080220  0.073830  0.046950
AFIX 33
H70A   2   0.630527 -0.018395  0.093028 11.000000 -1.500000
H70B   2   0.666802  0.009260  0.057592 11.000000 -1.500000
H70C   2   0.611269  0.019505  0.069112 11.000000 -1.500000
AFIX 0
C71    1   0.801510  0.205973  0.333235 11.000000  0.045840  0.103240 = 
           0.074280  0.002720 -0.001890  0.044430
SAME C2 C3 C4 C5 
C72    1   0.861042  0.201193  0.344260 11.000000  0.067680  0.203610 = 
           0.162360 -0.064350 -0.024420  0.097850
C73    1   0.881604  0.200305  0.298329 11.000000  0.303910  1.338270 = 
           0.167090  0.043510  0.040740  0.613950
AFIX 33
H73A   2   0.848294  0.170182  0.270308 11.000000 -1.500000
H73B   2   0.917902  0.194713  0.302139 11.000000 -1.500000
H73C   2   0.892015  0.235441  0.292611 11.000000 -1.500000
AFIX 0
C74    1   0.845940  0.147450  0.352516 11.000000  0.200090  0.056950 = 
           0.956060 -0.035700 -0.335720  0.061510
AFIX 33
H74A   2   0.877283  0.136792  0.345994 11.000000 -1.500000
H74B   2   0.805516  0.119071  0.330330 11.000000 -1.500000
H74C   2   0.845127  0.151276  0.386634 11.000000 -1.500000
AFIX 0
C75    1   0.909903  0.247058  0.388673 11.000000  0.081390  0.187670 = 
           0.170080  0.005280 -0.023860  0.079210
AFIX 33
H75A   2   0.921111  0.282431  0.383242 11.000000 -1.500000
H75B   2   0.946318  0.241753  0.394266 11.000000 -1.500000
H75C   2   0.894135  0.246890  0.417464 11.000000 -1.500000
AFIX 0
C76    1   0.740101  0.269410  0.258971 11.000000  0.067710  0.066750 = 
           0.083800  0.041560  0.033370  0.027830
SAME C2 C3 C4 C5 
C77    1   0.759197  0.299083  0.219610 11.000000  0.111470  0.105870 = 
           0.111790  0.063620  0.035880  0.030480
C78    1   0.812098  0.291315  0.206862 11.000000  0.210350  0.229240 = 
           0.309790  0.160960  0.203960  0.105430
AFIX 33
H78A   2   0.839367  0.294285  0.236531 11.000000 -1.500000
H78B   2   0.835264  0.319776  0.193415 11.000000 -1.500000
H78C   2   0.795907  0.254855  0.182389 11.000000 -1.500000
AFIX 0
C79    1   0.779576  0.360432  0.241276 11.000000  0.270860  0.103110 = 
           0.153540  0.083110  0.069910  0.042470
AFIX 33
H79A   2   0.744669  0.365174  0.248223 11.000000 -1.500000
H79B   2   0.794227  0.378874  0.217712 11.000000 -1.500000
H79C   2   0.812906  0.376608  0.271794 11.000000 -1.500000
AFIX 0
C80    1   0.704824  0.271870  0.173664 11.000000  0.218960  0.186940 = 
           0.117070  0.096580 -0.034810  0.011970
AFIX 33
H80A   2   0.694700  0.233338  0.158893 11.000000 -1.500000
H80B   2   0.715651  0.291367  0.150034 11.000000 -1.500000
H80C   2   0.669152  0.273405  0.182517 11.000000 -1.500000
AFIX 0
C81    1   0.773793  0.902174  0.282034 11.000000  0.062700  0.058690 = 
           0.062910  0.024090  0.021700  0.035410
SAME C2 C3 C4 C5 
C82    1   0.802774  0.966399  0.296038 11.000000  0.095600  0.044110 = 
           0.134030  0.031240  0.029790  0.032890
C83    1   0.797886  0.981398  0.249628 11.000000  0.195340  0.046690 = 
           0.144620  0.037020  0.006360  0.035740
AFIX 33
H83A   2   0.820342  0.968614  0.229619 11.000000 -1.500000
H83B   2   0.815673  1.021479  0.258276 11.000000 -1.500000
H83C   2   0.754477  0.963813  0.230933 11.000000 -1.500000
AFIX 0
C84    1   0.869096  0.992600  0.325444 11.000000  0.140120  0.051090 = 
           0.165350  0.018460 -0.004720 -0.007860
AFIX 33
H84A   2   0.871500  0.980323  0.354086 11.000000 -1.500000
H84B   2   0.886622  1.032779  0.336445 11.000000 -1.500000
H84C   2   0.892322  0.981748  0.304936 11.000000 -1.500000
AFIX 0
C85    1   0.767459  0.983440  0.328430 11.000000  0.276720  0.076280 = 
           0.344460  0.056260  0.219150  0.108470
AFIX 33
H85A   2   0.732470  0.983305  0.307949 11.000000 -1.500000
H85B   2   0.794740  1.020554  0.351915 11.000000 -1.500000
H85C   2   0.752381  0.957456  0.346326 11.000000 -1.500000
AFIX 0
C86    1   0.638139  0.803934  0.307611 11.000000  0.066820  0.049590 = 
           0.056640  0.016200  0.015070  0.028220
SAME C2 C3 C4 C5 
C87    1   0.582678  0.801147  0.328273 11.000000  0.059690  0.103090 = 
           0.060960  0.033520  0.022190  0.050850
C88    1   0.608427  0.854331  0.371212 11.000000  0.112660  0.101950 = 
           0.080100  0.014690  0.039690  0.069000
AFIX 33
H88A   2   0.645043  0.859292  0.393897 11.000000 -1.500000
H88B   2   0.577203  0.852374  0.388484 11.000000 -1.500000
H88C   2   0.619602  0.885544  0.358883 11.000000 -1.500000
AFIX 0
C89    1   0.560481  0.751644  0.346380 11.000000  0.075570  0.101850 = 
           0.117660  0.042670  0.046630  0.041270
AFIX 33
H89A   2   0.546813  0.717930  0.318895 11.000000 -1.500000
H89B   2   0.526097  0.749014  0.359887 11.000000 -1.500000
H89C   2   0.594290  0.756222  0.371977 11.000000 -1.500000
AFIX 0
C90    1   0.529944  0.793973  0.288185 11.000000  0.070650  0.238560 = 
           0.093680  0.060140  0.030080  0.103370
AFIX 33
H90A   2   0.544473  0.825366  0.276088 11.000000 -1.500000
H90B   2   0.495830  0.792095  0.301792 11.000000 -1.500000
H90C   2   0.515775  0.759865  0.261016 11.000000 -1.500000
AFIX 0
C91    1   0.851418  0.877366  0.426309 11.000000  0.052800  0.088110 = 
           0.059630  0.025940  0.009210  0.027350
SAME C2 C3 C4 C5 
C92    1   0.863718  0.916967  0.477020 11.000000  0.064210  0.081180 = 
           0.047450 -0.015350 -0.004260  0.028090
C93    1   0.804895  0.908600  0.488720 11.000000  0.096840  0.322910 = 
           0.133730 -0.133480  0.023690  0.030200
AFIX 33
H93A   2   0.779913  0.914521  0.463670 11.000000 -1.500000
H93B   2   0.813967  0.934853  0.520989 11.000000 -1.500000
H93C   2   0.782173  0.870930  0.489183 11.000000 -1.500000
AFIX 0
C94    1   0.901335  0.975050  0.477430 11.000000  0.400450  0.086230 = 
           0.147660 -0.002240  0.141470  0.085120
AFIX 33
H94A   2   0.932864  0.976558  0.460625 11.000000 -1.500000
H94B   2   0.921227  0.999933  0.511460 11.000000 -1.500000
H94C   2   0.874350  0.986389  0.460472 11.000000 -1.500000
AFIX 0
C95    1   0.903600  0.908108  0.515354 11.000000  0.321330  0.296500 = 
           0.049900 -0.019600 -0.005130  0.218140
AFIX 33
H95A   2   0.880695  0.871001  0.517014 11.000000 -1.500000
H95B   2   0.914681  0.935450  0.547490 11.000000 -1.500000
H95C   2   0.941116  0.912165  0.506255 11.000000 -1.500000
AFIX 0
C96    1   0.779272  0.731802  0.366799 11.000000  0.080230  0.059700 = 
           0.051760  0.029220  0.030500  0.034470
SAME C2 C3 C4 C5 
C97    1   0.748087  0.685444  0.389411 11.000000  0.059370  0.096260 = 
           0.098090  0.059780  0.019330  0.034260
C98    1   0.745053  0.714820  0.438265 11.000000  0.444720  0.187730 = 
           0.247240  0.135760  0.296750  0.158360
AFIX 33
H98A   2   0.784851  0.747718  0.455680 11.000000 -1.500000
H98B   2   0.735454  0.690171  0.457915 11.000000 -1.500000
H98C   2   0.712880  0.725688  0.432996 11.000000 -1.500000
AFIX 0
C99    1   0.786513  0.657160  0.396221 11.000000  0.120390  0.248010 = 
           0.466590  0.314820  0.095490  0.087160
AFIX 33
H99A   2   0.783716  0.634529  0.364065 11.000000 -1.500000
H99B   2   0.771246  0.633650  0.416171 11.000000 -1.500000
H99C   2   0.829538  0.684929  0.412849 11.000000 -1.500000
AFIX 0
C100   1   0.685114  0.642795  0.355983 11.000000  0.117150  0.233260 = 
           0.348290  0.247770 -0.018120 -0.008150
AFIX 33
H10D   2   0.673763  0.655863  0.329716 11.000000 -1.500000
H10E   2   0.654981  0.636541  0.374904 11.000000 -1.500000
H10F   2   0.685636  0.608241  0.341584 11.000000 -1.500000
AFIX 0
C101   1   1.011934  0.877728  0.330517 11.000000  0.057820  0.042770 = 
           0.044410 -0.002300 -0.000580  0.008560
SAME C2 C3 C4 C5 
C102   1   1.061476  0.935002  0.329653 11.000000  0.064440  0.068030 = 
           0.072670  0.001610  0.026490  0.021980
C103   1   1.037495  0.976082  0.336529 11.000000  0.120060  0.070150 = 
           0.175330  0.044030  0.066460  0.020920
AFIX 33
H10G   2   1.003608  0.964773  0.307624 11.000000 -1.500000
H10H   2   1.070703  1.012585  0.340645 11.000000 -1.500000
H10I   2   1.022607  0.977554  0.365782 11.000000 -1.500000
AFIX 0
C104   1   1.077541  0.927826  0.280857 11.000000  0.121320  0.081590 = 
           0.112750  0.014850  0.047570  0.010590
AFIX 33
H10J   2   1.088364  0.898014  0.274370 11.000000 -1.500000
H10K   2   1.112576  0.962178  0.282583 11.000000 -1.500000
H10L   2   1.041984  0.918686  0.254327 11.000000 -1.500000
AFIX 0
C105   1   1.118991  0.954087  0.371284 11.000000  0.072450  0.107510 = 
           0.115040 -0.015750 -0.016540 -0.012120
AFIX 33
H10M   2   1.108943  0.958291  0.402689 11.000000 -1.500000
H10N   2   1.151386  0.989513  0.372098 11.000000 -1.500000
H10O   2   1.133459  0.926672  0.365711 11.000000 -1.500000
AFIX 0
C106   1   1.001101  0.797371  0.414123 11.000000  0.046850  0.109160 = 
           0.059840  0.025380 -0.001560  0.031460
SAME C2 C3 C4 C5 
C107   1   1.038249  0.803437  0.464882 11.000000  0.096960  0.207420 = 
           0.056540  0.030970 -0.001150  0.097420
C108   1   1.090909  0.862027  0.485027 11.000000  0.371560  0.379310 = 
           0.325090  0.208310 -0.295270 -0.071580
AFIX 33
H10P   2   1.128079  0.862425  0.477719 11.000000 -1.500000
H10Q   2   1.098599  0.876225  0.520672 11.000000 -1.500000
H10R   2   1.080057  0.885269  0.469701 11.000000 -1.500000
AFIX 0
C109   1   1.066304  0.765647  0.461179 11.000000  0.635940  0.938690 = 
           0.111380  0.196600  0.123520  0.727680
AFIX 33
H10S   2   1.067022  0.752428  0.427234 11.000000 -1.500000
H10T   2   1.041727  0.734183  0.470909 11.000000 -1.500000
H10U   2   1.108448  0.785699  0.482981 11.000000 -1.500000
AFIX 0
C110   1   0.998010  0.793874  0.497833 11.000000  0.298970  0.907350 = 
           0.191360  0.343810  0.156680  0.453330
AFIX 33
H11A   2   0.973579  0.754189  0.491264 11.000000 -1.500000
H11B   2   0.970391  0.809472  0.491962 11.000000 -1.500000
H11C   2   1.023407  0.811627  0.532098 11.000000 -1.500000
AFIX 0
C111   1   1.071559  0.729347  0.267502 11.000000  0.053340  0.082450 = 
           0.069310  0.039830  0.017710  0.036210
SAME C2 C3 C4 C5 
C112   1   1.138715  0.738383  0.281041 11.000000  0.059130  0.125850 = 
           0.097180  0.046630  0.023790  0.048980
C113   1   1.154302  0.733109  0.330603 11.000000  0.101760  0.394830 = 
           0.153820  0.176080  0.049660  0.151030
AFIX 33
H11D   2   1.150913  0.760939  0.355260 11.000000 -1.500000
H11E   2   1.196502  0.738659  0.338884 11.000000 -1.500000
H11F   2   1.125689  0.696281  0.330090 11.000000 -1.500000
AFIX 0
C114   1   1.181002  0.794255  0.278452 11.000000  0.051650  0.231610 = 
           0.388780  0.220520  0.040490  0.042160
AFIX 33
H11G   2   1.171027  0.794271  0.244651 11.000000 -1.500000
H11H   2   1.223864  0.801916  0.288737 11.000000 -1.500000
H11I   2   1.175461  0.822707  0.300293 11.000000 -1.500000
AFIX 0
C115   1   1.146736  0.696760  0.242827 11.000000  0.100830  0.337320 = 
           0.201250  0.036670  0.019120  0.149340
AFIX 33
H11J   2   1.119073  0.659360  0.241664 11.000000 -1.500000
H11K   2   1.189456  0.703739  0.251824 11.000000 -1.500000
H11L   2   1.136819  0.700497  0.210492 11.000000 -1.500000
AFIX 0
C116   1   0.914217  0.631356  0.259755 11.000000  0.045430  0.058190 = 
           0.096430  0.029330  0.016820  0.032260
SAME C2 C3 C4 C5 
C117   1   0.889207  0.578176  0.273845 11.000000  0.121170  0.079090 = 
           0.177730  0.079400  0.041250  0.058760
C118   1   0.945013  0.572190  0.291434 11.000000  0.232320  0.275010 = 
           0.757780  0.382540  0.153380  0.189420
AFIX 33
H11M   2   0.977767  0.592690  0.278007 11.000000 -1.500000
H11N   2   0.934280  0.533154  0.280352 11.000000 -1.500000
H11O   2   0.959345  0.586828  0.327402 11.000000 -1.500000
AFIX 0
C119   1   0.844904  0.529881  0.228231 11.000000  0.343140  0.057350 = 
           0.337550  0.080500  0.011150  0.005630
AFIX 33
H11P   2   0.839808  0.495464  0.233334 11.000000 -1.500000
H11Q   2   0.861362  0.533752  0.200083 11.000000 -1.500000
H11R   2   0.804918  0.529224  0.221806 11.000000 -1.500000
AFIX 0
C120   1   0.852328  0.579048  0.310488 11.000000  0.275990  0.195760 = 
           0.344490  0.188760  0.229290  0.124740
AFIX 33
H12A   2   0.839395  0.607200  0.310702 11.000000 -1.500000
H12B   2   0.877847  0.587614  0.343333 11.000000 -1.500000
H12C   2   0.815892  0.542892  0.301128 11.000000 -1.500000
AFIX 0
C121   1   0.997414  0.748626  0.117123 11.000000  0.029480  0.056020 = 
           0.095320  0.007060  0.011810  0.012110
SAME C2 C3 C4 C5 
C122   1   1.055546  0.791284  0.107138 11.000000  0.094810  0.104770 = 
           0.083400  0.037090  0.021310  0.028280
C123   1   1.099635  0.767983  0.103161 11.000000  0.207170  0.286380 = 
           0.529130  0.277450  0.290020  0.181190
AFIX 33
H12D   2   1.095992  0.745532  0.124654 11.000000 -1.500000
H12E   2   1.141879  0.798249  0.113147 11.000000 -1.500000
H12F   2   1.089612  0.745063  0.069105 11.000000 -1.500000
AFIX 0
C124   1   1.086237  0.844727  0.151174 11.000000  0.154830  0.131140 = 
           0.177900  0.045810 -0.055680 -0.045390
AFIX 33
H12G   2   1.063055  0.865010  0.148914 11.000000 -1.500000
H12H   2   1.128583  0.867480  0.151033 11.000000 -1.500000
H12I   2   1.086677  0.835824  0.181701 11.000000 -1.500000
AFIX 0
C125   1   1.039563  0.804156  0.060714 11.000000  0.113720  0.166470 = 
           0.132330  0.068130  0.036830  0.000330
AFIX 33
H12J   2   1.017550  0.769916  0.032642 11.000000 -1.500000
H12K   2   1.077484  0.829174  0.055068 11.000000 -1.500000
H12L   2   1.013362  0.821664  0.064541 11.000000 -1.500000
AFIX 0
C126   1   0.937254  0.600953  0.089042 11.000000  0.054400  0.063680 = 
           0.113160  0.009790  0.023970  0.038560
SAME C2 C3 C4 C5 
C127   1   0.954118  0.554451  0.066413 11.000000  0.127240  0.117770 = 
           0.101290  0.014240  0.026590  0.099960
C128   1   0.925062  0.531443  0.011975 11.000000  0.522070  0.374720 = 
           0.167180 -0.035190  0.016660  0.408300
AFIX 33
H12M   2   0.880246  0.515457  0.005157 11.000000 -1.500000
H12N   2   0.935495  0.502835 -0.002555 11.000000 -1.500000
H12O   2   0.940445  0.560992 -0.002277 11.000000 -1.500000
AFIX 0
C129   1   0.930393  0.509735  0.088963 11.000000  0.738600  0.265600 = 
           0.357430  0.227100  0.337940  0.410050
AFIX 33
H12P   2   0.908041  0.518270  0.111651 11.000000 -1.500000
H12Q   2   0.965084  0.507355  0.106939 11.000000 -1.500000
H12R   2   0.902592  0.474439  0.062996 11.000000 -1.500000
AFIX 0
C130   1   1.022351  0.579910  0.079890 11.000000  0.159820  0.324000 = 
           0.460230 -0.189990 -0.029400  0.195610
AFIX 33
H13D   2   1.040243  0.614357  0.107482 11.000000 -1.500000
H13E   2   1.036680  0.587654  0.051660 11.000000 -1.500000
H13F   2   1.035140  0.554515  0.089419 11.000000 -1.500000
AFIX 0
C131   1   0.819704  0.663029 -0.031412 11.000000  0.076450  0.084800 = 
           0.031630  0.000620  0.020860  0.028570
SAME C2 C3 C4 C5 
C132   1   0.830276  0.654970 -0.083669 11.000000  0.098980  0.163110 = 
           0.062660  0.010230  0.016470  0.086230
C133   1   0.899121  0.687360 -0.078739 11.000000  0.128780  0.426360 = 
           0.136370  0.120410  0.083660  0.121920
AFIX 33
H13G   2   0.916409  0.724286 -0.054752 11.000000 -1.500000
H13H   2   0.904670  0.690424 -0.110671 11.000000 -1.500000
H13I   2   0.920294  0.668078 -0.067642 11.000000 -1.500000
AFIX 0
C134   1   0.794717  0.671979 -0.116093 11.000000  0.288810  0.461570 = 
           0.101790  0.162740  0.116350  0.302630
AFIX 33
H13J   2   0.750818  0.651513 -0.118764 11.000000 -1.500000
H13K   2   0.800953  0.664000 -0.148803 11.000000 -1.500000
H13L   2   0.809095  0.711563 -0.101945 11.000000 -1.500000
AFIX 0
C135   1   0.810877  0.594320 -0.105463 11.000000  0.607660  0.238270 = 
           0.105150  0.008360  0.078060  0.270770
AFIX 33
H13M   2   0.837172  0.584843 -0.085191 11.000000 -1.500000
H13N   2   0.815034  0.586608 -0.138893 11.000000 -1.500000
H13O   2   0.767878  0.572283 -0.106399 11.000000 -1.500000
AFIX 0
C136   1   0.730375  0.575144  0.030881 11.000000  0.067440  0.049310 = 
           0.061990 -0.003990  0.007690  0.015700
SAME C2 C3 C4 C5 
C137   1   0.685931  0.513300  0.011201 11.000000  0.089490  0.052440 = 
           0.141170  0.010760 -0.017350  0.031010
C138   1   0.619736  0.499893 -0.005310 11.000000  0.094200  0.098260 = 
           0.422730  0.100760 -0.019010 -0.014330
AFIX 33
H13P   2   0.607179  0.513284  0.023040 11.000000 -1.500000
H13Q   2   0.593878  0.459905 -0.020242 11.000000 -1.500000
H13R   2   0.614956  0.517742 -0.029504 11.000000 -1.500000
AFIX 0
C139   1   0.693090  0.487787  0.048882 11.000000  0.433670  0.088740 = 
           0.477420  0.172880 -0.309560 -0.115400
AFIX 33
H13S   2   0.732083  0.486597  0.052610 11.000000 -1.500000
H13T   2   0.658855  0.450240  0.038732 11.000000 -1.500000
H13U   2   0.693080  0.509605  0.080293 11.000000 -1.500000
AFIX 0
C140   1   0.700110  0.487797 -0.033441 11.000000  0.266300  0.081420 = 
           0.558470 -0.149220  0.233200 -0.069200
AFIX 33
H14D   2   0.738278  0.515174 -0.036875 11.000000 -1.500000
H14E   2   0.666222  0.475317 -0.062730 11.000000 -1.500000
H14F   2   0.705065  0.456294 -0.029787 11.000000 -1.500000
AFIX 0
C141   1   0.742377  0.794392  0.049055 11.000000  0.053380  0.057780 = 
           0.060700  0.018030 -0.004830  0.030540
SAME C2 C3 C4 C5 
C142   1   0.759617  0.847790  0.034004 11.000000  0.086350  0.085210 = 
           0.116980  0.052030  0.021600  0.038410
C143   1   0.818456  0.865012  0.018125 11.000000  0.123670  0.103830 = 
           0.154830  0.083520  0.053670  0.051190
AFIX 33
H14G   2   0.851638  0.869295  0.044131 11.000000 -1.500000
H14H   2   0.829961  0.900110  0.012070 11.000000 -1.500000
H14I   2   0.811654  0.836721 -0.012051 11.000000 -1.500000
AFIX 0
C144   1   0.769299  0.893850  0.079292 11.000000  0.286700  0.046780 = 
           0.449230  0.050160  0.236050  0.065310
AFIX 33
H14J   2   0.733082  0.881466  0.091663 11.000000 -1.500000
H14K   2   0.775241  0.926547  0.070284 11.000000 -1.500000
H14L   2   0.805764  0.902990  0.104890 11.000000 -1.500000
AFIX 0
C145   1   0.704545  0.833639 -0.007365 11.000000  0.116440  0.248560 = 
           0.305830  0.240830 -0.038970  0.026770
AFIX 33
H14M   2   0.710639  0.819547 -0.039056 11.000000 -1.500000
H14N   2   0.700495  0.866787 -0.005852 11.000000 -1.500000
H14O   2   0.667058  0.805476 -0.003812 11.000000 -1.500000
AFIX 0
C146   1   0.613842  0.656767 -0.012521 11.000000  0.061080  0.061660 = 
           0.038800  0.013890  0.001340  0.027140
SAME C2 C3 C4 C5 
C147   1   0.558768  0.626639 -0.060906 11.000000  0.053690  0.073950 = 
           0.051250  0.008280  0.011850  0.027790
C148   1   0.539000  0.668443 -0.068955 11.000000  0.165120  0.164750 = 
           0.089280  0.015350 -0.043490  0.119290
AFIX 33
H14P   2   0.512323  0.671286 -0.048239 11.000000 -1.500000
H14Q   2   0.516425  0.656629 -0.103547 11.000000 -1.500000
H14R   2   0.575475  0.704437 -0.060281 11.000000 -1.500000
AFIX 0
C149   1   0.505811  0.578597 -0.053693 11.000000  0.090530  0.134120 = 
           0.080830 -0.000280  0.007300  0.005570
AFIX 33
H14S   2   0.521496  0.556426 -0.040989 11.000000 -1.500000
H14T   2   0.474324  0.555609 -0.085237 11.000000 -1.500000
H14U   2   0.487706  0.592995 -0.030233 11.000000 -1.500000
AFIX 0
C150   1   0.577901  0.604672 -0.104704 11.000000  0.079040  0.105260 = 
           0.053300  0.006750  0.001760  0.033060
AFIX 33
H15D   2   0.612250  0.635248 -0.109120 11.000000 -1.500000
H15E   2   0.543003  0.586714 -0.134353 11.000000 -1.500000
H15F   2   0.590768  0.577912 -0.098837 11.000000 -1.500000
AFIX 0
C151   1   0.590466  0.787987  0.126812 11.000000  0.077550  0.089250 = 
           0.054550  0.031890  0.016420  0.055030
SAME C2 C3 C4 C5 
C152   1   0.542552  0.806181  0.109382 11.000000  0.103520  0.124920 = 
           0.069100  0.032900  0.008670  0.089790
C153   1   0.504696  0.770705  0.056820 11.000000  0.205000  0.248100 = 
           0.107050  0.003630 -0.043520  0.195470
AFIX 33
H15G   2   0.532194  0.768430  0.036750 11.000000 -1.500000
H15H   2   0.481035  0.787120  0.043735 11.000000 -1.500000
H15I   2   0.476398  0.733645  0.056015 11.000000 -1.500000
AFIX 0
C154   1   0.579520  0.865732  0.110114 11.000000  0.153210  0.192180 = 
           0.172500  0.104480  0.041190  0.122920
AFIX 33
H15J   2   0.605622  0.889296  0.143544 11.000000 -1.500000
H15K   2   0.551085  0.879039  0.099419 11.000000 -1.500000
H15L   2   0.605409  0.866807  0.087845 11.000000 -1.500000
AFIX 0
C155   1   0.504645  0.806975  0.145352 11.000000  0.117030  0.163520 = 
           0.121380  0.060280  0.048040  0.106670
AFIX 33
H15M   2   0.479214  0.769310  0.144804 11.000000 -1.500000
H15N   2   0.478023  0.822471  0.135947 11.000000 -1.500000
H15O   2   0.532229  0.829658  0.178522 11.000000 -1.500000
AFIX 0
C156   1   0.586633  0.671285  0.161154 11.000000  0.047290  0.090660 = 
           0.044750  0.016320  0.006230  0.031650
SAME C2 C3 C4 C5 
C157   1   0.535780  0.619925  0.167183 11.000000  0.074510  0.049640 = 
           0.099520  0.014950  0.029740  0.002590
C158   1   0.478278  0.627073  0.160273 11.000000  0.049680  0.118550 = 
           0.211610  0.049840  0.040290  0.009870
AFIX 33
H15P   2   0.482414  0.654977  0.189611 11.000000 -1.500000
H15Q   2   0.442103  0.591944  0.155157 11.000000 -1.500000
H15R   2   0.473368  0.638893  0.131611 11.000000 -1.500000
AFIX 0
C159   1   0.556092  0.619668  0.219409 11.000000  0.158300  0.085020 = 
           0.102990  0.050690  0.060860  0.033790
AFIX 33
H15S   2   0.594709  0.617786  0.224113 11.000000 -1.500000
H15T   2   0.524210  0.587600  0.224188 11.000000 -1.500000
H15U   2   0.562333  0.653455  0.243287 11.000000 -1.500000
AFIX 0
C160   1   0.520669  0.566546  0.128491 11.000000  0.115310  0.081530 = 
           0.128120  0.014110  0.040580  0.007980
AFIX 33
H16A   2   0.508407  0.568466  0.095725 11.000000 -1.500000
H16B   2   0.486808  0.535666  0.133016 11.000000 -1.500000
H16C   2   0.557043  0.561063  0.131769 11.000000 -1.500000
AFIX 0
N1     3   0.511831  0.080075  0.422799 11.000000  0.041370  0.066430 = 
           0.103720  0.058760  0.010510  0.020290
N2     3   0.815771  0.745189  0.179424 11.000000  0.073970  0.077390 = 
           0.076790  0.023930  0.007380  0.025870
AFIX 23
H2A    2   0.825411  0.729810  0.152705 11.000000 -1.200000
H2B    2   0.783334  0.750624  0.167754 11.000000 -1.200000
AFIX 0
N3     3   0.548585  0.213892  0.318873 11.000000  0.094720  0.080290 = 
           0.088060  0.058610 -0.001050  0.022930
AFIX 23
H3D    2   0.589106  0.223628  0.331838 11.000000 -1.200000
H3E    2   0.537729  0.233493  0.341902 11.000000 -1.200000
AFIX 0
O80    4   0.587962  0.034989  0.475021 11.000000  0.064270  0.084200 = 
           0.106600  0.069400  0.017950  0.034630
O81    4   0.579768 -0.016198  0.525406 11.000000  0.067900  0.100350 = 
           0.096820  0.072020  0.021390  0.037930
O82    4   0.540986  0.093270  0.532015 11.000000  0.104660  0.063820 = 
           0.076690  0.047430  0.013650  0.028520
O83    4   0.534340  0.043059  0.583917 11.000000  0.088980  0.068500 = 
           0.073910  0.037670  0.005730  0.022990
S1     9   0.985578  0.989799  0.125855 11.000000  0.283910  0.156890 = 
           0.247430  0.099290  0.062730 -0.017230
C200   1   0.608223  0.012651  0.500348 11.000000  0.062300  0.054820 = 
           0.078120  0.030210  0.017510  0.021720
C201   1   0.676717  0.023712  0.505405 11.000000  0.070640  0.043190 = 
           0.070690  0.025060  0.009780  0.024400
C202   1   0.698989  0.038648  0.462919 11.000000  0.138040  0.267550 = 
           0.124150  0.113600  0.069740  0.127750
AFIX 33
H20D   2   0.663971  0.020996  0.433390 11.000000 -1.500000
H20E   2   0.728976  0.025927  0.457079 11.000000 -1.500000
H20F   2   0.718488  0.078723  0.470690 11.000000 -1.500000
AFIX 0
C203   1   0.686136 -0.022394  0.516538 11.000000  0.111670  0.189800 = 
           0.266720  0.120850  0.075940  0.097990
AFIX 33
H20G   2   0.660694 -0.036738  0.537578 11.000000 -1.500000
H20H   2   0.729590 -0.008125  0.533460 11.000000 -1.500000
H20I   2   0.674197 -0.052056  0.485756 11.000000 -1.500000
AFIX 0
C204   1   0.719129  0.075163  0.551088 11.000000  0.079260  0.194970 = 
           0.122490  0.018420  0.017460  0.046120
AFIX 33
H20J   2   0.703113  0.101498  0.554222 11.000000 -1.500000
H20K   2   0.760785  0.092402  0.547437 11.000000 -1.500000
H20L   2   0.720354  0.064181  0.580543 11.000000 -1.500000
AFIX 0
C205   1   0.550351  0.089463  0.574608 11.000000  0.044760  0.063640 = 
           0.092840  0.036510  0.007480  0.015750
C206   1   0.585301  0.143510  0.620567 11.000000  0.066460  0.079480 = 
           0.074750  0.042380  0.012890  0.039450
C207   1   0.653584  0.159652  0.630776 11.000000  0.066560  0.119210 = 
           0.141290  0.019410 -0.011230  0.043880
AFIX 33
H20M   2   0.660276  0.131075  0.639982 11.000000 -1.500000
H20N   2   0.677665  0.194797  0.657706 11.000000 -1.500000
H20O   2   0.666632  0.163441  0.601193 11.000000 -1.500000
AFIX 0
C208   1   0.563337  0.133519  0.666000 11.000000  0.186320  0.120250 = 
           0.086250  0.044070  0.021970  0.082570
AFIX 33
H20P   2   0.518229  0.114251  0.656740 11.000000 -1.500000
H20Q   2   0.578934  0.168961  0.691847 11.000000 -1.500000
H20R   2   0.578953  0.111021  0.678159 11.000000 -1.500000
AFIX 0
C209   1   0.575418  0.190278  0.609680 11.000000  0.104840  0.089360 = 
           0.110820  0.052820  0.036570  0.058350
AFIX 33
H20S   2   0.583278  0.192935  0.578213 11.000000 -1.500000
H20T   2   0.603796  0.225208  0.635894 11.000000 -1.500000
H20U   2   0.532893  0.182440  0.608009 11.000000 -1.500000
AFIX 0
C210   1   0.465989  0.087330  0.403033 11.000000  0.210060  0.255290 = 
           0.229120  0.185070  0.151440  0.176730
AFIX 43
H210   2   0.428671  0.072163  0.411739 11.000000 -1.200000
AFIX 0
C211   1   0.470120  0.117360  0.368704 11.000000  0.304830  0.288640 = 
           0.222800  0.219260  0.168190  0.242410
AFIX 43
H211   2   0.436041  0.122346  0.356844 11.000000 -1.200000
AFIX 0
C212   1   0.517957  0.137527  0.353634 11.000000  0.048100  0.077240 = 
           0.042810  0.040630  0.024340  0.027190
C213   1   0.568072  0.143214  0.384373 11.000000  0.108850  0.189500 = 
           0.146560  0.123820 -0.010620  0.021980
AFIX 43
H213   2   0.608151  0.166107  0.382916 11.000000 -1.200000
AFIX 0
C214   1   0.560166  0.114424  0.419117 11.000000  0.141050  0.171260 = 
           0.182550  0.144610 -0.054840 -0.010840
AFIX 43
H214   2   0.596751  0.122862  0.442206 11.000000 -1.200000
AFIX 0
C215   1   0.513925  0.159658  0.311630 11.000000  0.087330  0.060940 = 
           0.090920  0.031130 -0.003090  0.010610
AFIX 23
H21A   2   0.524062  0.139045  0.285095 11.000000 -1.200000
H21B   2   0.470337  0.150199  0.298942 11.000000 -1.200000
AFIX 0
C216   1   0.543383  0.231698  0.272528 11.000000  0.108740  0.061880 = 
           0.112480  0.058570  0.022240  0.029170
AFIX 23
H21C   2   0.558377  0.212741  0.248938 11.000000 -1.200000
H21D   2   0.499196  0.218032  0.256967 11.000000 -1.200000
AFIX 0
C217   1   0.573602  0.285917  0.278978 11.000000  0.183470  0.163910 = 
           0.116960  0.064540  0.011620  0.075580
AFIX 23
H21E   2   0.617774  0.300480  0.295328 11.000000 -1.200000
H21F   2   0.557402  0.305252  0.300982 11.000000 -1.200000
AFIX 0
C218   1   0.566996  0.299319  0.227357 11.000000  0.169090  0.125130 = 
           0.113070  0.090230  0.021520  0.055910
AFIX 23
H21G   2   0.581619  0.278928  0.204690 11.000000 -1.200000
H21H   2   0.523080  0.286571  0.211667 11.000000 -1.200000
AFIX 0
C219   1   0.602479  0.358005  0.235652 11.000000  0.165480  0.202050 = 
           0.202080  0.110540 -0.001730  0.044730
AFIX 23
H21I   2   0.646274  0.370255  0.251278 11.000000 -1.200000
H21J   2   0.588188  0.378024  0.259006 11.000000 -1.200000
AFIX 0
C220   1   0.597972  0.374095  0.188893 11.000000  0.215760  0.275680 = 
           0.275130  0.245980 -0.066820 -0.011820
AFIX 23
H22A   2   0.553763  0.360924  0.173903 11.000000 -1.200000
H22B   2   0.610889  0.352360  0.165796 11.000000 -1.200000
AFIX 0
C221   1   0.634617  0.437180  0.190086 11.000000  0.149430  0.149350 = 
           0.166320 -0.009620  0.013710  0.008100
AFIX 23
H22C   2   0.678881  0.452226  0.206471 11.000000 -1.200000
H22D   2   0.630676  0.437553  0.155895 11.000000 -1.200000
AFIX 0
C222   1   0.612275  0.473762  0.215929 11.000000  0.123050  0.233050 = 
           0.224530  0.113040  0.054250  0.106260
AFIX 23
H22E   2   0.574221  0.468103  0.193952 11.000000 -1.200000
H22F   2   0.602524  0.464574  0.245421 11.000000 -1.200000
AFIX 0
C223   1   0.655484  0.526140  0.229123 11.000000  0.155110  0.194750 = 
           0.403610  0.245810 -0.028780 -0.014510
AFIX 23
H22G   2   0.691250  0.530060  0.252731 11.000000 -1.200000
H22H   2   0.639485  0.548420  0.247932 11.000000 -1.200000
AFIX 0
C224   1   0.682183  0.555686  0.191430 11.000000  0.117600  0.150720 = 
           0.168400  0.106940 -0.028740 -0.004410
AFIX 23
H22I   2   0.702350  0.536500  0.174385 11.000000 -1.200000
H22J   2   0.647153  0.550825  0.166296 11.000000 -1.200000
AFIX 0
C225   1   0.725570  0.613536  0.211928 11.000000  0.088610  0.111360 = 
           0.156280  0.089610 -0.003080  0.016250
AFIX 23
H22K   2   0.763234  0.616824  0.232345 11.000000 -1.200000
H22L   2   0.708160  0.630559  0.234698 11.000000 -1.200000
AFIX 0
C226   1   0.746177  0.649270  0.180187 11.000000  0.096700  0.076770 = 
           0.119740  0.051620 -0.014180  0.014250
AFIX 23
H22M   2   0.760233  0.631370  0.154920 11.000000 -1.200000
H22N   2   0.710274  0.651205  0.162913 11.000000 -1.200000
AFIX 0
C227   1   0.794754  0.704419  0.206478 11.000000  0.072180  0.072480 = 
           0.070380  0.025550  0.016260  0.041650
AFIX 23
H22O   2   0.831119  0.701735  0.221629 11.000000 -1.200000
H22P   2   0.781587  0.720324  0.233686 11.000000 -1.200000
AFIX 0
C228   1   0.869384  0.799662  0.208286 11.000000  0.099250  0.061860 = 
           0.070430  0.005130  0.006820  0.032800
AFIX 23
H22Q   2   0.904508  0.793310  0.219158 11.000000 -1.200000
H22R   2   0.859598  0.814404  0.238251 11.000000 -1.200000
AFIX 0
C229   1   0.914453  0.934680  0.187924 11.000000  0.349480  0.088640 = 
           0.405110  0.129320  0.269200  0.093920
AFIX 43
H229   2   0.909618  0.965890  0.201691 11.000000 -1.200000
AFIX 0
C230   1   0.891518  0.892402  0.203883 11.000000  0.203620  0.105750 = 
           0.230200  0.072250  0.149350  0.095710
AFIX 43
H230   2   0.873883  0.896262  0.230244 11.000000 -1.200000
AFIX 0
C231   1   0.891294  0.844020  0.185453 11.000000  0.060980  0.053740 = 
           0.061790  0.002660  0.002010  0.028210
C232   1   0.920165  0.843454  0.149503 11.000000  0.160690  0.094910 = 
           0.127790  0.015450  0.072860  0.053490
AFIX 43
H232   2   0.923368  0.811675  0.134450 11.000000 -1.200000
AFIX 0
C233   1   0.945028  0.889754  0.134864 11.000000  0.178250  0.113820 = 
           0.242560  0.092890  0.119920  0.033910
AFIX 43
H233   2   0.964202  0.887567  0.109289 11.000000 -1.200000
AFIX 0
C234   1   0.944184  0.935832  0.153325 11.000000  0.098320  0.061900 = 
           0.205140  0.056100 -0.017640 -0.021460
AFIX 66
C400   1   0.465495  0.553845  0.308634 11.000000  0.347090  0.254940 = 
           0.335270  0.090910  0.240130  0.049070
C401   1   0.460580  0.503317  0.280777 11.000000  0.348470  0.251860 = 
           0.338250  0.095050  0.238580  0.051210
AFIX 43
H401   2   0.486395  0.489920  0.293571 11.000000 -1.200000
AFIX 65
C402   1   0.417081  0.472811  0.233800 11.000000  0.348140  0.249820 = 
           0.338320  0.092650  0.238660  0.051590
AFIX 43
H402   2   0.413793  0.439004  0.215163 11.000000 -1.200000
AFIX 65
C403   1   0.378497  0.492833  0.214679 11.000000  0.344980  0.250540 = 
           0.337060  0.091270  0.241170  0.051670
AFIX 43
H403   2   0.349393  0.472422  0.183248 11.000000 -1.200000
AFIX 65
C404   1   0.383411  0.543361  0.242535 11.000000  0.344070  0.252400 = 
           0.336780  0.090930  0.243360  0.051710
AFIX 43
H404   2   0.357596  0.556757  0.229741 11.000000 -1.200000
AFIX 65
C405   1   0.426910  0.573868  0.289513 11.000000  0.344360  0.252700 = 
           0.333870  0.090410  0.245180  0.050050
AFIX 43
H405   2   0.430197  0.607674  0.308150 11.000000 -1.200000
AFIX 0
C406   1   0.501849  0.579126  0.348168 11.000000  0.353590  0.269780 = 
           0.351040  0.083050  0.222050  0.047970
AFIX 33
H40D   2   0.499296  0.612677  0.362450 11.000000 -1.500000
H40E   2   0.543448  0.589090  0.345045 11.000000 -1.500000
H40F   2   0.492713  0.556410  0.369534 11.000000 -1.500000
AFIX 66
C410   1   0.782922  0.639744  0.733557 11.000000  0.564830  0.490550 = 
           0.221570 -0.054100  0.245500  0.021810
C411   1   0.847572  0.661449  0.751086 11.000000  0.564050  0.489750 = 
           0.223730 -0.052950  0.245080  0.020530
AFIX 43
H411   2   0.874306  0.699196  0.756612 11.000000 -1.200000
AFIX 65
C412   1   0.872265  0.626737  0.760356 11.000000  0.563460  0.489480 = 
           0.224220 -0.054270  0.245110  0.020540
AFIX 43
H412   2   0.915520  0.641260  0.772083 11.000000 -1.200000
AFIX 65
C413   1   0.832308  0.570320  0.752097 11.000000  0.563110  0.487820 = 
           0.219700 -0.056830  0.247650  0.021090
AFIX 43
H413   2   0.848830  0.547095  0.758299 11.000000 -1.200000
AFIX 65
C414   1   0.767658  0.548614  0.734568 11.000000  0.562350  0.487350 = 
           0.214810 -0.059260  0.250710  0.021260
AFIX 43
H414   2   0.740924  0.510867  0.729041 11.000000 -1.200000
AFIX 65
C415   1   0.742964  0.583325  0.725298 11.000000  0.562560  0.488310 = 
           0.215650 -0.058790  0.249800  0.021730
AFIX 43
H415   2   0.699709  0.568803  0.713570 11.000000 -1.200000
AFIX 0
C416   1   0.765981  0.657447  0.690649 11.000000  0.578960  0.496360 = 
           0.238580 -0.046870  0.231190  0.020550
AFIX 33
H41A   2   0.721215  0.637386  0.676225 11.000000 -1.500000
H41B   2   0.785986  0.649253  0.665766 11.000000 -1.500000
H41C   2   0.779820  0.697116  0.702289 11.000000 -1.500000
AFIX 66
C420   1   0.902940  0.628777  0.536309 11.000000  0.631940  0.182950 = 
           0.359830  0.021560  0.189150  0.069140
C421   1   0.929846  0.616599  0.575292 11.000000  0.632090  0.181310 = 
           0.358710  0.021160  0.190400  0.069130
AFIX 43
H421   2   0.966520  0.613959  0.575685 11.000000 -1.200000
AFIX 65
C422   1   0.901939  0.608367  0.613688 11.000000  0.631830  0.184100 = 
           0.359210  0.020890  0.190550  0.068250
AFIX 43
H422   2   0.919941  0.600219  0.639771 11.000000 -1.200000
AFIX 65
C423   1   0.847126  0.612313  0.613102 11.000000  0.629460  0.188730 = 
           0.358990  0.023070  0.189480  0.066790
AFIX 43
H423   2   0.828454  0.606805  0.638791 11.000000 -1.200000
AFIX 65
C424   1   0.820219  0.624491  0.574118 11.000000  0.628500  0.191710 = 
           0.359910  0.024240  0.188160  0.065440
AFIX 43
H424   2   0.783546  0.627131  0.573726 11.000000 -1.200000
AFIX 65
C425   1   0.848126  0.632723  0.535722 11.000000  0.628900  0.188830 = 
           0.359020  0.023540  0.188580  0.067300
AFIX 43
H425   2   0.830123  0.640871  0.509640 11.000000 -1.200000
AFIX 0
C426   1   0.920723  0.627868  0.501813 11.000000  0.636390  0.175330 = 
           0.362360  0.025140  0.191530  0.074100
AFIX 33
H42A   2   0.898081  0.637830  0.478788 11.000000 -1.500000
H42B   2   0.914403  0.590753  0.485933 11.000000 -1.500000
H42C   2   0.964725  0.654253  0.511544 11.000000 -1.500000
AFIX 66
C430   1   0.071397  0.523720  0.308005 11.000000  0.279210  0.410470 = 
           1.822010  0.508050  0.177020  0.232790
C431   1   0.022878  0.474843  0.309443 11.000000  0.279090  0.411360 = 
           1.822100  0.507730  0.178210  0.231910
AFIX 43
H431   2   0.022018  0.467674  0.339617 11.000000 -1.200000
AFIX 65
C432   1  -0.024356  0.436682  0.265785 11.000000  0.278000  0.410290 = 
           1.822670  0.508080  0.178200  0.232910
AFIX 43
H432   2  -0.056818  0.403980  0.266747 11.000000 -1.200000
AFIX 65
C433   1  -0.023071  0.447396  0.220687 11.000000  0.276470  0.408000 = 
           1.823190  0.509380  0.176390  0.236750
AFIX 43
H433   2  -0.054674  0.421864  0.191477 11.000000 -1.200000
AFIX 65
C434   1   0.025448  0.496273  0.219248 11.000000  0.276440  0.407510 = 
           1.822850  0.509840  0.176150  0.238020
AFIX 43
H434   2   0.026307  0.503441  0.189075 11.000000 -1.200000
AFIX 65
C435   1   0.072682  0.534435  0.262907 11.000000  0.277640  0.408430 = 
           1.822670  0.508890  0.176820  0.236180
AFIX 43
H435   2   0.105144  0.567136  0.261944 11.000000 -1.200000
AFIX 0
C436   1   0.111479  0.563001  0.350145 11.000000  0.285720  0.415030 = 
           1.822700  0.509090  0.173370  0.227470
AFIX 33
H43D   2   0.145271  0.591160  0.342777 11.000000 -1.500000
H43E   2   0.128015  0.546518  0.370487 11.000000 -1.500000
H43F   2   0.090383  0.579974  0.367905 11.000000 -1.500000
AFIX 66
C440   1   0.237210  0.586317  0.183957 11.000000  0.284140  0.305730 = 
           0.416990  0.001530 -0.019390  0.121600
C441   1   0.297436  0.611080  0.178464 11.000000  0.285590  0.307580 = 
           0.417090  0.000710 -0.018100  0.118670
AFIX 43
H441   2   0.304388  0.599556  0.147703 11.000000 -1.200000
AFIX 65
C442   1   0.347274  0.653065  0.218946 11.000000  0.286140  0.308170 = 
           0.418360 -0.001360 -0.016390  0.117940
AFIX 43
H442   2   0.387569  0.669632  0.215271 11.000000 -1.200000
AFIX 65
C443   1   0.336884  0.670289  0.264921 11.000000  0.284790  0.305560 = 
           0.418420 -0.001270 -0.017700  0.121430
AFIX 43
H443   2   0.370229  0.698380  0.292006 11.000000 -1.200000
AFIX 65
C444   1   0.276658  0.645527  0.270414 11.000000  0.282190  0.303790 = 
           0.418810 -0.001100 -0.018580  0.126560
AFIX 43
H444   2   0.269707  0.657050  0.301175 11.000000 -1.200000
AFIX 65
C445   1   0.226820  0.603541  0.229933 11.000000  0.283030  0.304380 = 
           0.418760 -0.000590 -0.019220  0.124900
AFIX 43
H445   2   0.186524  0.586974  0.233608 11.000000 -1.200000
AFIX 0
C446   1   0.182688  0.549643  0.138447 11.000000  0.287450  0.303810 = 
           0.414970  0.007030 -0.021750  0.122580
AFIX 33
H44D   2   0.144575  0.535746  0.148250 11.000000 -1.500000
H44E   2   0.187733  0.518559  0.120930 11.000000 -1.500000
H44F   2   0.180644  0.571006  0.116855 11.000000 -1.500000
AFIX 66
C450   1   0.030683  0.149155  0.355689 11.000000  0.178470  0.236030 = 
           0.760870  0.145980  0.265540  0.127630
C451   1   0.000920  0.117147  0.305377 11.000000  0.175930  0.234510 = 
           0.760920  0.144970  0.264270  0.126720
AFIX 43
H451   2  -0.016150  0.078230  0.295359 11.000000 -1.200000
AFIX 65
C452   1  -0.003329  0.143306  0.270038 11.000000  0.176170  0.234370 = 
           0.761300  0.144140  0.262390  0.126410
AFIX 43
H452   2  -0.023243  0.121891  0.236376 11.000000 -1.200000
AFIX 65
C453   1   0.022184  0.201473  0.285010 11.000000  0.175350  0.233540 = 
           0.762680  0.143420  0.263730  0.131010
AFIX 43
H453   2   0.019341  0.218975  0.261366 11.000000 -1.200000
AFIX 65
C454   1   0.051947  0.233481  0.335322 11.000000  0.174600  0.233250 = 
           0.762240  0.141090  0.266510  0.133500
AFIX 43
H454   2   0.069017  0.272398  0.345340 11.000000 -1.200000
AFIX 65
C455   1   0.056197  0.207322  0.370662 11.000000  0.175120  0.235190 = 
           0.760620  0.141080  0.268360  0.132080
AFIX 43
H455   2   0.076110  0.228738  0.404324 11.000000 -1.200000
AFIX 0
C456   1   0.030757  0.121817  0.392672 11.000000  0.205370  0.247260 = 
           0.768130  0.153070  0.246610  0.121610
AFIX 33
H45D   2   0.053417  0.149685  0.425269 11.000000 -1.500000
H45E   2   0.050645  0.098859  0.385225 11.000000 -1.500000
H45F   2  -0.011740  0.098652  0.392215 11.000000 -1.500000
AFIX 66
C460   1   0.685414  0.335633  0.064765 11.000000  0.377880  0.283230 = 
           0.227290  0.172560  0.080250  0.096370
C461   1   0.692585  0.288938  0.044250 11.000000  0.378550  0.281260 = 
           0.227350  0.171500  0.079780  0.095280
AFIX 43
H461   2   0.657722  0.255202  0.023982 11.000000 -1.200000
AFIX 65
C462   1   0.751863  0.292666  0.054028 11.000000  0.379170  0.282030 = 
           0.230150  0.168490  0.080060  0.095930
AFIX 43
H462   2   0.756660  0.261423  0.040302 11.000000 -1.200000
AFIX 65
C463   1   0.803971  0.343088  0.084321 11.000000  0.377890  0.281860 = 
           0.230630  0.168480  0.081290  0.096220
AFIX 43
H463   2   0.843632  0.345581  0.090863 11.000000 -1.200000
AFIX 65
C464   1   0.796801  0.389783  0.104837 11.000000  0.377820  0.280350 = 
           0.227590  0.171600  0.081870  0.096020
AFIX 43
H464   2   0.831665  0.423519  0.125105 11.000000 -1.200000
AFIX 65
C465   1   0.737523  0.386057  0.095059 11.000000  0.377990  0.279080 = 
           0.224690  0.175390  0.081330  0.096560
AFIX 43
H465   2   0.732726  0.417299  0.108785 11.000000 -1.200000
AFIX 0
C466   1   0.634220  0.330426  0.060491 11.000000  0.378530  0.293860 = 
           0.239710  0.159270  0.081920  0.097130
AFIX 33
H46A   2   0.636946  0.365959  0.076968 11.000000 -1.500000
H46B   2   0.611689  0.303383  0.075475 11.000000 -1.500000
H46C   2   0.612470  0.317707  0.025562 11.000000 -1.500000
AFIX 66
C470   1   0.082974  0.732397  0.882508 11.000000  0.549390  1.836890 = 
           0.538320  0.487980  0.344200  0.792240
C471   1   0.131679  0.767818  0.926087 11.000000  0.551420  1.837390 = 
           0.537730  0.488050  0.344420  0.790150
AFIX 43
H471   2   0.162667  0.802296  0.926803 11.000000 -1.200000
AFIX 65
C472   1   0.134069  0.751709  0.968597 11.000000  0.551930  1.837850 = 
           0.535990  0.487130  0.346190  0.789930
AFIX 43
H472   2   0.166656  0.775408  0.997754 11.000000 -1.200000
AFIX 65
C473   1   0.087753  0.700177  0.967527 11.000000  0.551050  1.837220 = 
           0.536080  0.487170  0.345570  0.791240
AFIX 43
H473   2   0.089353  0.689399  0.995969 11.000000 -1.200000
AFIX 65
C474   1   0.039048  0.664756  0.923948 11.000000  0.548240  1.836690 = 
           0.536670  0.487360  0.344860  0.793550
AFIX 43
H474   2   0.008060  0.630278  0.923232 11.000000 -1.200000
AFIX 65
C475   1   0.036657  0.680865  0.881438 11.000000  0.548480  1.836770 = 
           0.538190  0.487930  0.343840  0.792790
AFIX 43
H475   2   0.004070  0.657166  0.852280 11.000000 -1.200000
AFIX 0
C476   1   0.074011  0.756543  0.832654 11.000000  0.543160  1.834990 = 
           0.535790  0.485920  0.350210  0.797890
AFIX 33
H47A   2   0.042474  0.725844  0.804034 11.000000 -1.500000
H47B   2   0.113207  0.772236  0.824626 11.000000 -1.500000
H47C   2   0.061387  0.784930  0.841678 11.000000 -1.500000
AFIX 66
C480   1   0.271864  0.677280  0.073238 11.000000  0.515200  0.865980 = 
           0.737890  0.658490  0.473720  0.522870
C481   1   0.218600  0.683309  0.074976 11.000000  0.514120  0.867410 = 
           0.737770  0.658470  0.474850  0.521140
AFIX 43
H481   2   0.182545  0.662290  0.047975 11.000000 -1.200000
AFIX 65
C482   1   0.219223  0.720755  0.117071 11.000000  0.512930  0.868520 = 
           0.736500  0.658880  0.477910  0.519610
AFIX 43
H482   2   0.183585  0.724789  0.118234 11.000000 -1.200000
AFIX 65
C483   1   0.273111  0.752173  0.157429 11.000000  0.512350  0.866890 = 
           0.734940  0.660600  0.479320  0.518920
AFIX 43
H483   2   0.273527  0.777227  0.185593 11.000000 -1.200000
AFIX 65
C484   1   0.326376  0.746144  0.155691 11.000000  0.513450  0.866250 = 
           0.736720  0.659330  0.477100  0.519470
AFIX 43
H484   2   0.362430  0.767164  0.182693 11.000000 -1.200000
AFIX 65
C485   1   0.325753  0.708698  0.113596 11.000000  0.514210  0.866590 = 
           0.737800  0.657340  0.475380  0.520670
AFIX 43
H485   2   0.361391  0.704664  0.112434 11.000000 -1.200000
AFIX 0
C486   1   0.275889  0.648099  0.025653 11.000000  0.524960  0.866540 = 
           0.746520  0.643350  0.464580  0.531200
AFIX 33
H48D   2   0.315630  0.648251  0.030431 11.000000 -1.500000
H48E   2   0.272195  0.666795  0.001948 11.000000 -1.500000
H48F   2   0.242498  0.609985  0.013158 11.000000 -1.500000
AFIX 0
C500   1   0.968245  1.016280  0.162758 11.000000  0.385330  0.454590 = 
           0.287340  0.035050  0.150120  0.226970
AFIX 33
H50D   2   0.981841  1.054406  0.163626 11.000000 -1.500000
H50E   2   0.987392  1.016090  0.194561 11.000000 -1.500000
H50F   2   0.923348  0.996915  0.155964 11.000000 -1.500000
AFIX 0
Q1     1   0.079200  0.128500  0.085800 11.000000  0.050000      1.15
Q2     1   0.963300  0.888000  0.954600 11.000000  0.050000      1.01
Q3     1   0.496900  0.052500  0.366700 11.000000  0.050000      0.99
Q4     1   0.986200  0.905800  0.974000 11.000000  0.050000      0.98
Q5     1   0.498700  0.081200  0.333300 11.000000  0.050000      0.96
HKLF 4 
END  

;

_shelx_res_checksum   62935

_shelx_hkl_file
;

   0   0   2 77936.5 444.711   9
   0   0   2 77766.6 522.218   5
   0   0   3 27.7151 33.5446   9
   0   0   3-28.4954 43.7325  11
   0   0   3-19.8871 53.4238   5
   0   0   4 287.434 76.0403  11
   0   0   4 138.934 96.9775   5
   0   0   4 295.493 73.4857   9
   0   0   5 37351.6 590.008   5
   0   0   5 38273.3 505.704   9
   0   0   5 38983.3 535.112  11
   0   0   6 5125.87 236.154  11
   0   0   6 5469.39 267.970   5
   0   0   6 5256.20 223.318   9
   0   0   7 19013.9 453.444  11
   0   0   7 18999.5 491.992   5
   0   0   7 18661.9 493.168   7
   0   0   7 18667.2 407.255  12
   0   0   7 19997.8 443.140   9
   0   0   8 5633.48 309.299   5
   0   0   8 5323.24 269.745  11
   0   0   8 5805.36 267.890   9
   0   0   8 6100.27 259.563  12
   0   0   8 5909.21 315.006   7
   0   0   9 2815.47 220.416  11
   0   0   9 3050.28 210.734  12
   0   0   9 2668.70 259.940   7
   0   0   9 3227.84 272.025   5
   0   0   9 2769.81 209.042   9
   0   0  10 531.660 159.263  11
   0   0  10 787.028 167.255  12
   0   0  10 606.166 160.932   9
   0   0  10 348.994 171.771   7
   0   0  10 343.612 161.588   5
   0   0  11 3274.29 322.244   5
   0   0 -11 3251.86 213.591   2
   0   0  11 3108.61 279.807  11
   0   0  11 3051.59 324.643   7
   0   0  11 3234.70 278.092   9
   0   0 -11 3007.80 318.391   4
   0   0  11 3034.17 270.887  12
   0   0  12 3527.47 321.419  11
   0   0 -12 3196.46 226.010   2
   0   0  12 3323.80 363.811   7
   0   0 -12 2958.97 314.096   4
   0   0  12 3372.30 310.706  12
   0   0  12 4126.04 393.388   5
   0   0  12 3734.00 318.795   9
   0   0 -12 3563.13 335.900   1
   0   0 -13 236.692 237.003   4
   0   0  13 589.523 235.177  12
   0   0  13 344.528 196.340  11
   0   0  13 198.449 267.721   7
   0   0 -13 835.012 255.723   1
   0   0  13 389.781 282.810   5
   0   0  13 330.133 210.849   9
   0   0  14 45.1327 191.879   9
   0   0  14 707.476 297.385   7
   0   0  14 236.330 262.931   5
   0   0  14 443.766 226.289  11
   0   0  14 236.819 237.331  12
   0   0 -14-4.37104 247.245   4
   0   0  15 2425.68 317.469  12
   0   0  15 1645.71 277.896   9
   0   0  15 2003.77 365.387   7
   0   0  15 2156.77 349.767   5
   0   0  15 2431.38 318.510  11
   0   0 -15 2062.28 332.083   4
   0   0  16 144.005 331.863  10
   0   0  16 22.0121 231.169  12
   0   0  16 226.964 257.590   7
   0   0 -16 360.489 257.689   4
   0   0  16 220.999 267.842   5
   0   0  16-37.1349 189.876  11
   0   0 -17 153.244 289.817   4
   0   0  17-152.784 261.540   7
   0   0  17 397.054 364.676  10
   0   0  17 569.043 249.055  12
   0   0  17 112.210 209.143  11
   0   0  18 2610.72 361.458  12
   0   0 -18 2561.31 441.099   4
   0   0  18 2633.88 476.547  10
   0   0  18 2658.75 411.533   5
   0   0  18 2471.93 404.569   7
   0   0  19 1778.20 338.646  12
   0   0  19 1833.25 368.153   7
   0   0 -19 1533.44 393.848   4
   0   0  19 1767.84 358.729   5
   0   0  19 1454.12 446.018  10
   0   0  20 7503.56 536.930  12
   0   0  20 8082.55 648.474   5
   0   0  20 7893.19 666.284   7
   0   0  20 7522.12 753.084  10
   0   0 -20 7417.34 659.090   4
   0   0  21 2248.16 527.120  10
   0   0  21 2605.69 436.846   5
   0   0  21 2529.84 446.808   7
   0   0 -21 2055.59 460.500   4
   0   0  21 2171.03 361.442  12
   0   0  22 883.420 404.454   7
   0   0  22 112.013 252.620  12
   0   0 -22-196.995 408.153   4
   0   0  23 646.910 402.912   7
   0   0 -23 300.626 406.790   4
   0   0  24-508.020 404.896   7
   0   0 -24 463.689 412.122   4
   0   0  25 42.6744 307.404   7
   0   0 -25 338.080 361.668   4
   0   0 -26 645.704 344.663   4
   0   0 -27 446.772 336.060   4
   0   1 -27-828.083 391.437   4
   0   1 -26 515.847 404.967   4
   0  -1  25 34.0059 308.388   7
   0   1 -25-102.117 392.295   4
   0  -1  24 1881.16 443.602   7
   0   1 -24 1082.08 444.519   4
   0  -1  23 958.687 409.725   7
   0   1 -23 510.061 440.160   4
   0  -1  23 311.482 255.803  12
   0  -1  22-578.164 395.490   7
   0  -1  22 477.579 288.892   5
   0   1 -22-433.380 431.408   4
   0  -1  22-222.377 356.878  10
   0  -1  22-199.863 273.725  12
   0   1 -21 303.023 381.457   4
   0  -1  21 236.319 267.560  12
   0  -1  21 480.273 348.439   7
   0  -1  21 323.182 278.820   5
   0  -1  21 94.0341 342.075  10
   0   1 -20 1514.60 426.103   4
   0  -1  20 1397.35 415.393  10
   0  -1  20 1765.41 359.611  12
   0  -1  20 1709.83 399.161   7
   0  -1  20 1460.75 369.355   5
   0  -1  19 5240.40 544.252   7
   0  -1  19 4634.41 579.788  10
   0   1 -19 5944.67 580.895   4
   0  -1  19 6203.31 561.973   5
   0  -1  19 5835.01 485.480  12
   0   1 -18 2008.90 411.412   4
   0  -1  18 1062.55 320.435   5
   0  -1  18 1433.05 325.372  12
   0  -1  18 1146.80 340.131   7
   0  -1  18 1453.20 380.759  10
   0  -1  17 2298.44 380.557   5
   0  -1  17 1759.77 260.011  11
   0  -1  17 2264.98 319.450  12
   0  -1  17 1526.28 377.230  10
   0  -1  17 1598.01 356.424   7
   0   1 -17 1953.39 375.600   4
   0   1 -16 3956.09 442.390   4
   0  -1  16 3644.75 344.692  11
   0  -1  16 4391.33 373.768  12
   0  -1  16 3727.62 366.741   9
   0  -1  16 4901.60 483.073   7
   0  -1  16 4450.90 443.733   5
   0  -1  15 3919.26 410.058   5
   0  -1  15 4226.47 347.450  11
   0  -1  15 4646.17 375.931  12
   0  -1  15 3994.29 358.964   9
   0   1 -15 4997.44 465.881   4
   0  -1  15 4312.77 449.976   7
   0   1 -14 8530.85 380.839   2
   0  -1  14 9287.21 478.561   9
   0   1 -14 9018.61 567.622   4
   0  -1  14 9405.36 562.120   5
   0  -1  14 9578.79 466.784  12
   0  -1  14 8227.60 563.810   7
   0  -1  14 8739.45 458.080  11
   0  -1  13 4293.49 336.034   9
   0  -1  13 3451.08 384.127   7
   0  -1  13 4165.04 341.153  12
   0   1 -13 4340.08 330.266   8
   0   1 -13 3509.51 395.574   4
   0  -1  13 3950.87 392.615   5
   0  -1  13 4283.78 327.506  11
   0   1 -13 3481.49 251.765   2
   0   1 -12 11868.7 490.684   8
   0   1 -12 9994.15 512.248   4
   0  -1  12 12844.9 490.213  12
   0   1 -12 9708.78 365.896   2
   0  -1  12 11404.8 547.985   5
   0  -1  12 11493.0 468.275   9
   0  -1  12 11738.8 548.201   7
   0  -1  12 11558.2 475.612  11
   0  -1  11 15641.3 600.477   7
   0   1 -11 15654.7 426.076   2
   0  -1  11 16765.8 605.486   5
   0   1 -11 17525.4 546.494   8
   0  -1  11 16416.4 517.801  11
   0  -1  11 16616.0 525.191   9
   0   1 -11 15457.2 582.757   4
   0  -1  11 17867.6 507.479  12
   0  -1  10 130.892 115.969  11
   0  -1  10 47.2773 114.341  12
   0  -1  10-87.2976 131.043   9
   0  -1  10 2.71826 162.034   5
   0  -1  10-65.2201 160.598   7
   0   1 -10 100.767 126.026   8
   0  -1   9 6603.80 347.567   5
   0  -1   9 7069.44 288.671  12
   0  -1   9 7140.57 298.411   9
   0  -1   9 6908.23 299.623  11
   0  -1   9 6780.74 349.153   7
   0  -1   8 9938.67 304.957  12
   0  -1   8 10131.5 383.448   7
   0  -1   8 9607.92 322.391  11
   0  -1   8 10137.7 378.681   5
   0  -1   8 10005.6 323.436   9
   0  -1   7 12456.2 337.805  11
   0  -1   7 12952.0 325.069  12
   0  -1   6 37714.4 629.515   5
   0  -1   6 38010.8 517.625  11
   0  -1   5 15063.0 299.988  11
   0  -1   5 15227.3 381.956   5
   0  -1   4 57554.7 617.596   5
   0  -1   4 55538.1 481.317  11
   0  -1   3 14542.6 272.374   5
   0   1  -3 14869.8 256.439   8
   0  -1   2 278698. 975.940   5
   0   1  -2 288575. 1003.87   8
   0   1   1 494.529 52.3472   5
   0   1   2 3607.57 130.788  11
   0   1   2 3811.87 139.096   5
   0   1   2 3518.40 125.719   9
   0   1   3 8417.09 220.773   9
   0   1   3 8812.44 230.416  11
   0   1   4 17392.3 347.948   9
   0   1   4 17265.7 366.233  11
   0   1   4 16684.6 381.346   5
   0   1   5 208634. 1354.96  11
   0   1   5 209476. 1431.61   5
   0   1   6 79441.3 871.873   9
   0   1   6 77618.3 903.545  11
   0   1   6 76186.6 814.094  12
   0   1   6 77511.5 956.232   5
   0   1   7 13019.5 438.716   5
   0   1   7 12275.6 404.531  11
   0   1   7 13295.0 375.686  12
   0   1   7 13306.1 443.303   7
   0   1   7 13938.2 402.058   9
   0   1   8 3604.11 258.856   5
   0   1   8 3331.45 222.178   9
   0   1   8 4073.81 237.524  12
   0   1   8 3851.63 254.545  11
   0   1   8 3364.50 262.251   7
   0   1   9 8710.42 349.072  12
   0   1   9 8413.96 422.281   7
   0   1   9 8106.00 353.063   9
   0   1   9 7857.82 371.804  11
   0   1   9 8434.89 406.154   5
   0   1  10 9235.24 456.280   7
   0   1  10 9949.72 468.782   5
   0   1  10 9815.15 402.958  12
   0   1  10 9291.77 409.973   9
   0   1  10 8999.26 425.009  11
   0  -1 -11 3686.15 337.982   4
   0   1  11 3569.98 314.093  11
   0   1  11 3675.57 312.370   9
   0   1  11 3783.20 295.299  12
   0  -1 -11 3660.08 226.055   2
   0   1  11 3139.52 350.393   7
   0  -1 -11 3644.13 316.283   1
   0   1  11 3639.10 343.936   5
   0   1  12 12174.6 506.945  12
   0  -1 -12 10627.5 553.066   1
   0   1  12 10926.9 525.897  11
   0   1  12 11482.9 501.045   9
   0   1  12 11688.5 571.253   5
   0   1  12 11185.0 583.767   7
   0  -1 -12 10805.1 559.936   4
   0   1  13 5822.74 458.041   5
   0   1  13 6552.46 475.453   7
   0   1  13 6562.35 431.167  12
   0   1  13 6399.61 431.859  11
   0  -1 -13 5922.12 460.415   4
   0  -1 -13 5504.74 429.166   1
   0   1  13 5341.95 398.766   9
   0  -1 -14 2990.63 366.424   1
   0   1  14 3589.99 369.256   9
   0   1  14 4326.32 378.835  12
   0   1  14 3997.82 362.901  11
   0   1  14 3747.52 418.356   7
   0  -1 -14 4151.23 417.614   4
   0   1  14 3479.44 387.953   5
   0   1  15 587.055 298.694   7
   0  -1 -15 138.475 279.750   4
   0   1  15 578.115 319.648  10
   0  -1 -15 202.517 228.860   1
   0   1  15 1023.82 254.490  11
   0   1  15 851.956 274.638  12
   0   1  15 944.395 279.800   5
   0   1  16 156.892 217.917  12
   0   1  16 27.5194 203.283  11
   0   1  16 205.462 309.226  10
   0   1  16 376.969 244.757   5
   0   1  16 91.7665 277.748   7
   0  -1 -16-166.951 280.569   4
   0   1  17 513.939 264.554  12
   0   1  17 796.523 334.287  10
   0   1  17 684.202 305.341   7
   0  -1 -17-115.916 307.389   4
   0   1  17 726.591 256.818   5
   0   1  17-211.160 222.025  11
   0   1  18 1629.19 466.044  10
   0   1  18 1761.67 327.949  12
   0   1  18 1223.87 323.839   5
   0   1  18 1326.32 352.756   7
   0  -1 -18 2045.82 413.542   4
   0   1  18 1371.61 338.805  11
   0   1  19 571.141 318.222   5
   0   1  19 177.200 265.644  12
   0   1  19 25.8414 354.188  10
   0  -1 -19 460.251 358.599   4
   0   1  19 659.027 336.023   7
   0   1  20 1957.15 421.417   7
   0  -1 -20 1933.25 416.519   4
   0   1  20 2269.32 403.877   5
   0   1  20 2151.92 503.616  10
   0   1  20 1678.27 329.525  12
   0  -1 -21 1658.27 442.396   4
   0   1  21 2166.26 442.003   5
   0   1  21 1890.62 477.868  10
   0   1  21 1949.78 415.619   7
   0   1  22 349.510 355.907   7
   0  -1 -22-111.032 358.541   4
   0   1  23 47.5650 353.599   7
   0  -1 -23 565.110 389.915   4
   0   1  24 432.450 393.781   7
   0  -1 -24 953.578 441.811   4
   0  -1 -25 121.050 327.987   4
   0   1  25 755.257 356.037   7
   0  -1 -26 1195.96 398.868   4
   0   2 -28 952.543 371.765   4
   0   2 -27-316.951 395.908   4
   0   2 -26 511.317 370.434   4
   0  -2  26 895.274 362.243   7
   0  -2  25-171.189 351.043   7
   0   2 -25-150.565 437.486   4
   0  -2  24 476.781 259.418  12
   0   2 -24 1390.59 487.693   4
   0  -2  24 1334.82 428.965   7
   0  -2  23-195.500 332.229   7
   0  -2  23 589.671 304.114  12
   0   2 -23 437.179 400.943   4
   0  -2  22 7387.26 589.261  12
   0  -2  22 7130.10 688.250   7
   0  -2  22 5817.91 617.983   5
   0   2 -22 6716.44 695.911   4
   0  -2  22 6232.86 707.238  10
   0   2 -21-522.086 361.519   4
   0  -2  21-279.390 331.896  12
   0  -2  21 390.778 356.033   7
   0  -2  21 87.7146 277.415   5
   0  -2  21 511.250 434.686  10
   0  -2  20 2168.13 453.370  10
   0  -2  20 2209.42 411.133   5
   0  -2  20 1975.35 350.978  12
   0   2 -20 2271.21 463.462   4
   0  -2  20 2767.20 468.568   7
   0   2 -19 348.857 343.896   4
   0  -2  19 1164.77 361.646   7
   0  -2  19 113.073 330.199  10
   0  -2  19 687.168 265.596  12
   0  -2  19 840.624 319.517   5
   0  -2  18 10487.7 577.549  12
   0   2 -18 9205.21 680.439   4
   0  -2  18 9003.74 626.666   5
   0  -2  18 11053.6 753.529  10
   0  -2  18 10128.8 678.958   7
   0  -2  17 5582.90 434.589   9
   0  -2  17 6594.88 460.557  12
   0  -2  17 6839.14 608.616  10
   0  -2  17 5595.97 496.479   5
   0  -2  17 5314.32 516.298   7
   0   2 -17 5310.32 508.386   4
   0  -2  16 0.88178 225.069  12
   0  -2  16 500.077 277.006   7
   0  -2  16 180.559 244.984   5
   0   2 -16 510.794 281.406   4
   0  -2  16 63.9658 182.178   9
   0  -2  15 17991.8 651.302   9
   0   2 -15 16012.9 533.192   2
   0  -2  15 16087.8 735.661   7
   0   2 -15 16872.5 774.266   4
   0  -2  15 18685.9 651.593  12
   0  -2  15 16352.0 606.011  11
   0  -2  15 17668.2 760.186   5
   0  -2  14 1726.39 335.964   7
   0  -2  14 1327.08 217.345  11
   0   2 -14 1525.07 354.399   4
   0  -2  14 1945.26 294.587  12
   0  -2  14 1463.47 252.458   9
   0  -2  14 1315.31 307.774   5
   0   2 -14 1382.87 212.374   2
   0  -2  13 340.835 169.899  11
   0  -2  13 822.990 222.159  12
   0  -2  13 571.986 259.868   5
   0   2 -13 954.717 235.113   8
   0   2 -13 629.888 155.377   2
   0  -2  13 327.146 195.578   9
   0   2 -13 670.761 297.432   4
   0  -2  13 1266.57 327.768   7
   0   2 -12 4542.76 347.538   8
   0   2 -12 3728.46 370.740   4
   0  -2  12 3436.56 356.214   7
   0  -2  12 3878.01 272.869  12
   0  -2  12 3422.32 286.101   9
   0  -2  12 4449.66 364.233   5
   0   2 -12 3318.45 234.383   2
   0  -2  12 4028.71 286.078  11
   0  -2  11 76.7894 192.336   5
   0   2 -11 253.857 159.665   8
   0  -2  11 62.1658 142.664   9
   0   2 -11 195.823 182.154   4
   0  -2  11 63.1294 115.912  11
   0   2 -11-158.661 117.017   2
   0  -2  11 51.9517 174.653   7
   0  -2  11-139.793 143.059  12
   0   2 -10 16793.1 525.716   8
   0  -2  10 16934.3 437.589  12
   0  -2  10 16511.6 449.324  11
   0  -2  10 17636.1 572.254   7
   0   2 -10 16283.3 424.289   2
   0  -2  10 17223.8 467.643   9
   0  -2  10 17889.6 565.576   5
   0  -2   9 166.466 124.001   5
   0  -2   9 336.146 93.9736  12
   0   2  -9 189.027 121.130   8
   0  -2   9 66.0229 131.428   7
   0  -2   9 243.354 102.330  11
   0  -2   8 44110.6 793.277   7
   0  -2   8 43239.8 607.361  11
   0  -2   8 44594.6 618.061  12
   0   2  -8 44820.6 739.529   8
   0  -2   8 45936.6 803.021   5
   0   2  -7 39598.5 665.837   8
   0  -2   7 41705.5 536.313  11
   0  -2   7 41181.8 717.027   5
   0  -2   6 547.567 89.0219  11
   0  -2   6 278.433 123.142   5
   0   2  -6 589.754 138.578   8
   0  -2   5 3878.39 137.398  11
   0  -2   5 3909.04 209.582   5
   0   2  -5 3952.66 204.668   8
   0   2  -4 89316.0 843.970   8
   0  -2   4 80778.9 751.135   5
   0  -2   3 291856. 1127.47   5
   0   2  -3 128634. 1147.79   8
   0   2  -2 183001. 1100.82   8
   0  -2   2 224842. 944.770   5
   0   2  -1 32733.3 410.968   8
   0   2   0 338115. 1280.96   8
   0   2   0 306004. 1298.45   5
   0   2   1 9497.91 212.481  11
   0   2   1 9313.46 237.424   5
   0   2   2 91184.1 737.183  11
   0   2   2 90075.0 727.475   9
   0   2   3 3247.75 200.972   5
   0   2   3 3297.27 173.371  11
   0   2   3 3468.48 180.603   9
   0   2   4 4261.93 221.019  11
   0   2   4 4189.20 221.663   9
   0   2   4 4377.66 236.132   5
   0   2   5 8119.95 326.186   5
   0   2   5 8426.08 315.775   9
   0   2   5 8218.75 310.312  11
   0   2   5 8820.41 302.475  12
   0   2   6 1094.98 177.049   5
   0   2   6 1272.19 169.384   7
   0   2   6 1336.60 160.368   9
   0   2   6 1371.65 165.863  11
   0   2   6 1448.72 161.063  12
   0   2   7 9423.79 344.524  12
   0   2   7 9427.86 364.251   9
   0   2   7 9967.17 378.186  11
   0   2   7 9210.47 394.561   7
   0   2   7 9602.96 392.941   5
   0   2   8 10752.1 413.426   9
   0   2   8 10743.6 437.180   5
   0   2   8 11328.3 460.612   7
   0   2   8 10291.1 380.554  12
   0   2   8 11306.0 438.689  11
   0   2   9 8428.52 386.684   9
   0  -2  -9 8211.59 406.858   1
   0   2   9 8197.54 373.577  12
   0   2   9 8160.76 422.382   7
   0   2   9 8237.91 404.087  11
   0   2   9 8596.97 427.360   5
   0   2  10 9683.64 464.703  11
   0  -2 -10 8808.64 444.659   1
   0   2  10 8565.05 459.617   7
   0   2  10 9270.70 426.782  12
   0   2  10 9009.45 435.724   9
   0   2  11 2945.87 331.176   5
   0   2  11 2834.73 368.689   7
   0   2  11 2712.28 325.409  11
   0  -2 -11 2691.45 319.327   1
   0   2  11 3401.38 334.412  12
   0  -2 -11 3146.07 339.522   4
   0   2  11 2847.10 312.711   9
   0   2  12 1954.01 309.670   5
   0   2  12 1846.78 292.800  11
   0  -2 -12 1679.69 296.238   4
   0   2  12 1836.52 294.511   9
   0   2  12 1934.93 287.904  12
   0   2  12 1587.74 299.769   7
   0  -2 -12 1970.54 314.278   1
   0  -2 -13 3828.81 410.422   1
   0   2  13 3858.16 390.753   5
   0  -2 -13 3960.57 385.064   4
   0   2  13 4477.41 390.462  12
   0   2  13 4531.51 405.714  11
   0   2  13 4169.53 430.358   7
   0   2  14 108.589 214.525  11
   0   2  14 126.327 301.742  10
   0  -2 -14 140.039 264.437   1
   0  -2 -14 283.161 255.319   4
   0   2  14 232.072 254.436   5
   0   2  14 271.617 257.364  12
   0   2  14 24.3724 255.208   7
   0   2  15 6192.87 519.151   7
   0   2  15 5904.71 498.063   5
   0   2  15 5869.87 428.968  12
   0   2  15 6192.91 489.504  11
   0  -2 -15 5755.13 483.903   4
   0  -2 -15 5562.80 473.060   1
   0   2  15 6779.82 566.938  10
   0  -2 -16 326.238 259.504   4
   0   2  16 819.727 287.450   5
   0   2  16 420.677 237.805  11
   0   2  16 832.240 267.545  12
   0  -2 -16 358.471 253.516   1
   0   2  16 437.538 265.373   7
   0   2  16 878.975 361.121  10
   0   2  17 3750.38 426.627  11
   0  -2 -17 2422.81 252.067  12
   0   2  17 4128.44 531.615  10
   0   2  17 3444.00 439.958   5
   0   2  17 3910.16 385.693  12
   0   2  17 3062.73 446.068   7
   0  -2 -17 3725.60 451.303   4
   0   2  18 363.035 341.460  10
   0   2  18-86.0122 236.238  12
   0   2  18-122.221 290.409   7
   0  -2 -18-154.959 302.306   4
   0   2  18 145.719 243.989  11
   0   2  18-25.8315 234.972   5
   0   2  19-102.184 261.053  11
   0   2  19-182.537 236.308  12
   0   2  19-439.501 282.669   5
   0  -2 -19-94.0009 346.467   4
   0   2  19-4.49627 346.633  10
   0   2  19 324.838 330.289   7
   0   2  20-70.5864 308.140   7
   0  -2 -20 30.7846 343.463   4
   0   2  20-143.967 297.567   5
   0   2  20-63.2617 369.167  10
   0   2  21 928.344 350.501   7
   0  -2 -21 781.754 362.489   4
   0   2  21 560.607 309.943   5
   0   2  22 612.958 332.711   7
   0  -2 -22 685.525 393.479   4
   0   2  23 469.067 358.536   7
   0  -2 -23 735.818 395.568   4
   0   2  24 542.865 366.675   7
   0  -2 -24 599.792 363.543   4
   0   3 -28 890.228 416.863   4
   0   3 -27 246.651 369.925   4
   0  -3  26 207.800 376.301   7
   0   3 -26-874.611 464.970   4
   0  -3  25 256.626 258.458  12
   0  -3  25 336.686 349.536   7
   0   3 -25 607.297 425.480   4
   0  -3  24 874.403 306.700  12
   0   3 -24 1073.08 452.194   4
   0  -3  24 697.351 405.381   7
   0  -3  23 133.001 281.763  12
   0  -3  23-32.3304 334.639   7
   0   3 -23-474.932 425.363   4
   0  -3  22 4736.43 481.033  12
   0  -3  22 4491.00 614.857  10
   0  -3  22 3764.31 523.320   5
   0   3 -22 4744.24 615.742   4
   0  -3  22 5525.05 629.761   7
   0  -3  21 514.762 294.461  12
   0   3 -21 438.297 391.994   4
   0  -3  21 556.849 365.263   7
   0  -3  21 345.456 371.866  10
   0  -3  21 465.357 300.340   5
   0  -3  20 1189.04 405.646   7
   0  -3  20 2068.72 480.171  10
   0   3 -20 1745.06 431.364   4
   0  -3  20 1452.81 384.686   5
   0  -3  20 1667.56 325.471  12
   0  -3  19 4788.13 565.465  10
   0  -3  19 5477.72 571.331   7
   0  -3  19 4574.10 510.297   5
   0  -3  19 6017.64 481.697  12
   0   3 -19 5100.30 557.571   4
   0   3 -18 5194.30 529.927   4
   0  -3  18 5180.44 429.779   9
   0  -3  18 5279.33 514.761   7
   0  -3  18 4598.57 517.173  10
   0  -3  18 5630.20 467.898  12
   0  -3  18 5052.63 483.801   5
   0  -3  17-293.345 231.868  12
   0  -3  17 90.3113 242.210   5
   0  -3  17-421.787 291.876   7
   0  -3  17 73.7618 199.439   9
   0  -3  16 1131.18 327.182   5
   0  -3  16 1108.23 322.075   7
   0  -3  16 651.999 202.360   9
   0   3 -16 1164.97 196.351   2
   0   3 -16 1248.15 326.411   4
   0  -3  16 902.603 258.870  12
   0   3 -15 10084.5 431.879   2
   0  -3  15 9533.23 497.028   9
   0   3 -15 9293.90 589.732   4
   0  -3  15 10230.2 579.953   7
   0  -3  15 10294.2 483.324  12
   0  -3  15 9720.59 564.805   5
   0  -3  14 8554.11 540.456   7
   0  -3  14 9166.33 540.888   5
   0   3 -14 8774.94 401.334   2
   0  -3  14 9921.11 452.834  12
   0  -3  14 8521.62 394.534  11
   0  -3  14 9031.20 452.182   9
   0   3 -14 9745.25 568.667   4
   0  -3  13 1503.40 333.351   5
   0  -3  13 2152.31 273.483   9
   0  -3  13 2342.33 257.602  12
   0   3 -13 2525.45 344.966   8
   0  -3  13 2374.72 368.925   7
   0  -3  13 2047.76 232.375  11
   0   3 -13 1525.62 205.704   2
   0   3 -13 1569.70 333.712   4
   0   3 -12 589.286 153.043   2
   0  -3  12 702.245 158.090  11
   0  -3  12 1255.83 285.006   7
   0  -3  12 771.340 248.921   5
   0  -3  12 971.759 192.118  12
   0   3 -12 848.750 256.152   4
   0  -3  12 840.695 194.120   9
   0   3 -12 872.066 222.666   8
   0  -3  11 38173.4 890.983   7
   0  -3  11 39677.8 893.279   5
   0  -3  11 38314.0 702.306  12
   0  -3  11 37494.1 657.114  11
   0   3 -11 37800.9 706.651   2
   0   3 -11 36600.0 878.870   4
   0  -3  10 11023.9 468.730   7
   0  -3  10 11516.1 374.442  12
   0  -3  10 11336.1 476.613   5
   0  -3  10 11538.4 346.172  11
   0   3 -10 11453.5 381.085   2
   0   3 -10 12594.2 483.000   8
   0   3  -9 8453.30 312.359   2
   0  -3   9 9134.28 400.688   5
   0  -3   9 8646.48 273.816  11
   0  -3   9 8616.21 384.160   7
   0  -3   9 9305.91 303.035  12
   0   3  -9 9238.47 395.981   8
   0  -3   8 1076.37 165.111   7
   0  -3   8 942.740 159.183   5
   0   3  -8 1021.17 174.831   8
   0  -3   8 981.648 98.4948  11
   0  -3   7 800.613 85.0381  11
   0  -3   7 870.288 169.518   5
   0   3  -7 885.387 189.911   8
   0  -3   6 77203.4 921.378   5
   0   3  -6 98262.3 1167.27   8
   0   3  -5 10731.8 462.503   8
   0  -3   5 5932.71 253.694   5
   0  -3   4 9425.96 262.672   5
   0  -3   3 88461.9 762.517   5
   0   3  -3 109789. 1006.81   8
   0   3  -2 376666. 1767.74   8
   0   3  -1 142578. 1003.51   8
   0   3  -1 138047. 995.820   5
   0   3   0 28851.2 484.475   8
   0   3   0 24246.2 447.320   5
   0   3   1 4764.59 134.844  10
   0   3   1 4878.72 179.172  11
   0   3   2 4091.14 194.548  11
   0   3   2 3990.87 217.137   5
   0   3   3 185637. 1291.22  11
   0   3   3 186877. 1405.68   5
   0   3   3 182985. 1231.77   9
   0   3   4 25299.2 561.607   5
   0   3   4 26178.2 536.551  11
   0   3   5 354.165 127.699  11
   0   3   5 383.616 126.099   9
   0   3   5 508.766 140.036  12
   0   3   5 339.141 142.782   5
   0   3   6 339.544 140.244  12
   0   3   6 476.518 143.289  11
   0   3   6 325.622 127.080   9
   0   3   6 188.740 111.663   7
   0   3   6 309.719 133.311   5
   0   3   7 2443.58 215.271  12
   0   3   7 2465.27 248.557   7
   0   3   7 2554.20 228.786   9
   0   3   7 2500.68 234.426  11
   0   3   7 2434.08 241.977   5
   0   3   8 1320.94 189.654  12
   0   3   8 1909.91 244.483   7
   0   3   8 1507.72 220.678   5
   0   3   8 1682.69 204.660   9
   0   3   8 1686.95 227.379  11
   0  -3  -8 1548.91 213.543   1
   0   3   9 3433.95 292.805   9
   0  -3  -9 2958.61 296.804   1
   0   3   9 3165.50 303.425  11
   0   3   9 3304.75 310.371   7
   0   3   9 3319.51 311.887   5
   0   3   9 3547.31 294.377  12
   0   3  10 845.587 262.004  11
   0  -3 -10 846.412 255.622   1
   0   3  10 672.176 241.157  12
   0   3  10 631.430 220.823   9
   0   3  10 579.104 259.112   5
   0   3  10 1116.72 264.426   7
   0  -3 -11 1356.62 263.120   4
   0   3  11 1968.08 309.349  11
   0   3  11 1894.59 296.483   5
   0   3  11 2453.51 326.554  12
   0   3  11 2230.27 354.366   7
   0  -3 -11 1714.41 326.474   1
   0   3  11 1963.67 271.248   9
   0   3  12 429.482 263.891   7
   0   3  12-230.126 269.375   5
   0  -3 -12 339.501 249.138   4
   0  -3 -12-129.076 259.597   1
   0   3  12 8.93744 255.270  12
   0   3  12 71.3568 224.434  11
   0   3  13 7943.08 593.168  10
   0   3  13 7128.36 497.522   5
   0  -3 -13 7839.97 510.765   4
   0  -3 -13 7488.44 546.254   1
   0   3  13 7788.96 467.815  12
   0   3  13 7939.24 530.375  11
   0   3  13 7707.18 543.877   7
   0   3  14-3.61989 247.489   5
   0   3  14 73.2654 221.345  12
   0   3  14 585.363 247.557  11
   0  -3 -14 465.160 272.985   1
   0   3  14 290.667 301.723   7
   0   3  14-237.447 296.142  10
   0  -3 -14 278.659 250.828   4
   0  -3 -15 105.342 247.157   4
   0   3  15 201.537 229.242   5
   0  -3 -15 307.773 274.105   1
   0   3  15 111.835 298.122  10
   0   3  15 331.810 219.676  12
   0   3  15-121.407 230.205  11
   0   3  15 347.102 283.438   7
   0   3  16-71.6948 218.881  12
   0   3  16 17.9331 320.279  10
   0   3  16 637.593 321.146   7
   0   3  16-46.9590 231.371  11
   0   3  16 22.9304 251.697   5
   0  -3 -16 222.038 267.391   1
   0  -3 -16-260.084 266.034   4
   0  -3 -17 513.283 195.549  12
   0   3  17 892.984 256.919  12
   0   3  17 670.226 359.265  10
   0   3  17 595.945 263.781  11
   0  -3 -17 759.709 315.322   4
   0   3  17 1648.66 386.239   7
   0   3  17 569.846 303.476   5
   0  -3 -17 84.6246 251.304   1
   0   3  18 250.676 328.672  10
   0   3  18-152.627 245.724   5
   0  -3 -18 929.744 369.434   4
   0   3  18 309.092 335.153   7
   0   3  18-343.343 278.445  11
   0   3  19 3611.75 458.439   5
   0   3  19 4276.03 519.677  11
   0   3  19 3760.72 528.635   7
   0  -3 -19 4449.58 536.373   4
   0   3  19 3548.86 528.277  10
   0   3  20 980.924 349.008   5
   0   3  20 1570.68 393.036  11
   0   3  20 1457.74 409.223   7
   0   3  20 1834.60 488.637  10
   0  -3 -20 1026.34 366.371   4
   0  -3 -21 531.217 374.527   4
   0   3  21 1380.23 378.014   7
   0  -3 -22 908.995 410.812   4
   0   3  22 257.366 328.120   7
   0   3  23 420.636 353.920   7
   0   3  24 1677.02 451.790   7
   0   4 -28 86.7606 349.499   4
   0   4 -27 1587.87 470.066   4
   0  -4  26 861.203 413.706   7
   0   4 -26-459.002 420.064   4
   0  -4  25 2250.79 406.860  12
   0   4 -25 1864.40 467.928   4
   0  -4  25 1650.10 431.226   7
   0  -4  24 2039.00 481.024   7
   0   4 -24 2405.76 542.172   4
   0  -4  24 1896.61 379.802  12
   0  -4  23 523.978 388.861   7
   0  -4  23-227.949 285.996  12
   0   4 -23-60.8421 408.790   4
   0  -4  22 502.817 356.038   7
   0   4 -22-378.305 415.688   4
   0  -4  22 282.274 306.129  12
   0  -4  22 154.707 322.035   5
   0  -4  22 969.486 412.790  10
   0  -4  21 41.4236 338.345  10
   0  -4  21-282.103 280.982   5
   0  -4  21-543.525 288.013  12
   0   4 -21-54.6068 410.650   4
   0  -4  21 206.140 349.275   7
   0  -4  20 15146.8 874.040   7
   0  -4  20 14862.6 850.156   5
   0   4 -20 16129.5 904.247   4
   0  -4  20 16615.8 749.436  12
   0  -4  20 16473.3 978.930  10
   0  -4  19 8878.79 665.457   7
   0  -4  19 8871.42 562.503   9
   0  -4  19 9725.85 575.962  12
   0  -4  19 8795.45 662.721   5
   0  -4  19 10241.4 764.033  10
   0   4 -19 8814.79 669.190   4
   0  -4  18 4080.72 502.163   7
   0  -4  18 4543.90 534.277  10
   0  -4  18 3656.24 374.342   9
   0  -4  18 4651.23 409.176  12
   0   4 -18 3734.24 468.853   4
   0  -4  18 4493.37 469.756   5
   0  -4  17 2115.65 370.324   5
   0  -4  17 2282.30 314.346  12
   0  -4  17 1590.47 347.102   7
   0   4 -17 1496.31 232.889   2
   0  -4  17 2021.86 301.532   9
   0   4 -17 1587.35 358.262   4
   0  -4  16 14062.5 720.270   7
   0  -4  16 14201.4 704.653   5
   0   4 -16 14920.6 557.798   2
   0  -4  16 15643.6 613.167  12
   0  -4  16 14710.0 627.331   9
   0   4 -16 15259.0 763.365   4
   0   4 -15-6.94228 283.030   4
   0  -4  15 125.678 205.991   9
   0  -4  15-207.443 300.499   5
   0   4 -15 24.1651 156.123   2
   0  -4  15-164.803 284.767   7
   0  -4  15-70.0332 202.973  12
   0  -4  14 3026.69 366.052   5
   0   4 -14 3157.02 273.076   2
   0  -4  14 2767.94 280.799  12
   0  -4  14 3337.77 413.763   7
   0   4 -14 2591.59 382.275   4
   0  -4  14 2951.77 286.845   9
   0  -4  13 3031.92 379.397   5
   0   4 -13 2947.96 267.039   2
   0   4 -13 2722.63 365.547   4
   0  -4  13 2837.61 347.846   7
   0  -4  13 2892.98 267.043  12
   0   4 -12 4480.54 464.164   8
   0  -4  12 3758.98 241.617  11
   0   4 -12 3473.57 344.891   4
   0  -4  12 4065.59 386.554   7
   0  -4  12 3260.50 260.829  12
   0  -4  12 3876.06 377.915   5
   0   4 -12 3947.06 285.198   2
   0   4 -11 4218.13 271.664   2
   0  -4  11 5254.73 281.517  12
   0  -4  11 5286.59 241.713  11
   0   4 -11 5178.85 381.359   4
   0  -4  11 4755.07 364.273   7
   0  -4  11 5185.80 371.781   5
   0  -4  10 1292.75 118.612  11
   0   4 -10 1352.18 273.609   8
   0  -4  10 1260.51 214.731   7
   0  -4  10 1302.81 156.567  12
   0   4 -10 1208.34 161.448   2
   0  -4  10 1328.80 214.300   5
   0  -4   9 21455.4 604.981   7
   0  -4   9 21384.7 449.293  12
   0  -4   9 22221.1 613.007   5
   0  -4   9 21086.2 364.679  11
   0  -4   8 4050.50 260.206   7
   0  -4   8 4692.41 151.978  11
   0  -4   8 4431.09 276.537   5
   0  -4   7 1407.47 191.184   7
   0   4  -7 1482.94 307.760   8
   0  -4   7 754.147 144.752   5
   0  -4   6 98744.8 1049.43   5
   0   4  -6 111908. 1360.65   8
   0  -4   5 62333.6 751.701   5
   0   4  -5 672.826 173.360   8
   0  -4   4 52270.7 691.546   5
   0   4  -4 61207.4 864.464   8
   0   4  -3 21991.6 499.642   8
   0   4  -2 25398.7 507.633   8
   0   4  -1 8865.80 305.644   8
   0   4  -1 8466.24 204.495  11
   0   4   0 912.408 149.205   5
   0   4   0 1301.95 193.229   8
   0   4   1 63906.3 705.774  11
   0   4   1 61292.6 515.574  10
   0   4   2 17270.5 332.065  10
   0   4   2 16771.8 398.566  11
   0   4   2 17421.9 478.622   5
   0   4   3 1093.67 160.786  11
   0   4   3 1348.25 206.126   5
   0   4   4 17606.6 481.899  11
   0   4   4 16188.9 498.750   5
   0   4   5 6061.83 260.295  12
   0   4   5 5808.71 302.667  11
   0   4   5 5121.46 274.702   9
   0   4   5 5320.67 326.218   5
   0   4   5 6417.43 340.100   7
   0   4   6 15143.7 528.974   7
   0   4   6 15033.4 474.612   9
   0   4   6 14248.9 421.386  12
   0   4   6 15337.3 510.267  11
   0   4   6 15153.1 519.844   5
   0   4   7 42427.4 879.525  11
   0   4   7 39603.1 827.817   9
   0  -4  -7 40413.8 844.067   1
   0   4   7 39332.1 881.970   5
   0   4   7 43000.2 925.062   7
   0   4   7 40035.5 761.507  12
   0   4   8 636.501 192.176   5
   0   4   8 399.035 191.550   7
   0   4   8 832.217 213.406  11
   0   4   8 557.571 184.243   9
   0   4   8 695.951 178.772  12
   0  -4  -8 1148.71 223.756   1
   0   4   9-219.924 226.620   5
   0  -4  -9-41.9665 229.767   1
   0   4   9-201.764 226.602  11
   0   4   9-33.4174 213.622   7
   0   4  10 1292.73 283.159   7
   0   4  10 650.239 263.272   5
   0   4  10 1493.00 334.314  11
   0  -4 -10 1273.99 292.113   1
   0   4  11 3815.81 429.224  10
   0  -4 -11 3507.37 345.685   4
   0   4  11 3576.37 344.350  12
   0   4  11 3934.67 399.901   5
   0   4  11 3977.27 414.347  11
   0   4  11 3849.28 423.437   7
   0  -4 -11 3675.01 393.399   1
   0   4  12 3100.10 330.100  12
   0  -4 -12 3214.61 390.950   1
   0   4  12 3446.47 396.425  10
   0   4  12 3373.80 376.319  11
   0  -4 -12 3908.33 374.963   4
   0   4  12 2999.51 387.892   7
   0   4  12 3080.25 343.926   5
   0   4  13 5057.69 457.912   7
   0   4  13 4972.00 496.733  10
   0   4  13 5337.53 374.476  12
   0   4  13 4001.13 414.413   5
   0  -4 -13 4260.88 457.987   1
   0   4  13 5564.66 473.950  11
   0  -4 -13 5012.12 423.244   4
   0  -4 -14 1870.81 325.868   4
   0  -4 -14 1297.02 345.378   1
   0   4  14 1079.90 347.264  10
   0   4  14 1487.51 309.920   7
   0   4  14 1525.72 335.780  11
   0   4  14 1215.41 280.258   5
   0   4  14 1420.93 246.725  12
   0   4  15 8.35785 257.365   5
   0   4  15 310.445 339.085  10
   0   4  15 438.540 282.897  11
   0  -4 -15 550.355 288.050   4
   0  -4 -15 345.560 311.751   1
   0   4  15 201.509 193.172  12
   0   4  15 365.525 299.467   7
   0   4  16-7.47853 228.074   5
   0   4  16 95.9046 252.696  11
   0  -4 -16-277.702 274.756   1
   0   4  16 110.873 280.594   7
   0   4  16-418.945 354.427  10
   0  -4 -16-167.221 285.165   4
   0   4  17 87.7834 278.949   5
   0  -4 -17-72.8088 201.465  12
   0   4  17-232.732 371.301  10
   0  -4 -17 210.826 276.359   1
   0   4  17 6.65940 286.799  11
   0   4  17 132.240 283.341   7
   0  -4 -17-173.949 277.553   4
   0  -4 -18 92.0579 306.893   4
   0   4  18 328.389 329.087   7
   0   4  18-254.954 274.753  11
   0  -4 -18-8.17865 275.927   1
   0   4  18 113.187 333.273  10
   0   4  18-344.415 303.354   5
   0   4  19 1015.03 422.729  10
   0   4  19 77.5862 329.431   7
   0  -4 -19 699.082 351.616   4
   0   4  19 666.657 281.511   5
   0   4  19 330.958 286.269  11
   0   4  20 1446.08 418.989   7
   0   4  20 1768.10 392.136  11
   0   4  21-534.639 359.350   7
   0   4  22-114.951 280.149   7
   0   4  23-127.429 315.864   7
   0   5 -29-232.517 360.202   4
   0   5 -28 767.330 451.278   4
   0   5 -27 1024.90 432.251   4
   0   5 -26 451.814 434.347   4
   0  -5  26-25.1191 275.610  12
   0  -5  26 371.077 337.885   7
   0   5 -25-6.53084 415.811   4
   0  -5  25 218.927 275.877  12
   0  -5  25 11.7987 403.228   7
   0  -5  24 603.327 332.133  12
   0   5 -24 802.829 462.533   4
   0  -5  24 739.508 415.990   7
   0  -5  23 456.960 382.582   7
   0   5 -23 270.114 420.194   4
   0  -5  23 918.540 352.233  12
   0  -5  22-507.912 401.916  10
   0   5 -22-57.9309 413.382   4
   0  -5  22 313.886 295.976   5
   0  -5  22 142.040 281.385  12
   0  -5  22-26.7981 346.024   7
   0  -5  21 7498.68 648.479   5
   0  -5  21 8857.53 585.280  12
   0  -5  21 7771.48 690.486   7
   0  -5  21 7911.22 708.425  10
   0   5 -21 8087.64 722.152   4
   0  -5  20 2799.84 498.401   7
   0   5 -20 2428.01 489.220   4
   0  -5  20 1470.90 363.992   5
   0  -5  20 1554.29 287.588   9
   0  -5  20 1348.41 400.241  10
   0  -5  20 2700.16 376.227  12
   0   5 -19 8509.21 654.592   4
   0  -5  19 8997.68 569.582   9
   0  -5  19 8545.26 682.136   7
   0  -5  19 9822.75 579.596  12
   0  -5  19 8215.49 661.117   5
   0   5 -19 8359.75 466.640   2
   0  -5  19 7994.83 674.177  10
   0   5 -18 17581.8 883.478   4
   0  -5  18 19759.0 751.108  12
   0   5 -18 18203.9 671.764   2
   0  -5  18 18974.9 766.518   9
   0  -5  18 17674.3 864.677   7
   0  -5  18 19235.7 947.366  10
   0  -5  18 17602.6 857.156   5
   0  -5  17 2721.30 408.548   5
   0  -5  17 2285.41 297.793  12
   0   5 -17 2861.42 298.909   2
   0  -5  17 2444.18 338.242   9
   0   5 -17 2404.98 407.447   4
   0  -5  17 2274.42 383.688   7
   0   5 -16 195.681 292.699   4
   0  -5  16 33.9453 234.650   5
   0  -5  16 419.186 212.298   9
   0  -5  16 268.153 216.713  12
   0  -5  16 306.502 303.175   7
   0   5 -16 506.277 172.758   2
   0  -5  15 18911.1 614.565  12
   0  -5  15 19215.1 791.975   5
   0   5 -15 18934.3 805.891   4
   0  -5  15 18142.9 788.151   7
   0  -5  14 26243.9 703.122   3
   0   5 -14 28468.8 735.501   2
   0  -5  14 32212.2 766.128  12
   0  -5  14 31365.8 953.153   7
   0  -5  14 31330.3 936.258   5
   0   5 -14 28690.8 924.822   4
   0   5 -14 35755.8 1120.74   8
   0  -5  13 4938.67 437.949   5
   0  -5  13 4605.37 315.760  12
   0  -5  13 5134.06 442.147   7
   0   5 -13 5377.17 346.255   2
   0   5 -13 5214.06 446.052   4
   0  -5  12 304.453 229.701   5
   0  -5  12 167.657 142.858  12
   0   5 -12 121.997 142.324   2
   0  -5  12-139.245 238.905   7
   0   5 -12 57.3344 290.959   8
   0   5 -12-31.6345 231.170   4
   0  -5  11 50241.7 791.000  12
   0  -5  11 50691.0 1030.71   5
   0  -5  11 49467.0 1021.14   7
   0   5 -11 48842.6 1030.68   4
   0   5 -11 51641.9 867.905   2
   0   5 -10 4999.41 276.075   2
   0  -5  10 4909.49 331.531   7
   0  -5  10 5274.01 251.414  12
   0  -5  10 4942.80 166.230  11
   0  -5  10 5407.11 346.518   5
   0  -5   9 16934.8 546.795   7
   0   5  -9 16028.7 456.138   2
   0  -5   9 16629.4 552.246   5
   0  -5   8 654.289 157.133   7
   0   5  -8 1039.77 225.872   8
   0  -5   8 970.472 170.520   5
   0   5  -8 759.356 125.632   2
   0  -5   7 25758.5 596.947   7
   0  -5   7 20701.1 579.282   5
   0   5  -6 104075. 1325.67   8
   0  -5   6 95361.3 1037.69   5
   0   5  -5 409992. 2488.60   8
   0  -5   5 370964. 2059.55   5
   0   5  -4 61279.3 944.666   8
   0   5  -3 6007.63 324.844   8
   0   5  -2 84.3895 62.9673  11
   0   5  -2 219.296 166.640   8
   0   5  -1 110463. 830.070  11
   0   5  -1 110299. 1179.60   5
   0   5   0 5107.08 304.720   5
   0   5   0 5136.84 137.130  10
   0   5   1 31817.0 546.529  11
   0   5   1 31027.9 386.792  10
   0   5   2 12314.2 446.370   5
   0   5   2 12171.9 293.073  10
   0   5   2 11963.0 380.283  11
   0   5   3 336.898 162.985   7
   0   5   3 143.989 132.275  11
   0   5   3 346.794 183.721   5
   0   5   3 132.436 91.2359  10
   0   5   4 11723.9 369.173  10
   0   5   4 12115.5 463.351   5
   0   5   4 11536.3 461.681   7
   0   5   4 11812.0 427.473  11
   0   5   5 1229.12 157.440  10
   0   5   5 984.299 169.015  11
   0   5   5 983.958 206.284   5
   0   5   5 1178.88 114.534  12
   0   5   5 849.880 178.215   7
   0  -5  -6 1561.89 216.952   1
   0   5   6 1385.05 234.932   5
   0   5   6 1461.04 144.936  12
   0   5   6 1126.56 207.170  11
   0   5   6 1478.53 217.727   7
   0   5   7 19127.5 674.985   7
   0   5   7 19312.2 480.276  12
   0   5   7 19887.0 654.584   5
   0   5   7 19878.6 653.656  11
   0  -5  -7 19080.0 631.080   1
   0  -5  -8 448.645 233.557   1
   0   5   8 84.7592 227.338   7
   0   5   8 48.5359 163.557  12
   0   5   8 414.249 198.618   5
   0   5   8 109.025 213.607  11
   0   5   9 5648.32 457.316   7
   0   5   9 6146.89 442.213  10
   0   5   9 6288.35 454.467   5
   0  -5  -9 6678.81 485.362   1
   0   5   9 5756.94 342.165  12
   0   5   9 5935.60 457.362  11
   0  -5 -10 13532.2 665.987   1
   0   5  10 12967.3 630.886   5
   0   5  10 13408.0 495.072   3
   0   5  10 13915.4 651.201   7
   0   5  10 13490.0 489.015  12
   0   5  10 13106.1 651.368  10
   0   5  10 13858.3 656.729  11
   0  -5 -10 13936.1 567.463   4
   0   5  11 13155.0 502.606   3
   0   5  11 14087.9 695.318   7
   0   5  11 15286.7 724.699  10
   0   5  11 13994.8 683.285  11
   0  -5 -11 13491.6 688.919   1
   0   5  11 13516.9 504.732  12
   0  -5 -11 14135.1 600.720   4
   0   5  11 13766.8 655.133   5
   0  -5 -12 204.873 291.069   1
   0   5  12 301.539 278.567  10
   0   5  12-5.76184 245.016   5
   0  -5 -12 351.434 244.103   4
   0   5  12 119.590 174.488  12
   0   5  12 101.910 246.458  11
   0   5  12 146.832 252.307   7
   0   5  13-193.764 299.292   7
   0   5  13-126.146 164.378  12
   0   5  13-129.396 281.278  11
   0   5  13-29.8940 230.911   5
   0  -5 -13-307.308 317.513   1
   0   5  13-179.542 281.917  10
   0  -5 -13 436.580 238.226   4
   0  -5 -14 710.398 259.021   4
   0   5  14 1069.02 286.304   5
   0   5  14 1522.21 363.642   7
   0   5  14 598.918 278.009  11
   0  -5 -14 381.748 320.305   1
   0   5  14 1014.07 331.714  10
   0   5  15 5640.23 577.477  10
   0  -5 -15 5623.67 527.566   1
   0  -5 -15 6303.19 522.535   4
   0   5  15 5837.10 529.645  11
   0   5  15 5645.27 504.823   5
   0   5  15 6228.03 563.066   7
   0   5  16 713.979 330.822  11
   0   5  16 432.907 252.051   5
   0   5  16 137.351 313.210   7
   0  -5 -16 722.801 323.523   1
   0   5  16 606.402 368.377  10
   0  -5 -17 603.766 248.998  12
   0  -5 -17 407.386 323.298   1
   0   5  17 297.479 298.010   7
   0   5  17 300.198 286.913  11
   0   5  17 137.577 250.052   5
   0   5  17-76.5368 329.173  10
   0  -5 -18 220.226 296.927   1
   0   5  18 35.0868 305.094   7
   0   5  18-279.594 387.725  10
   0   5  18-95.7561 272.211  11
   0   5  18-107.793 272.190   5
   0   5  19 1074.88 333.286  11
   0   5  19 1830.84 439.343   7
   0   5  19 1482.67 347.799   5
   0   5  20 574.800 346.181  11
   0   5  20 2.02892 309.353   7
   0   5  21 16.7922 303.390   7
   0   5  22-128.429 282.537   7
   0   5  23 21.3802 297.317   7
   0   6 -29 511.842 389.962   4
   0   6 -28 331.662 400.922   4
   0   6 -27 855.660 407.882   4
   0   6 -26 868.627 456.827   4
   0  -6  26 1233.33 460.978   7
   0  -6  25 706.608 332.479  12
   0  -6  25-142.547 343.312   7
   0   6 -25 339.395 461.895   4
   0  -6  24 322.326 322.314  12
   0  -6  24-366.580 388.681   7
   0   6 -24-31.9231 425.195   4
   0  -6  23-585.881 340.073   7
   0  -6  23 361.463 377.728  10
   0  -6  23 354.084 297.433  12
   0   6 -23-683.326 443.148   4
   0  -6  23 250.773 360.988   5
   0  -6  22-35.2333 304.426   5
   0  -6  22-172.526 276.720  12
   0   6 -22 176.728 415.686   4
   0  -6  22 226.164 373.535   7
   0  -6  22 594.184 400.010  10
   0  -6  21 736.369 272.193   9
   0  -6  21 1578.62 434.789  10
   0  -6  21 1357.00 405.877   5
   0  -6  21 1743.81 458.857   7
   0  -6  21 1538.08 337.813  12
   0   6 -21 792.666 434.307   4
   0  -6  20 27661.2 1197.48  10
   0  -6  20 26779.9 989.159   9
   0  -6  20 30750.1 997.505  12
   0  -6  20 26770.2 1165.56   7
   0  -6  20 26150.5 1113.88   5
   0   6 -20 26804.6 867.255   2
   0   6 -20 27348.3 1177.31   4
   0  -6  19 809.502 365.839   7
   0  -6  19 273.945 251.683  12
   0  -6  19 789.910 248.121   9
   0   6 -19 325.413 373.211   4
   0   6 -19 992.960 249.311   2
   0  -6  19 390.017 316.854  10
   0  -6  19 411.206 285.366   5
   0  -6  18 176.294 300.745  10
   0  -6  18 37.0220 326.193   7
   0  -6  18-173.309 264.102   5
   0  -6  18 377.655 226.822  12
   0  -6  18 302.222 215.364   9
   0   6 -18 203.928 324.631   4
   0   6 -18 184.379 170.536   2
   0  -6  17 8517.25 610.860   7
   0  -6  17 8433.94 500.316   9
   0  -6  17 8167.47 466.412  12
   0   6 -17 7166.77 434.334   2
   0   6 -17 8140.08 610.868   4
   0  -6  17 7681.05 588.089   5
   0   6 -16 10496.7 507.700   2
   0  -6  16 10122.1 487.330  12
   0   6 -16 11353.6 673.167   4
   0  -6  16 9190.17 626.910   7
   0  -6  16 10323.6 620.748   5
   0  -6  15 665.167 312.627   5
   0   6 -15 572.464 206.160   2
   0   6 -15 888.458 305.285   4
   0  -6  15 1372.89 343.766   7
   0  -6  15 592.900 186.725   3
   0  -6  15 1348.18 231.749  12
   0  -6  14 2153.92 350.019   7
   0   6 -14 2927.81 443.366   8
   0  -6  14 2376.50 256.740  12
   0  -6  14 2213.08 268.665   3
   0  -6  14 2381.27 361.855   5
   0   6 -14 2366.36 264.197   2
   0   6 -14 2330.23 380.935   4
   0   6 -13 69035.9 1126.50   2
   0  -6  13 69806.1 1370.30   7
   0  -6  13 72594.6 1078.38  12
   0   6 -13 72906.5 1406.17   4
   0  -6  13 69309.7 1412.90   5
   0   6 -12 1931.33 339.928   4
   0  -6  12 1843.74 300.317   7
   0   6 -12 735.049 213.529   2
   0  -6  12 530.601 177.873  12
   0   6 -12 2368.54 416.784   8
   0  -6  12 1886.79 314.268   5
   0  -6  11 11197.6 527.300   5
   0   6 -11 10364.4 418.948   2
   0   6 -11 10877.8 527.384   4
   0  -6  11 9896.20 506.014   7
   0  -6  11 11244.1 386.502  12
   0   6 -10 322.771 246.672   8
   0  -6  10 210.081 96.4193  12
   0   6 -10 362.846 131.600   2
   0  -6  10 529.221 196.746   5
   0  -6  10 269.924 183.813   7
   0   6  -9 85.5994 107.847   2
   0  -6   9 154.322 136.873   7
   0  -6   9-43.6677 174.529   5
   0   6  -8 189.284 108.584   2
   0  -6   8 119.451 140.725   5
   0  -6   8 192.153 140.570   7
   0   6  -7 7129.22 298.032   2
   0  -6   7 6754.81 302.946   5
   0  -6   6 42406.3 763.224   5
   0   6  -6 43398.1 689.107   2
   0   6  -5 1749.48 231.696   8
   0  -6   5 1434.69 176.004   5
   0   6  -4 25.3852 184.094   8
   0   6  -3 111325. 1292.07   8
   0   6  -3 109263. 716.446  11
   0   6  -2 51387.9 570.217  11
   0   6  -2 55736.5 892.014   8
   0   6  -1 6717.97 355.440   5
   0   6  -1 6992.54 250.429  11
   0   6   0 9516.98 422.790   5
   0   6   0 9233.37 204.545  10
   0   6   1 20448.5 493.581  11
   0   6   1 20532.1 611.415   7
   0   6   1 21100.9 358.422  10
   0   6   2 116.048 116.210  11
   0   6   2 135.618 74.8344  10
   0   6   2 259.007 160.003   7
   0   6   2 284.150 170.876   5
   0   6   3 6521.90 379.413   7
   0   6   3 7200.57 341.695  11
   0   6   3 6524.86 269.436  10
   0   6   3 6840.65 381.578   5
   0  -6  -4 25802.2 649.407   1
   0   6   4 26857.6 739.742   5
   0   6   4 25472.7 560.547  10
   0   6   4 25788.2 741.597   7
   0   6   4 26484.0 669.864  11
   0   6   5 147.855 181.896   5
   0   6   5-31.8416 121.774  10
   0   6   5 196.369 172.280   7
   0  -6  -5 64.3617 142.963   1
   0   6   5 167.976 155.598  11
   0   6   6 4880.06 387.526   7
   0   6   6 4258.30 343.537  11
   0  -6  -6 4643.27 355.872   1
   0   6   6 4845.40 306.657  10
   0   6   6 4756.00 365.391   5
   0   6   7 1779.62 118.269  12
   0  -6  -7 2193.02 327.629   1
   0   6   7 2514.96 332.081   5
   0   6   7 1888.47 290.811  11
   0   6   7 1871.48 315.041   7
   0   6   7 2443.59 282.443  10
   0   6   8 906.569 309.061   5
   0   6   8 581.422 114.861  12
   0  -6  -8 692.445 314.546   1
   0   6   8 573.897 253.499   7
   0   6   8 455.803 283.999  11
   0   6   9 15359.1 702.331   7
   0   6   9 12732.0 355.383  12
   0  -6  -9 13759.6 690.445   1
   0   6   9 16788.6 716.754  11
   0   6   9 14113.0 527.340   3
   0   6   9 15969.3 675.568   5
   0   6  10 546.116 258.504   5
   0  -6 -10 565.971 336.707   1
   0   6  10 480.312 187.846   3
   0   6  10 87.6971 285.750  11
   0   6  10 609.508 327.069   7
   0   6  11 599.306 179.327   3
   0  -6 -11 67.4215 308.994   1
   0   6  11 644.826 264.244   5
   0   6  11 1140.67 311.310  10
   0   6  11 549.501 271.704  11
   0   6  11 683.346 288.095   7
   0   6  12 1215.12 329.178  11
   0  -6 -12 1214.05 391.477   1
   0   6  12 1791.73 357.364   7
   0   6  12 667.780 240.894   5
   0   6  12 1187.16 316.197  10
   0   6  13 13170.5 756.221  10
   0  -6 -13 11934.0 724.097   1
   0   6  13 10766.4 694.165   7
   0   6  13 12133.7 679.404   5
   0   6  13 12910.0 740.753  11
   0  -6 -14 462.263 353.386   1
   0   6  14 108.706 292.212  10
   0   6  14-99.7108 292.189  11
   0   6  14 129.837 260.487   7
   0   6  14 72.8452 257.425   5
   0  -6 -15 82.6000 313.336   1
   0   6  15 595.289 331.713  10
   0   6  15 622.002 270.513   5
   0   6  15 471.901 280.434   7
   0   6  15 366.041 300.547  11
   0   6  16 1404.41 360.878  11
   0   6  16 2303.31 454.034  10
   0   6  16 1868.24 410.701   7
   0  -6 -16 1905.24 387.577   1
   0   6  16 1850.46 362.398   5
   0   6  17 358.972 320.649  11
   0   6  17 325.656 304.971   7
   0  -6 -17 347.542 252.087  12
   0   6  17 608.961 275.842   5
   0   6  17-216.375 339.118  10
   0  -6 -17 905.074 388.295   1
   0  -6 -18 1219.32 374.978   1
   0  -6 -18 1028.97 244.482  12
   0   6  18 889.402 354.168   5
   0   6  18 2573.32 529.748  10
   0   6  18 2053.50 436.081   7
   0   6  18 1775.28 418.464  11
   0   6  19 695.919 374.136   7
   0   6  19 127.490 282.539  11
   0  -6 -19 423.604 335.627   1
   0   6  20 1068.04 400.211   7
   0   6  21-230.266 345.194   7
   0   6  22 31.9270 286.397   7
   0   7 -29 1393.03 433.163   4
   0   7 -28 658.402 414.254   4
   0   7 -27 500.288 395.451   4
   0  -7  27 222.885 388.204   7
   0  -7  26 2023.16 388.470  12
   0  -7  26 2134.78 522.427   7
   0   7 -26 1742.48 484.288   4
   0  -7  25 661.666 436.627   7
   0  -7  25 502.118 315.245  12
   0   7 -25 99.5375 418.915   4
   0  -7  24 2785.65 522.046   7
   0  -7  24 2655.47 419.708  12
   0   7 -24 3038.95 567.098   4
   0  -7  23 340.808 296.465  12
   0  -7  23 841.995 431.260   7
   0  -7  23-9.58955 389.431  10
   0   7 -23 673.240 440.254   4
   0  -7  23 1041.41 354.389   5
   0  -7  22 1996.87 489.759   7
   0  -7  22 2084.52 374.480  12
   0  -7  22 1258.99 400.740   5
   0   7 -22 1909.99 524.083   4
   0  -7  22 1446.97 424.603  10
   0  -7  21 3209.44 556.170   7
   0  -7  21 3266.22 448.125  12
   0  -7  21 3074.58 410.553   9
   0   7 -21 3201.91 533.949   4
   0  -7  21 2147.61 454.423  10
   0  -7  21 2778.16 444.413   5
   0  -7  20 1279.18 296.981   9
   0  -7  20 1069.72 264.953  12
   0  -7  20 991.082 466.833   7
   0   7 -20 1459.92 271.445   2
   0  -7  20 719.535 343.726  10
   0  -7  20 1460.16 389.332   5
   0   7 -20 1747.68 443.419   4
   0  -7  19-116.576 312.355  10
   0  -7  19 317.591 226.785  12
   0  -7  19-9.81463 221.183   9
   0  -7  19 40.7113 322.558   7
   0  -7  19 196.363 259.964   5
   0   7 -19 362.756 213.879   2
   0   7 -19-380.356 336.520   4
   0   7 -18 17620.1 695.989   2
   0  -7  18 17375.1 740.747   9
   0  -7  18 17925.4 886.414   7
   0  -7  18 16902.9 847.352   5
   0   7 -18 18360.6 900.485   4
   0  -7  18 18042.2 887.835  10
   0  -7  18 18855.3 718.216  12
   0  -7  17 346.743 204.936  12
   0   7 -17 402.631 202.949   2
   0  -7  17-95.8395 300.127   7
   0   7 -17 382.974 315.228   4
   0  -7  17 406.328 291.723   5
   0  -7  16 2449.18 289.560  12
   0  -7  16 2884.41 424.855   7
   0  -7  16 2299.64 273.544   3
   0  -7  16 2825.10 387.555   5
   0   7 -16 2966.09 314.317   2
   0   7 -16 3136.25 448.705   4
   0  -7  15 112.783 270.898   7
   0  -7  15 835.167 313.806   5
   0  -7  15-43.9877 185.620  12
   0  -7  15 6.23732 173.261   3
   0   7 -15 345.721 309.999   8
   0   7 -15 357.137 195.649   2
   0   7 -15 525.499 301.174   4
   0   7 -14 5941.36 389.917   2
   0  -7  14 5835.34 378.428   3
   0  -7  14 5654.40 475.455   7
   0  -7  14 6343.03 364.607  12
   0  -7  14 6708.98 519.432   5
   0   7 -14 7330.78 575.692   8
   0   7 -14 6165.17 489.458   4
   0   7 -13 411.447 220.319   2
   0   7 -13 707.599 308.081   4
   0  -7  13 437.121 202.122   3
   0  -7  13 1039.22 316.394   7
   0  -7  13 680.028 331.458   5
   0   7 -13 598.680 365.024   8
   0  -7  13 222.397 161.152  12
   0  -7  12 41960.9 1036.95   5
   0   7 -12 40270.0 853.674   2
   0  -7  12 40677.9 1032.24   7
   0   7 -12 45105.6 1210.42   8
   0   7 -12 40313.7 1031.57   4
   0  -7  12 40544.3 763.477  12
   0  -7  12 36404.7 883.400   3
   0  -7  11 11021.5 388.521  12
   0   7 -11 12562.4 567.914   4
   0   7 -11 14653.0 678.450   8
   0  -7  11 11559.0 548.658   7
   0   7 -11 13208.6 484.501   2
   0  -7  11 12496.1 572.984   5
   0  -7  10 1136.25 138.602  12
   0  -7  10 1451.86 258.273   5
   0   7 -10 1538.42 206.947   2
   0  -7  10 1401.62 238.133   7
   0  -7   9 5602.39 350.075   5
   0  -7   9 5543.77 349.211   7
   0   7  -9 6012.33 306.286   2
   0   7  -8 5879.07 300.918   2
   0  -7   8 6423.68 322.274   5
   0   7  -7 1315.31 156.209   2
   0  -7   7 1083.08 171.717   5
   0  -7   6 30924.2 711.061   5
   0   7  -6 30997.3 618.118   2
   0   7  -5 14.2096 88.3372   2
   0   7  -5 152.734 171.390   8
   0   7  -4 5694.30 170.055  11
   0   7  -4 6178.22 270.164   2
   0   7  -4 6034.32 355.850   8
   0   7  -3 8256.79 236.334  11
   0   7  -3 8923.43 415.240   8
   0   7  -2 93.9702 81.3384  11
   0   7  -2 14.3700 170.854   8
   0   7  -1 8055.62 288.737  11
   0   7  -1 8463.25 422.668   5
   0   7   0 3657.42 305.547   5
   0   7   0 3325.05 139.720  10
   0   7   1 2666.49 142.669  10
   0   7   1 3292.53 280.973   7
   0   7   1 2712.90 206.300  11
   0   7   1 2675.01 271.954   5
   0   7   2 8009.04 274.158  10
   0   7   2 8814.93 462.363   5
   0   7   2 8953.22 385.344  11
   0   7   2 8507.17 438.091   7
   0   7   3 9806.74 423.998  11
   0   7   3 9638.57 336.525  10
   0   7   3 9921.05 490.783   5
   0  -7  -3 8867.70 421.141   1
   0   7   3 9588.35 508.240   7
   0   7   4 4900.53 281.491  10
   0   7   4 5183.12 394.575   5
   0  -7  -4 5594.06 355.117   1
   0   7   4 5394.71 393.035   7
   0   7   4 4995.41 346.363  11
   0   7   5 39841.9 1013.66   7
   0  -7  -5 37269.4 906.290   1
   0   7   5 39201.0 802.666  10
   0   7   5 38399.8 912.014  11
   0   7   5 39525.1 989.156   5
   0   7   6 556.494 251.440   7
   0   7   6 342.450 236.853  11
   0  -7  -6 109.119 255.961   1
   0   7   6 642.016 259.931   5
   0   7   6 505.056 189.660  10
   0   7   7 17881.6 648.416  10
   0   7   7 17783.1 734.996   7
   0   7   7 17971.8 579.545   3
   0   7   7 16960.0 702.550  11
   0  -7  -7 18251.7 746.988   1
   0   7   7 17921.5 736.656   5
   0   7   8 19107.4 763.427  11
   0   7   8 17664.9 767.567   7
   0   7   8 19955.8 731.620  10
   0  -7  -8 18996.3 778.789   1
   0   7   8 18312.0 603.448   3
   0   7   8 20132.6 776.208   5
   0   7   9 2732.41 359.657   5
   0   7   9 2844.72 272.794   3
   0  -7  -9 3238.03 419.950   1
   0   7   9 2294.87 371.799   7
   0   7   9 2665.54 415.406  11
   0   7   9 2501.92 338.680  10
   0   7  10 2069.03 356.030   7
   0   7  10 2477.33 289.250   3
   0   7  10 1851.78 357.573  11
   0   7  10 1759.30 334.660   5
   0  -7 -10 1552.87 378.822   1
   0   7  11 1618.55 332.471   5
   0   7  11 890.240 278.011  11
   0   7  11 1962.93 361.049   7
   0   7  11 1515.34 229.754   3
   0  -7 -11 1346.04 370.701   1
   0  -7 -12 317.496 313.868   1
   0   7  12 510.403 318.035  11
   0   7  12-1.42879 278.620   7
   0   7  12 249.793 250.261   5
   0  -7 -13 730.303 340.096   1
   0   7  13 916.383 306.131   7
   0   7  13 727.950 279.458   5
   0   7  13 367.016 274.013  10
   0   7  13 1342.32 333.702  11
   0   7  14 3780.06 494.841  10
   0   7  14 3706.44 453.676   5
   0   7  14 3007.60 459.758   7
   0   7  14 2849.68 437.785  11
   0  -7 -14 3378.47 507.307   1
   0  -7 -15 741.383 389.063   1
   0   7  15 834.063 294.954  11
   0   7  15 807.554 270.072   5
   0   7  15 1270.95 391.769  10
   0   7  15 718.867 330.285   7
   0  -7 -16-171.635 355.854   1
   0   7  16 89.4454 272.094   5
   0   7  16 489.985 361.357  10
   0   7  16 396.727 341.341   7
   0  -7 -16 424.900 278.539  12
   0   7  16 235.819 323.358  11
   0   7  17 170.367 268.642   5
   0  -7 -17 74.5915 339.002   1
   0  -7 -17-65.5504 269.984  12
   0   7  17 535.943 354.590  10
   0   7  17-107.566 312.067  11
   0   7  17-393.538 339.913   7
   0   7  18 1080.66 398.700   7
   0  -7 -18 669.207 341.914   1
   0  -7 -18 734.608 254.074  12
   0   7  18 1665.24 395.738   5
   0   7  18 1044.22 383.875  11
   0   7  18 1712.95 495.843  10
   0   7  19 442.314 401.079   7
   0  -7 -19 452.440 368.552   1
   0   7  20 226.098 321.563   7
   0   7  21 402.296 278.409   7
   0   8 -29-658.549 415.847   4
   0   8 -28 542.547 438.210   4
   0  -8  27 512.339 403.364   7
   0   8 -27 1200.39 439.451   4
   0   8 -26 1076.75 498.506   4
   0  -8  26 332.863 301.044  12
   0  -8  26 437.801 436.352   7
   0   8 -25 967.406 477.441   4
   0  -8  25 787.601 336.335  12
   0  -8  25 655.498 402.431   7
   0  -8  24 258.529 309.848  12
   0   8 -24-447.764 462.960   4
   0  -8  24-606.072 419.026   7
   0  -8  23 836.570 394.416   7
   0   8 -23 719.462 409.649   4
   0  -8  23 955.676 302.784  12
   0  -8  23 989.188 417.731  10
   0  -8  22 1421.82 482.996   7
   0  -8  22 1105.13 426.753  10
   0   8 -22 1732.06 471.211   4
   0  -8  22 1794.60 390.651  12
   0  -8  22 1743.04 402.950   5
   0  -8  22 1394.03 316.352   9
   0  -8  21 72.6703 323.668  10
   0  -8  21 512.932 382.195   7
   0  -8  21-404.987 271.995  12
   0  -8  21 29.7989 328.493   5
   0  -8  21-305.161 237.678   9
   0   8 -21 8.41292 209.532   2
   0   8 -21 39.7866 404.385   4
   0  -8  20 38994.6 1390.22   7
   0  -8  20 37284.9 1345.99   5
   0  -8  20 38586.1 1382.27  10
   0   8 -20 40587.1 1417.11   4
   0  -8  20 39492.8 1132.08  12
   0  -8  20 38823.9 1182.14   9
   0   8 -20 37871.7 1074.15   2
   0  -8  19 2204.60 445.228   7
   0  -8  19 2980.78 362.780   9
   0  -8  19 2893.96 341.022  12
   0  -8  19 2904.89 442.080  10
   0   8 -19 3422.75 369.258   2
   0  -8  19 2915.12 414.599   5
   0   8 -19 3714.82 511.324   4
   0   8 -18 1696.18 359.442   4
   0  -8  18 981.662 295.827  10
   0  -8  18 1087.05 250.351  12
   0  -8  18 1242.60 385.206   7
   0  -8  18 1378.42 380.153   5
   0   8 -18 1770.99 282.466   2
   0   8 -17 2455.96 431.673   4
   0  -8  17 1728.74 284.237  12
   0  -8  17 1811.92 387.209   7
   0   8 -17 1617.69 277.766   2
   0  -8  17 1901.01 363.763   5
   0   8 -16 1133.35 245.781   2
   0  -8  16 1370.63 339.815   5
   0  -8  16 1700.90 352.606   7
   0  -8  16 1123.52 223.899   3
   0  -8  16 1416.29 260.445  12
   0   8 -16 595.302 292.613   4
   0  -8  15 485.255 268.643   7
   0   8 -15 429.116 283.228   4
   0  -8  15 288.019 188.705   3
   0   8 -15 662.568 220.360   2
   0   8 -15 851.754 330.096   8
   0  -8  15 789.292 219.025  12
   0  -8  15 557.795 305.255   5
   0  -8  14 76.3466 159.777  12
   0  -8  14 78.4206 260.242   7
   0  -8  14 116.858 291.308   5
   0   8 -14 293.423 210.387   2
   0   8 -14-145.649 324.420   8
   0   8 -14-159.384 245.959   4
   0  -8  14-273.206 201.157   3
   0  -8  13 6241.88 411.440   3
   0  -8  13 6695.36 359.354  12
   0  -8  13 7133.26 520.110   7
   0   8 -13 6690.73 559.954   8
   0  -8  13 7241.67 508.338   5
   0   8 -13 7028.14 403.030   2
   0   8 -13 6839.18 506.704   4
   0  -8  12 10223.6 514.719   3
   0   8 -12 13300.7 723.809   8
   0   8 -12 10554.6 475.840   2
   0  -8  12 13031.9 619.506   5
   0  -8  12 12246.5 612.455   7
   0   8 -12 11484.4 597.000   4
   0  -8  12 12161.2 440.277  12
   0  -8  11 2853.89 356.754   5
   0   8 -11 2932.92 289.079   2
   0   8 -11 3243.00 339.254   4
   0  -8  11 2839.25 348.658   7
   0  -8  11 2224.02 291.930   3
   0  -8  11 3053.11 230.268  12
   0  -8  10 32255.3 867.483   7
   0   8 -10 33211.6 748.151   2
   0  -8  10 31974.3 627.514  12
   0   8  -9 55110.9 932.779   2
   0  -8   9 54936.9 1069.55   7
   0   8  -8 22153.4 582.877   2
   0  -8   8 20702.9 626.730   5
   0  -8   7 511.160 176.544   5
   0   8  -7 350.086 136.364   2
   0   8  -7 371.053 220.199   8
   0  -8   6 7761.60 379.294   5
   0   8  -6 8264.23 353.238   2
   0   8  -5 438.456 125.894   2
   0   8  -5 563.813 64.6519  11
   0   8  -4 53.6993 56.8790  11
   0   8  -4 44.1383 92.6271   2
   0   8  -4 103.639 180.737   8
   0   8  -3 1288.83 119.118  11
   0   8  -3 1455.45 232.096   8
   0   8  -3 1333.53 150.725   2
   0   8  -2 1181.15 134.445  11
   0   8  -2 1238.46 140.282   2
   0   8  -2 1326.33 251.116   8
   0   8  -1 2164.93 270.380   5
   0   8  -1 2032.66 170.399   2
   0   8  -1 2270.11 182.421  11
   0   8   0 4844.01 370.924   5
   0   8   0 4700.06 170.256  10
   0   8   1 22861.9 417.376  10
   0   8   1 24067.6 767.269   7
   0   8   1 24207.1 619.329  11
   0   8   1 24837.7 783.849   5
   0  -8  -1 24973.1 667.674   1
   0   8   2 678.577 243.871   7
   0   8   2 385.860 98.3136  10
   0  -8  -2 640.450 197.234   1
   0   8   2 453.712 163.677  11
   0   8   2 522.435 225.154   5
   0   8   3 5391.81 430.518   5
   0   8   3 4830.57 349.816  11
   0   8   3 5280.72 263.889  10
   0   8   3 5430.91 434.651   7
   0  -8  -3 5325.98 370.462   1
   0   8   4-482.794 288.394   7
   0   8   4-60.3854 197.891  11
   0   8   4-76.3870 259.551   5
   0  -8  -4-60.7967 214.023   1
   0   8   4-14.5917 140.582  10
   0   8   5 16889.4 594.488   3
   0   8   5 16654.7 658.535  11
   0   8   5 17644.2 728.141   5
   0   8   5 17091.8 552.205  10
   0   8   5 17148.3 744.398   7
   0  -8  -5 18487.7 710.949   1
   0   8   6 3386.08 311.976  10
   0   8   6 2795.05 361.529   5
   0   8   6 3225.54 304.706   3
   0  -8  -6 2904.62 397.793   1
   0   8   6 3446.45 378.659  11
   0   8   6 3303.17 415.099   7
   0   8   7 6534.47 505.426   5
   0   8   7 5981.21 399.931   3
   0   8   7 5479.81 398.936  10
   0  -8  -7 6236.84 515.900   1
   0   8   7 5806.41 487.640  11
   0   8   7 5599.70 495.701   7
   0   8   8 24942.3 901.508   5
   0   8   8 23825.7 721.420   3
   0   8   8 24403.2 903.119  11
   0   8   8 24302.8 923.369   7
   0   8   8 23114.2 815.245  10
   0  -8  -8 22665.2 895.019   1
   0   8   9 296.291 278.652  11
   0   8   9 28.4124 276.506   5
   0   8   9-180.312 317.151   7
   0  -8  -9 291.978 345.287   1
   0   8   9-78.8229 161.368   3
   0   8   9 921.574 290.082  10
   0   8  10 4139.49 339.860   3
   0   8  10 3873.76 454.426  11
   0  -8 -10 4601.44 497.944   1
   0   8  10 4106.59 466.497   7
   0   8  10 3939.47 440.809   5
   0   8  10 3762.67 404.110  10
   0   8  11 4324.09 478.932   7
   0   8  11 4456.93 499.802  11
   0   8  11 4214.84 444.304  10
   0   8  11 4796.21 486.244   5
   0  -8 -11 4983.79 542.897   1
   0  -8 -12 4591.91 536.564   1
   0   8  12 4890.53 519.472  10
   0   8  12 4424.32 492.857  11
   0   8  12 5631.82 516.324   5
   0   8  12 3667.24 466.081   7
   0   8  13 3027.72 457.823  11
   0   8  13 3311.72 445.216   7
   0   8  13 3928.46 502.186  10
   0   8  13 2962.80 413.084   5
   0  -8 -13 3132.99 497.317   1
   0  -8 -14 3621.68 525.504   1
   0   8  14 3558.77 516.583  11
   0   8  14 4242.32 517.823   7
   0   8  14 3660.50 453.254   5
   0   8  15-231.764 296.103   5
   0   8  15-178.954 302.485  11
   0   8  15-86.3789 320.385   7
   0  -8 -15 312.714 364.284   1
   0   8  16 474.850 334.622   5
   0   8  16-275.780 366.259   7
   0   8  16-200.308 301.655  11
   0  -8 -16-248.483 283.017  12
   0  -8 -16 343.708 374.774   1
   0  -8 -17 510.668 283.978  12
   0   8  17 687.453 350.170   7
   0   8  17 527.149 336.427  11
   0  -8 -17 663.884 366.014   1
   0   8  17-146.941 284.260   5
   0  -8 -18-684.191 407.250   1
   0   8  18 254.170 335.970   7
   0   8  19-469.766 384.761   7
   0  -8 -19 420.554 338.672   1
   0   8  20 473.134 343.011   7
   0  -8 -20 24.1965 319.253   1
   0   8  21 257.794 254.291   7
   0   9 -29 464.956 371.235   4
   0   9 -28 1802.45 512.364   4
   0  -9  27 760.114 339.567   7
   0   9 -27 707.591 456.470   4
   0   9 -26 1266.72 506.772   4
   0  -9  26 1363.02 464.862   7
   0  -9  26 1026.41 364.446  12
   0  -9  25 555.392 432.775   7
   0  -9  25-381.694 319.490  12
   0   9 -25 1277.12 518.565   4
   0   9 -24 637.596 476.002   4
   0  -9  24-127.224 296.201  12
   0  -9  24-2.38129 389.662   7
   0  -9  23 554.008 308.481  10
   0  -9  23 507.217 281.309   9
   0   9 -23 542.690 456.002   4
   0  -9  23 332.439 424.763   7
   0  -9  23 317.367 301.462  12
   0  -9  22 6875.59 681.827  10
   0  -9  22 7885.51 576.328  12
   0  -9  22 7521.46 721.765   7
   0   9 -22 7072.73 525.310   2
   0   9 -22 7308.91 727.037   4
   0  -9  22 6885.33 582.393   9
   0  -9  22 6405.77 673.977   5
   0   9 -21 110.959 245.382   2
   0  -9  21-109.337 254.664   9
   0   9 -21 281.427 372.511   4
   0  -9  21-245.572 368.269   7
   0  -9  21-181.669 238.542  12
   0  -9  21-124.730 334.918  10
   0  -9  21-85.7048 271.202   5
   0  -9  20 120.159 300.870   5
   0  -9  20-75.7487 224.925  12
   0   9 -20 346.941 346.656   4
   0   9 -20 613.503 246.623   2
   0  -9  20 451.426 229.449   9
   0  -9  20 67.0279 309.625  10
   0  -9  20-203.582 318.236   7
   0  -9  19 7423.40 497.345  12
   0  -9  19 7454.38 652.358   5
   0   9 -19 7309.66 661.073   4
   0  -9  19 8304.42 636.512  10
   0   9 -19 7741.26 509.436   2
   0  -9  19 7138.71 634.327   7
   0  -9  18-66.0160 242.790   5
   0   9 -18-58.3810 320.891   4
   0   9 -18 404.513 249.176   2
   0  -9  18 245.552 265.186  10
   0  -9  18 307.826 218.190  12
   0  -9  18 564.380 331.468   7
   0  -9  17 1625.56 261.457  12
   0  -9  17 1681.61 357.894   5
   0  -9  17 1861.69 358.580  10
   0  -9  17 1332.72 352.263   7
   0   9 -17 1424.93 344.297   4
   0   9 -17 1513.56 263.034   2
   0  -9  17 1373.32 249.519   3
   0  -9  16 11937.5 705.754   7
   0  -9  16 11132.9 590.014   3
   0   9 -16 13319.0 598.006   2
   0   9 -16 12593.6 729.860   4
   0  -9  16 13413.7 568.559  12
   0  -9  16 11217.5 712.930   5
   0   9 -15 5584.16 409.903   2
   0  -9  15 5043.03 417.214   3
   0   9 -15 5779.55 529.559   8
   0   9 -15 6490.38 521.893   4
   0  -9  15 5914.85 384.770  12
   0  -9  15 5782.66 497.957   7
   0  -9  15 5812.66 518.049   5
   0   9 -14 1931.31 280.428   2
   0  -9  14 1695.11 273.933   3
   0  -9  14 2048.04 374.507   5
   0  -9  14 2204.33 385.398   7
   0   9 -14 2795.75 439.301   8
   0  -9  14 2476.86 279.797  12
   0   9 -14 2080.74 361.616   4
   0  -9  13 1862.47 278.714   3
   0   9 -13 2184.56 269.320   2
   0  -9  13 2072.84 232.035  12
   0  -9  13 2346.52 382.920   5
   0   9 -13 2752.17 447.871   8
   0  -9  13 3292.46 424.123   7
   0   9 -13 2552.77 351.933   4
   0   9 -12 103.515 200.032   2
   0  -9  12 247.577 232.000   3
   0  -9  12 306.019 326.771   5
   0   9 -12 238.827 294.120   4
   0  -9  12 213.562 246.928   7
   0  -9  12-87.5112 159.031  12
   0   9 -11 46319.3 947.130   2
   0  -9  11 47111.2 1126.29   5
   0  -9  11 44363.7 1089.58   7
   0  -9  11 42312.0 1035.59   3
   0   9 -11 48203.6 1101.15   4
   0   9 -10 5052.46 339.767   2
   0  -9  10 5497.16 404.545   5
   0  -9  10 4900.17 382.103   3
   0   9 -10 5801.82 528.262   8
   0  -9  10 5459.77 425.880   7
   0   9  -9 39605.2 829.474   2
   0  -9   9 39534.4 976.103   3
   0  -9   9 37893.1 887.632   5
   0   9  -8 21240.1 787.725   8
   0   9  -8 20273.2 591.364   2
   0  -9   8 20851.1 667.864   5
   0   9  -7 10952.4 428.375   2
   0  -9   7 11595.1 508.203   5
   0   9  -7 11422.3 606.528   8
   0   9  -6 735.294 265.815   8
   0   9  -6 684.104 145.702   2
   0  -9   6 620.403 186.406   5
   0   9  -5 14663.7 304.093  11
   0   9  -5 15775.9 486.330   2
   0   9  -5 15993.8 651.036   8
   0   9  -4 209.651 213.144   8
   0   9  -4 291.356 109.729   2
   0   9  -4 145.400 75.2760  11
   0   9  -3 2350.29 170.138  11
   0   9  -3 3148.62 229.876   2
   0   9  -3 2790.39 317.275   8
   0   9  -2 33.7733 100.625  11
   0   9  -2 184.069 117.043   2
   0   9  -2 398.478 310.597   8
   0   9  -1 11136.3 566.094   5
   0   9  -1 11692.3 403.545  11
   0   9  -1 12583.9 408.507   2
   0  -9   0 545.075 187.602   1
   0   9   0 327.299 206.089   5
   0   9   0 550.706 128.077   2
   0   9   0 991.958 172.203  11
   0   9   1 446.107 252.307   5
   0   9   1 557.888 164.890  11
   0   9   1 655.640 146.291   2
   0  -9  -1 328.161 170.344   1
   0   9   2 5137.56 427.285   5
   0   9   2 5181.33 285.145   2
   0   9   2 4899.94 349.731   3
   0  -9  -2 5954.11 405.215   1
   0   9   2 4633.60 432.245   7
   0   9   2 5389.63 356.282  11
   0   9   3 134.417 125.746   2
   0  -9  -3-128.309 255.162   1
   0   9   3-30.7812 181.853   3
   0   9   3 51.4672 270.538   7
   0   9   3 156.460 215.161  11
   0   9   3 159.970 266.460   5
   0   9   4 4190.70 455.180   7
   0   9   4 3689.12 318.455   3
   0   9   4 3690.31 381.731  11
   0   9   4 3838.84 455.392   5
   0  -9  -4 4027.62 405.776   1
   0   9   4 3450.88 275.654  10
   0   9   5 20210.1 764.102  11
   0   9   5 18350.9 621.251  10
   0   9   5 20908.8 687.294   3
   0   9   5 19679.2 851.041   7
   0   9   5 21192.8 844.523   5
   0  -9  -5 21969.6 839.225   1
   0   9   6 7358.83 521.872  11
   0   9   6 7668.20 571.514   5
   0  -9  -6 7485.39 560.029   1
   0   9   6 7335.09 432.778  10
   0   9   6 7458.63 434.022   3
   0   9   6 7482.32 561.372   7
   0   9   7-181.398 211.599  10
   0  -9  -7 238.786 317.426   1
   0   9   7-119.066 258.100  11
   0   9   7-120.507 205.709   3
   0   9   7-154.039 318.265   5
   0   9   7-194.717 342.173   7
   0   9   8 4817.32 477.311  11
   0   9   8 4595.17 379.836   3
   0   9   8 3830.51 448.422   7
   0   9   8 4523.88 407.167  10
   0  -9  -8 5140.38 540.994   1
   0   9   8 4364.72 455.430   5
   0   9   9 116.901 220.463  10
   0   9   9 733.842 289.983   5
   0  -9  -9 371.516 375.982   1
   0   9   9 338.676 302.400   7
   0   9   9 417.759 310.639  11
   0   9   9 875.128 225.153   3
   0   9  10 298.927 258.946   5
   0  -9 -10 744.013 366.133   1
   0   9  10 579.436 196.983   3
   0   9  10 618.974 263.640  10
   0   9  10 58.2550 273.482  11
   0   9  10 274.656 296.341   7
   0   9  11 6359.52 562.430   7
   0   9  11 8272.62 663.793  11
   0   9  11 7147.94 558.781   5
   0  -9 -11 7911.28 677.887   1
   0   9  12 1620.17 351.150  11
   0   9  12 1689.47 382.120   7
   0   9  12 1302.93 321.580   5
   0  -9 -12 1445.14 435.554   1
   0   9  13 1103.39 322.946   5
   0  -9 -13 300.945 376.664   1
   0   9  13 829.271 348.550   7
   0   9  13 274.201 343.842  11
   0   9  14 1663.97 374.746   5
   0   9  14 1694.62 409.120  11
   0  -9 -14 1563.64 468.519   1
   0   9  14 1536.70 427.164   7
   0   9  15-125.429 286.440   5
   0   9  15-103.335 307.779  11
   0  -9 -15 249.726 408.307   1
   0   9  15 417.250 356.073   7
   0   9  16-359.507 297.312   5
   0  -9 -16-461.637 309.897  12
   0   9  16 3.93261 318.373   7
   0  -9 -16-940.085 441.994   1
   0   9  16 276.324 326.064  11
   0  -9 -17 199.473 261.474  12
   0   9  17 101.185 343.080   7
   0  -9 -17-191.697 396.084   1
   0   9  18 147.040 314.658   7
   0  -9 -18 1152.63 421.242   1
   0   9  19 121.277 318.175   7
   0  -9 -19-223.889 362.831   1
   0   9  20 73.0214 287.194   7
   0  -9 -20-186.359 285.213   1
   0  10 -29 794.323 371.760   4
   0  10 -28 1547.40 469.654   4
   0  10 -27 440.113 444.014   4
   0  10 -26 77.8574 432.306   4
   0 -10  26 799.847 468.044   7
   0 -10  26-692.286 346.788  12
   0  10 -25 282.322 443.537   4
   0 -10  25 679.658 329.415  12
   0 -10  25 745.138 466.861   7
   0  10 -24 400.269 395.654   4
   0 -10  24 1492.60 376.505  12
   0 -10  24 1516.30 474.748   7
   0 -10  23 145.305 395.417   7
   0  10 -23 640.624 406.669   4
   0 -10  23-30.1827 291.628  12
   0  10 -23 381.890 244.465   2
   0  10 -22 5378.00 489.832   2
   0 -10  22 5167.90 622.407   5
   0 -10  22 4411.23 566.681  10
   0 -10  22 4503.38 499.898   9
   0 -10  22 4321.49 623.565   7
   0 -10  22 5723.10 499.206  12
   0  10 -22 5740.97 640.673   4
   0 -10  21-269.920 324.024  10
   0 -10  21 439.910 264.412   9
   0 -10  21-226.228 343.969   5
   0 -10  21 120.548 352.070   7
   0  10 -21 949.047 429.496   4
   0  10 -21 79.8639 221.527   2
   0 -10  21 234.102 274.373  12
   0 -10  20 4418.72 589.165   7
   0 -10  20 4071.01 510.584   5
   0  10 -20 4024.66 544.716   4
   0  10 -20 4134.89 420.441   2
   0 -10  20 3822.48 489.777  10
   0 -10  20 4544.79 437.940  12
   0  10 -19 3725.86 405.091   2
   0  10 -19 3051.66 495.174   4
   0 -10  19 3328.44 364.522  12
   0 -10  19 2546.52 448.169   7
   0 -10  19 2411.51 395.024  10
   0 -10  19 3193.45 500.643   5
   0 -10  18 2137.70 418.416   7
   0 -10  18 2252.46 289.851  12
   0  10 -18 2474.58 441.950   4
   0 -10  18 1905.42 353.934  10
   0  10 -18 1931.70 290.119   2
   0 -10  18 1478.81 381.845   5
   0 -10  17 3988.39 481.373   5
   0 -10  17 3814.90 430.138  10
   0  10 -17 3384.18 362.551   2
   0 -10  17 3869.28 345.226  12
   0 -10  17 3202.30 475.678   7
   0  10 -17 3953.71 472.761   4
   0 -10  17 2734.27 337.381   3
   0 -10  16 7.54638 232.088   5
   0  10 -16 189.851 291.781   4
   0  10 -16 181.771 213.756   2
   0 -10  16-371.106 310.647   7
   0 -10  16 9.92422 172.994  12
   0 -10  16-189.314 201.741   3
   0  10 -16-112.605 295.223   8
   0 -10  16 32.3369 217.337  10
   0  10 -15 5334.62 507.353   4
   0  10 -15 4967.85 527.367   8
   0 -10  15 5207.67 493.348   5
   0 -10  15 5390.09 364.149  12
   0 -10  15 4331.84 387.897   3
   0  10 -15 5113.10 403.333   2
   0 -10  15 5903.74 548.032   7
   0  10 -14-145.008 255.624   4
   0  10 -14-176.231 219.016   2
   0 -10  14 606.270 291.055   5
   0 -10  14 180.187 167.820  12
   0 -10  14-57.6784 271.936   7
   0  10 -14 94.3860 307.023   8
   0 -10  14 185.692 217.644   3
   0  10 -13-178.892 244.129   4
   0 -10  13-95.0745 214.770   3
   0  10 -13-59.2327 196.735   2
   0 -10  13-185.082 287.066   7
   0 -10  13 87.5162 271.113   5
   0  10 -12 17787.8 739.812   4
   0 -10  12 16464.1 704.479   3
   0 -10  12 17423.3 752.335   7
   0 -10  12 15951.7 735.088   5
   0  10 -12 16306.6 618.082   2
   0  10 -11 25407.9 975.844   8
   0  10 -11 25414.5 824.839   4
   0 -10  11 21793.2 804.513   3
   0 -10  11 25403.4 860.067   7
   0  10 -11 22776.8 685.302   2
   0 -10  11 26623.0 860.694   5
   0  10 -10 39653.1 883.441   2
   0  10 -10 41619.2 1212.00   8
   0 -10  10 38988.2 1044.92   3
   0 -10   9 30376.6 863.627   5
   0  10  -9 30767.4 1054.60   3
   0  10  -9 32777.1 1046.43   8
   0  10  -9 32693.1 784.459   2
   0 -10   9 31343.8 917.524   3
   0 -10   8 49546.8 1093.52   5
   0  10  -8 43974.7 910.200   2
   0  10  -8 50708.2 1248.06   8
   0  10  -8 43038.3 1197.22   3
   0  10  -7 22719.3 876.314   3
   0 -10   7 24193.5 765.627   5
   0  10  -7 23862.2 651.274   2
   0  10  -7 23652.3 863.531   8
   0  10  -6 1253.56 329.755   3
   0  10  -6 855.413 175.676   2
   0  10  -6 1172.81 303.937   8
   0  10  -5 7042.59 508.911   8
   0  10  -5 5903.38 464.502   3
   0  10  -5 5814.49 327.668   2
   0  10  -4 4049.92 215.288  11
   0  10  -4 4256.20 284.632   2
   0  10  -4 4476.09 403.010   8
   0  10  -4 3966.77 383.510   3
   0  10  -3 125.916 128.311   2
   0  10  -3 80.3343 231.555   3
   0  10  -3-318.401 339.127   8
   0  10  -3 114.574 112.517  11
   0  10  -2 368.738 206.547   3
   0  10  -2 448.574 148.222   2
   0  10  -2 485.250 138.574  11
   0  10  -1-198.939 134.541   2
   0  10  -1 11.7480 245.095   5
   0 -10   1 104.097 184.062   1
   0  10  -1-49.9507 139.603  11
   0  10  -1 70.9280 205.003   3
   0 -10   0 495.529 202.093   1
   0  10   0 767.026 151.908   2
   0  10   0 366.448 276.129   5
   0  10   0 864.576 257.013   3
   0  10   1 10468.0 414.542   2
   0 -10  -1 10798.7 541.084   1
   0  10   1 9251.38 517.688   3
   0  10   1 9891.68 612.002   5
   0  10   2 8584.04 595.164   5
   0 -10  -2 8024.75 508.801   1
   0  10   2 8325.80 486.328   3
   0  10   2 8918.26 466.656  11
   0  10   2 7952.07 362.980   2
   0  10   3 486.745 361.413   5
   0  10   3 481.380 259.452  11
   0 -10  -3 335.837 323.982   1
   0  10   3 122.974 295.825   7
   0  10   3 26.3119 232.309   3
   0  10   4 2335.48 429.046   7
   0  10   4 2648.25 361.750  11
   0 -10  -4 2966.42 402.198   1
   0  10   4 2642.66 325.884   3
   0  10   4 2611.31 430.224   5
   0  10   5 7701.50 468.497   3
   0  10   5 8299.70 638.759   5
   0  10   5 7396.23 519.652  11
   0 -10  -5 7649.39 605.358   1
   0  10   5 7805.75 586.546   7
   0  10   6 1412.51 351.431   7
   0  10   6 1482.22 331.777   5
   0  10   6 1569.20 332.186  11
   0 -10  -6 1374.94 390.623   1
   0  10   6 1351.37 259.694   3
   0 -10  -7 1768.64 420.267   1
   0  10   7 1792.70 391.322  11
   0  10   7 1604.20 382.556   5
   0  10   7 1648.52 268.931   3
   0  10   7 1655.29 353.765   7
   0  10   8 9014.89 647.154   7
   0  10   8 10684.4 552.561   3
   0  10   8 9080.12 621.672  11
   0  10   8 9373.22 630.820   5
   0 -10  -8 9614.31 714.798   1
   0 -10  -9 718.769 353.905   1
   0  10   9 697.888 319.406   5
   0  10   9 819.680 343.686  11
   0  10   9 787.869 315.497   7
   0  10   9 734.946 199.390   3
   0 -10 -10-109.980 358.108   1
   0  10  10-94.7289 190.728   3
   0  10  10 62.7163 276.108   7
   0  10  10 323.079 287.811   5
   0  10  10-128.530 275.908  11
   0  10  11 1365.96 401.839  11
   0  10  11 1097.45 312.223   5
   0  10  11 762.470 315.377   7
   0 -10 -11 1588.68 473.062   1
   0 -10 -12 376.875 417.445   1
   0  10  12 908.042 341.533  11
   0  10  12 621.585 296.085   5
   0  10  12 1000.05 385.125   7
   0  10  13 2760.29 445.708   5
   0 -10 -13 2539.97 546.192   1
   0  10  13 2180.51 466.752  11
   0  10  13 2528.28 476.951   7
   0  10  14 424.817 343.410  11
   0  10  14 638.553 390.292   7
   0  10  14 203.323 241.907   5
   0 -10 -14-55.3141 397.304   1
   0  10  15 385.653 295.234   5
   0 -10 -15 113.263 284.091  12
   0  10  15 269.182 383.059   7
   0 -10 -15 507.365 428.952   1
   0  10  15 119.482 334.062  11
   0 -10 -16 4215.33 595.335   1
   0  10  16 3295.61 576.098  11
   0  10  16 2938.16 494.024   7
   0 -10 -16 2920.31 397.513  12
   0 -10 -17 891.565 284.098  12
   0  10  17 929.896 370.362   7
   0 -10 -17 151.023 390.420   1
   0  10  18 543.268 338.115   7
   0 -10 -18 371.117 374.812   1
   0 -10 -19 72.8290 315.749   1
   0  10  19-126.530 310.494   7
   0 -10 -20-324.816 313.302   1
   0  11 -29 1060.62 421.758   4
   0  11 -28-217.476 432.627   4
   0  11 -27 660.539 422.009   4
   0  11 -26 1019.80 476.539   4
   0 -11  26 272.214 292.429  12
   0 -11  26 1144.85 411.579   7
   0  11 -25-443.685 419.444   4
   0 -11  25 175.487 300.750  12
   0  11 -24 32.4187 234.810   2
   0  11 -24 350.080 432.193   4
   0 -11  24 258.643 399.488   7
   0 -11  24-16.1898 286.015  12
   0 -11  23 656.920 419.517   7
   0  11 -23 932.806 469.516   4
   0 -11  23 1005.32 306.593  12
   0  11 -23 1545.97 345.520   2
   0  11 -22 10872.6 863.444   4
   0 -11  22 10147.8 878.592   7
   0 -11  22 11234.9 737.154   9
   0 -11  22 12815.4 712.760  12
   0 -11  22 10479.6 846.967   5
   0  11 -22 11218.3 668.872   2
   0  11 -21 554.860 261.903   2
   0 -11  21 889.367 305.009  12
   0 -11  21 415.889 377.281   5
   0 -11  21 217.667 368.650   7
   0  11 -21 424.031 389.350   4
   0 -11  20-73.1806 224.613  12
   0  11 -20 79.4208 223.298   2
   0  11 -20 427.985 376.155   4
   0 -11  20-129.089 348.764   7
   0 -11  20-887.550 388.405   5
   0  11 -19-24.4049 233.894   2
   0 -11  19-469.669 437.443   7
   0 -11  19 408.008 240.252  12
   0 -11  19-126.976 271.398   5
   0  11 -19 79.5127 317.695   4
   0 -11  18 420.259 332.207   7
   0  11 -18 365.158 234.868   2
   0 -11  18 109.971 271.433   5
   0 -11  18 871.879 275.489   3
   0  11 -18 620.010 345.931   4
   0 -11  18 114.080 198.858  12
   0  11 -17 784.576 254.113   2
   0 -11  17 926.961 232.893  12
   0 -11  17 496.103 238.870   3
   0  11 -17 1316.09 366.154   4
   0 -11  17 910.166 330.972   5
   0 -11  17 755.153 334.240   7
   0 -11  16 1991.49 297.665   3
   0 -11  16 2211.66 271.046  12
   0  11 -16 1534.92 337.962   4
   0 -11  16 1845.83 366.805   5
   0  11 -16 1829.71 401.830   8
   0  11 -16 1963.79 310.028   2
   0 -11  16 1915.32 422.444   7
   0  11 -15-389.467 272.928   4
   0  11 -15 126.304 216.734   2
   0  11 -15 22.3115 322.471   8
   0 -11  15 68.2998 223.315   3
   0 -11  15 145.526 168.216  12
   0 -11  15 255.306 288.553   7
   0 -11  15 52.0949 284.091   5
   0  11 -14 6104.04 424.797   2
   0 -11  14 5550.11 522.427   7
   0 -11  14 5521.35 463.540   3
   0  11 -14 6845.10 532.658   4
   0 -11  14 4845.38 500.896   5
   0  11 -13-539.623 263.055   8
   0  11 -13 267.798 233.814   4
   0 -11  13-54.4735 295.182   7
   0 -11  13 514.695 297.268   5
   0 -11  13 351.534 236.558   3
   0  11 -13 600.540 238.486   2
   0  11 -12 20646.0 697.995   2
   0 -11  12 20571.5 837.750   7
   0  11 -12 21532.7 819.407   4
   0  11 -12 21799.9 936.049   8
   0 -11  12 21268.6 860.615   5
   0 -11  12 18978.0 810.314   3
   0 -11  11 27571.1 936.570   7
   0  11 -11 27321.2 1026.18   8
   0 -11  11 27524.4 932.968   3
   0 -11  11 24405.3 851.741   5
   0  11 -11 26815.2 781.842   2
   0  11 -10 183.047 360.705   8
   0 -11  10-27.8188 266.271   3
   0 -11  10-299.233 282.281   5
   0  11 -10 150.099 193.952   2
   0 -11   9 14087.7 672.790   3
   0 -11   9 13661.8 642.274   5
   0  11  -9 12557.1 770.286   3
   0  11  -9 15376.3 775.606   8
   0  11  -9 13300.6 558.134   2
   0  11  -8 842.212 408.857   8
   0 -11   8 1498.69 335.237   5
   0  11  -8 896.835 410.482   3
   0  11  -8 614.547 207.514   2
   0  11  -7 7040.01 577.973   3
   0  11  -7 7341.94 409.472   2
   0  11  -7 8875.11 622.560   8
   0 -11   7 7456.39 477.566   5
   0  11  -6 4613.43 492.555   3
   0  11  -6 4805.44 340.519   2
   0  11  -6 4649.37 501.578   8
   0  11  -5 10507.7 453.412   2
   0  11  -5 10002.0 634.846   3
   0  11  -4 1548.07 218.495   2
   0  11  -4 1833.09 372.213   3
   0  11  -4 1299.18 167.254  11
   0  11  -3-109.543 137.219  11
   0  11  -3 250.817 177.223   2
   0 -11   3-3.89869 187.626   1
   0  11  -3-85.9855 224.798   3
   0  11  -2 10848.7 430.858  11
   0  11  -2 11545.4 463.124   2
   0 -11   2 11417.1 546.879   1
   0  11  -2 10768.9 612.704   3
   0  11  -1 13492.0 494.727  11
   0  11  -1 13905.2 505.255   2
   0  11  -1 13411.9 641.668   3
   0 -11   1 15068.2 625.449   1
   0  11  -1 13801.5 725.132   5
   0  11   0 1821.33 235.353   2
   0  11   0 1566.25 385.703   5
   0  11   0 1840.60 344.040   3
   0 -11   0 1813.77 331.304   1
   0  11   0 2762.72 314.840  11
   0  11   1 225.552 259.196   3
   0 -11  -1-271.933 267.232   1
   0  11   1-215.247 317.862   5
   0  11   1 157.007 159.829   2
   0  11   2 544.770 273.441   3
   0  11   2 616.730 357.043   5
   0 -11  -2 610.517 308.987   1
   0  11   2 537.088 221.206  11
   0  11   2 380.786 169.129   2
   0 -11  -3 991.736 364.312   1
   0  11   3 321.617 224.385   3
   0  11   3 441.806 224.795  11
   0  11   3 532.226 331.495   5
   0  11   4 8586.39 624.743   5
   0  11   4 8797.24 551.718  11
   0  11   4 8792.59 525.479   3
   0 -11  -4 8421.69 603.267   1
   0  11   4 9536.81 646.413   7
   0  11   5 4172.25 365.506   3
   0 -11  -5 4914.58 553.319   1
   0  11   5 4737.73 449.351  11
   0  11   5 4520.98 492.140   5
   0  11   5 4571.77 496.248   7
   0  11   6 2330.60 387.299  11
   0 -11  -6 1930.07 405.048   1
   0  11   6 2139.30 289.241   3
   0  11   6 2278.33 393.381   7
   0  11   6 2301.09 377.468   5
   0  11   7-174.580 208.900   3
   0  11   7-472.587 329.896   7
   0 -11  -7 190.819 362.294   1
   0  11   7-73.7033 287.234  11
   0  11   7 35.1974 285.328   5
   0 -11  -8 935.886 454.273   1
   0  11   8-57.9086 283.128  11
   0  11   8 107.238 292.814   7
   0  11   8 132.481 191.578   3
   0  11   8 314.366 303.586   5
   0  11   9-302.213 306.744   7
   0  11   9-301.752 344.485  11
   0  11   9-28.3067 198.819   3
   0 -11  -9-343.014 407.040   1
   0  11   9 3.33752 277.426   5
   0  11  10 2263.01 389.696   5
   0 -11 -10 2990.92 526.919   1
   0  11  10 2756.94 457.503  11
   0  11  10 3202.11 356.443   3
   0  11  10 2766.50 465.155   7
   0  11  11 262.753 288.791   5
   0 -11 -11 400.964 435.635   1
   0  11  11 599.353 332.202  11
   0  11  11-64.3942 297.742   7
   0  11  12 5644.21 647.842  11
   0  11  12 5006.16 539.920   5
   0 -11 -12 6453.96 720.781   1
   0  11  12 4605.76 562.766   7
   0  11  13 153.523 328.673   7
   0 -11 -13 830.865 476.755   1
   0  11  13 811.585 372.859  11
   0  11  13 451.249 267.259   5
   0 -11 -14-249.861 363.048  12
   0 -11 -14 232.377 459.414   1
   0  11  14 402.256 259.690   5
   0  11  14 707.301 339.748   7
   0  11  14 618.669 408.933  11
   0  11  15 605.271 404.859  11
   0  11  15 865.380 383.724   7
   0 -11 -15 1252.68 502.578   1
   0 -11 -15 945.918 356.747  12
   0  11  16-28.8699 300.111   7
   0 -11 -16 205.461 306.670  12
   0 -11 -16 516.851 428.433   1
   0 -11 -17 1982.98 504.377   1
   0  11  17 1385.28 432.746   7
   0 -11 -17 493.441 243.649  12
   0 -11 -18-285.199 390.918   1
   0  11  18 314.845 326.098   7
   0 -11 -19 1967.07 451.697   1
   0  12 -29 36.2301 339.160   4
   0  12 -28 73.1349 366.258   4
   0  12 -27-106.313 401.746   4
   0 -12  26 626.490 406.590   7
   0  12 -26 1978.25 506.468   4
   0 -12  25 666.649 436.467   7
   0  12 -25 249.482 404.063   4
   0 -12  25 865.758 329.131  12
   0  12 -24 584.705 426.247   4
   0 -12  24 742.225 456.715   7
   0 -12  24 583.545 325.033  12
   0  12 -24 791.820 277.187   2
   0 -12  23 431.856 299.967  12
   0 -12  23 16.8319 347.502   7
   0  12 -23 933.272 472.290   4
   0  12 -23 244.059 237.023   2
   0 -12  22-16.1343 405.819   7
   0 -12  22 336.732 269.337   9
   0  12 -22 316.161 385.991   4
   0 -12  22 501.290 413.586   5
   0  12 -22 245.491 268.155   2
   0 -12  22 403.526 289.353  12
   0 -12  21-180.156 301.040   5
   0  12 -21 373.255 267.833   2
   0 -12  21 622.289 425.389   7
   0  12 -21-399.286 405.134   4
   0 -12  21 85.6769 243.958  12
   0 -12  20-450.003 387.538   5
   0 -12  20 323.805 374.680   7
   0 -12  20 233.453 220.729  12
   0  12 -20-109.586 370.431   4
   0  12 -20 314.794 240.063   2
   0 -12  19 12813.0 864.449   7
   0  12 -19 12839.2 835.871   4
   0 -12  19 12651.6 655.754  12
   0 -12  19 11733.5 819.711   5
   0  12 -19 14433.4 710.408   2
   0  12 -18 575.006 257.584   2
   0 -12  18 238.079 207.651  12
   0 -12  18 612.530 333.694   7
   0 -12  18 144.799 259.405   5
   0 -12  18 656.595 265.808   3
   0 -12  17 851.018 220.933  12
   0  12 -17 895.100 363.629   4
   0 -12  17 760.725 264.802   3
   0  12 -17 792.267 277.140   2
   0 -12  17 691.822 324.634   5
   0 -12  17 355.470 324.807   7
   0  12 -16 1404.67 360.271   4
   0 -12  16 1134.57 341.953   5
   0 -12  16 1065.29 358.180   7
   0  12 -16 1990.69 413.636   8
   0  12 -16 1538.79 303.392   2
   0 -12  16 1485.06 317.409   3
   0 -12  16 1482.36 246.481  12
   0  12 -15 368.907 255.999   4
   0 -12  15-103.729 228.890   3
   0 -12  15-491.989 341.548   5
   0 -12  15 244.895 297.935   7
   0  12 -15 53.3640 212.129   2
   0 -12  14 2950.40 395.352   3
   0 -12  14 2855.60 422.250   7
   0 -12  14 2779.69 431.640   5
   0  12 -14 2607.99 343.991   2
   0  12 -14 3053.21 384.916   4
   0  12 -13 3136.73 332.727   2
   0 -12  13 2898.17 394.258   3
   0 -12  13 3382.29 417.561   5
   0  12 -13 3113.83 483.885   8
   0 -12  13 3614.94 447.466   7
   0  12 -12 770.953 252.234   2
   0 -12  12 228.932 240.510   3
   0 -12  12 149.763 290.809   5
   0  12 -12 718.891 352.059   8
   0 -12  12 403.349 278.748   7
   0 -12  11 24171.2 944.904   3
   0  12 -11 24749.5 1053.28   8
   0 -12  11 24094.0 860.631   5
   0 -12  11 24223.3 919.542   7
   0  12 -11 22394.0 751.263   2
   0  12 -10-185.409 367.033   8
   0  12 -10 61.0939 321.356   3
   0 -12  10-184.457 269.147   5
   0 -12  10-179.392 286.934   3
   0  12 -10 195.656 212.683   2
   0  12  -9 113.615 359.794   3
   0  12  -9-126.600 372.862   8
   0  12  -9-139.913 232.005   2
   0 -12   9 311.619 297.514   5
   0  12  -8 9977.23 659.036   8
   0  12  -8 8422.00 453.917   2
   0 -12   8 9518.00 567.189   5
   0  12  -7 53448.3 1073.26   2
   0 -12   7 55787.0 1230.52   5
   0  12  -7 51988.5 1450.19   3
   0  12  -6 14638.4 799.127   3
   0  12  -6 15101.7 573.232   2
   0  12  -5 3527.58 323.184   2
   0  12  -5 4100.05 501.127   3
   0  12  -5 4194.81 597.941   8
   0  12  -4 7057.11 558.972   3
   0 -12   4 8084.58 463.235   1
   0  12  -4 7783.98 428.941   2
   0  12  -3 6290.49 389.394   2
   0  12  -3 5744.26 324.397  11
   0  12  -3 6727.98 565.406   3
   0 -12   3 6700.20 439.224   1
   0  12  -2 7140.48 536.117   3
   0 -12   2 7896.34 493.128   1
   0  12  -2 6398.79 392.424   2
   0  12  -2 6456.91 372.086  11
   0  12  -1 3471.11 414.824   3
   0  12  -1 3050.24 314.059  11
   0  12  -1 3062.69 287.729   2
   0 -12   1 3423.46 395.711   1
   0 -12   0 73.3548 278.260   1
   0  12   0 1.36985 306.783   5
   0  12   0 163.194 161.241   2
   0  12   0-139.120 286.102   3
   0  12   0 434.716 219.214  11
   0  12   1 11694.8 489.983   2
   0 -12  -1 12304.1 667.655   1
   0  12   1 13269.4 767.565   5
   0  12   1 12786.1 651.755   3
   0  12   2 450.426 222.011  11
   0  12   2 423.840 239.182   3
   0  12   2 272.022 279.878   5
   0 -12  -2 414.786 332.532   1
   0  12   3 4463.87 489.685   5
   0 -12  -3 5222.84 522.052   1
   0  12   3 4940.81 443.643   3
   0  12   3 3892.81 401.738  11
   0  12   4 239.414 251.069  11
   0  12   4-45.6534 226.013   3
   0  12   4-22.9998 335.656   5
   0 -12  -4-72.8522 339.793   1
   0 -12  -5 8342.87 691.260   1
   0  12   5 8024.96 625.318   5
   0  12   5 8592.17 542.497   3
   0  12   5 7083.63 577.521  11
   0  12   6-97.8887 283.805   5
   0 -12  -6 626.114 426.091   1
   0  12   6 262.304 265.028  11
   0  12   6 66.5098 208.371   3
   0  12   6-324.199 344.368   7
   0  12   7 2567.95 433.568  11
   0  12   7 3362.79 459.717   5
   0  12   7 3301.99 503.437   7
   0  12   7 3159.99 359.548   3
   0 -12  -7 3307.81 553.926   1
   0  12   8 3472.08 476.791  11
   0 -12  -8 3425.60 592.514   1
   0  12   8 3434.85 359.045   3
   0  12   8 3666.38 493.794   7
   0  12   8 4252.18 517.332   5
   0  12   9 6199.76 650.632   7
   0 -12  -9 6468.64 701.643   1
   0  12   9 5497.90 596.076  11
   0  12   9 7066.68 651.553   5
   0  12   9 5984.22 472.490   3
   0  12  10 313.452 309.845  11
   0  12  10-55.0630 301.939   7
   0 -12 -10-321.891 441.293   1
   0  12  10 147.801 217.234   3
   0  12  10 378.177 296.389   5
   0  12  11 602.442 345.208   7
   0 -12 -11 1191.98 504.587   1
   0  12  11 1028.60 345.038   5
   0  12  11 771.221 375.546  11
   0  12  12 103.324 308.736   7
   0  12  12-55.2416 329.113  11
   0 -12 -12 367.822 463.188   1
   0  12  12-376.859 294.514   5
   0  12  13 171.753 301.619  11
   0 -12 -13 256.477 338.212  12
   0 -12 -13 744.385 502.069   1
   0  12  13 373.797 251.732   5
   0  12  13 549.637 327.343   7
   0 -12 -14 231.420 467.671   1
   0 -12 -14-131.299 323.775  12
   0  12  14-120.208 343.179   7
   0  12  14 201.028 327.194  11
   0 -12 -15 622.834 318.289  12
   0 -12 -15 153.606 445.658   1
   0  12  15 248.505 366.141   7
   0  12  16 1444.01 457.966   7
   0 -12 -16 988.724 310.123  12
   0 -12 -16 320.104 391.151   1
   0  12  17 39.2863 312.940   7
   0 -12 -17 353.137 384.534   1
   0 -12 -18-272.496 366.699   1
   0 -12 -19-791.422 364.483   1
   0  13 -28 240.817 365.513   4
   0  13 -27 231.052 379.007   4
   0 -13  26 1436.78 456.907   7
   0  13 -26 1184.83 520.976   4
   0  13 -25 547.498 270.875   2
   0 -13  25 1462.20 517.580   7
   0  13 -25 617.490 395.185   4
   0 -13  25 1070.33 333.178  12
   0  13 -24 400.504 299.235   2
   0 -13  24 378.515 303.677  12
   0 -13  24 648.221 450.491   7
   0  13 -24 769.801 454.882   4
   0  13 -23-256.872 269.896   2
   0  13 -23-87.5385 420.632   4
   0 -13  23-147.631 371.511   7
   0 -13  23-18.7157 263.168  12
   0 -13  22 111.266 404.271   7
   0  13 -22-13.2957 265.459   2
   0 -13  22 249.619 262.892  12
   0  13 -22 692.843 403.349   4
   0 -13  21 816.166 394.295   5
   0 -13  21 133.758 388.250   7
   0  13 -21 165.076 266.607   2
   0  13 -21 1032.87 414.278   4
   0 -13  21-35.5719 246.255  12
   0  13 -20-53.8461 264.211   2
   0 -13  20 325.278 393.690   7
   0 -13  20-337.925 238.841  12
   0 -13  20-386.864 400.876   5
   0  13 -20-109.050 350.177   4
   0  13 -19 1752.31 355.095   2
   0 -13  19 2236.28 472.072   5
   0  13 -19 2476.96 479.361   4
   0 -13  19 2450.03 515.817   7
   0 -13  19 1548.39 287.301  12
   0 -13  19 1736.40 345.282   3
   0 -13  18 439.875 398.250   7
   0 -13  18-143.108 255.717   3
   0 -13  18 201.106 225.909  12
   0  13 -18 79.0628 298.043   4
   0  13 -18-143.296 256.281   2
   0 -13  18-285.700 302.221   5
   0 -13  17 3365.38 500.246   5
   0 -13  17 3746.87 438.389   3
   0 -13  17 3684.72 531.922   7
   0  13 -17 4219.53 496.390   4
   0  13 -17 4025.05 418.783   2
   0 -13  17 4218.43 371.657  12
   0  13 -16 2927.46 474.686   8
   0 -13  16 3254.54 431.189   3
   0  13 -16 3226.07 441.886   4
   0 -13  16 2211.48 443.985   5
   0 -13  16 3332.70 499.617   7
   0  13 -16 3046.82 362.301   2
   0  13 -15 1347.08 289.467   2
   0 -13  15 1446.82 328.962   3
   0 -13  15 827.403 317.819   5
   0 -13  15 2085.29 402.416   7
   0 -13  14 10481.7 671.787   3
   0 -13  14 9988.85 695.888   5
   0  13 -14 9862.64 758.451   8
   0  13 -14 10669.8 581.984   2
   0 -13  14 9695.50 667.382   7
   0 -13  13 766.365 297.040   3
   0 -13  13 715.068 324.887   5
   0  13 -13 814.077 259.826   2
   0  13 -13 1034.31 392.695   8
   0 -13  13 826.216 320.164   7
   0 -13  12 15.3881 294.037   7
   0  13 -12 147.076 325.996   8
   0 -13  12 742.464 300.902   3
   0 -13  12 211.477 254.876   5
   0  13 -12-89.5224 232.188   2
   0  13 -11 205.789 207.921   2
   0 -13  11 140.288 278.615   3
   0 -13  11-107.540 221.879   5
   0  13 -10 9663.44 734.619   3
   0  13 -10 9839.39 518.005   2
   0 -13  10 9742.01 603.431   5
   0  13 -10 10693.3 730.639   8
   0 -13  10 10721.8 651.507   3
   0 -13   9 19117.8 835.164   5
   0  13  -9 18458.6 676.904   2
   0  13  -9 18284.8 924.123   8
   0  13  -9 19642.1 992.634   3
   0  13  -8 4568.97 370.603   2
   0 -13   8 5239.48 489.551   5
   0  13  -8 5545.19 583.434   8
   0  13  -8 4453.92 582.975   3
   0  13  -7 756.033 438.346   8
   0  13  -7 149.268 197.566   2
   0 -13   7 445.782 275.984   5
   0  13  -7 228.734 331.874   3
   0  13  -6 2003.98 559.220   8
   0  13  -6 1595.21 441.843   3
   0  13  -6 1480.40 250.615   2
   0  13  -5 19082.3 667.840   2
   0  13  -5 19155.8 904.311   3
   0  13  -4 3212.17 492.225   3
   0  13  -4 2927.42 297.645   2
   0  13  -3 727.541 335.584   3
   0 -13   3 270.115 237.913   1
   0  13  -3 295.578 189.491   2
   0 -13   2 1885.26 347.588   1
   0  13  -2 1444.59 243.202   2
   0  13  -2 1319.89 235.028  11
   0  13  -2 985.422 288.387   3
   0 -13   1 1696.72 351.414   1
   0  13  -1 1371.73 337.985   3
   0  13  -1 1316.96 235.687  11
   0  13  -1 1096.78 217.207   2
   0  13   0 2417.79 377.833   3
   0 -13   0 1629.93 362.109   1
   0  13   0 2307.61 258.023   2
   0  13   0 2684.97 322.797  11
   0  13   1 9761.60 704.642   5
   0  13   1 9938.23 621.778   3
   0 -13  -1 10365.8 681.477   1
   0  13   2 417.357 234.415  11
   0  13   2 488.110 264.612   3
   0 -13  -2 953.856 382.081   1
   0  13   2 977.675 355.902   5
   0  13   3 4682.09 461.678  11
   0 -13  -3 4827.72 546.368   1
   0  13   3 4937.23 450.635   3
   0  13   3 5181.69 544.307   5
   0  13   4 4574.62 442.333   3
   0 -13  -4 4015.63 513.576   1
   0  13   4 4756.18 495.708  11
   0  13   4 4533.55 521.401   5
   0 -13  -5 40.3075 373.222   1
   0  13   5 113.005 245.770   3
   0  13   5-27.3720 319.533   5
   0  13   5 116.559 271.803  11
   0 -13  -6 834.436 436.217   1
   0  13   6 14.0730 306.944   5
   0  13   6 130.774 297.351  11
   0  13   6 357.519 250.484   3
   0  13   7 6782.80 527.526   3
   0  13   7 6266.82 589.392   5
   0 -13  -7 7915.40 744.667   1
   0  13   7 6508.43 617.016  11
   0 -13  -8 1904.62 535.826   1
   0  13   8 1515.16 408.713  11
   0  13   8 1942.00 434.280   5
   0  13   8 1247.80 388.506   7
   0  13   8 1215.61 302.121   3
   0  13   9 2938.46 468.937   5
   0 -13  -9 3297.27 656.581   1
   0  13   9 1724.76 388.768   7
   0  13   9 3115.06 517.488  11
   0  13   9 2446.30 357.095   3
   0  13  10-149.183 331.486   7
   0  13  10 470.272 282.114   5
   0 -13 -10 1116.11 517.008   1
   0  13  10 295.095 329.410  11
   0 -13 -11 702.290 523.888   1
   0  13  11 291.388 376.141  11
   0  13  11 240.848 333.781   5
   0  13  11 230.130 325.709   7
   0 -13 -12 504.131 388.614  12
   0  13  12 216.603 335.800   7
   0  13  12 259.577 299.135   5
   0  13  12 68.8034 344.794  11
   0 -13 -12-130.846 483.934   1
   0 -13 -13 347.597 341.224  12
   0 -13 -13-88.6558 485.222   1
   0  13  13 318.517 348.209   7
   0  13  14-246.983 348.274   7
   0 -13 -14 654.926 530.866   1
   0 -13 -14 87.5955 321.551  12
   0 -13 -15 1825.50 551.027   1
   0  13  15 1169.54 408.020   7
   0 -13 -15 1117.97 362.348  12
   0 -13 -16 351.902 416.357   1
   0 -13 -17 599.563 361.713   1
   0 -13 -18 774.414 333.469   1
   0  14 -28 780.437 422.662   4
   0  14 -27 404.825 407.190   4
   0 -14  26 364.553 348.160   7
   0  14 -26 2218.94 542.299   4
   0 -14  25 318.251 316.077  12
   0  14 -25 322.969 264.035   2
   0  14 -25-215.820 392.881   4
   0 -14  25-566.989 440.661   7
   0 -14  24 510.882 308.101  12
   0 -14  24 729.666 405.852   7
   0  14 -24 677.042 297.287   2
   0  14 -24 260.710 406.381   4
   0  14 -23-374.767 436.298   4
   0 -14  23-130.448 269.451  12
   0 -14  23 324.689 445.669   7
   0  14 -23 199.440 266.205   2
   0 -14  22 4233.77 653.955   7
   0  14 -22 4219.11 599.291   4
   0  14 -22 4258.96 480.698   2
   0 -14  22 3748.60 462.655  12
   0  14 -21 1081.12 343.952   2
   0 -14  21 386.304 290.519  12
   0 -14  21 257.689 372.710   7
   0  14 -21-131.152 370.970   4
   0  14 -20 639.258 396.127   4
   0 -14  20 633.832 398.758   5
   0  14 -20 93.4012 283.833   2
   0 -14  20 509.946 273.214  12
   0 -14  20 784.783 474.437   7
   0 -14  19 524.598 254.623  12
   0 -14  19 141.822 380.765   7
   0 -14  19 311.824 357.852   5
   0  14 -19 490.395 354.592   4
   0 -14  19 206.786 266.551   3
   0  14 -19 419.225 292.535   2
   0 -14  18 2539.34 477.861   5
   0 -14  18 2727.66 474.742   7
   0 -14  18 2050.25 404.999   3
   0 -14  18 2688.76 342.498  12
   0  14 -18 2541.78 385.551   2
   0  14 -17 3673.13 413.965   2
   0 -14  17 2718.59 461.327   5
   0 -14  17 3074.87 495.312   7
   0 -14  17 3658.11 480.957   3
   0 -14  16 2044.60 447.582   5
   0  14 -16 3051.11 382.471   2
   0 -14  16 2168.34 383.315   3
   0 -14  16 2491.27 450.070   7
   0 -14  15 2685.24 424.835   3
   0  14 -15 2831.93 489.139   8
   0 -14  15 2847.48 480.177   7
   0 -14  15 1977.39 379.468   5
   0  14 -15 2778.62 375.043   2
   0 -14  14 1614.95 368.090   3
   0 -14  14 1119.63 314.459   5
   0 -14  14 1069.62 377.451   7
   0  14 -14 1187.10 296.131   2
   0  14 -14 1652.05 418.787   8
   0 -14  13-151.783 281.847   3
   0 -14  13-364.150 342.897   7
   0 -14  13 78.7821 222.519   5
   0  14 -13-271.879 237.344   2
   0  14 -13-364.002 360.282   8
   0 -14  12-271.579 268.875   3
   0 -14  12 72.5687 290.609   7
   0  14 -12 315.894 350.788   8
   0 -14  12-48.4477 239.764   5
   0  14 -12 141.775 226.654   2
   0 -14  11 1928.15 381.466   3
   0 -14  11 1897.23 348.809   5
   0  14 -11 1283.68 273.297   2
   0  14 -11 1764.07 400.504   8
   0  14 -10-374.901 340.259   8
   0  14 -10 9.37596 328.450   3
   0 -14  10-182.995 273.485   5
   0 -14  10-153.452 293.755   3
   0  14 -10-16.0772 208.248   2
   0  14  -9 7110.98 464.836   2
   0  14  -9 6511.06 678.032   3
   0 -14   9 7600.66 589.253   5
   0  14  -9 8775.22 749.603   8
   0  14  -8 1402.13 276.264   2
   0  14  -8 1528.58 441.842   3
   0  14  -8 1888.79 540.269   8
   0 -14   8 2276.09 384.919   5
   0  14  -7 1492.57 423.162   3
   0  14  -7 803.253 208.538   2
   0 -14   7 1406.23 327.678   5
   0  14  -7 958.651 523.569   8
   0  14  -6 4767.66 544.855   3
   0  14  -6 4932.46 392.288   2
   0  14  -5 1518.12 269.059   2
   0  14  -5 1445.25 385.366   3
   0  14  -4 3737.25 491.159   3
   0  14  -4 3930.65 348.693   2
   0  14  -3 1642.98 264.377   2
   0 -14   3 924.606 285.027   1
   0  14  -3 1775.09 400.189   3
   0  14  -2 4770.81 349.827   2
   0  14  -2 4556.69 504.713   3
   0 -14   2 4974.13 474.568   1
   0  14  -2 4604.28 348.331  11
   0  14  -1 3918.81 361.544  11
   0  14  -1 4961.73 502.037   3
   0 -14   1 5418.26 498.695   1
   0  14  -1 4601.42 349.446   2
   0  14   0 1654.37 277.376  11
   0  14   0 1640.85 227.354   2
   0 -14   0 1628.34 388.731   1
   0  14   0 1535.10 318.962   3
   0  14   1 3842.03 505.313   5
   0 -14  -1 4219.17 524.911   1
   0  14   1 3611.78 443.364   3
   0  14   2 96.4203 340.290   5
   0  14   2 645.609 317.848   3
   0 -14  -2 771.926 376.206   1
   0  14   2 743.636 249.562  11
   0  14   3 1391.87 293.448  11
   0  14   3 1873.32 358.293   3
   0  14   3 2053.67 424.188   5
   0 -14  -3 1702.17 421.141   1
   0  14   4 1988.00 396.481  11
   0 -14  -4 1913.67 465.751   1
   0  14   4 1717.85 327.794   3
   0  14   4 1638.48 344.607   5
   0  14   5 1287.55 346.826  11
   0  14   5 534.339 300.515   3
   0 -14  -5 626.439 402.718   1
   0  14   5 786.192 338.205   5
   0  14   6 876.648 315.821  11
   0  14   6 551.750 329.791   5
   0  14   6 137.267 254.013   3
   0 -14  -6 918.401 453.060   1
   0 -14  -7 978.428 504.155   1
   0  14   7 719.198 286.455   3
   0  14   7 817.785 380.120   5
   0  14   7 398.986 306.444  11
   0  14   8 1827.87 448.016  11
   0  14   8 3124.99 406.662   3
   0 -14  -8 2619.01 598.330   1
   0  14   8 2250.70 443.803   5
   0 -14  -9 248.301 531.127   1
   0  14   9 127.137 240.112   3
   0  14   9-91.8248 319.018  11
   0  14   9 150.175 264.334   5
   0 -14 -10-35.6779 484.212   1
   0  14  10-297.863 383.243  11
   0  14  10 22.8331 299.032   5
   0 -14 -11 214.427 484.175   1
   0 -14 -11 713.912 380.213  12
   0  14  11 792.231 370.307  11
   0 -14 -12 923.061 401.721  12
   0 -14 -12 882.709 509.167   1
   0 -14 -13-8.20740 360.758  12
   0 -14 -13-182.094 484.672   1
   0 -14 -14 1200.23 369.861  12
   0 -14 -14 1600.56 522.236   1
   0 -14 -15 480.135 452.350   1
   0 -14 -16 1607.74 473.138   1
   0 -14 -17 111.789 326.482   1
   0  15 -27-233.557 347.244   4
   0  15 -26 1289.95 443.964   4
   0  15 -25 29.3374 250.703   2
   0 -15  25 87.9531 385.494   7
   0  15 -25-101.300 353.273   4
   0  15 -24-126.402 281.910   2
   0 -15  24-318.423 345.275   7
   0  15 -24-322.508 376.478   4
   0 -15  24 372.363 300.845  12
   0  15 -23 27.2181 265.442   2
   0 -15  23 63.3679 290.061  12
   0  15 -23 184.627 386.628   4
   0 -15  23-61.8133 431.209   7
   0 -15  22 657.179 460.020   7
   0 -15  22-229.687 276.106  12
   0  15 -22 192.174 290.461   2
   0 -15  21 2515.13 374.543  12
   0 -15  21 2710.12 552.688   7
   0  15 -21 2417.39 391.470   2
   0 -15  20 115.402 261.508   3
   0 -15  20 192.190 247.863  12
   0 -15  20-469.559 370.001   5
   0 -15  20-354.471 423.172   7
   0  15 -20-190.630 307.719   2
   0 -15  19 1325.74 361.100   3
   0 -15  19 806.547 347.679   5
   0  15 -19 1109.63 297.466   2
   0 -15  19 457.248 216.618  12
   0 -15  19 1059.93 424.044   7
   0  15 -18 2330.20 375.223   2
   0 -15  18 2609.73 474.771   5
   0 -15  18 2599.66 524.339   7
   0 -15  18 2143.79 409.354   3
   0  15 -17-467.842 316.821   2
   0 -15  17-205.229 310.303   5
   0 -15  17-153.649 377.706   7
   0 -15  17 291.776 319.871   3
   0 -15  16 124.778 293.447   5
   0  15 -16 72.3812 276.153   2
   0 -15  16 111.638 366.377   7
   0 -15  16 387.063 311.573   3
   0  15 -15 1087.11 430.116   8
   0 -15  15 1588.41 412.854   5
   0  15 -15 1403.98 317.905   2
   0 -15  15 1118.27 330.935   3
   0 -15  15 1449.90 409.223   7
   0 -15  14 746.082 357.338   7
   0 -15  14 1085.15 354.963   5
   0  15 -14 860.449 287.024   2
   0 -15  14 884.526 318.273   3
   0  15 -14 1359.08 458.123   8
   0  15 -13 243.486 262.166   2
   0 -15  13-1.63742 302.581   5
   0 -15  13-307.970 326.619   7
   0 -15  13-103.533 286.027   3
   0  15 -13-297.932 370.290   8
   0 -15  12 3187.74 460.241   3
   0 -15  12 3414.87 501.422   7
   0  15 -12 2482.82 357.130   2
   0 -15  12 2459.68 379.565   5
   0  15 -12 2674.31 503.597   8
   0  15 -11 510.705 386.913   8
   0 -15  11 369.077 306.346   3
   0  15 -11 585.511 248.641   2
   0 -15  11 553.927 240.290   5
   0  15 -10 539.910 327.268   3
   0 -15  10 360.832 287.124   5
   0  15 -10 1119.68 527.886   8
   0 -15  10 997.704 365.490   3
   0  15 -10 847.569 245.347   2
   0  15  -9 2126.12 491.229   3
   0  15  -9 2358.85 319.689   2
   0 -15   9 2431.89 404.970   5
   0  15  -9 3108.10 628.714   8
   0 -15   8 493.481 315.442   5
   0  15  -8-169.802 352.763   3
   0  15  -8-108.564 204.739   2
   0 -15   7 1962.69 366.954   5
   0  15  -7 1329.82 280.081   2
   0  15  -7 1008.74 437.742   3
   0  15  -6-3.58890 329.508   3
   0  15  -6-39.9583 198.010   2
   0  15  -5 851.266 233.702   2
   0  15  -5 609.534 331.798   3
   0  15  -4 2699.24 317.863   2
   0  15  -4 2105.55 448.910   3
   0  15  -3 2416.11 432.775   3
   0  15  -3 1740.76 273.854   2
   0 -15   3 2328.50 382.995   1
   0  15  -2 15202.9 835.568   3
   0 -15   2 13920.4 760.233   1
   0  15  -2 14150.5 619.414   2
   0  15  -1 10005.6 543.265   2
   0 -15   1 10938.3 721.963   1
   0  15  -1 10685.9 714.601   3
   0 -15   0 7161.69 618.504   1
   0  15   0 7124.95 603.068   3
   0  15   0 6760.28 484.078  11
   0  15   1 1667.92 356.986   3
   0  15   1 2548.31 380.097  11
   0 -15  -1 2171.27 446.681   1
   0  15   2 1306.38 378.276   5
   0  15   2 1239.65 328.334   3
   0 -15  -2 1929.84 448.541   1
   0  15   3-50.4284 262.199  11
   0 -15  -3 84.0862 371.385   1
   0  15   3 28.4030 266.404   5
   0  15   3 141.900 276.042   3
   0  15   4 4952.58 536.944  11
   0 -15  -4 3875.82 585.474   1
   0  15   4 5030.55 514.306   3
   0  15   4 5167.17 570.088   5
   0 -15  -5 5015.74 669.690   1
   0  15   5 4565.71 525.037  11
   0  15   5 5275.66 581.338   5
   0  15   5 5397.12 527.943   3
   0 -15  -6 254.016 432.130   1
   0  15   6 317.084 348.476  11
   0  15   6 398.637 293.923   3
   0  15   6 32.0668 292.390   5
   0 -15  -7 2197.17 601.299   1
   0  15   7 2066.01 426.667   5
   0  15   7 1930.17 443.034  11
   0  15   7 1720.41 344.709   3
   0  15   8 1088.98 325.893   5
   0  15   8 908.664 359.686  11
   0  15   8 1035.61 325.918   3
   0 -15  -8 741.262 552.655   1
   0  15   9 1437.67 420.064  11
   0 -15  -9 1191.88 438.844  12
   0  15   9 1385.43 355.377   3
   0 -15  -9 1235.73 535.998   1
   0  15   9 1095.27 373.454   5
   0 -15 -10 312.746 482.970   1
   0 -15 -10 840.469 423.863  12
   0  15  10 9.88305 353.903  11
   0 -15 -11-130.382 490.941   1
   0 -15 -11 115.895 370.361  12
   0 -15 -12 759.881 487.997   1
   0 -15 -12 835.916 377.773  12
   0 -15 -13-161.482 456.079   1
   0 -15 -13 951.185 365.612  12
   0 -15 -14-481.949 469.339   1
   0 -15 -15 44.2457 390.039   1
   0 -15 -15 162.537 359.989   6
   0 -15 -16-290.069 381.307   1
   0  16 -25 1076.09 320.140   2
   0 -16  25 604.710 370.341   7
   0  16 -24 247.767 270.884   2
   0 -16  24 861.900 448.317   7
   0 -16  24 400.136 287.428  12
   0 -16  23-160.233 403.539   7
   0 -16  23 57.8558 265.852  12
   0  16 -23 305.957 301.918   2
   0 -16  22-204.982 268.063  12
   0  16 -22-27.4973 275.009   2
   0 -16  22 377.512 398.006   7
   0 -16  21 48.7647 251.196  12
   0  16 -21-22.1456 287.806   2
   0 -16  21 553.890 431.723   7
   0 -16  20 72.4569 289.251   3
   0  16 -20-656.220 352.534   2
   0 -16  20-19.3130 399.475   7
   0 -16  19 3059.23 536.053   7
   0 -16  19 2866.76 483.270   3
   0  16 -19 3986.97 470.207   2
   0 -16  19 3508.32 585.007   5
   0  16 -18 259.410 301.499   2
   0 -16  18 317.200 346.020   5
   0 -16  18 904.948 364.068   3
   0 -16  18 184.172 422.842   7
   0  16 -17 1090.46 323.161   2
   0 -16  17 319.279 386.675   7
   0 -16  17 440.816 305.192   3
   0 -16  17 460.763 355.984   5
   0  16 -16-105.168 253.782   2
   0  16 -16-20.4757 398.457   8
   0 -16  16-11.5499 313.779   3
   0 -16  16 736.263 395.009   5
   0 -16  16-128.208 337.063   7
   0  16 -15 4473.94 466.404   2
   0 -16  15 5638.42 632.745   5
   0 -16  15 6065.15 611.772   3
   0 -16  15 5602.83 620.784   7
   0  16 -15 5429.73 700.910   8
   0 -16  14 465.209 273.925   5
   0  16 -14 195.780 240.468   2
   0  16 -14 529.442 463.899   8
   0 -16  14 646.147 381.029   7
   0 -16  14 43.3714 326.067   3
   0  16 -13-20.0420 274.134   2
   0  16 -13 1113.54 563.999   8
   0 -16  13 364.637 350.106   3
   0 -16  13-52.7252 348.614   7
   0 -16  13 125.552 262.655   5
   0  16 -12 6660.02 800.862   8
   0  16 -12 6162.11 497.921   2
   0 -16  12 5315.39 535.599   5
   0 -16  12 5757.80 577.271   3
   0 -16  11 4632.35 504.133   5
   0  16 -11 6467.82 807.425   8
   0 -16  11 5798.39 596.619   3
   0  16 -11 5448.34 449.811   2
   0  16 -10 962.209 405.807   3
   0 -16  10 2032.66 385.713   5
   0 -16  10 1803.71 403.470   3
   0  16 -10 1744.94 299.175   2
   0  16  -9 252.032 375.052   3
   0  16  -9-148.213 233.242   2
   0 -16   9 577.574 336.427   5
   0  16  -8 340.357 238.623   2
   0 -16   8 106.944 281.649   5
   0  16  -8 554.488 416.217   3
   0 -16   7 542.826 248.139   5
   0  16  -7 831.219 267.941   2
   0  16  -7 624.966 431.801   3
   0  16  -6 7798.34 733.403   3
   0  16  -6 7290.17 505.888   2
   0  16  -5 3353.81 366.284   2
   0  16  -5 3340.11 536.352   3
   0  16  -4 1465.29 448.802   3
   0  16  -4 1195.66 257.733   2
   0  16  -3 943.597 252.723   2
   0  16  -3 183.443 352.701   3
   0  16  -2 22545.0 795.044   2
   0  16  -2 22159.5 1040.28   3
   0 -16   2 22297.9 978.115   1
   0 -16   1 799.890 328.355   1
   0  16  -1 847.631 400.208   3
   0  16   0 1976.87 404.858   3
   0 -16   0 1585.74 411.221   1
   0  16   1 491.497 333.437   3
   0  16   1 190.059 243.704  11
   0 -16  -1-129.738 356.583   1
   0 -16  -2 904.437 415.927   1
   0  16   2 1363.06 361.334   3
   0  16   3-36.2757 302.110   3
   0  16   3-173.656 266.148  11
   0 -16  -3-411.181 402.777   1
   0  16   4 312.187 297.677   3
   0  16   4 295.672 333.479  11
   0  16   4 339.160 324.320   5
   0 -16  -4-365.728 438.727   1
   0  16   5-14.6128 272.501   5
   0  16   5-354.707 314.835   3
   0 -16  -5-220.197 421.475   1
   0  16   5-248.867 326.656  11
   0 -16  -6 5464.60 733.016   1
   0  16   6 6160.79 569.535   3
   0  16   6 5442.92 621.848   5
   0  16   6 4136.76 566.358  11
   0 -16  -7 599.656 383.278  12
   0  16   7 505.224 318.212   5
   0 -16  -7-72.6234 468.374   1
   0  16   7 330.499 276.192   3
   0  16   7 395.293 342.345  11
   0 -16  -8 959.338 538.125   1
   0  16   8 597.042 360.652  11
   0  16   8 730.843 306.283   3
   0 -16  -8 1282.49 451.076  12
   0 -16  -9 1173.48 559.393   1
   0 -16  -9 579.781 373.062  12
   0 -16 -10-381.684 477.560   1
   0 -16 -10-310.105 381.407  12
   0 -16 -11 439.063 447.286   1
   0 -16 -11-198.990 346.265  12
   0 -16 -12 445.211 312.011  12
   0 -16 -12 52.5811 429.391   1
   0 -16 -13-87.5154 421.337   1
   0 -16 -14 2170.07 483.835   6
   0 -16 -14 3571.71 586.746   1
   0 -16 -15 295.947 355.298   1
   0 -16 -15 227.091 321.638   6
   0  17 -24 693.416 267.463   2
   0 -17  24 1398.92 495.140   7
   0  17 -23 564.632 305.984   2
   0 -17  23 1108.33 410.760   7
   0 -17  23 1278.96 371.124  12
   0 -17  22 2142.22 512.606   7
   0 -17  22 1560.60 341.333  12
   0  17 -22 1409.05 346.237   2
   0  17 -21 348.739 326.753   2
   0 -17  21 151.536 408.293   7
   0 -17  21-48.3423 246.832  12
   0  17 -20-121.888 292.660   2
   0 -17  20 182.241 388.029   7
   0 -17  20 359.045 336.952   3
   0 -17  19-766.833 337.948   3
   0 -17  19-375.073 426.866   7
   0  17 -19 581.453 310.726   2
   0 -17  18 1161.00 441.731   5
   0 -17  18 337.037 382.760   7
   0 -17  18 57.4071 340.242   3
   0  17 -18 536.176 301.068   2
   0  17 -17-420.529 308.229   2
   0 -17  17-485.724 418.752   7
   0 -17  17 113.150 344.425   3
   0 -17  16 3838.87 555.370   5
   0  17 -16 3957.65 773.531   8
   0 -17  16 4148.92 610.672   7
   0  17 -16 3485.07 437.120   2
   0 -17  16 4220.19 564.790   3
   0  17 -15 440.765 493.884   8
   0 -17  15 519.802 378.903   3
   0 -17  15 567.046 396.684   7
   0 -17  15 339.517 349.524   5
   0  17 -15 893.134 314.197   2
   0 -17  14 215.294 334.251   5
   0  17 -14 553.651 515.006   8
   0  17 -14 294.942 262.291   2
   0 -17  14 425.940 348.212   3
   0 -17  14-585.931 424.987   7
   0 -17  13 430.189 376.794   7
   0 -17  13 332.969 333.315   3
   0 -17  13 3.81787 242.883   5
   0  17 -13 29.6192 257.022   2
   0  17 -12-38.2039 249.254   2
   0 -17  12 982.138 316.435   5
   0 -17  12 255.776 350.130   3
   0 -17  11 4194.94 581.944   3
   0  17 -11 3600.07 409.098   2
   0 -17  11 3201.87 456.242   5
   0  17 -10 2195.01 333.301   2
   0  17 -10 2060.02 488.514   3
   0 -17  10 2704.56 482.202   3
   0 -17  10 2202.07 407.276   5
   0  17  -9 252.148 374.556   3
   0 -17   9 1085.39 376.213   5
   0  17  -9 669.997 283.643   2
   0 -17   8 1316.32 357.560   5
   0  17  -8 764.364 422.152   3
   0  17  -8 747.488 244.968   2
   0 -17   7 460.731 309.710   5
   0  17  -7 858.434 485.364   3
   0  17  -7 263.460 233.445   2
   0  17  -6 992.326 254.022   2
   0  17  -6 2216.06 532.108   3
   0  17  -5 535.548 429.219   3
   0  17  -5 141.044 209.512   2
   0  17  -4 6642.55 491.321   2
   0  17  -4 6806.75 697.015   3
   0  17  -3 2374.60 519.208   3
   0  17  -3 2762.28 346.672   2
   0  17  -2 2507.46 511.315   3
   0 -17   1 392.014 352.923   1
   0  17  -1 374.356 368.329   3
   0  17   0 858.012 389.152   3
   0 -17   0 532.944 376.066   1
   0 -17  -1 1796.48 474.381   1
   0  17   1 2096.05 452.525   3
   0 -17  -2 10358.4 864.772   1
   0  17   2 12748.0 821.148   3
   0  17   3 724.746 354.385   3
   0 -17  -3 1419.11 502.207   1
   0  17   4 720.935 310.199  11
   0 -17  -4 1082.35 477.730   1
   0  17   4 1200.79 379.764   3
   0 -17  -4 764.652 390.335  12
   0  17   5 214.081 283.888  11
   0  17   5 349.512 305.580   3
   0 -17  -5-159.426 439.738   1
   0 -17  -5 415.761 390.063  12
   0 -17  -6 1156.04 516.335   1
   0  17   6 713.217 327.340   3
   0  17   6 553.823 377.347  11
   0 -17  -7-202.789 385.523  12
   0  17   7 178.330 316.123  11
   0  17   7-121.541 296.950   3
   0 -17  -7 879.341 526.085   1
   0 -17  -8-352.520 408.350  12
   0 -17  -8 256.860 449.266   1
   0  17   8 199.301 283.486   3
   0 -17  -9-458.800 511.060   1
   0 -17  -9 712.474 398.679  12
   0 -17 -10 1825.98 439.382  12
   0 -17 -10 1013.38 480.080   1
   0 -17 -11 284.745 351.572  12
   0 -17 -11 539.308 476.943   1
   0 -17 -12 2084.70 519.075   1
   0 -17 -13-337.227 414.045   1
   0 -17 -13 434.855 388.397   6
   0 -17 -14-555.510 351.382   6
   0 -17 -15 835.623 354.791   6
   0  18 -24 582.214 287.404   2
   0 -18  23 113.468 399.397   7
   0  18 -23 842.779 314.277   2
   0  18 -22 152.488 267.090   2
   0 -18  22-549.228 407.201   7
   0 -18  22-171.751 274.905  12
   0  18 -21 643.433 332.636   2
   0 -18  21 1293.86 318.584  12
   0 -18  20 187.912 419.664   7
   0  18 -20 961.604 344.319   2
   0 -18  20-102.610 308.620   3
   0  18 -19-268.991 285.675   2
   0 -18  19 337.090 336.052   3
   0 -18  19 30.0436 397.465   7
   0 -18  18 165.370 395.717   7
   0  18 -18-181.039 304.227   2
   0 -18  18 6.47751 325.720   3
   0 -18  17 4526.90 637.833   7
   0 -18  17 3918.37 571.462   3
   0  18 -17 3620.45 461.684   2
   0  18 -16 1268.74 372.294   2
   0 -18  16 476.386 303.605   5
   0 -18  16 1047.57 491.794   7
   0 -18  15 911.982 450.462   7
   0  18 -15 1026.97 353.783   2
   0 -18  15 425.170 326.143   5
   0 -18  15 801.174 410.402   3
   0 -18  14 2224.17 463.356   7
   0  18 -14 1993.09 378.901   2
   0 -18  14 3053.21 564.266   3
   0 -18  14 1993.89 469.885   5
   0 -18  13 170.017 370.520   7
   0 -18  13 430.774 279.834   5
   0 -18  13 803.931 403.643   3
   0  18 -13 729.239 325.061   2
   0 -18  12 476.322 319.230   5
   0 -18  12 1109.10 443.390   3
   0  18 -12 127.638 281.524   2
   0  18 -11 3661.79 409.754   2
   0 -18  11 3287.45 558.602   3
   0 -18  11 3326.95 457.028   5
   0 -18  10 302.705 429.756   3
   0  18 -10 136.288 448.006   3
   0 -18  10 108.935 318.864   5
   0  18 -10 63.0127 246.116   2
   0 -18   9 1437.99 461.808   3
   0 -18   9 1724.27 386.552   5
   0  18  -9 1904.59 593.925   3
   0  18  -9 1395.56 329.561   2
   0 -18   8-359.818 344.197   5
   0  18  -8 51.0930 240.245   2
   0  18  -8 620.465 464.014   3
   0 -18   7 2500.13 415.019   5
   0  18  -7 1558.20 314.063   2
   0  18  -7 2086.63 531.727   3
   0 -18   6 219.730 327.817   5
   0  18  -6-89.5258 222.455   2
   0  18  -6 97.5508 419.240   3
   0  18  -5 1791.60 497.863   3
   0  18  -5 959.153 310.835   2
   0  18  -4 20977.7 1155.30   3
   0  18  -4 18280.7 817.555   2
   0  18  -3 1971.93 512.745   3
   0  18  -2 6187.86 686.202   3
   0 -18   1 3926.70 520.379   1
   0  18  -1 3834.38 581.682   3
   0  18   0-58.8358 389.658   3
   0 -18   0 732.308 387.786   1
   0 -18  -1 633.978 357.106  12
   0  18   1 1370.98 445.796   3
   0 -18  -1 1358.26 460.961   1
   0 -18  -2 905.212 391.392  12
   0  18   2 766.805 408.853   3
   0 -18  -2 867.477 437.909   1
   0  18   3-92.5037 346.060   3
   0 -18  -3-459.922 481.948   1
   0 -18  -3-390.445 399.311  12
   0  18   4 1200.83 396.615   3
   0 -18  -4 1131.04 492.475   1
   0 -18  -4 781.916 409.251  12
   0 -18  -5 390.070 382.516  12
   0  18   5 295.295 306.362  11
   0  18   5 335.128 333.079   3
   0 -18  -5-801.544 471.072   1
   0 -18  -6 3185.73 517.345  12
   0  18   6 3989.02 532.792   3
   0 -18  -6 3998.11 671.693   1
   0 -18  -7 1565.82 473.349  12
   0 -18  -7 499.448 456.742   1
   0  18   7 399.695 322.894   3
   0 -18  -8-128.276 385.827  12
   0 -18  -8 583.021 431.824   1
   0 -18  -9-91.6379 425.642   1
   0 -18  -9-189.004 358.607  12
   0 -18 -10 978.676 470.097   1
   0 -18 -11 248.113 405.900   1
   0 -18 -12-324.784 394.989   6
   0 -18 -12-36.5145 381.857   1
   0 -18 -13-754.735 405.273   6
   0 -18 -14-598.881 349.885   6
   0  19 -23 106.835 264.775   2
   0  19 -22 460.717 261.781   2
   0 -19  22 512.392 420.782   7
   0  19 -21 25.7581 282.526   2
   0 -19  21 737.181 415.368   7
   0 -19  20-356.209 422.306   7
   0 -19  20 544.604 344.776   3
   0  19 -20 512.686 342.621   2
   0  19 -19 470.542 302.495   2
   0 -19  19-173.033 357.832   7
   0 -19  19 124.049 351.976   3
   0 -19  18 724.854 422.699   3
   0 -19  18 436.200 463.683   7
   0  19 -18-142.300 296.508   2
   0 -19  17-258.250 398.605   7
   0 -19  17-208.759 392.076   3
   0  19 -17 146.878 278.658   2
   0 -19  16 27.2208 384.086   3
   0 -19  16 286.688 426.025   7
   0  19 -16 731.375 347.027   2
   0 -19  15-258.437 389.270   7
   0 -19  15 292.288 309.043   5
   0 -19  15 555.216 396.167   3
   0  19 -15 74.3288 295.483   2
   0  19 -14 264.884 274.159   2
   0 -19  14 15.7501 397.212   3
   0 -19  14 379.743 370.488   5
   0 -19  14-18.0088 387.996   7
   0 -19  13 1333.84 376.861   5
   0 -19  13 2525.71 531.622   7
   0  19 -13 1383.99 329.668   2
   0 -19  13 1868.00 497.546   3
   0 -19  12-123.986 320.135   5
   0  19 -12 520.783 326.031   2
   0 -19  11-178.205 418.709   3
   0 -19  11 558.430 302.317   5
   0  19 -11-212.028 297.728   2
   0  19 -10-245.154 277.902   2
   0 -19  10 364.216 405.904   3
   0 -19  10 593.052 352.262   5
   0  19  -9 2454.94 380.084   2
   0  19  -9 2783.60 633.593   3
   0 -19   9 2077.60 450.706   5
   0 -19   9 3400.21 589.476   3
   0  19  -8 812.637 548.034   3
   0  19  -8 571.980 263.862   2
   0 -19   8 909.729 408.670   5
   0  19  -7 684.130 551.335   3
   0 -19   7 1190.40 421.075   5
   0  19  -7 1187.99 303.902   2
   0  19  -6 2791.35 616.651   3
   0  19  -6 1712.48 316.767   2
   0 -19   6 1734.67 367.842   5
   0  19  -5 1103.86 318.206   2
   0  19  -5 1483.65 512.013   3
   0  19  -4 394.112 419.953   3
   0  19  -3 309.663 466.218   3
   0  19  -2 1532.79 514.379   3
   0  19  -1 2667.96 514.834   3
   0 -19   0 3170.96 498.800  12
   0  19   0 3102.93 574.832   3
   0 -19   0 3362.98 536.498   1
   0  19   1 783.944 445.008   3
   0 -19  -1 877.780 392.325  12
   0 -19  -1 509.705 402.249   1
   0  19   2 219.287 373.013   3
   0 -19  -2 674.792 461.256   1
   0 -19  -2-150.887 390.443  12
   0 -19  -3 300.839 462.918   1
   0 -19  -3-255.474 344.294  12
   0  19   3-276.152 378.885   3
   0 -19  -4 522.170 427.791   1
   0  19   4 135.944 352.767   3
   0 -19  -4 941.141 437.998  12
   0  19   5 625.202 349.272   3
   0 -19  -5 438.861 444.553   1
   0 -19  -5 668.733 431.186  12
   0  19   6 13.2638 326.120   3
   0 -19  -6-240.867 378.995  12
   0 -19  -6 106.064 450.574   1
   0 -19  -7-261.540 342.689  12
   0 -19  -7 97.5606 385.744   1
   0  19   7 337.801 293.093   3
   0 -19  -8 248.048 434.157   1
   0 -19  -9-265.147 370.072   1
   0 -19 -10 360.215 467.876   6
   0 -19 -10-172.190 336.349   1
   0 -19 -11-307.381 416.377   6
   0 -19 -12 238.391 381.311   6
   0 -19 -13-232.612 305.762   6
   0  20 -22 246.519 278.416   2
   0 -20  21 779.978 408.362   7
   0 -20  21 187.295 308.305   3
   0  20 -21-183.858 287.945   2
   0 -20  20-254.693 441.854   7
   0  20 -20 324.144 306.950   2
   0 -20  20 286.839 331.040   3
   0 -20  19-238.025 459.408   7
   0 -20  19-396.868 376.538   3
   0  20 -19 46.9353 299.364   2
   0 -20  18 83.1142 439.663   7
   0 -20  18 834.917 421.735   3
   0  20 -18 857.254 380.929   2
   0  20 -17-639.914 341.995   2
   0 -20  17-619.005 461.131   7
   0 -20  17 455.224 406.122   3
   0 -20  16-315.242 401.994   7
   0 -20  16-672.564 431.922   3
   0  20 -16-514.104 348.882   2
   0 -20  15 308.805 439.127   3
   0  20 -15 43.3026 297.969   2
   0 -20  15-397.538 417.724   7
   0 -20  14 836.608 463.812   3
   0  20 -14 508.439 326.875   2
   0 -20  14 1041.02 478.273   7
   0 -20  13 409.598 420.929   3
   0  20 -13-35.6947 276.186   2
   0 -20  13 59.7166 379.699   7
   0 -20  12 112.103 381.789   7
   0 -20  12-218.678 416.557   3
   0  20 -12 492.798 309.488   2
   0 -20  11 1176.16 503.829   3
   0  20 -11 617.766 278.319   2
   0 -20  11 1587.23 420.907   5
   0 -20  10 471.254 338.985   5
   0  20 -10 1.57188 266.839   2
   0  20  -9-302.103 499.048   3
   0  20  -9 560.904 290.283   2
   0 -20   9 805.850 417.221   5
   0  20  -8-458.245 500.603   3
   0 -20   8-60.7744 453.861   3
   0 -20   8-394.180 349.744   5
   0  20  -8-156.786 250.394   2
   0 -20   7 664.671 361.679   5
   0  20  -7 433.077 235.222   2
   0  20  -6 575.160 260.541   2
   0  20  -6 529.531 537.066   3
   0 -20   6 667.018 350.770   5
   0  20  -5 983.627 460.396   3
   0 -20   5 959.461 369.815   5
   0  20  -4 1344.34 532.859   3
   0  20  -3 1837.77 532.525   3
   0  20  -2 80.9192 468.809   3
   0  20  -1 148.336 425.118   3
   0 -20   0 743.731 399.018  12
   0  20   0 1105.87 449.804   3
   0  20   1 420.592 412.901   3
   0 -20  -1-503.446 364.071   1
   0 -20  -1-80.3962 372.245  12
   0 -20  -2-409.735 394.416  12
   0 -20  -2-63.2725 387.000   1
   0  20   2 122.166 381.251   3
   0  20   3 523.947 383.882   3
   0 -20  -3-265.774 376.768  12
   0 -20  -3 726.418 421.460   1
   0  20   4 1213.26 407.804   3
   0 -20  -4 911.559 413.045   1
   0 -20  -4 1744.25 432.933  12
   0 -20  -5-393.804 360.117  12
   0  20   5-207.982 340.083   3
   0 -20  -5-507.218 435.513   1
   0  20   6-420.509 318.519   3
   0 -20  -6-422.892 395.024   1
   0 -20  -7-443.707 406.525   1
   0 -20  -8 1358.46 431.507   1
   0 -20  -8 73.1822 462.139   6
   0 -20  -9-262.946 449.720   6
   0 -20  -9 687.872 380.459   1
   0 -20 -10 934.045 414.131   6
   0 -20 -11-201.130 336.928   6
   0 -21  21 228.273 320.628   3
   0  21 -21 833.882 331.393   2
   0  21 -20 39.1543 292.099   2
   0 -21  20 122.269 335.247   3
   0 -21  20 1004.97 465.319   7
   0  21 -19 309.895 289.963   2
   0 -21  19-219.831 440.099   7
   0 -21  19-197.256 361.963   3
   0 -21  18-204.993 397.472   3
   0 -21  18 150.855 434.632   7
   0  21 -18 102.940 272.247   2
   0  21 -17 863.930 323.730   2
   0 -21  17 46.9680 420.418   7
   0 -21  16-472.442 424.691   3
   0  21 -16-89.4648 297.287   2
   0 -21  16-107.327 413.903   7
   0 -21  15 537.014 435.578   3
   0  21 -15-123.453 276.786   2
   0  21 -14 885.127 318.893   2
   0 -21  14 1401.06 515.546   3
   0 -21  14 1248.21 501.547   7
   0 -21  13 1070.91 411.103   7
   0  21 -13 1029.49 346.941   2
   0 -21  13 1643.48 557.733   3
   0  21 -12 546.148 291.660   2
   0 -21  12 395.572 403.225   7
   0 -21  11 934.495 526.991   3
   0  21 -11 809.084 345.499   2
   0  21 -10-289.874 306.527   2
   0 -21  10-175.725 431.178   3
   0 -21   9-376.870 451.101   3
   0  21  -9 48.9824 263.027   2
   0  21  -8 1244.39 575.416   3
   0  21  -8 550.500 299.490   2
   0 -21   8 569.355 412.233   3
   0 -21   7 387.465 467.655   3
   0  21  -7 253.835 281.593   2
   0  21  -7-143.924 496.137   3
   0  21  -6 325.652 496.024   3
   0 -21   6-551.659 403.977   6
   0 -21   5 958.530 415.054   6
   0  21  -5 855.531 474.015   3
   0  21  -4 1096.67 500.968   3
   0  21  -3 881.568 491.095   3
   0  21  -2 627.844 445.071   3
   0  21  -1-318.883 438.014   3
   0 -21   1-162.541 346.335  12
   0  21   0-859.823 434.882   3
   0 -21   0 174.827 329.210  12
   0  21   1 33.3319 350.440   3
   0 -21  -1 182.996 323.498  12
   0 -21  -2-375.184 331.735  12
   0  21   2 484.975 366.978   3
   0 -21  -2 856.935 409.555   1
   0 -21  -3 812.322 370.952  12
   0 -21  -3 522.902 405.731   1
   0  21   3 170.398 317.160   3
   0  21   4 362.778 363.295   3
   0 -21  -4-414.651 402.513   1
   0  21   5-349.866 311.883   3
   0 -21  -5 199.701 349.207   1
   0 -21  -6 434.427 371.587   1
   0 -21  -6-159.958 487.617   6
   0 -21  -7 225.826 296.639   1
   0 -21  -7 1181.55 491.344   6
   0 -21  -8 49.1817 410.953   6
   0 -21  -9 716.145 434.107   6
   0 -21 -10-55.3421 348.075   6
   0 -22  21-16.8349 263.603   3
   0 -22  20 235.929 335.188   3
   0  22 -19-420.451 312.792   2
   0 -22  19 490.386 403.178   3
   0 -22  18-254.587 340.403   3
   0  22 -18 514.290 326.264   2
   0 -22  18-766.526 447.589   7
   0 -22  17-797.250 453.395   3
   0  22 -17 370.746 300.801   2
   0 -22  17 2.63823 356.385   7
   0 -22  16 139.016 376.758   3
   0  22 -16-510.911 295.582   2
   0  22 -15 25.1623 278.071   2
   0 -22  15-286.237 419.983   7
   0 -22  15-722.333 458.225   3
   0  22 -14-394.739 324.644   2
   0 -22  14 31.8969 443.411   3
   0 -22  14 250.957 413.568   7
   0 -22  13 423.427 461.313   7
   0 -22  13 827.312 505.145   3
   0  22 -13 786.761 318.100   2
   0  22 -12 2002.97 378.965   2
   0 -22  12 1843.69 469.330   7
   0 -22  12 1889.54 543.629   3
   0 -22  11-662.923 480.526   3
   0  22 -11 52.0994 252.301   2
   0 -22  10 208.263 469.616   3
   0  22 -10 255.126 266.298   2
   0 -22   9 607.911 461.498   3
   0  22  -9 187.951 251.921   2
   0 -22   8-59.5681 407.925   3
   0 -22   7-707.191 433.166   3
   0  22  -7 163.826 541.354   3
   0 -22   6 528.273 461.522   3
   0  22  -6 1369.93 595.686   3
   0 -22   5-86.0079 375.524   6
   0  22  -5 714.979 525.675   3
   0  22  -4 669.220 462.003   3
   0 -22   4 341.753 434.157   6
   0 -22   3 168.242 433.985   6
   0  22  -3 2095.27 595.804   3
   0  22  -2 326.105 420.006   3
   0 -22   2 162.281 452.888   6
   0  22  -1 1055.09 472.005   3
   0 -22   1 271.481 327.317  12
   0 -22   1-297.199 488.022   6
   0 -22   0 1247.57 391.839  12
   0  22   0 1171.82 465.883   3
   0 -22   0 1748.84 550.573   6
   0  22   1-266.472 388.223   3
   0 -22  -1-552.494 510.819   6
   0 -22  -2-680.642 527.949   6
   0  22   2-88.1061 357.927   3
   0 -22  -3-362.496 451.187   6
   0  22   3 26.9308 331.485   3
   0 -22  -4 191.600 433.233   6
   0 -22  -4 302.073 327.316   1
   0  22   4 336.354 343.357   3
   0 -22  -5-128.280 451.111   6
   0 -22  -6-200.895 404.198   6
   0 -22  -7 130.402 378.125   6
   0 -22  -8 265.644 391.482   6
   0 -23  20-522.574 353.157   3
   0 -23  19-325.265 346.251   3
   0 -23  18-78.8047 366.826   3
   0 -23  17 4.75291 374.862   3
   0  23 -17 464.919 317.542   2
   0 -23  16-86.0143 335.950   7
   0  23 -16-583.375 339.428   2
   0 -23  16 147.221 409.846   3
   0 -23  15-95.3600 398.640   7
   0  23 -15-135.483 291.482   2
   0 -23  15 441.031 479.080   3
   0 -23  14 1020.57 461.673   7
   0  23 -14 21.8787 257.806   2
   0 -23  14 1074.17 453.119   3
   0  23 -13 706.770 310.176   2
   0 -23  13 1540.60 519.928   3
   0 -23  13 1264.86 417.752   7
   0  23 -12 686.250 323.130   2
   0 -23  12 896.480 513.729   3
   0 -23  12 239.538 404.253   7
   0  23 -11-219.895 265.212   2
   0 -23  11-14.3798 395.787   7
   0 -23  11 395.433 445.817   3
   0  23 -10 137.896 232.754   2
   0 -23  10-171.985 455.332   3
   0 -23   9-96.0429 428.574   3
   0 -23   8-374.183 438.335   3
   0 -23   7 458.546 412.436   3
   0 -23   6-4.67838 441.907   3
   0  23  -6-149.012 490.739   3
   0 -23   5 454.014 409.651   6
   0  23  -5 58.1815 425.087   3
   0 -23   5 650.404 431.616   3
   0 -23   4 196.354 396.299   6
   0  23  -4-76.9948 460.482   3
   0 -23   4-292.348 435.030   3
   0  23  -3 232.223 394.849   3
   0 -23   3 492.908 432.082   6
   0  23  -2 1579.51 517.729   3
   0 -23   2 1919.44 508.098   6
   0  23  -1 159.265 376.514   3
   0 -23   1 367.714 414.683   6
   0 -23   0 458.974 398.408   6
   0  23   0 534.378 363.395   3
   0  23   1 157.010 333.447   3
   0 -23  -1 211.439 405.372   6
   0 -23  -2 127.525 405.600   6
   0  23   2 115.027 308.344   3
   0  23   3 431.014 313.420   3
   0 -23  -3-97.6292 395.177   6
   0 -23  -4-2.00688 403.507   6
   0 -23  -5 846.722 434.759   6
   0 -23  -6 1493.61 442.770   6
   0 -24  19 561.638 350.996   3
   0 -24  18 158.731 318.712   3
   0 -24  17 363.104 380.435   3
   0 -24  16-228.075 383.427   3
   0 -24  15 78.7694 378.050   3
   0 -24  14 1536.02 502.373   3
   0 -24  13 901.900 500.997   3
   0  24 -13-110.722 269.852   2
   0 -24  12 1363.63 531.073   3
   0  24 -12 175.767 239.261   2
   0 -24  11 207.829 449.095   3
   0 -24  11 955.118 458.160   7
   0 -24  10-87.6922 449.016   3
   0 -24  10 996.661 414.855   7
   0 -24   9 322.528 448.861   3
   0 -24   8 322.300 393.608   3
   0 -24   7-811.952 474.367   3
   0 -24   6 453.295 443.077   3
   0 -24   5 942.570 441.789   3
   0  24  -4-338.542 412.429   3
   0 -24   4-56.6766 345.403   6
   0 -24   4 35.4924 397.795   3
   0  24  -3 286.587 418.428   3
   0 -24   3-484.080 364.542   6
   0 -24   3 497.203 352.856   3
   0  24  -2 49.2836 357.498   3
   0 -24   2 479.837 430.387   6
   0 -24   2-161.178 321.665   3
   0 -24   1 426.793 381.934   3
   0  24  -1-935.450 441.415   3
   0 -24   1-531.777 408.169   6
   0 -24   0-41.8255 389.679   6
   0 -24   0-169.369 333.911   3
   0  24   0 292.549 364.503   3
   0 -24  -1 569.829 351.259   3
   0  24   1 221.345 316.376   3
   0 -24  -1-315.605 382.228   6
   0 -24  -2-634.854 398.592   6
   0 -24  -3 210.193 364.682   6
   0 -24  -4-536.693 366.605   6
   0 -25  17 361.961 285.685   3
   0 -25  16-467.343 383.654   3
   0 -25  15 199.859 372.710   3
   0 -25  14 41.2784 391.097   3
   0 -25  13 92.1048 391.403   3
   0 -25  12 550.752 425.642   3
   0 -25  11 80.3333 415.315   3
   0 -25  10 711.427 429.229   3
   0 -25   9 385.358 391.633   3
   0 -25   8 320.513 368.099   3
   0 -25   7 338.401 415.242   3
   0 -25   6 372.955 368.715   3
   0 -25   5-76.9970 381.206   3
   0 -25   4-429.050 300.240   3
   0 -25   3 177.094 332.362   6
   0 -25   3 636.188 387.113   3
   0 -25   2 241.945 307.819   6
   0 -25   2 7.88988 325.665   3
   0 -25   1 117.475 306.350   6
   0 -25   0 285.594 317.263   6
   0 -25  -1 134.999 292.511   6
   0 -26  13 103.619 374.433   3
   0 -26  12 706.054 414.684   3
   0 -26  11 804.878 392.341   3
   0 -26  10-128.641 363.016   3
   0 -26   9-167.594 313.576   3
   0 -26   8-10.4715 364.599   3
   0 -26   7 557.539 385.095   3
   0 -26   6 302.855 323.705   3
   1 -26   1 469.366 357.480   6
   1 -26   2 555.923 321.897   6
   1 -26   3 307.588 357.071   3
   1 -26   4 98.8678 338.904   3
   1 -26   5 926.447 394.999   3
   1 -26   6-189.765 383.407   3
   1 -26   7-273.821 384.917   3
   1 -26   8-68.8916 315.158   3
   1 -26   9 1438.07 450.859   3
   1 -26  10 635.333 419.399   3
   1 -26  11-447.074 418.549   3
   1 -26  12-756.371 403.174   3
   1 -26  13 539.526 419.453   3
   1 -26  14-792.615 419.321   3
   1 -26  15 404.984 370.801   3
   1 -25  -3 405.246 368.445   6
   1 -25  -2 78.6114 338.417   6
   1 -25  -1 428.972 367.352   6
   1 -25   0 207.265 338.787   6
   1 -25   0 443.986 343.684   3
  -1  25   0-217.397 329.525   3
   1 -25   1-124.233 344.084   6
  -1  25  -1 474.130 410.835   3
   1 -25   1 20.4083 342.104   3
   1 -25   2 600.192 374.917   3
  -1  25  -2 59.9464 390.126   3
   1 -25   2 547.300 385.495   6
  -1  25  -3 626.138 374.970   3
   1 -25   3 203.305 320.333   3
  -1  25  -4 172.806 415.384   3
   1 -25   4-422.514 383.554   3
   1 -25   5 289.079 338.927   3
  -1  25  -5-422.418 410.306   3
   1 -25   6-284.352 435.070   3
   1 -25   7 804.668 399.444   3
   1 -25   8 98.7495 394.154   3
   1 -25   9 154.303 420.586   3
   1 -25  10 1542.48 538.537   3
   1 -25  11 1166.86 478.443   3
   1 -25  12-460.974 406.998   3
   1 -25  13 1415.91 467.652   3
   1 -25  14-35.8423 394.142   3
   1 -25  15 299.203 411.768   3
   1 -25  16-9.30121 350.004   3
   1 -25  17 194.126 338.947   3
   1 -25  18-141.647 280.363   3
   1 -24  -5 44.3442 352.265   6
   1 -24  -4 814.974 460.055   6
   1 -24  -3 195.231 361.268   6
  -1  24   3 119.619 260.141   3
   1 -24  -2-177.886 391.060   6
  -1  24   2 845.097 393.958   3
  -1  24   1-191.776 366.767   3
   1 -24  -1 192.280 419.446   6
   1 -24   0 850.268 448.917   6
  -1  24   0 235.427 357.109   3
  -1  24  -1 164.969 348.881   3
   1 -24   1 756.782 423.354   6
  -1  24  -2 144.004 401.189   3
   1 -24   2 337.028 398.886   6
   1 -24   3 2.11274 387.068   6
  -1  24  -3 77.0454 429.839   3
  -1  24  -4 518.567 451.321   3
   1 -24   4 692.059 438.903   6
   1 -24   4 985.150 415.812   3
  -1  24  -5 165.758 504.090   3
   1 -24   5 244.067 432.191   3
  -1  24  -6 1182.24 539.681   3
   1 -24   6 581.694 413.425   3
   1 -24   7 729.838 441.355   3
   1 -24   8 694.127 471.441   3
   1 -24   9 4257.30 670.205   3
   1 -24  10 700.786 481.412   3
   1 -24  11 2287.64 606.939   3
   1 -24  11 1239.04 466.395   7
   1 -24  12 364.455 416.367   7
   1 -24  12 186.709 458.990   3
  -1  24 -12 184.009 246.572   2
   1 -24  13-212.138 431.143   3
  -1  24 -13-147.352 254.557   2
   1 -24  13 300.888 365.764   7
   1 -24  14 836.269 443.440   3
   1 -24  14 307.699 426.716   7
  -1  24 -14 621.502 293.324   2
   1 -24  15 427.737 420.633   3
  -1  24 -15 292.014 259.333   2
   1 -24  16-70.1514 410.081   3
   1 -24  17-461.151 369.768   3
   1 -24  18 77.7875 343.738   3
   1 -24  19 658.218 336.252   3
   1 -23  -8 8.80002 297.369   6
   1 -23  -7-275.047 374.726   6
   1 -23  -6 647.318 446.166   6
   1 -23  -5 398.563 407.651   6
  -1  23   5 341.378 307.420   3
   1 -23  -4-356.324 435.555   6
  -1  23   4-232.503 314.690   3
  -1  23   3-35.0238 307.934   3
   1 -23  -3 835.806 529.314   6
  -1  23   2 456.448 310.549   3
  -1  23   1 221.975 344.536   3
  -1  23   0 439.534 424.339   3
  -1  23  -1 261.058 432.039   3
  -1  23  -2 21.9531 402.477   3
  -1  23  -3 1104.02 546.389   3
   1 -23   3 472.658 449.447   6
   1 -23   4 410.322 388.293   6
  -1  23  -4 891.124 532.172   3
   1 -23   5 523.124 409.384   6
  -1  23  -5 1263.68 539.585   3
   1 -23   6-224.514 425.251   3
  -1  23  -6 372.155 461.008   3
  -1  23  -7 523.666 467.189   3
   1 -23   7 1122.41 500.949   3
   1 -23   8 443.241 507.157   3
  -1  23  -8-273.561 522.546   3
   1 -23   9-338.161 478.717   3
  -1  23 -10 777.416 282.411   2
   1 -23  10 530.933 502.841   3
   1 -23  11 1913.66 554.364   3
  -1  23 -11 717.181 281.193   2
   1 -23  12-424.834 425.300   7
   1 -23  12 313.273 483.306   3
  -1  23 -12 50.2230 265.150   2
   1 -23  13-648.449 459.238   3
   1 -23  13 273.918 403.740   7
  -1  23 -13 64.9259 299.221   2
   1 -23  14 251.452 369.853   7
  -1  23 -14 1068.48 337.447   2
   1 -23  14 819.231 457.102   3
   1 -23  15 392.239 431.734   7
  -1  23 -15 90.6891 310.364   2
  -1  23 -16 320.847 294.071   2
   1 -23  16 46.9443 374.780   3
   1 -23  16 1147.60 487.906   7
  -1  23 -17-400.193 316.137   2
   1 -23  17 396.404 406.795   3
   1 -23  17-26.9687 335.280   7
  -1  23 -18 440.592 282.025   2
   1 -23  18 1016.58 408.056   3
   1 -23  19 577.930 363.576   3
   1 -22  -9 500.368 403.375   6
   1 -22  -8-778.964 428.734   6
   1 -22  -7-831.376 477.851   6
   1 -22  -6 790.247 373.116   1
  -1  22   6-176.467 272.837   3
  -1  22   5 807.832 400.933   3
   1 -22  -5 922.488 407.177   1
   1 -22  -4 519.072 340.665   1
  -1  22   4 647.886 356.515   3
   1 -22  -3-97.1258 330.305   1
  -1  22   3 1239.35 465.057   3
   1 -22  -2-573.442 381.171  12
  -1  22   2-187.426 387.535   3
  -1  22   1 651.841 439.612   3
   1 -22  -1-192.539 331.426  12
  -1  22   0 796.963 401.039   3
  -1  22  -1 879.684 457.395   3
  -1  22  -2 1237.01 537.375   3
  -1  22  -3 1634.41 570.842   3
  -1  22  -4 477.545 504.073   3
  -1  22  -5-2.60816 484.140   3
  -1  22  -6 1470.97 572.461   3
  -1  22  -7 641.025 501.364   3
  -1  22  -8-81.8244 474.447   3
   1 -22   8 273.462 443.157   3
  -1  22  -9 2184.45 373.206   2
   1 -22   9 3069.08 632.453   3
  -1  22  -9 2643.86 661.991   3
   1 -22  10 2078.68 554.681   3
  -1  22 -10 836.942 296.393   2
  -1  22 -11-686.429 312.442   2
   1 -22  11 893.539 471.434   3
  -1  22 -12-456.653 276.774   2
   1 -22  12 280.389 405.359   3
   1 -22  12-286.792 436.382   7
   1 -22  13 1278.47 468.435   3
   1 -22  13 1953.72 509.443   7
  -1  22 -13 2013.36 400.101   2
   1 -22  14 624.329 444.991   7
  -1  22 -14 210.009 287.931   2
   1 -22  14 240.840 424.486   3
  -1  22 -15-20.8426 268.027   2
   1 -22  15 176.904 380.912   7
   1 -22  15 74.7407 384.442   3
   1 -22  16 1536.29 503.789   3
   1 -22  16 2235.93 548.408   7
  -1  22 -16 1508.65 384.159   2
   1 -22  17-614.745 406.201   3
  -1  22 -17-427.591 316.556   2
   1 -22  18-122.102 417.572   7
  -1  22 -18 206.422 307.967   2
   1 -22  18 341.687 368.982   3
   1 -22  19 273.846 408.171   7
   1 -22  19 719.209 383.747   3
  -1  22 -19 657.840 342.175   2
   1 -22  20 1473.49 401.736   3
  -1  22 -20 14.1409 277.966   2
   1 -21 -11-151.708 364.086   6
   1 -21 -10-276.428 386.741   6
   1 -21  -9 624.284 426.558   6
   1 -21  -8 668.933 425.190   1
   1 -21  -7 606.516 396.655   1
   1 -21  -6 560.618 379.467   1
  -1  21   6 678.203 372.907   3
   1 -21  -5 325.105 386.764   1
  -1  21   5-211.984 321.487   3
  -1  21   4 326.344 321.138   3
   1 -21  -4 142.158 358.312  12
   1 -21  -4-536.859 439.219   1
   1 -21  -3 223.930 352.096   1
   1 -21  -3-353.733 364.303  12
  -1  21   3 198.813 375.801   3
  -1  21   2 1558.37 460.995   3
   1 -21  -2 1101.31 390.651  12
   1 -21  -2 887.179 420.126   1
  -1  21   1-26.2147 419.038   3
  -1  21   0-119.196 423.287   3
  -1  21  -1 1471.45 505.713   3
  -1  21  -2 488.194 496.310   3
  -1  21  -3 1998.64 575.311   3
  -1  21  -4-482.055 553.315   3
  -1  21  -5-2.52065 463.989   3
  -1  21  -6 605.864 491.858   3
  -1  21  -7 1220.04 480.290   3
  -1  21  -7 1395.02 343.143   2
  -1  21  -8 946.544 282.127   2
  -1  21  -8 1344.64 553.622   3
  -1  21  -9-67.0934 470.856   3
  -1  21  -9 106.391 246.698   2
   1 -21   9-445.939 495.184   3
   1 -21  10 258.632 403.204   3
  -1  21 -10 538.521 286.981   2
   1 -21  11 2227.12 603.406   3
  -1  21 -11 1796.45 386.788   2
   1 -21  12 1742.04 511.632   7
  -1  21 -12 1106.16 363.130   2
   1 -21  12 339.997 500.269   3
  -1  21 -13 258.651 308.705   2
   1 -21  13 333.649 383.400   3
   1 -21  13-315.772 413.832   7
  -1  21 -14 94.2097 281.666   2
   1 -21  14 675.997 449.890   3
   1 -21  14 253.653 401.102   7
   1 -21  15 1610.92 519.798   3
  -1  21 -15 1000.98 314.174   2
  -1  21 -16-243.936 272.606   2
   1 -21  16 41.2563 404.345   3
   1 -21  16-1043.81 431.843   7
   1 -21  17 1415.72 488.587   7
  -1  21 -17 851.745 302.729   2
   1 -21  17 429.995 379.145   3
   1 -21  18 1198.33 437.849   3
  -1  21 -18 678.939 318.368   2
   1 -21  18 372.993 414.830   7
   1 -21  19-84.3874 460.894   7
  -1  21 -19-102.456 261.587   2
   1 -21  19 503.815 407.774   3
   1 -21  20-178.511 425.846   7
   1 -21  20 182.224 287.223   3
  -1  21 -20 165.364 249.930   2
  -1  21 -21 942.752 349.184   2
   1 -20 -12 591.945 365.427   6
   1 -20 -11-485.485 393.764   6
   1 -20 -10 516.889 378.358   1
   1 -20  -9-686.908 427.628   1
   1 -20  -8-2.35405 369.200   1
  -1  20   7 409.987 296.139   3
   1 -20  -7 176.670 404.850   1
  -1  20   6 358.300 330.156   3
   1 -20  -6-225.796 363.825  12
  -1  20   5 281.487 346.113   3
   1 -20  -5 113.605 354.134  12
   1 -20  -5-187.958 420.310   1
   1 -20  -4-110.720 406.174   1
  -1  20   4-223.379 402.018   3
   1 -20  -4-423.097 359.150  12
   1 -20  -3 563.893 361.346  12
   1 -20  -3 1166.41 469.694   1
  -1  20   3 890.977 385.482   3
  -1  20   2 2223.26 474.853   3
   1 -20  -2 2056.57 527.510   1
   1 -20  -2 2620.33 474.741  12
  -1  20   1 14.7744 384.126   3
   1 -20  -1-694.449 395.549   1
  -1  20   0 372.649 436.495   3
  -1  20  -1 1054.64 475.547   3
  -1  20  -2 799.802 449.892   3
  -1  20  -3 4107.45 626.064   3
  -1  20  -4 4555.24 674.711   3
  -1  20  -5 8964.58 899.788   3
  -1  20  -6 926.071 540.130   3
   1 -20   6 270.209 341.449   5
  -1  20  -6 603.174 261.276   2
  -1  20  -7-64.8574 250.433   2
   1 -20   7 37.3037 334.474   5
  -1  20  -8 2284.35 359.254   2
  -1  20  -8 1632.76 584.064   3
   1 -20   9 1128.56 503.761   3
  -1  20  -9 1120.21 293.212   2
  -1  20  -9 1570.10 579.928   3
   1 -20   9 766.439 362.565   5
  -1  20 -10 1365.98 595.898   3
  -1  20 -10 822.672 292.546   2
   1 -20  10 1334.97 421.245   5
  -1  20 -11 73.5621 268.477   2
   1 -20  11 521.020 405.489   3
   1 -20  12 4221.68 540.021   5
  -1  20 -12 4419.48 488.722   2
   1 -20  13 390.890 335.194   5
   1 -20  13-704.636 470.403   3
   1 -20  13-529.891 474.119   7
  -1  20 -13 261.165 294.841   2
   1 -20  14 212.827 410.023   3
   1 -20  14 426.001 363.889   7
  -1  20 -14 238.824 297.035   2
   1 -20  15 24.3793 401.959   7
   1 -20  15 87.6514 401.778   3
  -1  20 -15 215.549 281.646   2
   1 -20  16 579.147 390.454   3
  -1  20 -16 395.324 342.414   2
  -1  20 -17 160.919 320.613   2
   1 -20  17 1119.75 392.513   3
   1 -20  17 798.344 513.650   7
   1 -20  18 269.007 375.462   3
   1 -20  18-201.983 412.010   7
  -1  20 -18 869.396 371.062   2
   1 -20  19-362.274 350.606   3
   1 -20  19 61.5445 410.033   7
  -1  20 -19-305.208 313.646   2
  -1  20 -20-15.3197 284.100   2
   1 -20  20-293.277 434.969   7
   1 -20  21 798.409 369.695   7
  -1  20 -21 1008.59 335.565   2
  -1  20 -22 1300.07 365.624   2
   1 -20  22 865.195 475.416   7
   1 -19 -14 111.151 319.531   6
   1 -19 -13 409.079 376.167   6
   1 -19 -12-1180.57 465.535   6
   1 -19 -11-6.79914 392.303   1
   1 -19 -10-137.788 379.112   1
   1 -19  -9 1179.14 507.872   1
   1 -19  -8 85.6243 449.629   1
  -1  19   8 41.3974 303.151   3
   1 -19  -8 209.154 367.796  12
   1 -19  -7 1083.48 406.092  12
   1 -19  -7 1431.75 528.587   1
  -1  19   7 1110.97 342.359   3
   1 -19  -6 736.647 495.401   1
   1 -19  -6 1378.98 442.307  12
  -1  19   6 1243.96 396.143   3
   1 -19  -5-322.568 478.607   1
  -1  19   5-171.294 335.357   3
   1 -19  -5-574.223 388.950  12
   1 -19  -4 1004.63 497.748   1
  -1  19   4 662.545 343.269   3
   1 -19  -4 320.097 354.254  12
   1 -19  -3 68.0760 368.914  12
   1 -19  -3 83.0461 398.963   1
  -1  19   3-229.672 350.420   3
  -1  19   2 2043.39 449.675   3
   1 -19  -2 1326.47 503.312   1
   1 -19  -2 2001.90 438.437  12
   1 -19  -1-288.441 392.814   1
  -1  19   1 456.496 420.484   3
   1 -19   0 2974.07 557.219   1
  -1  19   0 3119.28 531.492   3
  -1  19  -1-184.427 402.966   3
  -1  19  -2 52.4229 386.929   3
  -1  19  -3 16860.1 1040.78   3
  -1  19  -4 4697.65 691.154   3
  -1  19  -5 5452.84 716.204   3
  -1  19  -5 4214.81 437.311   2
  -1  19  -6 1056.15 532.714   3
   1 -19   6 829.673 348.027   5
  -1  19  -6 575.290 257.552   2
   1 -19   7 356.228 324.239   5
  -1  19  -7 236.058 207.201   2
  -1  19  -7 236.039 474.980   3
   1 -19   8 314.396 336.217   5
  -1  19  -8-248.053 264.268   2
  -1  19  -9 3233.05 637.969   3
   1 -19   9 2960.39 510.162   5
  -1  19  -9 2751.79 390.520   2
  -1  19 -10 430.067 265.666   2
  -1  19 -10 499.664 461.746   3
   1 -19  10 784.223 351.164   5
   1 -19  10 801.920 417.816   3
   1 -19  11 2307.04 417.099   5
   1 -19  11 3105.97 596.018   3
  -1  19 -11 2402.54 369.085   2
   1 -19  12 637.543 304.881   5
  -1  19 -12 889.573 321.295   2
   1 -19  12 1092.77 437.064   3
  -1  19 -13-175.199 268.016   2
   1 -19  13 268.962 358.045   5
   1 -19  13-410.005 423.813   3
   1 -19  13 492.618 440.930   7
   1 -19  14 2306.16 514.284   7
   1 -19  14 1350.03 429.744   5
   1 -19  14 1760.75 486.033   3
  -1  19 -14 2227.95 418.531   2
  -1  19 -15 1016.67 342.537   2
   1 -19  15 42.0985 349.915   5
   1 -19  15 790.690 405.508   3
   1 -19  15 147.075 396.034   7
   1 -19  16 568.802 440.846   7
  -1  19 -16 792.608 335.185   2
[truncated: 4,061,945 more chars]
