# Supplementary material for: Making hybrid [n]-rotaxanes as supramolecular arrays of molecular electron spin qubits
Source: Nat Commun. 2016 Jan 8;7:10240. doi: 10.1038/ncomms10240 (PMC4729860; doi:10.1038/ncomms10240)
Supplement: Supplementary Data 4 — Crystallographic information file for structure 8 [file ncomms10240-s5.txt]

data_shelx
_audit_creation_date              2014-11-28
_audit_creation_method
;
Olex2 1.2
(compiled 2014.05.21 svn.r2940 for OlexSys, GUI svn.r4846)
;
_shelxl_version_number            2014-1
_publ_contact_author_address      'School of Chemistry, University of MAnchester'
_publ_contact_author_email        inigo.vitorica@manchester.ac.uk
_publ_contact_author_name         'Inigo J. Vitorica-Yrezabal '
_publ_contact_author_phone        ?
_publ_section_references
;
Dolomanov, O.V., Bourhis, L.J., Gildea, R.J, Howard, J.A.K. & Puschmann, H.
 (2009), J. Appl. Cryst. 42, 339-341.

Sheldrick, G.M. (2008). Acta Cryst. A64, 112-122.
;
_chemical_name_common             ?
_chemical_name_systematic
;
 ?
;
_chemical_formula_moiety
;
'4(C80 H144 Cr7 F8 Ni O32), 1.65(C32 H45.58 Cu0.5 N4 O3 S), 
C10.1 H13.69 Cu0.16 N1.3 O0.98 S0.33, 6.65(C7 H8)'
;
_chemical_formula_sum             'C430 H719 Cr28 Cu F32 N8 Ni4 O134 S2'
_chemical_formula_weight          10571.59
_chemical_melting_point           ?
_chemical_oxdiff_formula          'C11 H10 N O'
loop_
  _atom_type_symbol
  _atom_type_description
  _atom_type_scat_dispersion_real
  _atom_type_scat_dispersion_imag
  _atom_type_scat_source
 'C' 'C' 0.0033 0.0016 'International Tables Vol C Tables 4.2.6.8 and 6.1.1.4'
 'H' 'H' 0.0000 0.0000 'International Tables Vol C Tables 4.2.6.8 and 6.1.1.4'
 'Cr' 'Cr' 0.3209 0.6236 'International Tables Vol C Tables 4.2.6.8 and 6.1.1.4'
 'Cu' 'Cu' 0.3201 1.2651 'International Tables Vol C Tables 4.2.6.8 and 6.1.1.4'
 'F' 'F' 0.0171 0.0103 'International Tables Vol C Tables 4.2.6.8 and 6.1.1.4'
 'N' 'N' 0.0061 0.0033 'International Tables Vol C Tables 4.2.6.8 and 6.1.1.4'
 'Ni' 'Ni' 0.3393 1.1124 'International Tables Vol C Tables 4.2.6.8 and 6.1.1.4'
 'O' 'O' 0.0106 0.0060 'International Tables Vol C Tables 4.2.6.8 and 6.1.1.4'
 'S' 'S' 0.1246 0.1234 'International Tables Vol C Tables 4.2.6.8 and 6.1.1.4'

_shelx_space_group_comment
;
The symmetry employed for this shelxl refinement is uniquely defined
by the following loop, which should always be used as a source of
symmetry information in preference to the above space-group names.
They are only intended as comments.
;
_space_group_crystal_system       'triclinic'
_space_group_IT_number            2
_space_group_name_H-M_alt         'P -1'
_space_group_name_Hall            '-P 1'
loop_
  _space_group_symop_operation_xyz
 'x, y, z'
 '-x, -y, -z'

_cell_length_a                    17.4882(5)
_cell_length_b                    31.3959(7)
_cell_length_c                    57.0602(15)
_cell_angle_alpha                 78.323(2)
_cell_angle_beta                  84.724(2)
_cell_angle_gamma                 89.6349(19)
_cell_volume                      30548.6(14)
_cell_formula_units_Z             2
_cell_measurement_reflns_used     24488
_cell_measurement_temperature     293(2)
_cell_measurement_theta_max       28.5120
_cell_measurement_theta_min       1.5950
_shelx_estimated_absorpt_T_max    ?
_shelx_estimated_absorpt_T_min    ?
_exptl_absorpt_coefficient_mu     0.709
_exptl_absorpt_correction_T_max   1.00000
_exptl_absorpt_correction_T_min   0.66029
_exptl_absorpt_correction_type    multi-scan
_exptl_absorpt_process_details
'CrysAlisPro, Agilent Technologies, Version 1.171.37.33 (release 27-03-2014 CrysAlis171 .NET) (compiled Mar 27 2014,17:12:48) Empirical absorption correction using spherical harmonics, implemented in SCALE3 ABSPACK scaling algorithm.'
_exptl_crystal_colour             'clear light green'
_exptl_crystal_colour_lustre      clear
_exptl_crystal_colour_modifier    light
_exptl_crystal_colour_primary     green
_exptl_crystal_density_diffrn     1.149
_exptl_crystal_density_meas       ?
_exptl_crystal_density_method     ?
_exptl_crystal_description        needle
_exptl_crystal_F_000              11120
_exptl_crystal_size_max           0.15
_exptl_crystal_size_mid           0.05
_exptl_crystal_size_min           0.05
_exptl_special_details
;
 ?
;
_exptl_transmission_factor_max    ?
_exptl_transmission_factor_min    ?
_diffrn_reflns_av_R_equivalents   0.1046
_diffrn_reflns_av_unetI/netI      0.1170
_diffrn_reflns_Laue_measured_fraction_full 0.428
_diffrn_reflns_Laue_measured_fraction_max 0.984
_diffrn_reflns_limit_h_max        14
_diffrn_reflns_limit_h_min        -15
_diffrn_reflns_limit_k_max        28
_diffrn_reflns_limit_k_min        -28
_diffrn_reflns_limit_l_max        51
_diffrn_reflns_limit_l_min        -51
_diffrn_reflns_number             116835
_diffrn_reflns_point_group_measured_fraction_full 0.428
_diffrn_reflns_point_group_measured_fraction_max 0.984
_diffrn_reflns_theta_full         25.242
_diffrn_reflns_theta_max          18.848
_diffrn_reflns_theta_min          1.528
_diffrn_ambient_temperature       293(2)
_diffrn_detector                  'CCD plate'
_diffrn_detector_area_resol_mean  ?
_diffrn_measured_fraction_theta_full 0.428
_diffrn_measured_fraction_theta_max 0.984
_diffrn_measurement_details
;
#__ type_ start__ end____ width___ exp.time_
  1 omega  -60.00  115.00   1.0000    1.0000
omega____ theta____ kappa____ phi______ frames
    -       30.0000    0.0000    0.0000 175

#__ type_ start__ end____ width___ exp.time_
  2 omega  -60.00   60.00   1.0000    1.0000
omega____ theta____ kappa____ phi______ frames
    -       30.0000  -50.0000    0.0000 120

#__ type_ start__ end____ width___ exp.time_
  3 omega  -60.00   60.00   1.0000    1.0000
omega____ theta____ kappa____ phi______ frames
    -       30.0000  -50.0000  120.0000 120

#__ type_ start__ end____ width___ exp.time_
  4 omega  -60.00   43.00   1.0000    1.0000
omega____ theta____ kappa____ phi______ frames
    -       30.0000  -50.0000  240.0000 103
;
_diffrn_measurement_device        'abstract diffractometer'
_diffrn_measurement_device_type
'dtrek-CrysAlisPro-abstract goniometer imported rigaku-d*trek images'
_diffrn_measurement_method        '\w scans'
_diffrn_orient_matrix_UB_11       0.0033986000
_diffrn_orient_matrix_UB_12       0.0164453000
_diffrn_orient_matrix_UB_13       0.0062219000
_diffrn_orient_matrix_UB_21       -0.0036201000
_diffrn_orient_matrix_UB_22       0.0152199000
_diffrn_orient_matrix_UB_23       -0.0103751000
_diffrn_orient_matrix_UB_31       -0.0392595000
_diffrn_orient_matrix_UB_32       -0.0002697000
_diffrn_orient_matrix_UB_33       0.0026546000
_diffrn_radiation_monochromator   synchrotron
_diffrn_radiation_probe           x-ray
_diffrn_radiation_type            MoK\a
_diffrn_radiation_wavelength      0.71073
_diffrn_source                    synchrotron
_reflns_Friedel_coverage          0.000
_reflns_Friedel_fraction_full     .
_reflns_Friedel_fraction_max      .
_reflns_number_gt                 24794
_reflns_number_total              47292
_reflns_odcompleteness_completeness 81.86
_reflns_odcompleteness_iscentric  1
_reflns_odcompleteness_theta      32.00
_reflns_special_details
;
 Reflections were merged by SHELXL according to the crystal
 class for the calculation of statistics and refinement.
 
 _reflns_Friedel_fraction is defined as the number of unique
 Friedel pairs measured divided by the number that would be
 possible theoretically, ignoring centric projections and
 systematic absences.
;
_reflns_threshold_expression      'I > 2\s(I)'
_computing_cell_refinement
'CrysAlisPro, Agilent Technologies, Version 1.171.37.33 (release 27-03-2014 CrysAlis171 .NET) (compiled Mar 27 2014,17:12:48)'
_computing_data_collection
'CrysAlisPro, Agilent Technologies, Version 1.171.37.33 (release 27-03-2014 CrysAlis171 .NET) (compiled Mar 27 2014,17:12:48)'
_computing_data_reduction
'CrysAlisPro, Agilent Technologies, Version 1.171.37.33 (release 27-03-2014 CrysAlis171 .NET) (compiled Mar 27 2014,17:12:48)'
_computing_molecular_graphics     'Olex2 (Dolomanov et al., 2009)'
_computing_publication_material   'Olex2 (Dolomanov et al., 2009)'
_computing_structure_refinement   'ShelXL (Sheldrick, 2008)'
_computing_structure_solution     'XS (Sheldrick, 2008)'
_refine_diff_density_max          0.944
_refine_diff_density_min          -0.548
_refine_diff_density_rms          0.132
_refine_ls_extinction_coef        .
_refine_ls_extinction_method      none
_refine_ls_goodness_of_fit_ref    1.462
_refine_ls_hydrogen_treatment     constr
_refine_ls_matrix_type            full
_refine_ls_number_parameters      6154
_refine_ls_number_reflns          47292
_refine_ls_number_restraints      25297
_refine_ls_R_factor_all           0.2290
_refine_ls_R_factor_gt            0.1727
_refine_ls_restrained_S_all       1.320
_refine_ls_shift/su_max           0.019
_refine_ls_shift/su_mean          0.002
_refine_ls_structure_factor_coef  Fsqd
_refine_ls_weighting_details
'w=1/[\s^2^(Fo^2^)+(0.2000P)^2^] where P=(Fo^2^+2Fc^2^)/3'
_refine_ls_weighting_scheme       calc
_refine_ls_wR_factor_gt           0.4375
_refine_ls_wR_factor_ref          0.4833
_refine_special_details
;
the thread has been described as disordered over 
two or three orientations, with carbon-carbon and 
carbon-nitrogen bonds and angles restrained using DFIX 
and SADI commands. Solvent toluene molecules were 
modelled to have idealized geometries using DFIX, 
FLAT, AFIX and SADI bond distance restrain commands.
The toluene molecules were refines isotropically. 
The atomic displacement parameters (adp) of the pivalate ligands, 
the thread and the solvent molecules have been restrained 
using RIGU, SIMU and ISOR commands. 
In all the structures, nickel and chromium atoms were described 
as disordered at metal positions of the ring macrocycle, with the 
atomic occupancies set to 7/8 for chromium and 1/8 for nickel atoms. 
Atomic coordinates and displacement parameters were restrained to be 
equal using EXYZ and EADP commands. 
The disorder in the pivalate ligands were not solved. 
;
_olex2_refinement_description
;
1. Fixed Uiso
 At 1.2 times of:
  All C(H) groups, All C(H,H) groups, All N(H,H) groups
 At 1.5 times of:
  All C(H,H,H) groups
2. Shared sites
{Cr19, Ni19}
{Cr21, Ni21}
{Cr23, Ni23}
{Cr25, Ni25}
{Cr26, Ni26}
{Cr30, Ni30}
{Cr31, Ni31}
{Cr32, Ni32}
{Cr1, Ni1}
{Cr7, Ni7}
{Cr8, Ni8}
{Cr10, Ni10}
{Cr11, Ni11}
{Cr13, Ni13}
{Cr14, Ni14}
{Cr15, Ni15}
{Cr2, Ni2}
{Cr3, Ni3}
{Cr4, Ni4}
{Cr5, Ni5}
{Cr6, Ni6}
{Cr9, Ni9}
{Cr12, Ni12}
{Cr22, Ni22}
{Cr16, Ni16}
{Cr17, Ni17}
{Cr18, Ni18}
{Cr20, Ni20}
{Cr24, Ni24}
{Cr27, Ni27}
{Cr28, Ni28}
{Cr29, Ni29}
3. Restrained distances
 C49-C3Z
 1.54 with sigma of 0.02
 C49-C3Y
 2.4 with sigma of 0.02
 C49-C40
 2.4 with sigma of 0.02
 C1R-C1Q
 2.4 with sigma of 0.02
 C1S-C1Q
 2.4 with sigma of 0.02
 C1M-C1O
 2.4 with sigma of 0.02
 C1J-C1H
 2.4 with sigma of 0.02
 N28Z-C26Z
 2.4 with sigma of 0.02
 C16Z-C14Y
 2.4 with sigma of 0.02
 C35Z-C29Z
 2.4 with sigma of 0.02
 C34Z-C29Z
 2.4 with sigma of 0.02
 C29Z-C27Z
 2.4 with sigma of 0.02
 N28Z-C30Z
 2.4 with sigma of 0.02
 C23Z-C21Z
 2.4 with sigma of 0.02
 C18Z-C16Z
 2.4 with sigma of 0.02
 C16Z-C14Y
 2.4 with sigma of 0.02
 C14Y-C12{
 2.4 with sigma of 0.02
 C14Y-C10{
 2.4 with sigma of 0.02
 C1L-C1N
 2.4 with sigma of 0.02
 C26Z_$1-C24Z_$1
 2.4 with sigma of 0.02
 C25Z_$1-C27Z_$1
 2.4 with sigma of 0.02
 C26Z_$1-N28Z_$1
 2.4 with sigma of 0.02
 C25Z-C23Z
 2.4 with sigma of 0.02
 C23Z-C24Z
 1.54 with sigma of 0.02
 C23Z-C21Z
 2.4 with sigma of 0.02
 C8Z-C6X
 2.4 with sigma of 0.02
 C13Z-C4X
 2.4 with sigma of 0.02
 C13Z-C5X
 2.45 with sigma of 0.02
 C9Z-C5X
 2.45 with sigma of 0.02
 N7X-C1F
 1.45 with sigma of 0.02
 C9{-C4Y
 2.4 with sigma of 0.02
 C5Y-C13{
 3.2 with sigma of 0.02
 C6Y-C9{
 3.2 with sigma of 0.02
 C822-C828
 2.4 with sigma of 0.02
 C818-C816
 2.4 with sigma of 0.02
 C820-C818
 2.4 with sigma of 0.02
 C814-C812
 2.4 with sigma of 0.02
 C813-C811
 2.4 with sigma of 0.02
 C810-C812
 2.4 with sigma of 0.02
 C812-C814
 2.4 with sigma of 0.02
 C811-C809
 2.4 with sigma of 0.02
 C819-C820
 1.54 with sigma of 0.02
 C714-C716
 2.4 with sigma of 0.02
 C716-C718
 2.4 with sigma of 0.02
 C715-C717
 2.4 with sigma of 0.02
 C826-C829
 1.4 with sigma of 0.02
 C829-C825
 2.4 with sigma of 0.02
 C827-C829
 2.4 with sigma of 0.02
 N732-Cu
 2 with sigma of 0.02
 N7-Cu_$2
 1.98 with sigma of 0.02
 C2K-C2N
 2.4 with sigma of 0.02
 C2Q-C2K
 2.4 with sigma of 0.02
 Cu_$2-C2R
 3 with sigma of 0.02
 C2P-Cu_$2
 3 with sigma of 0.02
 C79-C1W
 1.54 with sigma of 0.02
 C1W-C2B
 2.4 with sigma of 0.02
 C28-C1W
 2.4 with sigma of 0.02
 C2U-C51
 1.54 with sigma of 0.02
 C51-C2T
 2.4 with sigma of 0.02
 C51-C2W
 2.4 with sigma of 0.02
 C62-C141
 1.54 with sigma of 0.02
 C1Y-C62
 2.4 with sigma of 0.02
 C62-C38
 2.4 with sigma of 0.02
 C3E-C2E
 1.54 with sigma of 0.02
 C178-C2E
 2.4 with sigma of 0.02
 C42-C2E
 2.4 with sigma of 0.02
 N721-C720
 1.45 with sigma of 0.02
 C720-C722
 2.4 with sigma of 0.02
 C2F-N721
 1.45 with sigma of 0.02
 C22-C71
 1.54 with sigma of 0.02
 C71-C119
 2.4 with sigma of 0.02
 C71-C3A
 2.4 with sigma of 0.02
 C20Z-C18Z
 2.4 with sigma of 0.02
 C21Z-C19Z
 2.4 with sigma of 0.02
 C19Z-C17Z
 2.4 with sigma of 0.02
 C817-C819
 2.4 with sigma of 0.02
 C22Z-C24Z
 2.4 with sigma of 0.02
 C22Z-C23Z
 1.54 with sigma of 0.02
 C813-C815
 2.4 with sigma of 0.02
 C22Z-C20Z
 2.4 with sigma of 0.02
 C817-C815
 2.4 with sigma of 0.02
 C1-C3O
 1.54 with sigma of 0.02
 C80-C1
 2.4 with sigma of 0.02
 C1-C128
 2.4 with sigma of 0.02
 C823-N821
 2.4 with sigma of 0.02
 C820-N821 = C820-C819 = C820-C822
 2.4 with sigma of 0.02
 N821-C820
 1.45 with sigma of 0.02
 C819-N821
 2.4 with sigma of 0.02
 C3N-C3L
 1.54 with sigma of 0.02
 C3N-C3K
 2.4 with sigma of 0.02
 C3N-C3M
 2.4 with sigma of 0.02
 C16Z-C14X
 2.4 with sigma of 0.02
 C10Z-C14X
 2.4 with sigma of 0.02
 C14X-C12Z
 2.4 with sigma of 0.02
 N15{-C17Z
 2.4 with sigma of 0.02
 C17Z-N15{
 2.4 with sigma of 0.02
 N15{-C11{
 2.4 with sigma of 0.02
 N15{-C16Z = N15{-C14X
 1.45 with sigma of 0.02
 N15{-C11{
 2.4 with sigma of 0.02
 N15{-C17Z
 2.4 with sigma of 0.02
 Cu1X_$1-N2X
 2 with sigma of 0.02
 C7X-Cu1X_$1
 3 with sigma of 0.02
 C3X-Cu1X_$1
 3 with sigma of 0.02
 N3Y-Cu1X
 2 with sigma of 0.02
 C2Y-Cu1X
 3 with sigma of 0.02
 C1E-Cu73 = C7Y-Cu1X
 3 with sigma of 0.02
 C3W-C1X
 1.54 with sigma of 0.02
 C3W-C3V
 2.4 with sigma of 0.02
 C3W-C3R
 2.4 with sigma of 0.02
 C3-C4
 1.54 with sigma of 0.02
 C5-C4
 1.54 with sigma of 0.02
 C6-C4
 1.54 with sigma of 0.02
 C7-C4
 1.54 with sigma of 0.02
 C3-C5
 2.4 with sigma of 0.02
 C3-C6
 2.4 with sigma of 0.02
 C3-C7
 2.4 with sigma of 0.02
 C6-C5
 2.4 with sigma of 0.02
 C7-C5
 2.4 with sigma of 0.02
 C7-C6
 2.4 with sigma of 0.02
 O1-C3
 1.2 with sigma of 0.02
 O2-C3
 1.2 with sigma of 0.02
 O21N-O23N \\sim O21N-O24N \\sim O23N-O24N
 with sigma of 0.02
 O23N-N22N \\sim O21N-N22N \\sim N22N-O24N
 with sigma of 0.02
 C8{-C6Y \\sim C8{-C5Y
 with sigma of 0.02
 C710-C709 \\sim C711-C710 \\sim C712-C711 \\sim C713-C712 \\sim C714-C713
\\sim C715-C714 \\sim C716-
 C715 \\sim C717-C716 \\sim C718-C717 \\sim C719-C718 \\sim C720-C719
 with sigma of 0.02
 O61N-N62N \\sim O63N-N62N \\sim O64N-N62N
 with sigma of 0.02
 O61N-N62N \\sim O63N-N62N \\sim O64N-N62N
 with sigma of 0.02
 O61N-O63N \\sim O63N-O64N \\sim O64N-O61N
 with sigma of 0.02
 C2L-C2O \\sim C2J-C2O
 with sigma of 0.02
 C729-C726 \\sim C2O-C2K \\sim C829-C826
 with sigma of 0.02
 Cu-O61N \\sim Cu73-O21N
 with sigma of 0.02
 S19-C702 \\sim S19-C706
 with sigma of 0.02
 C820-C819 \\sim C819-C818 \\sim C818-C817 \\sim C817-C816 \\sim C816-C815
\\sim C814-C813 \\sim C813-
 C812 \\sim C812-C811 \\sim C811-C810 \\sim C810-C809 \\sim Cr6-F16
 with sigma of 0.02
 C20Z-C19Z \\sim C21Z-C20Z \\sim C22Z-C21Z \\sim C23Z-C22Z \\sim C24Z-C23Z
\\sim C25Z-C24Z \\sim C26Z-
 C25Z \\sim C27Z-C26Z \\sim C19Z-C18Z \\sim C18Z-C17Z \\sim C17Z-C16Z
 with sigma of 0.02
 C723-C722 \\sim C2H-C2F \\sim C707-C704 \\sim C807-C804 \\sim C823-C822 \\sim
C14Y-C11{ \\sim C14X-
 C11Z \\sim C30Z-C29Z
 with sigma of 0.02
 N15{-C14Y \\sim N28Z-C29Z \\sim N28Z-C27Z
 with sigma of 0.02
 N28Z-C27Z \\sim N28Z-C29Z \\sim N15{-C16Z \\sim N821-C820 \\sim N808-C807
\\sim N808-C809 \\sim N721-
 C720 \\sim N7X-C1F \\sim N7X-C8 \\sim N721-C722 \\sim N721-C2F
 with sigma of 0.02
 S36Z-C2A \\sim S800-C29
 with sigma of 0.02
 Cu1X_$1-N2X \\sim Cu83-N832 \\sim Cu1X-N3Y \\sim Cu-N732 \\sim Cu73-N1E \\sim
Cu_$2-N7
 with sigma of 0.02
 O1N-O3N \\sim O3N-O4N \\sim O4N-O1N
 with sigma of 0.02
 O1N-N2N \\sim O3N-N2N \\sim O4N-N2N
 with sigma of 0.02
 Cu83-O1N \\sim Cu1X-O4N
 with sigma of 0.02
4. Restrained planarity
 C49, C3Z, C3Y, C60, C48, C41, C40
 with sigma of 0.1
 C10{, C11{, C12{, C13{, C8{, C9{, C14Y
 with sigma of 0.1
 O23N, N22N, O24N, O21N
 with sigma of 0.1
 C8Z, C5X, C4X, C3X, N2X, C7X, C6X
 with sigma of 0.1
 C18, C1A, C1B, C1D, N1E, C1E, C1Z
 with sigma of 0.1
 C2Y, N3Y, C6Y, C4Y, C5Y, C7Y
 with sigma of 0.1
 C5Y, C2Y, N3Y, C7Y, C6Y, C4Y, C8{
 with sigma of 0.1
 C11{, C12{, C13{, C9{, C8{, C4Y
 with sigma of 0.1
 O63N, N62N, O61N, O64N
 with sigma of 0.1
 C2E, C42, C3E, C178, C3C, C2G, C3B
 with sigma of 0.1
 C141, C1Y, C2D, C38, C62, C102, C3F
 with sigma of 0.1
 C28, C1W, C79, C2B, C100, C21, C2C
 with sigma of 0.1
 C2U, C2T, C51, C2Z, C2X, C2V, C2W
 with sigma of 0.1
 C32, C3A, C30, C22, C119, C71, C31
 with sigma of 0.1
 C3J, C128, C3O, C80, C3P, C3Q, C1
 with sigma of 0.1
 C3M, C3G, C3H, C3I, C3L, C3K, C3N
 with sigma of 0.1
 C11Z, C12Z, C10Z, C9Z, C13Z, C14X
 with sigma of 0.1
 O1N, O3N, O4N, N2N
 with sigma of 0.1
 C1X, C3W, C3R, C3S, C3T, C3U, C3V
 with sigma of 0.1
5. Rigid bond restraints
 C324, C325, C327, C326
 with sigma for 1-2 distances of 0.01 and sigma for 1-3 distances of 0.01
 C504, C505, C507, C506
 with sigma for 1-2 distances of 0.01 and sigma for 1-3 distances of 0.01
 C624, C627, C626, C625
 with sigma for 1-2 distances of 0.01 and sigma for 1-3 distances of 0.01
 N7X, N721
 with sigma for 1-2 distances of 0.01 and sigma for 1-3 distances of 0.01
 O4N, N2N, O3N, O1N
 with sigma for 1-2 distances of 0.02 and sigma for 1-3 distances of 0.04
6. Uiso/Uaniso restraints and constraints
C723 \\sim C728 \\sim C727 \\sim C726 \\sim C725 \\sim C724 \\sim C730 \\sim
C729 \\sim C734 \\sim C733 \\sim N732 \\sim C731: within 1.7A with sigma of
0.04 and sigma for terminal atoms of 0.08
S1W \\sim S19 \\sim S800 \\sim S36Z: within 1.7A with sigma of 0.04 and sigma
for terminal atoms of 0.08
C193 \\sim C194 \\sim C197 \\sim C196 \\sim C195: within 1.7A with sigma of
0.04 and sigma for terminal atoms of 0.08
O61N \\sim O63N \\sim N62N \\sim O64N \\sim O23N \\sim N22N \\sim O24N \\sim
O21N: within 1.7A with sigma of 0.04 and sigma for terminal atoms of 0.08
C593 \\sim C594 \\sim C597 \\sim C596 \\sim C595: within 1.7A with sigma of
0.04 and sigma for terminal atoms of 0.08
C544 \\sim C545 \\sim C546 \\sim C547 \\sim C574 \\sim C575 \\sim C576 \\sim
C577 \\sim C584 \\sim C585 \\sim C586 \\sim C587 \\sim C594 \\sim C595 \\sim
C596 \\sim C597 \\sim C554 \\sim C555 \\sim C556 \\sim C557 \\sim C604 \\sim
C605 \\sim C606 \\sim C607 \\sim C637 \\sim C634 \\sim C635 \\sim C636 \\sim
C624 \\sim C625 \\sim C626 \\sim C627 \\sim C494 \\sim C495 \\sim C496 \\sim
C497 \\sim C534 \\sim C535 \\sim C536 \\sim C537 \\sim C564 \\sim C565 \\sim
C566 \\sim C567 \\sim C504 \\sim C505 \\sim C506 \\sim C507 \\sim C614 \\sim
C615 \\sim C616 \\sim C617 \\sim C646 \\sim C644 \\sim C645 \\sim C647 \\sim
C525 \\sim C526 \\sim C527 \\sim C524: within 1.7A with sigma of 0.02 and sigma
for terminal atoms of 0.04
C9Z \\sim C823 \\sim C828 \\sim C827 \\sim C12Z \\sim C824 \\sim C825 \\sim
C826 \\sim C13Z \\sim C8Z \\sim C5X \\sim C830 \\sim C831 \\sim C829 \\sim C6X
\\sim C7X \\sim N2X \\sim C3X \\sim C4X \\sim C834 \\sim C833: within 1.7A with
sigma of 0.04 and sigma for terminal atoms of 0.08
N708 \\sim C701 \\sim C706 \\sim C705 \\sim C704 \\sim C702 \\sim C707 \\sim
C709 \\sim C710 \\sim C711 \\sim C712 \\sim N926 \\sim C1N \\sim C1O \\sim C1P
\\sim C1Q \\sim C930 \\sim C1S \\sim C1V \\sim C1U \\sim C1T \\sim C924 \\sim
C713 \\sim C714 \\sim C715 \\sim C716 \\sim C1K \\sim C1L \\sim C1M \\sim C718
\\sim C720 \\sim C1F \\sim C1G \\sim C719 \\sim C1H \\sim C1I \\sim C1J \\sim
C717: within 1.7A with sigma of 0.02 and sigma for terminal atoms of 0.04
N3Y \\sim N832 \\sim N2X: within 1.7A with sigma of 0.04 and sigma for terminal
atoms of 0.08
N721 \\sim N7X: within 1.7A with sigma of 0.02 and sigma for terminal atoms of
0.04
C722 \\sim C8 \\sim C2F: within 1.7A with sigma of 0.02 and sigma for terminal
atoms of 0.04
C730 \\sim C731 \\sim C1E \\sim C1Z \\sim C2R \\sim N7 \\sim C2P \\sim N721
\\sim C720 \\sim C722 \\sim C723 \\sim C728 \\sim C727 \\sim C726 \\sim C725
\\sim C724 \\sim C8 \\sim C9 \\sim C10 \\sim C11 \\sim C12 \\sim C18 \\sim C19
\\sim C2F \\sim C2L \\sim C2K \\sim C2J \\sim C2H \\sim C2M \\sim C734 \\sim
C733 \\sim N732 \\sim C1A \\sim C1B \\sim C1D \\sim N1E \\sim C2I \\sim C2N
\\sim C2O \\sim C729 \\sim C2Q: within 1.7A with sigma of 0.04 and sigma for
terminal atoms of 0.08
C11{ \\sim C11Z \\sim C10{ \\sim C10Z \\sim C9{ \\sim C9Z \\sim C8Z \\sim C13Z
\\sim C13{ \\sim C8{ \\sim C12{ \\sim C12Z \\sim N2X \\sim C7X \\sim C6X \\sim
C5X \\sim C4X \\sim C3X \\sim N3Y \\sim C7Y \\sim C2Y \\sim C6Y \\sim C5Y \\sim
C4Y: within 2A with sigma of 0.02 and sigma for terminal atoms of 0.04
C434 \\sim C435 \\sim C436 \\sim C437 \\sim C464 \\sim C466 \\sim C465 \\sim
C467 \\sim C326 \\sim C327 \\sim C324 \\sim C325 \\sim C333 \\sim C334 \\sim
C335 \\sim C336 \\sim C337 \\sim C344 \\sim C345 \\sim C346 \\sim C347 \\sim
C364 \\sim C366 \\sim C367 \\sim C365 \\sim C375 \\sim C377 \\sim C374 \\sim
C376 \\sim C357 \\sim C354 \\sim C356 \\sim C355 \\sim C397 \\sim C394 \\sim
C395 \\sim C396 \\sim C417 \\sim C414 \\sim C416 \\sim C415 \\sim C455 \\sim
C454 \\sim C456 \\sim C457 \\sim C427 \\sim C424 \\sim C426 \\sim C425 \\sim
C444 \\sim C446 \\sim C445 \\sim C447 \\sim C316 \\sim C314 \\sim C317 \\sim
C315 \\sim C386 \\sim C384 \\sim C385 \\sim C387 \\sim C404 \\sim C406 \\sim
C407 \\sim C405: within 1.7A with sigma of 0.02 and sigma for terminal atoms of
0.04
C3K \\sim C3I \\sim C3G \\sim C3L \\sim C3N \\sim C3M \\sim C3H: within 1.7A
with sigma of 0.04 and sigma for terminal atoms of 0.08
C14Y \\sim C822 \\sim C14X: within 2A with sigma of 0.02 and sigma for terminal
atoms of 0.04
N3Y \\sim C6X \\sim C5X \\sim C5Y \\sim C6Y \\sim C7Y \\sim C2Y \\sim C607
\\sim N2X \\sim C4X \\sim C3X \\sim C4Y \\sim C9Z \\sim C9{ \\sim C12Z \\sim
C12{ \\sim C13Z \\sim C13{ \\sim C8Z \\sim C8{ \\sim C11Z \\sim C10Z \\sim C14Y
\\sim N15{ \\sim C16Z \\sim C17Z \\sim C18Z \\sim C19Z \\sim C20Z \\sim C21Z
\\sim C22Z \\sim C23Z \\sim C24Z \\sim C26Z \\sim C25Z \\sim C27Z \\sim C337
\\sim N28Z \\sim C29Z \\sim C35Z \\sim C30Z \\sim C31Z \\sim C34Z \\sim C32Z
\\sim C33Z \\sim C2A \\sim C29 \\sim C801 \\sim C806 \\sim C805 \\sim C804
\\sim C803 \\sim C802 \\sim N808 \\sim C809 \\sim C810 \\sim C811 \\sim C812
\\sim C813 \\sim C814 \\sim C815 \\sim C816 \\sim C817 \\sim C818 \\sim C819
\\sim C820 \\sim N821 \\sim C822 \\sim C824 \\sim C825 \\sim C826 \\sim C827
\\sim C834 \\sim N832 \\sim C831 \\sim C830 \\sim C823 \\sim C828 \\sim C833
\\sim C7X \\sim C14X: within 1.7A with sigma of 0.02 and sigma for terminal
atoms of 0.04
O23N \\sim O21N \\sim O24N \\sim O4N \\sim O1N \\sim O3N: within 1.7A with
sigma of 0.02 and sigma for terminal atoms of 0.04
C3A \\sim C30 \\sim C22 \\sim C32 \\sim C119 \\sim C71 \\sim C31 \\sim C21
\\sim C1W \\sim C79 \\sim C2B \\sim C28 \\sim C2C \\sim C100 \\sim C2U \\sim
C2W \\sim C2T \\sim C51 \\sim C2Z \\sim C2X \\sim C2V \\sim C3W \\sim C1X \\sim
C3R \\sim C3V \\sim C3S \\sim C3U \\sim C3T \\sim C3E \\sim C2E \\sim C42 \\sim
C178 \\sim C3B \\sim C3C \\sim C2G \\sim C102 \\sim C1Y \\sim C141 \\sim C2D
\\sim C38 \\sim C62 \\sim C3F \\sim C3I \\sim C3G \\sim C3H \\sim C3M \\sim C3L
\\sim C3K \\sim C3N: within 1.7A with sigma of 0.02 and sigma for terminal
atoms of 0.04
C3J \\sim C128 \\sim C3Q \\sim C3O \\sim C3P \\sim C80 \\sim C1 \\sim C1W \\sim
C79 \\sim C2B \\sim C28 \\sim C100 \\sim C21 \\sim C2C \\sim C2X \\sim C2U
\\sim C2W \\sim C2T \\sim C51 \\sim C2Z \\sim C2V \\sim C3U \\sim C1X \\sim C3R
\\sim C3V \\sim C3W \\sim C3S \\sim C3T \\sim C48 \\sim C3Y \\sim C3Z \\sim C60
\\sim C40 \\sim C49 \\sim C41 \\sim C2G \\sim C2E \\sim C3E \\sim C42 \\sim
C178 \\sim C3B \\sim C3C \\sim C3N \\sim C3G \\sim C3H \\sim C3M \\sim C3I
\\sim C3L \\sim C3K: within 1.7A with sigma of 0.02 and sigma for terminal
atoms of 0.04
C244 \\sim C245 \\sim C246 \\sim C247 \\sim C654 \\sim C655 \\sim C656 \\sim
C657 \\sim C204 \\sim C205 \\sim C206 \\sim C207 \\sim C184 \\sim C185 \\sim
C186 \\sim C187 \\sim C164 \\sim C165 \\sim C166 \\sim C167 \\sim C294 \\sim
C295 \\sim C296 \\sim C297 \\sim C277 \\sim C274 \\sim C275 \\sim C276 \\sim
C287 \\sim C284 \\sim C286 \\sim C285 \\sim C265 \\sim C263 \\sim C264 \\sim
C266 \\sim C267 \\sim C233 \\sim C234 \\sim C237 \\sim C235 \\sim C236 \\sim
C214 \\sim C215 \\sim C216 \\sim C217 \\sim C176 \\sim C174 \\sim C177 \\sim
C175 \\sim C257 \\sim C254 \\sim C256 \\sim C255 \\sim C227 \\sim C225 \\sim
C224 \\sim C226 \\sim C304 \\sim C306 \\sim C305 \\sim C307 \\sim C197 \\sim
C195 \\sim C194 \\sim C196: within 1.7A with sigma of 0.02 and sigma for
terminal atoms of 0.04
C84 \\sim C85 \\sim C86 \\sim C87 \\sim C145 \\sim C147 \\sim C144 \\sim C146
\\sim C14 \\sim C15 \\sim C16 \\sim C17 \\sim C34 \\sim C35 \\sim C36 \\sim C37
\\sim C33 \\sim C43 \\sim C44 \\sim C45 \\sim C46 \\sim C47 \\sim C54 \\sim C55
\\sim C56 \\sim C57 \\sim C64 \\sim C65 \\sim C66 \\sim C67 \\sim C94 \\sim C95
\\sim C96 \\sim C97 \\sim C134 \\sim C135 \\sim C136 \\sim C137 \\sim C104
\\sim C105 \\sim C106 \\sim C107 \\sim C103 \\sim C74 \\sim C75 \\sim C76 \\sim
C77 \\sim C24 \\sim C25 \\sim C26 \\sim C27 \\sim C114 \\sim C115 \\sim C116
\\sim C117 \\sim C124 \\sim C127 \\sim C126 \\sim C125 \\sim C6 \\sim C5 \\sim
C7 \\sim C4 \\sim C157 \\sim C154 \\sim C156 \\sim C155 \\sim C143: within 1.7A
with sigma of 0.02 and sigma for terminal atoms of 0.04
Uanis(C543) \\sim Ueq: with sigma of 0.1 and sigma for terminal atoms of 0.2
Uanis(C224) \\sim Ueq, Uanis(C225) \\sim Ueq, Uanis(C227) \\sim Ueq,
Uanis(C226) \\sim Ueq: with sigma of 0.1 and sigma for terminal atoms of 0.2
Uanis(C624) = Uanis(C627) = Uanis(C626) = Uanis(C625)
Uanis(C564) = Uanis(C565) = Uanis(C566) = Uanis(C567)
Uanis(Cr19) = Uanis(Ni19)
Uanis(Cr21) = Uanis(Ni21)
Uanis(Cr23) = Uanis(Ni23)
Uanis(Cr25) = Uanis(Ni25)
Uanis(Cr26) = Uanis(Ni26)
Uanis(Cr30) = Uanis(Ni30)
Uanis(Cr31) = Uanis(Ni31)
Uanis(Cr32) = Uanis(Ni32)
Uanis(Cr1) = Uanis(Ni1)
Uanis(Cr7) = Uanis(Ni7)
Uanis(Cr8) = Uanis(Ni8)
Uanis(Cr10) = Uanis(Ni10)
Uanis(Cr11) = Uanis(Ni11)
Uanis(Cr13) = Uanis(Ni13)
Uanis(Cr14) = Uanis(Ni14)
Uanis(Cr15) = Uanis(Ni15)
Uanis(Cr2) = Uanis(Ni2)
Uanis(Cr3) = Uanis(Ni3)
Uanis(Cr4) = Uanis(Ni4)
Uanis(Cr5) = Uanis(Ni5)
Uanis(Cr6) = Uanis(Ni6)
Uanis(Cr9) = Uanis(Ni9)
Uanis(Cr12) = Uanis(Ni12)
Uanis(Cr22) = Uanis(Ni22)
Uanis(Cr16) = Uanis(Ni16)
Uanis(Cr17) = Uanis(Ni17)
Uanis(Cr18) = Uanis(Ni18)
Uanis(Cr20) = Uanis(Ni20)
Uanis(Cr24) = Uanis(Ni24)
Uanis(Cr27) = Uanis(Ni27)
Uanis(Cr28) = Uanis(Ni28)
Uanis(Cr29) = Uanis(Ni29)
Uanis(N15{) = Uanis(N821)
Uanis(C29) = Uanis(C2A)
Uanis(O3N) = Uanis(O1N) = Uanis(O4N)
7. Rigid body (RIGU) restrains
 O23N, N22N, O24N, O21N
 with sigma for 1-2 distances of 0.004 and sigma for 1-3 distances of 0.004
 C1I, C1J, C1K, C1L, C1M, C1N, C1O, C924, C1P, N926, C1Q, C1R, C1S, C930, C1T,
 C1U, C1V, S1W, C1F, C1G, C1H
 with sigma for 1-2 distances of 0.004 and sigma for 1-3 distances of 0.004
 O61N, O63N, N62N, O64N
 with sigma for 1-2 distances of 0.004 and sigma for 1-3 distances of 0.004
 C604, C606, C605, C607
 with sigma for 1-2 distances of 0.004 and sigma for 1-3 distances of 0.004
 C504, C507, C506, C505
 with sigma for 1-2 distances of 0.004 and sigma for 1-3 distances of 0.004
 C567, C564, C566, C565
 with sigma for 1-2 distances of 0.004 and sigma for 1-3 distances of 0.004
 C565, C564, C566, C567
 with sigma for 1-2 distances of 0.004 and sigma for 1-3 distances of 0.004
 C183, O182, O181, C184, C185, C186, C187
 with sigma for 1-2 distances of 0.004 and sigma for 1-3 distances of 0.004
 C624, C627, C626, C625
 with sigma for 1-2 distances of 0.02 and sigma for 1-3 distances of 0.04
 C83, C84, C86, C87, C85
 with sigma for 1-2 distances of 0.004 and sigma for 1-3 distances of 0.004
 C173, C175, C174, C177, C176
 with sigma for 1-2 distances of 0.004 and sigma for 1-3 distances of 0.004
 C516, C517, C515, C514, C513
 with sigma for 1-2 distances of 0.004 and sigma for 1-3 distances of 0.004
 C437, C434, C435, C436, C433
 with sigma for 1-2 distances of 0.004 and sigma for 1-3 distances of 0.004
 C537, C535, C534, C536, C533, O531, O532
 with sigma for 1-2 distances of 0.004 and sigma for 1-3 distances of 0.004
 C43, C47, C44, C46, C45
 with sigma for 1-2 distances of 0.004 and sigma for 1-3 distances of 0.004
 C233, C235, C234, C236, C237
 with sigma for 1-2 distances of 0.004 and sigma for 1-3 distances of 0.004
 C43, O41, O42, C44, C45, C46, C47
 with sigma for 1-2 distances of 0.004 and sigma for 1-3 distances of 0.004
 C13Z, C12Z, C11Z, C10Z, C9Z, C16Z, C17Z, C18Z, C19Z, C20Z, C21Z, C22Z, C23Z,
 C24Z, C25Z, C26Z, C27Z, N28Z, C29Z, C31Z, C30Z, C35Z, C33Z, C34Z, S36Z
 with sigma for 1-2 distances of 0.004 and sigma for 1-3 distances of 0.004
 C21Z, C22Z, C20Z, C19Z
 with sigma for 1-2 distances of 0.004 and sigma for 1-3 distances of 0.004
 C163, C167, C165, C166, C164
 with sigma for 1-2 distances of 0.004 and sigma for 1-3 distances of 0.004
 C133, C134, C136, C135, C137
 with sigma for 1-2 distances of 0.004 and sigma for 1-3 distances of 0.004
 S800, C801, C806, C805, C804, C802, C803, C810, C811, C812, C813, N808, C815,
 C814, C816, C817, C818, C819, C820, N821, C822, C823, C828, C827, C826, C824,
 C825, C830, C831, C833, N832, C829, C834, Cu83
 with sigma for 1-2 distances of 0.004 and sigma for 1-3 distances of 0.004
 C224, C225, C227, C226
 with sigma for 1-2 distances of 0.004 and sigma for 1-3 distances of 0.004
8. Same fragment restrains
{C3, C4, C5, C6, C7}
as
{C163, C164, C165, C166, C167}
{C3, C4, C5, C6, C7}
as
{C173, C174, C175, C176, C177}
{C3, C4, C5, C6, C7}
as
{C183, C184, C185, C186, C187}
{C3, C4, C5, C6, C7}
as
{C193, C194, C195, C196, C197}
{C3, C4, C5, C6, C7}
as
{C203, C204, C205, C206, C207}
{C3, C4, C5, C6, C7}
as
{C213, C214, C215, C216, C217}
{C3, C4, C5, C6, C7}
as
{C223, C224, C225, C226, C227}
{C3, C4, C5, C6, C7}
as
{C233, C234, C235, C236, C237}
{C3, C4, C5, C6, C7}
as
{C243, C244, C245, C246, C247}
{C3, C4, C5, C6, C7}
as
{C253, C254, C255, C256, C257}
{C3, C4, C5, C6, C7}
as
{C263, C264, C265, C266, C267}
{C3, C4, C5, C6, C7}
as
{C273, C274, C275, C276, C277}
{C3, C4, C5, C6, C7}
as
{C283, C284, C285, C286, C287}
{C3, C4, C5, C6, C7}
as
{C293, C294, C295, C296, C297}
{C3, C4, C5, C6, C7}
as
{C303, C304, C305, C306, C307}
{C3, C4, C5, C6, C7}
as
{C653, C654, C655, C656, C657}
{C3, C4, C5, C6, C7}
as
{C493, C494, C495, C496, C497}
{C3, C4, C5, C6, C7}
as
{C503, C504, C505, C506, C507}
{C3, C4, C5, C6, C7}
as
{C513, C514, C515, C516, C517}
{C3, C4, C5, C6, C7}
as
{C523, C524, C525, C526, C527}
{C3, C4, C5, C6, C7}
as
{C533, C534, C535, C536, C537}
{C3, C4, C5, C6, C7}
as
{C543, C544, C545, C546, C547}
{C3, C4, C5, C6, C7}
as
{C553, C554, C555, C556, C557}
{C3, C4, C5, C6, C7}
as
{C563, C564, C565, C566, C567}
{C3, C4, C5, C6, C7}
as
{C573, C574, C575, C576, C577}
{C3, C4, C5, C6, C7}
as
{C583, C584, C585, C586, C587}
{C3, C4, C5, C6, C7}
as
{C593, C594, C595, C596, C597}
{C3, C4, C5, C6, C7}
as
{C603, C604, C605, C606, C607}
{C3, C4, C5, C6, C7}
as
{C613, C614, C615, C616, C617}
{C3, C4, C5, C6, C7}
as
{C623, C624, C625, C626, C627}
{C3, C4, C5, C6, C7}
as
{C633, C634, C635, C636, C637}
{C3, C4, C5, C6, C7}
as
{C643, C644, C645, C646, C647}
{C3, C4, C5, C6, C7}
as
{C13, C14, C15, C16, C17}
{C3, C4, C5, C6, C7}
as
{C23, C24, C25, C26, C27}
{C3, C4, C5, C6, C7}
as
{C33, C34, C35, C36, C37}
{C3, C4, C5, C6, C7}
as
{C43, C44, C45, C46, C47}
{C3, C4, C5, C6, C7}
as
{C53, C54, C55, C56, C57}
{C3, C4, C5, C6, C7}
as
{C63, C64, C65, C66, C67}
{C3, C4, C5, C6, C7}
as
{C73, C74, C75, C76, C77}
{C3, C4, C5, C6, C7}
as
{C83, C84, C85, C86, C87}
{C3, C4, C5, C6, C7}
as
{C93, C94, C95, C96, C97}
{C3, C4, C5, C6, C7}
as
{C103, C104, C105, C106, C107}
{C3, C4, C5, C6, C7}
as
{C113, C114, C115, C116, C117}
{C3, C4, C5, C6, C7}
as
{C123, C124, C125, C126, C127}
{C3, C4, C5, C6, C7}
as
{C133, C134, C135, C136, C137}
{C3, C4, C5, C6, C7}
as
{C143, C144, C145, C146, C147}
{C3, C4, C5, C6, C7}
as
{C153, C154, C155, C156, C157}
{C3, C4, C5, C6, C7}
as
{C313, C314, C315, C316, C317}
{C3, C4, C5, C6, C7}
as
{C323, C324, C325, C326, C327}
{C3, C4, C5, C6, C7}
as
{C333, C334, C335, C336, C337}
{C3, C4, C5, C6, C7}
as
{C343, C344, C345, C346, C347}
{C3, C4, C5, C6, C7}
as
{C353, C354, C355, C356, C357}
{C3, C4, C5, C6, C7}
as
{C363, C364, C365, C366, C367}
{C3, C4, C5, C6, C7}
as
{C373, C374, C375, C376, C377}
{C3, C4, C5, C6, C7}
as
{C383, C384, C385, C386, C387}
{C3, C4, C5, C6, C7}
as
{C393, C394, C395, C396, C397}
{C3, C4, C5, C6, C7}
as
{C403, C404, C405, C406, C407}
{C3, C4, C5, C6, C7}
as
{C413, C414, C415, C416, C417}
{C3, C4, C5, C6, C7}
as
{C423, C424, C425, C426, C427}
{C3, C4, C5, C6, C7}
as
{C433, C434, C435, C436, C437}
{C3, C4, C5, C6, C7}
as
{C443, C444, C445, C446, C447}
{C3, C4, C5, C6, C7}
as
{C453, C454, C455, C456, C457}
{C3, C4, C5, C6, C7}
as
{C463, C464, C465, C466, C467}
9. Others
 Sof(S1W)=Sof(O21N)=Sof(O23N)=Sof(O24N)=Sof(N7X)=Sof(H7XA)=Sof(H7XB)=Sof(N22N)=
 Sof(N926)=Sof(H92A)=Sof(H92B)=Sof(C1A)=Sof(C1B)=Sof(H1B)=Sof(C1D)=Sof(H1D)=
 Sof(N1E)=Sof(C1E)=Sof(H1E)=Sof(C1Z)=Sof(H1Z)=Sof(C1F)=Sof(H1FA)=Sof(H1FB)=
 Sof(C1G)=Sof(H1GA)=Sof(H1GB)=Sof(C1H)=Sof(H1HA)=Sof(H1HB)=Sof(C1I)=Sof(H1IA)=
 Sof(H1IB)=Sof(C1J)=Sof(H1JA)=Sof(H1JB)=Sof(C1K)=Sof(H1KA)=Sof(H1KB)=Sof(C1L)=
 Sof(H1LA)=Sof(H1LB)=Sof(C1M)=Sof(H1MA)=Sof(H1MB)=Sof(C1N)=Sof(H1NA)=Sof(H1NB)=
 Sof(C1O)=Sof(H1OA)=Sof(H1OB)=Sof(C1P)=Sof(H1PA)=Sof(H1PB)=Sof(C1Q)=Sof(H1QA)=
 Sof(H1QB)=Sof(C1R)=Sof(H1R)=Sof(C930)=Sof(C1S)=Sof(H1S)=Sof(C1V)=Sof(H1V)=
 Sof(C1U)=Sof(C1T)=Sof(H1T)=Sof(C8)=Sof(H8A)=Sof(H8B)=Sof(C9)=Sof(H9)=Sof(C10)=
 Sof(C11)=Sof(H11)=Sof(C12)=Sof(H12)=Sof(C18)=Sof(C19)=Sof(H19)=Sof(C924)=
 Sof(H92C)=Sof(H92D)=1-FVAR(1)
 Sof(Cu73)=0.5*(1-FVAR(2))
 Sof(Cu)=Sof(C2F)=Sof(H2FA)=Sof(H2FB)=Sof(C2L)=Sof(H2L)=Sof(C2K)=Sof(C2J)=
 Sof(H2J)=Sof(C2I)=Sof(H2I)=Sof(C2H)=Sof(C2M)=Sof(H2M)=Sof(C2N)=Sof(H2N)=
 Sof(C2R)=Sof(H2R)=Sof(N7)=Sof(C2P)=Sof(H2PA)=Sof(C2Q)=Sof(H2Q)=Sof(C2O)=
 Sof(C722)=Sof(H72C)=Sof(H72D)=Sof(C723)=Sof(C728)=Sof(H728)=Sof(C727)=Sof(H2K)=
 Sof(C726)=Sof(C725)=Sof(H725)=Sof(C724)=Sof(H724)=Sof(C730)=Sof(H730)=
 Sof(C729)=Sof(C734)=Sof(H734)=Sof(C733)=Sof(H733)=Sof(N732)=Sof(C731)=
 Sof(H2PB)=0.5*FVAR(2)
 Sof(S19)=Sof(N708)=Sof(H70A)=Sof(H70B)=Sof(N721)=Sof(C701)=Sof(C706)=
 Sof(H706)=Sof(C705)=Sof(H705)=Sof(C704)=Sof(C703)=Sof(H703)=Sof(C702)=
 Sof(H702)=Sof(C707)=Sof(H70C)=Sof(H70D)=Sof(C709)=Sof(H70E)=Sof(H70F)=
 Sof(C710)=Sof(H71A)=Sof(H71B)=Sof(C711)=Sof(H71C)=Sof(H71D)=Sof(C712)=
 Sof(H71E)=Sof(H71F)=Sof(C713)=Sof(H71G)=Sof(H71H)=Sof(C714)=Sof(H71I)=
 Sof(H71J)=Sof(C715)=Sof(H71K)=Sof(H71L)=Sof(C716)=Sof(H71M)=Sof(H71N)=
 Sof(C717)=Sof(H71O)=Sof(H71P)=Sof(C718)=Sof(H71Q)=Sof(H71R)=Sof(C719)=
 Sof(H71S)=Sof(H71T)=Sof(C720)=Sof(H72A)=Sof(H72B)=Sof(O63N)=Sof(O64N)=
 Sof(O61N)=Sof(N62N)=FVAR(1)
 Sof(S36Z)=Sof(N15{)=Sof(N28Z)=Sof(C2A)=Sof(H2AA)=Sof(H2AB)=Sof(H2AC)=
 Sof(C16Z)=Sof(H16A)=Sof(H16B)=Sof(C17Z)=Sof(H17A)=Sof(H17B)=Sof(C18Z)=
 Sof(H18A)=Sof(H18B)=Sof(C19Z)=Sof(H19A)=Sof(H19B)=Sof(C20Z)=Sof(H20A)=
 Sof(H20B)=Sof(C21Z)=Sof(H21A)=Sof(H21B)=Sof(C22Z)=Sof(H22A)=Sof(H22B)=
 Sof(C23Z)=Sof(H23A)=Sof(H23B)=Sof(C24Z)=Sof(H24A)=Sof(H24B)=Sof(C25Z)=
 Sof(H25A)=Sof(H25B)=Sof(C26Z)=Sof(H26A)=Sof(H26B)=Sof(C27Z)=Sof(H27A)=
 Sof(H27B)=Sof(C29Z)=Sof(H29D)=Sof(H29E)=Sof(C30Z)=Sof(C35Z)=Sof(H35Z)=
 Sof(C31Z)=Sof(H31Z)=Sof(C32Z)=Sof(C33Z)=Sof(H33Z)=Sof(C34Z)=Sof(H34Z)=1-FVAR(2)
 Sof(Cu1X)=Sof(N2X)=Sof(C7X)=Sof(H7X)=Sof(C6X)=Sof(H6X)=Sof(C5X)=Sof(C4X)=
 Sof(H4X)=Sof(C3X)=Sof(H3X)=Sof(C5Y)=Sof(H5Y)=Sof(C4Y)=Sof(C6Y)=Sof(H6Y)=
 Sof(C7Y)=Sof(H7Y)=Sof(N3Y)=Sof(C2Y)=Sof(H2Y)=Sof(C9Z)=Sof(H9Z)=Sof(C8Z)=
 Sof(C13Z)=Sof(H13Z)=Sof(C12Z)=Sof(H12Z)=Sof(C11Z)=Sof(C10Z)=Sof(H10Z)=
 Sof(C12{)=Sof(H12{)=Sof(C11{)=Sof(C10{)=Sof(H10{)=Sof(C9{)=Sof(H9{)=Sof(C8{)=
 Sof(C13{)=Sof(H13{)=Sof(C14X)=Sof(H14A)=Sof(H14B)=Sof(C14Y)=Sof(H14C)=
 Sof(H14D)=0.5*(1-FVAR(3))
 Sof(Cu83)=0.5*FVAR(3)
 Sof(S800)=Sof(N808)=Sof(H80A)=Sof(H80B)=Sof(N821)=Sof(H82A)=Sof(H82B)=
 Sof(C29)=Sof(H29A)=Sof(H29B)=Sof(H29C)=Sof(C801)=Sof(C802)=Sof(H802)=Sof(C803)=
 Sof(H803)=Sof(C804)=Sof(C805)=Sof(H805)=Sof(C806)=Sof(H806)=Sof(C807)=
 Sof(H80C)=Sof(H80D)=Sof(C809)=Sof(H80E)=Sof(H80F)=Sof(C810)=Sof(H81A)=
 Sof(H81B)=Sof(C811)=Sof(H81C)=Sof(H81D)=Sof(C812)=Sof(H81E)=Sof(H81F)=
 Sof(C813)=Sof(H81G)=Sof(H81H)=Sof(C814)=Sof(H81I)=Sof(H81J)=Sof(C815)=
 Sof(H81K)=Sof(H81L)=Sof(C816)=Sof(H81M)=Sof(H81N)=Sof(C817)=Sof(H81O)=
 Sof(H81P)=Sof(C818)=Sof(H81Q)=Sof(H81R)=Sof(C819)=Sof(H81S)=Sof(H81T)=
 Sof(C820)=Sof(H82C)=Sof(H82D)=Sof(C822)=Sof(H82E)=Sof(H82F)=Sof(C823)=
 Sof(C828)=Sof(H828)=Sof(C827)=Sof(H827)=Sof(C826)=Sof(C825)=Sof(H825)=
 Sof(C824)=Sof(H824)=Sof(C833)=Sof(H833)=Sof(N832)=Sof(C831)=Sof(H831)=
 Sof(C830)=Sof(H830)=Sof(C829)=Sof(C834)=Sof(H834)=Sof(C3A)=Sof(H3A)=Sof(C30)=
 Sof(H30)=Sof(C32)=Sof(H32)=Sof(C31)=Sof(H31)=Sof(C119)=Sof(H119)=Sof(C22)=
 Sof(C71)=Sof(H71U)=Sof(H71V)=Sof(H71W)=FVAR(2)
 Sof(C3J)=Sof(H3J)=Sof(C128)=Sof(H128)=Sof(C3O)=Sof(C80)=Sof(H80)=Sof(C3P)=
 Sof(H3P)=Sof(C3Q)=Sof(H3Q)=Sof(C1)=Sof(H1A)=Sof(H1C)=Sof(H1F)=1-FVAR(3)
 Sof(C3G)=Sof(H3G)=Sof(C3H)=Sof(H3H)=Sof(C3I)=Sof(H3I)=Sof(C3K)=Sof(H3K)=
 Sof(C3L)=Sof(C3M)=Sof(H3M)=Sof(C3N)=Sof(H3NA)=Sof(H3NB)=Sof(H3NC)=FVAR(3)
 Fixed Sof: Cr19(0.875) Cr21(0.875) Cr23(0.875) Cr25(0.875) Cr26(0.875)
 Cr30(0.875) Cr31(0.875) Cr32(0.875) Ni19(0.125) Ni21(0.125) Ni23(0.125)
 Ni25(0.125) Ni26(0.125) Ni30(0.125) Ni31(0.125) Ni32(0.125) Cr1(0.875)
 Cr7(0.875) Cr8(0.875) Cr10(0.875) Cr11(0.875) Cr13(0.875) Cr14(0.875)
 Cr15(0.875) Ni1(0.125) Ni7(0.125) Ni8(0.125) Ni10(0.125) Ni11(0.125)
 Ni13(0.125) Ni14(0.125) Ni15(0.125) Cr16(0.875) Cr17(0.875) Cr18(0.875)
 Cr20(0.875) Cr24(0.875) Cr27(0.875) Cr28(0.875) Cr29(0.875) Ni16(0.125)
 Ni17(0.125) Ni18(0.125) Ni20(0.125) Ni24(0.125) Ni27(0.125) Ni28(0.125)
 Ni29(0.125) Cr2(0.875) Cr3(0.875) Cr4(0.875) Cr5(0.875) Cr6(0.875) Cr9(0.875)
 Cr12(0.875) Cr22(0.875) Ni2(0.125) Ni3(0.125) Ni4(0.125) Ni5(0.125) Ni6(0.125)
 Ni9(0.125) Ni12(0.125) Ni22(0.125) C1X(0.5) C3R(0.5) H3R(0.5) C3S(0.5)
 H3S(0.5) C3T(0.5) H3T(0.5) C3U(0.5) H3U(0.5) C3V(0.5) H3V(0.5) C3W(0.5)
 H3WA(0.5) H3WB(0.5) H3WC(0.5) C3Y(0.5) H3Y(0.5) C3Z(0.5) C40(0.5) H40(0.5)
 C41(0.5) H41(0.5) C48(0.5) H48(0.5) C60(0.5) H60(0.5) C49(0.5) H49J(0.5)
 H49K(0.5) H49L(0.5)
10.a Secondary CH2 refined with riding coordinates:
 N808(H80A,H80B), N821(H82A,H82B), C807(H80C,H80D), C809(H80E,H80F), C810(H81A,
 H81B), C811(H81C,H81D), C812(H81E,H81F), C813(H81G,H81H), C814(H81I,H81J),
 C815(H81K,H81L), C816(H81M,H81N), C817(H81O,H81P), C818(H81Q,H81R), C819(H81S,
 H81T), C820(H82C,H82D), C822(H82E,H82F), C14X(H14A,H14B), C14Y(H14C,H14D),
 C16Z(H16A,H16B), C17Z(H17A,H17B), C18Z(H18A,H18B), C19Z(H19A,H19B), C20Z(H20A,
 H20B), C21Z(H21A,H21B), C22Z(H22A,H22B), C23Z(H23A,H23B), C24Z(H24A,H24B),
 C25Z(H25A,H25B), C26Z(H26A,H26B), C27Z(H27A,H27B), C29Z(H29D,H29E), N708(H70A,
 H70B), C2F(H2FA,H2FB), C707(H70C,H70D), C709(H70E,H70F), C710(H71A,H71B),
 C711(H71C,H71D), C712(H71E,H71F), C713(H71G,H71H), C714(H71I,H71J), C715(H71K,
 H71L), C716(H71M,H71N), C717(H71O,H71P), C718(H71Q,H71R), C719(H71S,H71T),
 C720(H72A,H72B), C722(H72C,H72D), N7X(H7XA,H7XB), N926(H92A,H92B), C1F(H1FA,
 H1FB), C1G(H1GA,H1GB), C1H(H1HA,H1HB), C1I(H1IA,H1IB), C1J(H1JA,H1JB),
 C1K(H1KA,H1KB), C1L(H1LA,H1LB), C1M(H1MA,H1MB), C1N(H1NA,H1NB), C1O(H1OA,H1OB),
  C1P(H1PA,H1PB), C1Q(H1QA,H1QB), C8(H8A,H8B), C924(H92C,H92D)
10.b Me refined with riding coordinates:
 C165(H16C,H16D,H16E), C166(H16F,H16G,H16H), C167(H16I,H16J,H16K), C175(H17C,
 H17D,H17E), C176(H17F,H17G,H17H), C177(H17I,H17J,H17K), C185(H18C,H18D,H18E),
 C186(H18F,H18G,H18H), C187(H18I,H18J,H18K), C195(H19C,H19D,H19E), C196(H19F,
 H19G,H19H), C197(H19I,H19J,H19K), C205(H20C,H20D,H20E), C206(H20F,H20G,H20H),
 C207(H20I,H20J,H20K), C215(H21C,H21D,H21E), C216(H21F,H21G,H21H), C217(H21I,
 H21J,H21K), C225(H22C,H22D,H22E), C226(H22F,H22G,H22H), C227(H22I,H22J,H22K),
 C235(H23C,H23D,H23E), C236(H23F,H23G,H23H), C237(H23I,H23J,H23K), C245(H24C,
 H24D,H24E), C246(H24F,H24G,H24H), C247(H24I,H24J,H24K), C255(H25C,H25D,H25E),
 C256(H25F,H25G,H25H), C257(H25I,H25J,H25K), C265(H26C,H26D,H26E), C266(H26F,
 H26G,H26H), C267(H26I,H26J,H26K), C275(H27C,H27D,H27E), C276(H27F,H27G,H27H),
 C277(H27I,H27J,H27K), C285(H28A,H28B,H28C), C286(H28D,H28E,H28F), C287(H28G,
 H28H,H28I), C295(H29F,H29G,H29H), C296(H29I,H29J,H29K), C297(H29L,H29M,H29N),
 C305(H30A,H30B,H30C), C306(H30D,H30E,H30F), C307(H30G,H30H,H30I), C655(H65A,
 H65B,H65C), C656(H65D,H65E,H65F), C657(H65G,H65H,H65I), C29(H29A,H29B,H29C),
 C2A(H2AA,H2AB,H2AC), C495(H49A,H49B,H49C), C496(H49D,H49E,H49F), C497(H49G,
 H49H,H49I), C505(H50A,H50B,H50C), C506(H50D,H50E,H50F), C507(H50G,H50H,H50I),
 C515(H51A,H51B,H51C), C516(H51D,H51E,H51F), C517(H51G,H51H,H51I), C525(H52A,
 H52B,H52C), C526(H52D,H52E,H52F), C527(H52G,H52H,H52I), C535(H53A,H53B,H53C),
 C536(H53D,H53E,H53F), C537(H53G,H53H,H53I), C545(H54A,H54B,H54C), C546(H54D,
 H54E,H54F), C547(H54G,H54H,H54I), C555(H55A,H55B,H55C), C556(H55D,H55E,H55F),
 C557(H55G,H55H,H55I), C565(H56A,H56B,H56C), C566(H56D,H56E,H56F), C567(H56G,
 H56H,H56I), C575(H57A,H57B,H57C), C576(H57D,H57E,H57F), C577(H57G,H57H,H57I),
 C585(H58A,H58B,H58C), C586(H58D,H58E,H58F), C587(H58G,H58H,H58I), C595(H59A,
 H59B,H59C), C596(H59D,H59E,H59F), C597(H59G,H59H,H59I), C605(H60A,H60B,H60C),
 C606(H60D,H60E,H60F), C607(H60G,H60H,H60I), C615(H61A,H61B,H61C), C616(H61D,
 H61E,H61F), C617(H61G,H61H,H61I), C625(H62A,H62B,H62C), C626(H62D,H62E,H62F),
 C627(H62G,H62H,H62I), C635(H63A,H63B,H63C), C636(H63D,H63E,H63F), C637(H63G,
 H63H,H63I), C645(H64A,H64B,H64C), C646(H64D,H64E,H64F), C647(H64G,H64H,H64I),
 C5(H5A,H5B,H5C), C6(H6A,H6B,H6C), C7(H7A,H7B,H7C), C15(H15A,H15B,H15C),
 C16(H16L,H16M,H16N), C17(H17L,H17M,H17N), C25(H25L,H25M,H25N), C26(H26L,H26M,
 H26N), C27(H27L,H27M,H27N), C35(H35A,H35B,H35C), C36(H36A,H36B,H36C), C37(H37A,
 H37B,H37C), C45(H45A,H45B,H45C), C46(H46A,H46B,H46C), C47(H47A,H47B,H47C),
 C55(H55J,H55K,H55L), C56(H56J,H56K,H56L), C57(H57J,H57K,H57L), C65(H65J,H65K,
 H65L), C66(H66A,H66B,H66C), C67(H67A,H67B,H67C), C75(H75A,H75B,H75C), C76(H76A,
 H76B,H76C), C77(H77A,H77B,H77C), C85(H85A,H85B,H85C), C86(H86A,H86B,H86C),
 C87(H87A,H87B,H87C), C95(H95A,H95B,H95C), C96(H96A,H96B,H96C), C97(H97A,H97B,
 H97C), C105(H10A,H10B,H10C), C106(H10D,H10E,H10F), C107(H10G,H10H,H10I),
 C115(H11A,H11B,H11C), C116(H11D,H11E,H11F), C117(H11G,H11H,H11I), C125(H12A,
 H12B,H12C), C126(H12D,H12E,H12F), C127(H12G,H12H,H12I), C135(H13A,H13B,H13C),
 C136(H13D,H13E,H13F), C137(H13G,H13H,H13I), C145(H14E,H14F,H14G), C146(H14H,
 H14I,H14J), C147(H14K,H14L,H14M), C155(H15D,H15E,H15F), C156(H15G,H15H,H15I),
 C157(H15J,H15K,H15L), C315(H31A,H31B,H31C), C316(H31D,H31E,H31F), C317(H31G,
 H31H,H31I), C325(H32A,H32B,H32C), C326(H32D,H32E,H32F), C327(H32G,H32H,H32I),
 C335(H33A,H33B,H33C), C336(H33D,H33E,H33F), C337(H33G,H33H,H33I), C345(H34A,
 H34B,H34C), C346(H34D,H34E,H34F), C347(H34G,H34H,H34I), C355(H35D,H35E,H35F),
 C356(H35G,H35H,H35I), C357(H35J,H35K,H35L), C365(H36D,H36E,H36F), C366(H36G,
 H36H,H36I), C367(H36J,H36K,H36L), C375(H37D,H37E,H37F), C376(H37G,H37H,H37I),
 C377(H37J,H37K,H37L), C385(H38A,H38B,H38C), C386(H38D,H38E,H38F), C387(H38G,
 H38H,H38I), C395(H39A,H39B,H39C), C396(H39D,H39E,H39F), C397(H39G,H39H,H39I),
 C405(H40A,H40B,H40C), C406(H40D,H40E,H40F), C407(H40G,H40H,H40I), C415(H41A,
 H41B,H41C), C416(H41D,H41E,H41F), C417(H41G,H41H,H41I), C425(H42A,H42B,H42C),
 C426(H42D,H42E,H42F), C427(H42G,H42H,H42I), C435(H43A,H43B,H43C), C436(H43D,
 H43E,H43F), C437(H43G,H43H,H43I), C445(H44A,H44B,H44C), C446(H44D,H44E,H44F),
 C447(H44G,H44H,H44I), C455(H45D,H45E,H45F), C456(H45G,H45H,H45I), C457(H45J,
 H45K,H45L), C465(H46D,H46E,H46F), C466(H46G,H46H,H46I), C467(H46J,H46K,H46L),
 C51(H51J,H51K,H51L), C1W(H1WA,H1WB,H1WC), C2E(H2EA,H2EB,H2EC), C3N(H3NA,H3NB,
 H3NC), C62(H62J,H62K,H62L), C71(H71U,H71V,H71W), C1(H1A,H1C,H1F), C3W(H3WA,
 H3WB,H3WC), C49(H49J,H49K,H49L)
10.c Aromatic/amide H refined with riding coordinates:
 C802(H802), C803(H803), C805(H805), C806(H806), C828(H828), C827(H827),
 C825(H825), C824(H824), C833(H833), C831(H831), C830(H830), C834(H834),
 C7X(H7X), C6X(H6X), C4X(H4X), C3X(H3X), C5Y(H5Y), C6Y(H6Y), C7Y(H7Y), C2Y(H2Y),
  C9Z(H9Z), C13Z(H13Z), C12Z(H12Z), C10Z(H10Z), C12{(H12{), C10{(H10{),
 C9{(H9{), C13{(H13{), C35Z(H35Z), C31Z(H31Z), C33Z(H33Z), C34Z(H34Z), C2L(H2L),
  C2J(H2J), C2I(H2I), C2M(H2M), C2N(H2N), C2R(H2R), C2P(H2PA), C2Q(H2Q),
 C706(H706), C705(H705), C703(H703), C702(H702), C728(H728), C727(H2K),
 C725(H725), C724(H724), C730(H730), C734(H734), C733(H733), C731(H2PB),
 C1B(H1B), C1D(H1D), C1E(H1E), C1Z(H1Z), C1R(H1R), C1S(H1S), C1V(H1V), C1T(H1T),
  C9(H9), C11(H11), C12(H12), C19(H19), C2W(H2W), C2Z(H2Z), C2V(H2V), C2X(H2X),
 C2T(H2T), C21(H21), C2C(H2C), C100(H100), C2B(H2B), C28(H28), C42(H42),
 C178(H178), C3C(H3C), C2G(H2G), C3B(H3B), C3J(H3J), C128(H128), C80(H80),
 C3P(H3P), C3Q(H3Q), C3G(H3G), C3H(H3H), C3I(H3I), C3K(H3K), C3M(H3M), C1Y(H1Y),
  C38(H38), C3F(H3F), C102(H102), C2D(H2D), C3A(H3A), C30(H30), C32(H32),
 C31(H31), C119(H119), C3R(H3R), C3S(H3S), C3T(H3T), C3U(H3U), C3V(H3V),
 C3Y(H3Y), C40(H40), C41(H41), C48(H48), C60(H60)
10.d Fitted hexagon refined as free rotating group:
 C801(C802,C803,C804,C805,C806), C823(C828,C827,C826,C825,C824), C833(N832,
 C831,C830,C829,C834), N2X(C7X,C6X,C5X,C4X,C3X), C5Y(C4Y,C6Y,C7Y,N3Y,C2Y),
 C9Z(C8Z,C13Z,C12Z,C11Z,C10Z), C12{(C11{,C10{,C9{,C8{,C13{), C30Z(C35Z,C31Z,
 C32Z,C33Z,C34Z), C2L(C2K,C2J,C2I,C2H,C2M), C2N(C2R,N7,C2P,C2Q,C2O), C701(C706,
 C705,C704,C703,C702), C723(C728,C727,C726,C725,C724), C730(C729,C734,C733,N732,
 C731), C1A(C1B,C1D,N1E,C1E,C1Z), C1R(C930,C1S,C1V,C1U,C1T), C9(C10,C11,C12,C18,
 C19), C2U(C2W,C2Z,C2V,C2X,C2T), C21(C2C,C100,C2B,C79,C28), C42(C3E,C178,C3C,
 C2G,C3B), C3J(C128,C3O,C80,C3P,C3Q), C3G(C3H,C3I,C3K,C3L,C3M), C1Y(C141,C38,
 C3F,C102,C2D), C3A(C30,C32,C31,C119,C22), C1X(C3R,C3S,C3T,C3U,C3V), C3Y(C3Z,
 C40,C41,C48,C60)
;
_atom_sites_solution_hydrogens    geom
_atom_sites_solution_primary      direct
_atom_sites_solution_secondary    ?
loop_
  _atom_site_label
  _atom_site_type_symbol
  _atom_site_fract_x
  _atom_site_fract_y
  _atom_site_fract_z
  _atom_site_U_iso_or_equiv
  _atom_site_adp_type
  _atom_site_occupancy
  _atom_site_site_symmetry_order
  _atom_site_calc_flag
  _atom_site_refinement_flags_posn
  _atom_site_refinement_flags_adp
  _atom_site_refinement_flags_occupancy
  _atom_site_disorder_assembly
  _atom_site_disorder_group
 Cr19 Cr -0.2951(2) 1.03227(11) 0.17247(7) 0.1218(13) Uani 0.875 1 d . . . . .
 Cr21 Cr -0.4611(2) 1.06166(12) 0.14632(8) 0.1289(13) Uani 0.875 1 d . . . . .
 Cr23 Cr -0.1369(2) 1.08755(10) 0.18208(7) 0.1169(12) Uani 0.875 1 d . . . . .
 Cr25 Cr -0.5265(2) 1.15179(13) 0.11087(8) 0.1315(14) Uani 0.875 1 d . . . . .
 Cr26 Cr -0.1469(3) 1.28551(12) 0.12974(8) 0.1407(16) Uani 0.875 1 d . . . . .
 Cr30 Cr -0.4632(3) 1.25592(13) 0.09295(8) 0.1530(17) Uani 0.875 1 d . . . . .
 Cr31 Cr -0.0893(3) 1.19611(12) 0.16770(9) 0.1410(15) Uani 0.875 1 d . . . . .
 Cr32 Cr -0.3128(3) 1.31403(12) 0.10475(8) 0.1460(16) Uani 0.875 1 d . . . . .
 Ni19 Ni -0.2951(2) 1.03227(11) 0.17247(7) 0.1218(13) Uani 0.125 1 d . . . . .
 Ni21 Ni -0.4611(2) 1.06166(12) 0.14632(8) 0.1289(13) Uani 0.125 1 d . . . . .
 Ni23 Ni -0.1369(2) 1.08755(10) 0.18208(7) 0.1169(12) Uani 0.125 1 d . . . . .
 Ni25 Ni -0.5265(2) 1.15179(13) 0.11087(8) 0.1315(14) Uani 0.125 1 d . . . . .
 Ni26 Ni -0.1469(3) 1.28551(12) 0.12974(8) 0.1407(16) Uani 0.125 1 d . . . . .
 Ni30 Ni -0.4632(3) 1.25592(13) 0.09295(8) 0.1530(17) Uani 0.125 1 d . . . . .
 Ni31 Ni -0.0893(3) 1.19611(12) 0.16770(9) 0.1410(15) Uani 0.125 1 d . . . . .
 Ni32 Ni -0.3128(3) 1.31403(12) 0.10475(8) 0.1460(16) Uani 0.125 1 d . . . . .
 F1C F -0.3580(8) 1.2618(4) 0.0988(2) 0.129(4) Uani 1 1 d . . . . .
 F1I F -0.1661(7) 1.1521(3) 0.1726(2) 0.130(4) Uani 1 1 d . . . . .
 F6 F -0.2191(7) 1.0793(3) 0.1611(2) 0.124(4) Uani 1 1 d . . . . .
 F9 F -0.4441(6) 1.1162(4) 0.1230(2) 0.118(4) Uani 1 1 d . . . . .
 F12 F -0.1384(8) 1.2230(4) 0.1398(2) 0.142(5) Uani 1 1 d . . . . .
 F14 F -0.4713(8) 1.2017(4) 0.1161(2) 0.129(4) Uani 1 1 d . . . . .
 F17 F -0.2561(8) 1.2793(3) 0.1281(2) 0.128(4) Uani 1 1 d . . . . .
 F18 F -0.3733(7) 1.0756(4) 0.1613(2) 0.116(4) Uani 1 1 d . . . . .
 O652 O -0.3734(15) 1.3496(6) 0.0814(4) 0.188(9) Uani 1 1 d . . . . .
 O1N O 0.045(2) 1.0607(11) -0.0264(5) 0.396(15) Uani 1 1 d . U . . .
 O651 O -0.4529(16) 1.3086(6) 0.0703(4) 0.205(11) Uani 1 1 d . . . . .
 O3N O 0.1726(19) 1.1142(12) -0.0525(5) 0.396(15) Uani 1 1 d . U . . .
 O4N O 0.1941(17) 1.0523(11) -0.0079(6) 0.396(15) Uani 1 1 d . U . . .
 O161 O -0.3996(10) 1.0293(6) 0.1261(3) 0.144(6) Uani 1 1 d . . . . .
 O162 O -0.2869(11) 1.0155(5) 0.1399(3) 0.148(6) Uani 1 1 d . . . . .
 O171 O -0.4800(10) 1.0089(6) 0.1709(4) 0.162(7) Uani 1 1 d . . . . .
 O172 O -0.3719(14) 0.9878(6) 0.1810(5) 0.201(11) Uani 1 1 d . . . . .
 O181 O -0.5484(11) 1.0463(5) 0.1311(4) 0.158(6) Uani 1 1 d . . . . .
 O182 O -0.5811(10) 1.1025(6) 0.1052(4) 0.166(7) Uani 1 1 d . . . . .
 O191 O -0.5800(10) 1.1455(6) 0.1426(4) 0.155(7) Uani 1 1 d . . . . .
 O192 O -0.5258(10) 1.0918(6) 0.1670(3) 0.144(6) Uani 1 1 d . . . . .
 O201 O -0.5674(18) 1.2528(9) 0.0847(6) 0.214(12) Uani 1 1 d . . . . .
 O202 O -0.6100(11) 1.1879(8) 0.0991(4) 0.189(10) Uani 1 1 d . . . . .
 O211 O -0.4257(14) 1.2252(6) 0.0668(3) 0.181(9) Uani 1 1 d . . . . .
 O212 O -0.4735(12) 1.1589(6) 0.0790(3) 0.151(7) Uani 1 1 d . . . . .
 O221 O -0.3968(14) 1.3183(6) 0.1297(3) 0.159(7) Uani 1 1 d . . . . .
 O222 O -0.4982(11) 1.2876(6) 0.1171(4) 0.168(8) Uani 1 1 d . . . . .
 O231 O -0.2275(15) 1.3105(6) 0.0799(4) 0.187(10) Uani 1 1 d . . . . .
 O232 O -0.1317(11) 1.2795(5) 0.0946(4) 0.167(8) Uani 1 1 d . . . . .
 O241 O -0.1526(12) 1.3498(6) 0.1194(4) 0.155(7) Uani 1 1 d . . . . .
 O242 O -0.2716(14) 1.3663(7) 0.1110(5) 0.176(10) Uani 1 1 d . . . . .
 O251 O -0.1666(10) 1.2928(5) 0.1635(4) 0.138(6) Uani 1 1 d . . . . .
 O252 O -0.1556(11) 1.2275(6) 0.1869(3) 0.139(6) Uani 1 1 d . . . . .
 O261 O -0.0142(11) 1.2421(6) 0.1629(4) 0.161(7) Uani 1 1 d . . . . .
 O262 O -0.0371(14) 1.2923(7) 0.1313(6) 0.218(13) Uani 1 1 d . . . . .
 O271 O -0.0616(10) 1.0947(5) 0.1541(4) 0.153(7) Uani 1 1 d . . . . .
 O272 O -0.0212(9) 1.1650(6) 0.1484(3) 0.153(6) Uani 1 1 d . . . . .
 O281 O -0.0529(12) 1.1017(7) 0.2016(4) 0.178(8) Uani 1 1 d . . . . .
 O282 O -0.0433(11) 1.1693(7) 0.1980(4) 0.172(8) Uani 1 1 d . . . . .
 O291 O -0.1148(13) 1.0246(7) 0.1898(5) 0.201(11) Uani 1 1 d . . . . .
 O292 O -0.2157(17) 0.9890(5) 0.1839(4) 0.200(9) Uani 1 1 d . . . . .
 O301 O -0.3129(12) 1.0464(7) 0.2049(3) 0.181(8) Uani 1 1 d . . . . .
 O302 O -0.2132(14) 1.0841(6) 0.2114(4) 0.170(9) Uani 1 1 d . . . . .
 N2N N 0.1370(16) 1.0757(6) -0.0288(4) 0.292(14) Uani 1 1 d . U . . .
 C163 C -0.334(2) 1.0127(8) 0.1251(5) 0.179(11) Uani 1 1 d . . . . .
 C164 C -0.3218(15) 0.9785(7) 0.1105(4) 0.228(10) Uani 1 1 d . . . . .
 C165 C -0.340(2) 0.9931(10) 0.0857(5) 0.259(12) Uani 1 1 d . . . . .
 H16C H -0.3312 0.9699 0.0772 0.388 Uiso 1 1 calc R . . . .
 H16D H -0.3077 1.0176 0.0781 0.388 Uiso 1 1 calc R . . . .
 H16E H -0.3928 1.0015 0.0855 0.388 Uiso 1 1 calc R . . . .
 C166 C -0.2415(14) 0.9613(9) 0.1109(6) 0.242(12) Uani 1 1 d . . . . .
 H16F H -0.2298 0.9518 0.1272 0.363 Uiso 1 1 calc R . . . .
 H16G H -0.2059 0.9839 0.1028 0.363 Uiso 1 1 calc R . . . .
 H16H H -0.2373 0.9373 0.1028 0.363 Uiso 1 1 calc R . . . .
 C167 C -0.3702(17) 0.9391(8) 0.1219(5) 0.244(11) Uani 1 1 d . . . . .
 H16I H -0.3586 0.9292 0.1382 0.366 Uiso 1 1 calc R . . . .
 H16J H -0.3594 0.9164 0.1130 0.366 Uiso 1 1 calc R . . . .
 H16K H -0.4235 0.9464 0.1216 0.366 Uiso 1 1 calc R . . . .
 C173 C -0.434(3) 0.9813(12) 0.1848(6) 0.29(2) Uani 1 1 d . . . . .
 C174 C -0.474(2) 0.9447(8) 0.2015(5) 0.343(19) Uani 1 1 d . . . . .
 C175 C -0.523(3) 0.9207(11) 0.1890(6) 0.36(2) Uani 1 1 d . . . . .
 H17C H -0.5483 0.8971 0.2003 0.539 Uiso 1 1 calc R . . . .
 H17D H -0.4916 0.9094 0.1770 0.539 Uiso 1 1 calc R . . . .
 H17E H -0.5604 0.9399 0.1815 0.539 Uiso 1 1 calc R . . . .
 C176 C -0.526(2) 0.9597(11) 0.2207(6) 0.35(2) Uani 1 1 d . . . . .
 H17F H -0.4967 0.9757 0.2294 0.523 Uiso 1 1 calc R . . . .
 H17G H -0.5499 0.9349 0.2315 0.523 Uiso 1 1 calc R . . . .
 H17H H -0.5652 0.9780 0.2133 0.523 Uiso 1 1 calc R . . . .
 C177 C -0.421(2) 0.9145(12) 0.2157(7) 0.37(2) Uani 1 1 d . . . . .
 H17I H -0.3893 0.9308 0.2238 0.556 Uiso 1 1 calc R . . . .
 H17J H -0.3886 0.9005 0.2050 0.556 Uiso 1 1 calc R . . . .
 H17K H -0.4499 0.8930 0.2274 0.556 Uiso 1 1 calc R . . . .
 C183 C -0.5846(16) 1.0622(10) 0.1156(6) 0.170(9) Uani 1 1 d . . . . .
 C184 C -0.6382(14) 1.0362(7) 0.1052(5) 0.211(9) Uani 1 1 d . . . . .
 C185 C -0.7148(14) 1.0551(9) 0.1050(6) 0.238(11) Uani 1 1 d . . . . .
 H18C H -0.7483 1.0377 0.0982 0.358 Uiso 1 1 calc R . . . .
 H18D H -0.7118 1.0842 0.0956 0.358 Uiso 1 1 calc R . . . .
 H18E H -0.7347 1.0559 0.1212 0.358 Uiso 1 1 calc R . . . .
 C186 C -0.6087(18) 1.0368(10) 0.0794(5) 0.241(11) Uani 1 1 d . . . . .
 H18F H -0.5583 1.0246 0.0789 0.362 Uiso 1 1 calc R . . . .
 H18G H -0.6065 1.0663 0.0705 0.362 Uiso 1 1 calc R . . . .
 H18H H -0.6427 1.0200 0.0725 0.362 Uiso 1 1 calc R . . . .
 C187 C -0.6388(18) 0.9893(7) 0.1166(6) 0.237(11) Uani 1 1 d . . . . .
 H18I H -0.5872 0.9787 0.1162 0.355 Uiso 1 1 calc R . . . .
 H18J H -0.6692 0.9734 0.1081 0.355 Uiso 1 1 calc R . . . .
 H18K H -0.6604 0.9855 0.1330 0.355 Uiso 1 1 calc R . . . .
 C193 C -0.5762(15) 1.1195(10) 0.1635(5) 0.150(11) Uani 1 1 d . . . . .
 C194 C -0.6380(12) 1.1214(7) 0.1834(4) 0.184(10) Uani 1 1 d . . . . .
 C195 C -0.6660(18) 1.1654(7) 0.1824(5) 0.239(15) Uani 1 1 d . . . . .
 H19C H -0.6238 1.1844 0.1831 0.359 Uiso 1 1 calc R . . . .
 H19D H -0.7035 1.1657 0.1958 0.359 Uiso 1 1 calc R . . . .
 H19E H -0.6890 1.1752 0.1677 0.359 Uiso 1 1 calc R . . . .
 C196 C -0.6055(15) 1.1070(10) 0.2071(4) 0.207(13) Uani 1 1 d . . . . .
 H19F H -0.5865 1.0780 0.2083 0.310 Uiso 1 1 calc R . . . .
 H19G H -0.6450 1.1075 0.2199 0.310 Uiso 1 1 calc R . . . .
 H19H H -0.5644 1.1263 0.2083 0.310 Uiso 1 1 calc R . . . .
 C197 C -0.7015(12) 1.0904(8) 0.1823(5) 0.166(10) Uani 1 1 d . . . . .
 H19I H -0.6812 1.0617 0.1830 0.249 Uiso 1 1 calc R . . . .
 H19J H -0.7248 1.0995 0.1675 0.249 Uiso 1 1 calc R . . . .
 H19K H -0.7394 1.0901 0.1956 0.249 Uiso 1 1 calc R . . . .
 C203 C -0.6152(18) 1.2268(13) 0.0875(7) 0.172(15) Uani 1 1 d . . . . .
 C204 C -0.6882(17) 1.2427(10) 0.0780(6) 0.41(3) Uani 1 1 d . . . . .
 C205 C -0.714(2) 1.2818(14) 0.0871(10) 0.42(3) Uani 1 1 d . . . . .
 H20C H -0.7609 1.2916 0.0807 0.627 Uiso 1 1 calc R . . . .
 H20D H -0.6751 1.3043 0.0820 0.627 Uiso 1 1 calc R . . . .
 H20E H -0.7211 1.2748 0.1043 0.627 Uiso 1 1 calc R . . . .
 C206 C -0.679(3) 1.2556(17) 0.0511(6) 0.41(3) Uani 1 1 d . . . . .
 H20F H -0.6625 1.2310 0.0445 0.620 Uiso 1 1 calc R . . . .
 H20G H -0.6418 1.2787 0.0463 0.620 Uiso 1 1 calc R . . . .
 H20H H -0.7276 1.2654 0.0455 0.620 Uiso 1 1 calc R . . . .
 C207 C -0.748(2) 1.2080(13) 0.0841(10) 0.42(3) Uani 1 1 d . . . . .
 H20I H -0.7306 1.1830 0.0780 0.626 Uiso 1 1 calc R . . . .
 H20J H -0.7943 1.2185 0.0769 0.626 Uiso 1 1 calc R . . . .
 H20K H -0.7593 1.2001 0.1012 0.626 Uiso 1 1 calc R . . . .
 C213 C -0.4437(18) 1.1886(10) 0.0649(4) 0.153(11) Uani 1 1 d . . . . .
 C214 C -0.4207(18) 1.1811(9) 0.0405(4) 0.32(2) Uani 1 1 d . . . . .
 C215 C -0.352(2) 1.2065(11) 0.0290(6) 0.32(2) Uani 1 1 d . . . . .
 H21C H -0.3397 1.2005 0.0132 0.474 Uiso 1 1 calc R . . . .
 H21D H -0.3098 1.1987 0.0385 0.474 Uiso 1 1 calc R . . . .
 H21E H -0.3622 1.2370 0.0276 0.474 Uiso 1 1 calc R . . . .
 C216 C -0.485(2) 1.1948(13) 0.0252(6) 0.34(2) Uani 1 1 d . . . . .
 H21F H -0.5309 1.1786 0.0322 0.517 Uiso 1 1 calc R . . . .
 H21G H -0.4719 1.1891 0.0094 0.517 Uiso 1 1 calc R . . . .
 H21H H -0.4941 1.2253 0.0240 0.517 Uiso 1 1 calc R . . . .
 C217 C -0.408(3) 1.1338(8) 0.0409(6) 0.31(2) Uani 1 1 d . . . . .
 H21I H -0.4530 1.1175 0.0485 0.469 Uiso 1 1 calc R . . . .
 H21J H -0.3648 1.1242 0.0498 0.469 Uiso 1 1 calc R . . . .
 H21K H -0.3980 1.1294 0.0248 0.469 Uiso 1 1 calc R . . . .
 C223 C -0.4691(18) 1.3076(9) 0.1309(5) 0.163(13) Uani 1 1 d . . . . .
 C224 C -0.5198(16) 1.3278(8) 0.1478(5) 0.291(16) Uani 1 1 d . U . . .
 C225 C -0.5899(18) 1.3007(10) 0.1559(6) 0.311(18) Uani 1 1 d . U . . .
 H22C H -0.6226 1.3139 0.1668 0.466 Uiso 1 1 calc R . . . .
 H22D H -0.5759 1.2722 0.1639 0.466 Uiso 1 1 calc R . . . .
 H22E H -0.6168 1.2984 0.1423 0.466 Uiso 1 1 calc R . . . .
 C226 C -0.545(2) 1.3720(9) 0.1361(5) 0.307(17) Uani 1 1 d . U . . .
 H22F H -0.5004 1.3904 0.1305 0.460 Uiso 1 1 calc R . . . .
 H22G H -0.5770 1.3843 0.1475 0.460 Uiso 1 1 calc R . . . .
 H22H H -0.5728 1.3698 0.1227 0.460 Uiso 1 1 calc R . . . .
 C227 C -0.4803(18) 1.3341(12) 0.1690(5) 0.307(17) Uani 1 1 d . U . . .
 H22I H -0.4351 1.3518 0.1636 0.461 Uiso 1 1 calc R . . . .
 H22J H -0.4660 1.3063 0.1779 0.461 Uiso 1 1 calc R . . . .
 H22K H -0.5143 1.3481 0.1791 0.461 Uiso 1 1 calc R . . . .
 C233 C -0.169(3) 1.2964(16) 0.0768(6) 0.301(18) Uani 1 1 d . . . . .
 C234 C -0.129(2) 1.3001(10) 0.0524(5) 0.313(16) Uani 1 1 d . . . . .
 C235 C -0.184(2) 1.2977(14) 0.0347(7) 0.333(18) Uani 1 1 d . . . . .
 H23C H -0.1572 1.3002 0.0190 0.500 Uiso 1 1 calc R . . . .
 H23D H -0.2203 1.3210 0.0344 0.500 Uiso 1 1 calc R . . . .
 H23E H -0.2115 1.2704 0.0390 0.500 Uiso 1 1 calc R . . . .
 C236 C -0.090(3) 1.3433(10) 0.0443(7) 0.329(18) Uani 1 1 d . . . . .
 H23F H -0.0529 1.3466 0.0554 0.493 Uiso 1 1 calc R . . . .
 H23G H -0.1266 1.3661 0.0438 0.493 Uiso 1 1 calc R . . . .
 H23H H -0.0634 1.3450 0.0286 0.493 Uiso 1 1 calc R . . . .
 C237 C -0.069(2) 1.2667(11) 0.0513(6) 0.315(18) Uani 1 1 d . . . . .
 H23I H -0.0336 1.2685 0.0629 0.472 Uiso 1 1 calc R . . . .
 H23J H -0.0427 1.2718 0.0355 0.472 Uiso 1 1 calc R . . . .
 H23K H -0.0929 1.2383 0.0549 0.472 Uiso 1 1 calc R . . . .
 C243 C -0.208(2) 1.3760(7) 0.1140(5) 0.156(14) Uani 1 1 d . . . . .
 C244 C -0.1889(17) 1.4218(7) 0.1141(5) 0.265(15) Uani 1 1 d . . . . .
 C245 C -0.1063(15) 1.4295(9) 0.1140(7) 0.267(17) Uani 1 1 d . . . . .
 H24C H -0.0971 1.4595 0.1141 0.400 Uiso 1 1 calc R . . . .
 H24D H -0.0799 1.4223 0.0998 0.400 Uiso 1 1 calc R . . . .
 H24E H -0.0878 1.4116 0.1280 0.400 Uiso 1 1 calc R . . . .
 C246 C -0.2290(18) 1.4348(9) 0.1359(5) 0.259(16) Uani 1 1 d . . . . .
 H24F H -0.2833 1.4299 0.1363 0.388 Uiso 1 1 calc R . . . .
 H24G H -0.2192 1.4650 0.1354 0.388 Uiso 1 1 calc R . . . .
 H24H H -0.2102 1.4177 0.1501 0.388 Uiso 1 1 calc R . . . .
 C247 C -0.220(2) 1.4507(8) 0.0930(6) 0.288(18) Uani 1 1 d . . . . .
 H24I H -0.2739 1.4453 0.0934 0.431 Uiso 1 1 calc R . . . .
 H24J H -0.1942 1.4449 0.0784 0.431 Uiso 1 1 calc R . . . .
 H24K H -0.2113 1.4806 0.0938 0.431 Uiso 1 1 calc R . . . .
 C253 C -0.1741(13) 1.2670(10) 0.1836(4) 0.126(9) Uani 1 1 d . . . . .
 C254 C -0.2032(14) 1.2880(7) 0.2036(4) 0.187(11) Uani 1 1 d . . . . .
 C255 C -0.2211(18) 1.2563(8) 0.2263(4) 0.221(14) Uani 1 1 d . . . . .
 H25C H -0.2396 1.2713 0.2387 0.331 Uiso 1 1 calc R . . . .
 H25D H -0.1755 1.2407 0.2307 0.331 Uiso 1 1 calc R . . . .
 H25E H -0.2597 1.2362 0.2241 0.331 Uiso 1 1 calc R . . . .
 C256 C -0.1440(17) 1.3187(10) 0.2080(5) 0.249(15) Uani 1 1 d . . . . .
 H25F H -0.1310 1.3399 0.1935 0.374 Uiso 1 1 calc R . . . .
 H25G H -0.0989 1.3029 0.2127 0.374 Uiso 1 1 calc R . . . .
 H25H H -0.1639 1.3332 0.2205 0.374 Uiso 1 1 calc R . . . .
 C257 C -0.2722(17) 1.3144(10) 0.1971(5) 0.244(16) Uani 1 1 d . . . . .
 H25I H -0.2598 1.3349 0.1823 0.367 Uiso 1 1 calc R . . . .
 H25J H -0.2880 1.3298 0.2096 0.367 Uiso 1 1 calc R . . . .
 H25K H -0.3131 1.2956 0.1952 0.367 Uiso 1 1 calc R . . . .
 C263 C 0.0032(16) 1.2761(13) 0.1447(9) 0.240(17) Uani 1 1 d . . . . .
 C264 C 0.0778(14) 1.2987(8) 0.1444(5) 0.251(14) Uani 1 1 d . . . . .
 C265 C 0.1379(16) 1.2681(9) 0.1522(7) 0.284(18) Uani 1 1 d . . . . .
 H26C H 0.1852 1.2837 0.1518 0.426 Uiso 1 1 calc R . . . .
 H26D H 0.1446 1.2479 0.1416 0.426 Uiso 1 1 calc R . . . .
 H26E H 0.1236 1.2525 0.1682 0.426 Uiso 1 1 calc R . . . .
 C266 C 0.1010(17) 1.3227(11) 0.1195(5) 0.274(18) Uani 1 1 d . . . . .
 H26F H 0.0617 1.3429 0.1142 0.410 Uiso 1 1 calc R . . . .
 H26G H 0.1080 1.3024 0.1090 0.410 Uiso 1 1 calc R . . . .
 H26H H 0.1483 1.3382 0.1193 0.410 Uiso 1 1 calc R . . . .
 C267 C 0.0669(19) 1.3325(10) 0.1597(7) 0.284(17) Uani 1 1 d . . . . .
 H26I H 0.0269 1.3519 0.1540 0.426 Uiso 1 1 calc R . . . .
 H26J H 0.1139 1.3486 0.1587 0.426 Uiso 1 1 calc R . . . .
 H26K H 0.0529 1.3185 0.1761 0.426 Uiso 1 1 calc R . . . .
 C273 C -0.0168(13) 1.1251(9) 0.1445(4) 0.132(9) Uani 1 1 d . . . . .
 C274 C 0.0537(14) 1.1184(8) 0.1291(5) 0.215(12) Uani 1 1 d . . . . .
 C275 C 0.1214(13) 1.1219(11) 0.1422(5) 0.231(14) Uani 1 1 d . . . . .
 H27C H 0.1671 1.1177 0.1323 0.347 Uiso 1 1 calc R . . . .
 H27D H 0.1180 1.1002 0.1567 0.347 Uiso 1 1 calc R . . . .
 H27E H 0.1231 1.1503 0.1460 0.347 Uiso 1 1 calc R . . . .
 C276 C 0.0513(17) 1.0750(8) 0.1222(6) 0.231(14) Uani 1 1 d . . . . .
 H27F H 0.0070 1.0731 0.1137 0.346 Uiso 1 1 calc R . . . .
 H27G H 0.0484 1.0525 0.1365 0.346 Uiso 1 1 calc R . . . .
 H27H H 0.0969 1.0714 0.1121 0.346 Uiso 1 1 calc R . . . .
 C277 C 0.0627(19) 1.1507(10) 0.1058(5) 0.245(16) Uani 1 1 d . . . . .
 H27I H 0.0190 1.1487 0.0970 0.367 Uiso 1 1 calc R . . . .
 H27J H 0.1085 1.1445 0.0965 0.367 Uiso 1 1 calc R . . . .
 H27K H 0.0664 1.1795 0.1089 0.367 Uiso 1 1 calc R . . . .
 C283 C -0.035(2) 1.1312(10) 0.2095(5) 0.23(2) Uani 1 1 d . . . . .
 C284 C 0.0084(18) 1.1261(10) 0.2310(5) 0.33(2) Uani 1 1 d . . . . .
 C285 C 0.003(3) 1.0817(10) 0.2454(7) 0.35(2) Uani 1 1 d . . . . .
 H28A H 0.0319 1.0800 0.2591 0.523 Uiso 1 1 calc R . . . .
 H28B H 0.0238 1.0618 0.2358 0.523 Uiso 1 1 calc R . . . .
 H28C H -0.0497 1.0743 0.2507 0.523 Uiso 1 1 calc R . . . .
 C286 C -0.022(3) 1.1557(14) 0.2471(7) 0.36(2) Uani 1 1 d . . . . .
 H28D H -0.0190 1.1852 0.2383 0.540 Uiso 1 1 calc R . . . .
 H28E H 0.0092 1.1530 0.2605 0.540 Uiso 1 1 calc R . . . .
 H28F H -0.0738 1.1480 0.2530 0.540 Uiso 1 1 calc R . . . .
 C287 C 0.0901(18) 1.1399(15) 0.2233(7) 0.37(2) Uani 1 1 d . . . . .
 H28G H 0.0916 1.1690 0.2139 0.558 Uiso 1 1 calc R . . . .
 H28H H 0.1137 1.1206 0.2138 0.558 Uiso 1 1 calc R . . . .
 H28I H 0.1174 1.1390 0.2372 0.558 Uiso 1 1 calc R . . . .
 C293 C -0.1453(19) 0.9901(8) 0.1885(6) 0.158(12) Uani 1 1 d . . . . .
 C294 C -0.1136(17) 0.9464(7) 0.1967(5) 0.32(2) Uani 1 1 d . . . . .
 C295 C -0.140(3) 0.9276(11) 0.2219(6) 0.36(2) Uani 1 1 d . . . . .
 H29F H -0.1181 0.8993 0.2264 0.536 Uiso 1 1 calc R . . . .
 H29G H -0.1951 0.9250 0.2236 0.536 Uiso 1 1 calc R . . . .
 H29H H -0.1243 0.9462 0.2320 0.536 Uiso 1 1 calc R . . . .
 C296 C -0.0279(17) 0.9476(11) 0.1955(9) 0.36(2) Uani 1 1 d . . . . .
 H29I H -0.0073 0.9597 0.1794 0.542 Uiso 1 1 calc R . . . .
 H29J H -0.0092 0.9187 0.2003 0.542 Uiso 1 1 calc R . . . .
 H29K H -0.0122 0.9653 0.2062 0.542 Uiso 1 1 calc R . . . .
 C297 C -0.133(2) 0.9156(9) 0.1812(7) 0.32(2) Uani 1 1 d . . . . .
 H29L H -0.1157 0.9277 0.1648 0.477 Uiso 1 1 calc R . . . .
 H29M H -0.1874 0.9109 0.1828 0.477 Uiso 1 1 calc R . . . .
 H29N H -0.1078 0.8884 0.1862 0.477 Uiso 1 1 calc R . . . .
 C303 C -0.2714(17) 1.0621(9) 0.2179(4) 0.141(11) Uani 1 1 d . . . . .
 C304 C -0.3045(16) 1.0542(8) 0.2433(4) 0.229(14) Uani 1 1 d . . . . .
 C305 C -0.3886(16) 1.0591(11) 0.2446(5) 0.268(18) Uani 1 1 d . . . . .
 H30A H -0.4092 1.0539 0.2612 0.403 Uiso 1 1 calc R . . . .
 H30B H -0.4106 1.0385 0.2367 0.403 Uiso 1 1 calc R . . . .
 H30C H -0.4009 1.0881 0.2369 0.403 Uiso 1 1 calc R . . . .
 C306 C -0.286(2) 1.0093(8) 0.2560(5) 0.248(16) Uani 1 1 d . . . . .
 H30D H -0.2316 1.0057 0.2553 0.373 Uiso 1 1 calc R . . . .
 H30E H -0.3086 0.9883 0.2485 0.373 Uiso 1 1 calc R . . . .
 H30F H -0.3069 1.0049 0.2725 0.373 Uiso 1 1 calc R . . . .
 C307 C -0.270(2) 1.0842(10) 0.2569(5) 0.248(15) Uani 1 1 d . . . . .
 H30G H -0.2153 1.0809 0.2559 0.372 Uiso 1 1 calc R . . . .
 H30H H -0.2906 1.0773 0.2734 0.372 Uiso 1 1 calc R . . . .
 H30I H -0.2821 1.1137 0.2500 0.372 Uiso 1 1 calc R . . . .
 C653 C -0.424(2) 1.3439(9) 0.0678(5) 0.163(13) Uani 1 1 d . . . . .
 C654 C -0.4508(18) 1.3805(8) 0.0498(5) 0.33(2) Uani 1 1 d . . . . .
 C655 C -0.443(3) 1.4230(8) 0.0568(7) 0.33(2) Uani 1 1 d . . . . .
 H65A H -0.4611 1.4456 0.0447 0.489 Uiso 1 1 calc R . . . .
 H65B H -0.3897 1.4284 0.0584 0.489 Uiso 1 1 calc R . . . .
 H65C H -0.4723 1.4226 0.0719 0.489 Uiso 1 1 calc R . . . .
 C656 C -0.409(2) 1.3837(12) 0.0254(5) 0.33(2) Uani 1 1 d . . . . .
 H65D H -0.4134 1.3564 0.0204 0.499 Uiso 1 1 calc R . . . .
 H65E H -0.3560 1.3905 0.0260 0.499 Uiso 1 1 calc R . . . .
 H65F H -0.4313 1.4062 0.0142 0.499 Uiso 1 1 calc R . . . .
 C657 C -0.5324(19) 1.3739(12) 0.0452(8) 0.35(2) Uani 1 1 d . . . . .
 H65G H -0.5376 1.3463 0.0407 0.525 Uiso 1 1 calc R . . . .
 H65H H -0.5464 1.3968 0.0325 0.525 Uiso 1 1 calc R . . . .
 H65I H -0.5655 1.3744 0.0595 0.525 Uiso 1 1 calc R . . . .
 Cu83_a Cu 0.0000 1.0000 0.0000 0.128(3) Uani 0.645(6) 2 d S T P A 1
 S800_a S -0.283(2) 1.3795(9) 0.4630(7) 0.192(9) Uani 0.645(6) 1 d . . . A 1
 N808_a N -0.448(3) 1.2797(9) 0.3830(5) 0.097(6) Uani 0.645(6) 1 d . . . A 1
 H80A_a H -0.4015 1.2886 0.3761 0.117 Uiso 0.645(6) 1 calc R . . A 1
 H80B_a H -0.4788 1.3025 0.3805 0.117 Uiso 0.645(6) 1 calc R . . A 1
 N821_a N -0.2989(17) 1.1565(9) 0.1442(4) 0.118(5) Uani 0.645(6) 1 d D . . A 1
 H82A_a H -0.2568 1.1526 0.1520 0.141 Uiso 0.645(6) 1 calc R . . A 1
 H82B_a H -0.3231 1.1311 0.1458 0.141 Uiso 0.645(6) 1 calc R . . A 1
 C29_a C -0.368(4) 1.421(2) 0.4725(8) 0.263(16) Uani 0.645(6) 1 d . . . A 1
 H29A_a H -0.3471 1.4397 0.4819 0.395 Uiso 0.645(6) 1 calc R . . A 1
 H29B_a H -0.4098 1.4042 0.4818 0.395 Uiso 0.645(6) 1 calc R . . A 1
 H29C_a H -0.3856 1.4384 0.4583 0.395 Uiso 0.645(6) 1 calc R . . A 1
 C801_a C -0.3308(16) 1.3485(8) 0.4463(5) 0.130(6) Uani 0.645(6) 1 d . . . A 1
 C802_a C -0.3959(15) 1.3635(7) 0.4351(6) 0.128(6) Uani 0.645(6) 1 d G . . A 1
 H802_a H -0.4143 1.3911 0.4358 0.153 Uiso 0.645(6) 1 calc R . . A 1
 C803_a C -0.4334(13) 1.3373(8) 0.4227(5) 0.123(6) Uani 0.645(6) 1 d G . . A 1
 H803_a H -0.4769 1.3474 0.4152 0.147 Uiso 0.645(6) 1 calc R . . A 1
 C804_a C -0.4058(16) 1.2961(8) 0.4215(5) 0.116(5) Uani 0.645(6) 1 d G . . A 1
 C805_a C -0.3407(16) 1.2811(6) 0.4327(5) 0.126(6) Uani 0.645(6) 1 d G . . A 1
 H805_a H -0.3223 1.2535 0.4320 0.151 Uiso 0.645(6) 1 calc R . . A 1
 C806_a C -0.3032(14) 1.3073(8) 0.4451(5) 0.131(6) Uani 0.645(6) 1 d G . . A 1
 H806_a H -0.2597 1.2972 0.4526 0.157 Uiso 0.645(6) 1 calc R . . A 1
 C807_a C -0.442(2) 1.2667(9) 0.4095(4) 0.095(11) Uani 0.645(6) 1 d . . . A 1
 H80C_a H -0.4940 1.2609 0.4172 0.114 Uiso 0.645(6) 1 calc R . . A 1
 H80D_a H -0.4150 1.2394 0.4124 0.114 Uiso 0.645(6) 1 calc R . . A 1
 C809_a C -0.477(3) 1.2457(10) 0.3703(5) 0.103(7) Uani 0.645(6) 1 d D . . A 1
 H80E_a H -0.5221 1.2311 0.3792 0.124 Uiso 0.645(6) 1 calc R . . A 1
 H80F_a H -0.4374 1.2242 0.3688 0.124 Uiso 0.645(6) 1 calc R . . A 1
 C810_a C -0.498(2) 1.2746(7) 0.3413(4) 0.116(7) Uani 0.645(6) 1 d D . . A 1
 H81A_a H -0.4536 1.2876 0.3309 0.139 Uiso 0.645(6) 1 calc R . . A 1
 H81B_a H -0.5397 1.2950 0.3416 0.139 Uiso 0.645(6) 1 calc R . . A 1
 C811_a C -0.526(2) 1.2218(7) 0.3366(4) 0.115(6) Uani 0.645(6) 1 d D . . A 1
 H81C_a H -0.4865 1.1999 0.3390 0.138 Uiso 0.645(6) 1 calc R . . A 1
 H81D_a H -0.5750 1.2109 0.3449 0.138 Uiso 0.645(6) 1 calc R . . A 1
 C812_a C -0.531(2) 1.2491(8) 0.3059(4) 0.124(7) Uani 0.645(6) 1 d D . . A 1
 H81E_a H -0.5689 1.2717 0.3038 0.149 Uiso 0.645(6) 1 calc R . . A 1
 H81F_a H -0.4814 1.2594 0.2976 0.149 Uiso 0.645(6) 1 calc R . . A 1
 C813_a C -0.5618(18) 1.1981(8) 0.3003(3) 0.132(8) Uani 0.645(6) 1 d D . . A 1
 H81G_a H -0.6110 1.1876 0.3087 0.158 Uiso 0.645(6) 1 calc R . . A 1
 H81H_a H -0.5234 1.1755 0.3021 0.158 Uiso 0.645(6) 1 calc R . . A 1
 C814_a C -0.567(2) 1.2275(10) 0.2701(4) 0.139(8) Uani 0.645(6) 1 d D . . A 1
 H81I_a H -0.5486 1.2574 0.2673 0.167 Uiso 0.645(6) 1 calc R . . A 1
 H81J_a H -0.6161 1.2256 0.2640 0.167 Uiso 0.645(6) 1 calc R . . A 1
 C815_a C -0.497(2) 1.1907(10) 0.2608(4) 0.122(7) Uani 0.645(6) 1 d D . . A 1
 H81K_a H -0.5164 1.1612 0.2629 0.147 Uiso 0.645(6) 1 calc R . . A 1
 H81L_a H -0.4494 1.1907 0.2685 0.147 Uiso 0.645(6) 1 calc R . . A 1
 C816_a C -0.4862(19) 1.2186(9) 0.2297(4) 0.118(7) Uani 0.645(6) 1 d D . . A 1
 H81M_a H -0.5334 1.2203 0.2218 0.141 Uiso 0.645(6) 1 calc R . . A 1
 H81N_a H -0.4608 1.2468 0.2269 0.141 Uiso 0.645(6) 1 calc R . . A 1
 C817_a C -0.424(2) 1.1755(8) 0.2237(3) 0.117(7) Uani 0.645(6) 1 d D . . A 1
 H81O_a H -0.4495 1.1473 0.2264 0.141 Uiso 0.645(6) 1 calc R . . A 1
 H81P_a H -0.3767 1.1739 0.2314 0.141 Uiso 0.645(6) 1 calc R . . A 1
 C818_a C -0.4163(19) 1.2042(8) 0.1931(3) 0.109(7) Uani 0.645(6) 1 d D . . A 1
 H81Q_a H -0.4649 1.2078 0.1860 0.131 Uiso 0.645(6) 1 calc R . . A 1
 H81R_a H -0.3885 1.2317 0.1904 0.131 Uiso 0.645(6) 1 calc R . . A 1
 C819_a C -0.360(2) 1.1605(8) 0.1854(3) 0.113(7) Uani 0.645(6) 1 d D . . A 1
 H81S_a H -0.3875 1.1330 0.1878 0.136 Uiso 0.645(6) 1 calc R . . A 1
 H81T_a H -0.3108 1.1571 0.1920 0.136 Uiso 0.645(6) 1 calc R . . A 1
 C820_a C -0.357(2) 1.1939(8) 0.1542(3) 0.122(7) Uani 0.645(6) 1 d D . . A 1
 H82C_a H -0.4069 1.1963 0.1476 0.146 Uiso 0.645(6) 1 calc R . . A 1
 H82D_a H -0.3334 1.2223 0.1524 0.146 Uiso 0.645(6) 1 calc R . . A 1
 C822_a C -0.2812(19) 1.1768(11) 0.1193(5) 0.125(6) Uani 0.645(6) 1 d D . . A
 1
 H82E_a H -0.2494 1.2023 0.1186 0.150 Uiso 0.645(6) 1 calc R . . A 1
 H82F_a H -0.3289 1.1870 0.1127 0.150 Uiso 0.645(6) 1 calc R . . A 1
 C823_a C -0.2427(13) 1.1508(7) 0.1036(3) 0.131(5) Uani 0.645(6) 1 d D . . A 1
 C828_a C -0.1651(13) 1.1427(7) 0.1055(3) 0.139(6) Uani 0.645(6) 1 d DG . . A
 1
 H828_a H -0.1402 1.1524 0.1172 0.166 Uiso 0.645(6) 1 calc R . . A 1
 C827_a C -0.1246(10) 1.1200(7) 0.0899(4) 0.141(6) Uani 0.645(6) 1 d DG . . A
 1
 H827_a H -0.0726 1.1146 0.0912 0.169 Uiso 0.645(6) 1 calc R . . A 1
 C826_a C -0.1617(11) 1.1055(7) 0.0724(3) 0.133(5) Uani 0.645(6) 1 d DG . . A
 1
 C825_a C -0.2394(11) 1.1136(7) 0.0705(3) 0.140(6) Uani 0.645(6) 1 d DG . . A
 1
 H825_a H -0.2642 1.1039 0.0588 0.168 Uiso 0.645(6) 1 calc R . . A 1
 C824_a C -0.2799(10) 1.1363(7) 0.0861(4) 0.139(6) Uani 0.645(6) 1 d G . . A 1
 H824_a H -0.3318 1.1417 0.0848 0.167 Uiso 0.645(6) 1 calc R . . A 1
 C833_a C -0.0921(15) 1.0718(7) 0.0155(3) 0.141(6) Uani 0.645(6) 1 d . . . A 1
 H833_a H -0.0986 1.0797 -0.0008 0.169 Uiso 0.645(6) 1 calc R . . A 1
 N832_a N -0.0449(13) 1.0373(7) 0.0238(3) 0.136(6) Uani 0.645(6) 1 d G . . A 1
 C831_a C -0.0353(13) 1.0255(6) 0.0481(4) 0.137(6) Uani 0.645(6) 1 d G . . A 1
 H831_a H -0.0038 1.0024 0.0537 0.164 Uiso 0.645(6) 1 calc R . . A 1
 C830_a C -0.0729(14) 1.0482(8) 0.0642(3) 0.133(7) Uani 0.645(6) 1 d G . . A 1
 H830_a H -0.0665 1.0403 0.0805 0.159 Uiso 0.645(6) 1 calc R . . A 1
 C829_a C -0.1201(13) 1.0827(7) 0.0560(3) 0.131(7) Uani 0.645(6) 1 d DG . . A
 1
 C834_a C -0.1297(13) 1.0946(7) 0.0316(4) 0.136(7) Uani 0.645(6) 1 d G . . A 1
 H834_a H -0.1613 1.1177 0.0261 0.164 Uiso 0.645(6) 1 calc R . . A 1
 Cu1X_b Cu 0.1073(14) 1.0028(8) 0.0143(3) 0.220(15) Uani 0.177(3) 1 d D . . A
 2
 S36Z_b S -0.309(4) 1.3968(17) 0.4617(14) 0.187(14) Uani 0.355(6) 1 d . . . A
 2
 N2X_b N -0.126(3) 1.0365(14) 0.0104(7) 0.142(9) Uani 0.177(3) 1 d D . . A 2
 C7X_b C -0.073(3) 1.0697(16) 0.0104(8) 0.140(8) Uani 0.177(3) 1 d DG . . A 2
 H7X_b H -0.0333 1.0760 -0.0017 0.168 Uiso 0.177(3) 1 calc R . . A 2
 C6X_b C -0.081(3) 1.0936(16) 0.0284(8) 0.138(8) Uani 0.177(3) 1 d DG . . A 2
 H6X_b H -0.0462 1.1158 0.0284 0.166 Uiso 0.177(3) 1 calc R . . A 2
 C5X_b C -0.141(3) 1.0843(13) 0.0465(6) 0.137(7) Uani 0.177(3) 1 d DG . . A 2
 C4X_b C -0.193(3) 1.0511(17) 0.0465(8) 0.139(10) Uani 0.177(3) 1 d DG . . A 2
 H4X_b H -0.2333 1.0449 0.0586 0.167 Uiso 0.177(3) 1 calc R . . A 2
 C3X_b C -0.186(3) 1.0272(18) 0.0284(9) 0.146(12) Uani 0.177(3) 1 d DG . . A 2
 H3X_b H -0.2204 1.0050 0.0284 0.175 Uiso 0.177(3) 1 calc R . . A 2
 N15{_b N -0.273(2) 1.1615(19) 0.1448(6) 0.118(5) Uani 0.355(6) 1 d D . . A 2
 N28Z_b N -0.445(6) 1.2879(16) 0.3785(8) 0.102(6) Uani 0.355(6) 1 d D . . A 2
 C2A_b C -0.360(7) 1.456(3) 0.4506(14) 0.263(16) Uani 0.355(6) 1 d . . . A 2
 H2AA_b H -0.3383 1.4777 0.4581 0.395 Uiso 0.355(6) 1 calc R . . A 2
 H2AB_b H -0.4141 1.4537 0.4551 0.395 Uiso 0.355(6) 1 calc R . . A 2
 H2AC_b H -0.3507 1.4652 0.4335 0.395 Uiso 0.355(6) 1 calc R . . A 2
 C5Y_b C -0.087(2) 1.0439(16) 0.0560(10) 0.136(7) Uani 0.177(3) 1 d D . . A 2
 H5Y_b H -0.1376 1.0347 0.0603 0.164 Uiso 0.177(3) 1 calc R . . A 2
 C4Y_b C -0.059(2) 1.0797(13) 0.0636(7) 0.138(7) Uani 0.177(3) 1 d DG . . A 2
 C6Y_b C 0.017(2) 1.0934(16) 0.0571(11) 0.145(12) Uani 0.177(3) 1 d DG . . A 2
 H6Y_b H 0.0350 1.1174 0.0622 0.174 Uiso 0.177(3) 1 calc R . . A 2
 C7Y_b C 0.065(2) 1.0712(16) 0.0431(11) 0.146(12) Uani 0.177(3) 1 d DG . . A 2
 H7Y_b H 0.1155 1.0804 0.0388 0.175 Uiso 0.177(3) 1 calc R . . A 2
 N3Y_b N 0.0372(19) 1.0354(14) 0.0355(9) 0.142(9) Uani 0.177(3) 1 d DG . . A 2
 C2Y_b C -0.039(2) 1.0217(17) 0.0419(11) 0.138(8) Uani 0.177(3) 1 d DG . . A 2
 H2Y_b H -0.0571 0.9977 0.0368 0.166 Uiso 0.177(3) 1 calc R . . A 2
 C9Z_b C -0.149(4) 1.1469(17) 0.0658(9) 0.138(6) Uani 0.177(3) 1 d D . . A 2
 H9Z_b H -0.1161 1.1635 0.0536 0.166 Uiso 0.177(3) 1 calc R . . A 2
 C8Z_b C -0.160(3) 1.1030(15) 0.0662(7) 0.136(6) Uani 0.177(3) 1 d DG . . A 2
 C13Z_b C -0.209(4) 1.0781(16) 0.0843(7) 0.136(7) Uani 0.177(3) 1 d DG . . A 2
 H13Z_b H -0.2169 1.0487 0.0846 0.164 Uiso 0.177(3) 1 calc R . . A 2
 C12Z_b C -0.246(4) 1.0971(19) 0.1022(7) 0.136(6) Uani 0.177(3) 1 d DG . . A 2
 H12Z_b H -0.2788 1.0804 0.1144 0.163 Uiso 0.177(3) 1 calc R . . A 2
 C11Z_b C -0.235(3) 1.1409(18) 0.1018(6) 0.134(6) Uani 0.177(3) 1 d G . . A 2
 C10Z_b C -0.186(4) 1.1658(16) 0.0837(8) 0.136(6) Uani 0.177(3) 1 d DG . . A 2
 H10Z_b H -0.1780 1.1952 0.0834 0.163 Uiso 0.177(3) 1 calc R . . A 2
 C12{_b C -0.211(4) 1.1042(18) 0.1142(7) 0.134(7) Uani 0.177(3) 1 d D . . A 2
 H12{_b H -0.2396 1.0899 0.1280 0.161 Uiso 0.177(3) 1 calc R . . A 2
 C11{_b C -0.219(3) 1.1487(18) 0.1062(6) 0.134(8) Uani 0.177(3) 1 d DG . . A 2
 C10{_b C -0.176(4) 1.1702(16) 0.0855(8) 0.137(8) Uani 0.177(3) 1 d DG . . A 2
 H10{_b H -0.1809 1.1999 0.0802 0.164 Uiso 0.177(3) 1 calc R . . A 2
 C9{_b C -0.125(3) 1.1471(14) 0.0729(9) 0.137(7) Uani 0.177(3) 1 d DG . . A 2
 H9{_b H -0.0956 1.1614 0.0591 0.165 Uiso 0.177(3) 1 calc R . . A 2
 C8{_b C -0.117(3) 1.1025(14) 0.0809(7) 0.136(6) Uani 0.177(3) 1 d G . . A 2
 C13{_b C -0.160(4) 1.0811(15) 0.1015(8) 0.137(7) Uani 0.177(3) 1 d DG . . A 2
 H13{_b H -0.1543 1.0513 0.1069 0.164 Uiso 0.177(3) 1 calc R . . A 2
 C14X_b C -0.274(4) 1.160(2) 0.1198(7) 0.127(7) Uani 0.177(3) 1 d D . . A 2
 H14A_b H -0.3268 1.1522 0.1190 0.152 Uiso 0.177(3) 1 calc R . . A 2
 H14B_b H -0.2706 1.1911 0.1123 0.152 Uiso 0.177(3) 1 calc R . . A 2
 C14Y_b C -0.274(4) 1.172(2) 0.1180(6) 0.126(7) Uani 0.177(3) 1 d D . . A 2
 H14C_b H -0.3248 1.1655 0.1140 0.151 Uiso 0.177(3) 1 calc R . . A 2
 H14D_b H -0.2647 1.2031 0.1122 0.151 Uiso 0.177(3) 1 calc R . . A 2
 C16Z_b C -0.345(2) 1.1769(19) 0.1557(5) 0.112(6) Uani 0.355(6) 1 d D . . A 2
 H16A_b H -0.3547 1.2060 0.1470 0.134 Uiso 0.355(6) 1 calc R . . A 2
 H16B_b H -0.3868 1.1583 0.1534 0.134 Uiso 0.355(6) 1 calc R . . A 2
 C17Z_b C -0.347(3) 1.1776(19) 0.1796(6) 0.111(7) Uani 0.355(6) 1 d D . . A 2
 H17A_b H -0.3126 1.2010 0.1806 0.133 Uiso 0.355(6) 1 calc R . . A 2
 H17B_b H -0.3232 1.1509 0.1869 0.133 Uiso 0.355(6) 1 calc R . . A 2
 C18Z_b C -0.411(2) 1.1818(19) 0.1947(6) 0.111(7) Uani 0.355(6) 1 d D . . A 2
 H18A_b H -0.4357 1.1534 0.1988 0.133 Uiso 0.355(6) 1 calc R . . A 2
 H18B_b H -0.4452 1.2008 0.1850 0.133 Uiso 0.355(6) 1 calc R . . A 2
 C19Z_b C -0.411(3) 1.1963(19) 0.2158(7) 0.115(7) Uani 0.355(6) 1 d D . . A 2
 H19A_b H -0.3671 1.1826 0.2235 0.138 Uiso 0.355(6) 1 calc R . . A 2
 H19B_b H -0.3981 1.2271 0.2111 0.138 Uiso 0.355(6) 1 calc R . . A 2
 C20Z_b C -0.470(3) 1.1928(17) 0.2335(7) 0.122(7) Uani 0.355(6) 1 d D . . A 2
 H20A_b H -0.5166 1.1937 0.2256 0.146 Uiso 0.355(6) 1 calc R . . A 2
 H20B_b H -0.4670 1.1636 0.2431 0.146 Uiso 0.355(6) 1 calc R . . A 2
 C21Z_b C -0.481(3) 1.2198(14) 0.2493(6) 0.127(7) Uani 0.355(6) 1 d D . . A 2
 H21A_b H -0.5112 1.2435 0.2416 0.152 Uiso 0.355(6) 1 calc R . . A 2
 H21B_b H -0.4304 1.2322 0.2500 0.152 Uiso 0.355(6) 1 calc R . . A 2
 C22Z_b C -0.512(3) 1.2094(18) 0.2727(6) 0.132(7) Uani 0.355(6) 1 d D . . A 2
 H22A_b H -0.4975 1.1799 0.2793 0.158 Uiso 0.355(6) 1 calc R . . A 2
 H22B_b H -0.5674 1.2095 0.2725 0.158 Uiso 0.355(6) 1 calc R . . A 2
 C23Z_b C -0.492(3) 1.2364(15) 0.2888(6) 0.132(7) Uani 0.355(6) 1 d D . . A 2
 H23A_b H -0.4369 1.2399 0.2872 0.158 Uiso 0.355(6) 1 calc R . . A 2
 H23B_b H -0.5137 1.2650 0.2835 0.158 Uiso 0.355(6) 1 calc R . . A 2
 C24Z_b C -0.517(3) 1.2219(14) 0.3135(5) 0.124(7) Uani 0.355(6) 1 d D . . A 2
 H24A_b H -0.5665 1.2079 0.3141 0.149 Uiso 0.355(6) 1 calc R . . A 2
 H24B_b H -0.4818 1.1990 0.3195 0.149 Uiso 0.355(6) 1 calc R . . A 2
 C25Z_b C -0.524(3) 1.2477(17) 0.3299(6) 0.118(6) Uani 0.355(6) 1 d D . . A 2
 H25A_b H -0.5684 1.2360 0.3408 0.141 Uiso 0.355(6) 1 calc R . . A 2
 H25B_b H -0.5401 1.2756 0.3211 0.141 Uiso 0.355(6) 1 calc R . . A 2
 C26Z_b C -0.472(3) 1.2575(19) 0.3444(8) 0.111(6) Uani 0.355(6) 1 d D . . A 2
 H26A_b H -0.4566 1.2877 0.3381 0.134 Uiso 0.355(6) 1 calc R . . A 2
 H26B_b H -0.4266 1.2404 0.3416 0.134 Uiso 0.355(6) 1 calc R . . A 2
 C27Z_b C -0.484(5) 1.253(2) 0.3688(7) 0.105(6) Uani 0.355(6) 1 d D . . A 2
 H27A_b H -0.4661 1.2251 0.3765 0.125 Uiso 0.355(6) 1 calc R . . A 2
 H27B_b H -0.5388 1.2543 0.3732 0.125 Uiso 0.355(6) 1 calc R . . A 2
 C29Z_b C -0.426(4) 1.2685(14) 0.4035(8) 0.112(6) Uani 0.355(6) 1 d D . . A 2
 H29D_b H -0.4709 1.2542 0.4127 0.134 Uiso 0.355(6) 1 calc R . . A 2
 H29E_b H -0.3863 1.2468 0.4028 0.134 Uiso 0.355(6) 1 calc R . . A 2
 C30Z_b C -0.399(3) 1.3005(14) 0.4154(7) 0.120(6) Uani 0.355(6) 1 d D . . A 2
 C35Z_b C -0.451(2) 1.3285(16) 0.4240(9) 0.123(6) Uani 0.355(6) 1 d DG . . A 2
 H35Z_b H -0.5013 1.3298 0.4195 0.147 Uiso 0.355(6) 1 calc R . . A 2
 C31Z_b C -0.429(3) 1.3545(15) 0.4392(10) 0.124(7) Uani 0.355(6) 1 d G . . A 2
 H31Z_b H -0.4643 1.3733 0.4449 0.148 Uiso 0.355(6) 1 calc R . . A 2
 C32Z_b C -0.355(3) 1.3526(14) 0.4459(9) 0.127(7) Uani 0.355(6) 1 d G . . A 2
 C33Z_b C -0.302(2) 1.3246(15) 0.4374(9) 0.127(7) Uani 0.355(6) 1 d G . . A 2
 H33Z_b H -0.2524 1.3232 0.4419 0.152 Uiso 0.355(6) 1 calc R . . A 2
 C34Z_b C -0.324(2) 1.2985(13) 0.4221(8) 0.125(6) Uani 0.355(6) 1 d DG . . A 2
 H34Z_b H -0.2894 1.2798 0.4164 0.149 Uiso 0.355(6) 1 calc R . . A 2
 Cr1 Cr -0.12801(18) 0.65451(10) 0.39241(6) 0.0969(10) Uani 0.875 1 d . . . .
 .
 Cr7 Cr -0.12071(18) 0.85303(10) 0.34311(7) 0.1062(12) Uani 0.875 1 d . . . .
 .
 Cr8 Cr 0.19763(18) 0.86965(10) 0.38280(7) 0.1081(11) Uani 0.875 1 d . . . . .
 Cr10 Cr 0.18494(18) 0.67439(11) 0.43355(7) 0.1046(11) Uani 0.875 1 d . . . .
 .
 Cr11 Cr 0.03919(19) 0.90398(10) 0.35402(7) 0.1022(11) Uani 0.875 1 d . . . .
 .
 Cr13 Cr 0.0276(2) 0.62234(10) 0.42225(7) 0.1129(12) Uani 0.875 1 d . . . . .
 Cr14 Cr 0.24832(19) 0.77927(11) 0.42117(7) 0.1094(12) Uani 0.875 1 d . . . .
 .
 Cr15 Cr -0.18139(19) 0.74698(10) 0.35601(7) 0.1109(12) Uani 0.875 1 d . . . .
 .
 Ni1 Ni -0.12801(18) 0.65451(10) 0.39241(6) 0.0969(10) Uani 0.125 1 d . . . .
 .
 Ni7 Ni -0.12071(18) 0.85303(10) 0.34311(7) 0.1062(12) Uani 0.125 1 d . . . .
 .
 Ni8 Ni 0.19763(18) 0.86965(10) 0.38280(7) 0.1081(11) Uani 0.125 1 d . . . . .
 Ni10 Ni 0.18494(18) 0.67439(11) 0.43355(7) 0.1046(11) Uani 0.125 1 d . . . .
 .
 Ni11 Ni 0.03919(19) 0.90398(10) 0.35402(7) 0.1022(11) Uani 0.125 1 d . . . .
 .
 Ni13 Ni 0.0276(2) 0.62234(10) 0.42225(7) 0.1129(12) Uani 0.125 1 d . . . . .
 Ni14 Ni 0.24832(19) 0.77927(11) 0.42117(7) 0.1094(12) Uani 0.125 1 d . . . .
 .
 Ni15 Ni -0.18139(19) 0.74698(10) 0.35601(7) 0.1109(12) Uani 0.125 1 d . . . .
 .
 F1E F 0.0787(5) 0.6727(3) 0.42776(17) 0.084(3) Uani 1 1 d . . . . .
 F1G F 0.1106(5) 0.8573(3) 0.36769(19) 0.097(3) Uani 1 1 d . . . . .
 F2 F -0.0224(5) 0.6585(3) 0.39667(18) 0.089(3) Uani 1 1 d . . . . .
 F3 F 0.1961(5) 0.7302(3) 0.41343(17) 0.086(3) Uani 1 1 d . . . . .
 F5 F 0.1717(5) 0.8168(3) 0.4064(2) 0.101(3) Uani 1 1 d . . . . .
 F11 F -0.1315(5) 0.7164(3) 0.38345(19) 0.089(3) Uani 1 1 d . . . . .
 F19 F -0.0410(6) 0.8597(3) 0.3643(2) 0.105(3) Uani 1 1 d . . . . .
 F20 F -0.1011(5) 0.7899(3) 0.3515(2) 0.103(3) Uani 1 1 d . . . . .
 O491 O -0.2273(10) 0.7759(7) 0.3266(4) 0.172(8) Uani 1 1 d . . . . .
 O492 O -0.2016(10) 0.8460(6) 0.3227(4) 0.173(8) Uani 1 1 d . . . . .
 O501 O -0.2483(9) 0.7797(5) 0.3763(3) 0.139(6) Uani 1 1 d . . . . .
 O502 O -0.2016(9) 0.8467(6) 0.3706(4) 0.141(6) Uani 1 1 d . . . . .
 O511 O -0.1370(10) 0.9174(5) 0.3358(3) 0.151(7) Uani 1 1 d . . . . .
 O512 O -0.0345(11) 0.9474(5) 0.3412(3) 0.137(6) Uani 1 1 d . . . . .
 O521 O -0.0479(14) 0.8579(6) 0.3151(3) 0.162(8) Uani 1 1 d . . . . .
 O522 O 0.0604(10) 0.8886(7) 0.3236(4) 0.163(8) Uani 1 1 d . . . . .
 O531 O 0.1213(11) 0.9487(5) 0.3436(4) 0.172(8) Uani 1 1 d . . . . .
 O532 O 0.2256(9) 0.9212(6) 0.3578(4) 0.156(6) Uani 1 1 d . . . . .
 O541 O 0.0283(11) 0.9228(5) 0.3861(4) 0.150(7) Uani 1 1 d . . . . .
 O542 O 0.1346(11) 0.9068(5) 0.4021(3) 0.132(5) Uani 1 1 d . . . . .
 O551 O 0.3137(10) 0.7848(5) 0.3923(3) 0.118(6) Uani 1 1 d . . . . .
 O552 O 0.2622(10) 0.8332(6) 0.3640(3) 0.125(5) Uani 1 1 d . . . . .
 O561 O 0.2890(8) 0.8805(5) 0.4015(4) 0.131(6) Uani 1 1 d . . . . .
 O562 O 0.3017(8) 0.8274(6) 0.4299(3) 0.125(5) Uani 1 1 d . . . . .
 O571 O 0.1564(8) 0.7008(6) 0.4610(3) 0.113(5) Uani 1 1 d . . . . .
 O572 O 0.1836(10) 0.7708(5) 0.4512(3) 0.125(6) Uani 1 1 d . . . . .
 O581 O 0.2926(9) 0.6718(5) 0.4401(3) 0.142(7) Uani 1 1 d . . . . .
 O582 O 0.3253(9) 0.7412(6) 0.4368(3) 0.127(5) Uani 1 1 d . . . . .
 O591 O 0.0780(11) 0.5849(5) 0.4486(3) 0.153(7) Uani 1 1 d . . . . .
 O592 O 0.1781(9) 0.6179(6) 0.4547(3) 0.141(6) Uani 1 1 d . . . . .
 O601 O 0.1145(11) 0.6121(6) 0.3991(3) 0.137(6) Uani 1 1 d . . . . .
 O602 O 0.2169(10) 0.6465(5) 0.4060(3) 0.136(6) Uani 1 1 d . . . . .
 O611 O -0.0613(13) 0.6314(7) 0.4452(3) 0.146(7) Uani 1 1 d . . . . .
 O612 O -0.1546(11) 0.6575(6) 0.4254(3) 0.132(7) Uani 1 1 d . . . . .
 O621 O -0.1283(9) 0.5928(5) 0.4010(3) 0.122(5) Uani 1 1 d . . . . .
 O622 O -0.0204(12) 0.5713(5) 0.4160(4) 0.178(10) Uani 1 1 d . . . . .
 O631 O -0.1175(11) 0.7130(6) 0.3355(3) 0.134(6) Uani 1 1 d . . . . .
 O632 O -0.1015(9) 0.6500(5) 0.3592(3) 0.115(5) Uani 1 1 d . . . . .
 O641 O -0.2629(10) 0.7042(6) 0.3603(4) 0.150(7) Uani 1 1 d . . . . .
 O642 O -0.2373(9) 0.6498(5) 0.3891(3) 0.124(5) Uani 1 1 d . . . . .
 C493 C -0.2292(17) 0.8146(9) 0.3159(5) 0.170(13) Uani 1 1 d . . . . .
 C494 C -0.2765(17) 0.8206(10) 0.2954(5) 0.44(3) Uani 1 1 d . . . . .
 C495 C -0.3585(17) 0.8114(18) 0.3030(7) 0.45(3) Uani 1 1 d . . . . .
 H49A H -0.3870 0.8157 0.2891 0.671 Uiso 1 1 calc R . . . .
 H49B H -0.3772 0.8306 0.3133 0.671 Uiso 1 1 calc R . . . .
 H49C H -0.3649 0.7818 0.3116 0.671 Uiso 1 1 calc R . . . .
 C496 C -0.268(3) 0.8659(11) 0.2806(8) 0.45(3) Uani 1 1 d . . . . .
 H49D H -0.2147 0.8722 0.2755 0.671 Uiso 1 1 calc R . . . .
 H49E H -0.2877 0.8862 0.2901 0.671 Uiso 1 1 calc R . . . .
 H49F H -0.2961 0.8682 0.2667 0.671 Uiso 1 1 calc R . . . .
 C497 C -0.248(3) 0.7914(15) 0.2788(7) 0.46(4) Uani 1 1 d . . . . .
 H49G H -0.1943 0.7975 0.2738 0.696 Uiso 1 1 calc R . . . .
 H49H H -0.2763 0.7964 0.2649 0.696 Uiso 1 1 calc R . . . .
 H49I H -0.2541 0.7616 0.2870 0.696 Uiso 1 1 calc R . . . .
 C503 C -0.2538(13) 0.8188(10) 0.3786(5) 0.154(10) Uani 1 1 d . . . . .
 C504 C -0.3265(13) 0.8290(7) 0.3917(4) 0.208(10) Uani 1 1 d . U . . .
 C505 C -0.3882(15) 0.8366(10) 0.3754(5) 0.248(12) Uani 1 1 d . U . . .
 H50A H -0.4349 0.8431 0.3841 0.372 Uiso 1 1 calc R . . . .
 H50B H -0.3957 0.8110 0.3690 0.372 Uiso 1 1 calc R . . . .
 H50C H -0.3740 0.8607 0.3624 0.372 Uiso 1 1 calc R . . . .
 C506 C -0.3179(15) 0.8683(8) 0.4023(5) 0.210(11) Uani 1 1 d . U . . .
 H50D H -0.2777 0.8637 0.4129 0.315 Uiso 1 1 calc R . . . .
 H50E H -0.3653 0.8734 0.4111 0.315 Uiso 1 1 calc R . . . .
 H50F H -0.3050 0.8931 0.3896 0.315 Uiso 1 1 calc R . . . .
 C507 C -0.3540(16) 0.7934(8) 0.4124(5) 0.224(12) Uani 1 1 d . U . . .
 H50G H -0.3152 0.7874 0.4234 0.337 Uiso 1 1 calc R . . . .
 H50H H -0.3643 0.7676 0.4065 0.337 Uiso 1 1 calc R . . . .
 H50I H -0.4002 0.8022 0.4204 0.337 Uiso 1 1 calc R . . . .
 C513 C -0.0976(17) 0.9484(7) 0.3357(6) 0.190(13) Uani 1 1 d . . . . .
 C514 C -0.1324(13) 0.9914(6) 0.3275(5) 0.233(11) Uani 1 1 d . . . . .
 C515 C -0.0961(17) 1.0142(9) 0.3041(5) 0.270(14) Uani 1 1 d . . . . .
 H51A H -0.1203 1.0418 0.2995 0.406 Uiso 1 1 calc R . . . .
 H51B H -0.1018 0.9970 0.2922 0.406 Uiso 1 1 calc R . . . .
 H51C H -0.0425 1.0188 0.3053 0.406 Uiso 1 1 calc R . . . .
 C516 C -0.122(2) 1.0204(9) 0.3450(6) 0.277(14) Uani 1 1 d . . . . .
 H51D H -0.1450 1.0067 0.3606 0.415 Uiso 1 1 calc R . . . .
 H51E H -0.1464 1.0477 0.3397 0.415 Uiso 1 1 calc R . . . .
 H51F H -0.0683 1.0252 0.3457 0.415 Uiso 1 1 calc R . . . .
 C517 C -0.2169(13) 0.9877(8) 0.3264(6) 0.247(13) Uani 1 1 d . . . . .
 H51G H -0.2403 0.9728 0.3417 0.371 Uiso 1 1 calc R . . . .
 H51H H -0.2268 0.9718 0.3143 0.371 Uiso 1 1 calc R . . . .
 H51I H -0.2381 1.0163 0.3225 0.371 Uiso 1 1 calc R . . . .
 C523 C 0.021(2) 0.8725(8) 0.3085(4) 0.149(12) Uani 1 1 d . . . . .
 C524 C 0.0471(16) 0.8811(8) 0.2826(4) 0.224(13) Uani 1 1 d . . . . .
 C525 C 0.1305(15) 0.8735(12) 0.2788(6) 0.280(18) Uani 1 1 d . . . . .
 H52A H 0.1462 0.8793 0.2619 0.420 Uiso 1 1 calc R . . . .
 H52B H 0.1413 0.8439 0.2857 0.420 Uiso 1 1 calc R . . . .
 H52C H 0.1581 0.8926 0.2863 0.420 Uiso 1 1 calc R . . . .
 C526 C 0.0094(19) 0.8516(10) 0.2693(5) 0.247(15) Uani 1 1 d . . . . .
 H52D H 0.0283 0.8586 0.2526 0.370 Uiso 1 1 calc R . . . .
 H52E H -0.0452 0.8554 0.2709 0.370 Uiso 1 1 calc R . . . .
 H52F H 0.0211 0.8219 0.2759 0.370 Uiso 1 1 calc R . . . .
 C527 C 0.029(2) 0.9265(8) 0.2707(5) 0.251(16) Uani 1 1 d . . . . .
 H52G H 0.0462 0.9312 0.2539 0.376 Uiso 1 1 calc R . . . .
 H52H H 0.0541 0.9468 0.2780 0.376 Uiso 1 1 calc R . . . .
 H52I H -0.0257 0.9306 0.2725 0.376 Uiso 1 1 calc R . . . .
 C533 C 0.1895(18) 0.9503(10) 0.3454(6) 0.239(14) Uani 1 1 d . . . . .
 C534 C 0.2384(15) 0.9849(8) 0.3296(5) 0.285(14) Uani 1 1 d . . . . .
 C535 C 0.3067(17) 0.9952(11) 0.3405(6) 0.290(15) Uani 1 1 d . . . . .
 H53A H 0.3362 1.0177 0.3296 0.435 Uiso 1 1 calc R . . . .
 H53B H 0.3375 0.9697 0.3441 0.435 Uiso 1 1 calc R . . . .
 H53C H 0.2913 1.0050 0.3551 0.435 Uiso 1 1 calc R . . . .
 C536 C 0.265(2) 0.9703(10) 0.3068(6) 0.304(15) Uani 1 1 d . . . . .
 H53D H 0.2206 0.9633 0.2994 0.456 Uiso 1 1 calc R . . . .
 H53E H 0.2960 0.9451 0.3104 0.456 Uiso 1 1 calc R . . . .
 H53F H 0.2937 0.9933 0.2962 0.456 Uiso 1 1 calc R . . . .
 C537 C 0.1945(18) 1.0255(9) 0.3221(7) 0.320(16) Uani 1 1 d . . . . .
 H53G H 0.1498 1.0190 0.3149 0.480 Uiso 1 1 calc R . . . .
 H53H H 0.2264 1.0462 0.3107 0.480 Uiso 1 1 calc R . . . .
 H53I H 0.1792 1.0376 0.3360 0.480 Uiso 1 1 calc R . . . .
 C543 C 0.0713(19) 0.9268(8) 0.4008(5) 0.162(13) Uani 1 1 d . U . . .
 C544 C 0.0654(14) 0.9606(7) 0.4157(4) 0.199(12) Uani 1 1 d . . . . .
 C545 C -0.0122(14) 0.9786(10) 0.4170(6) 0.225(14) Uani 1 1 d . . . . .
 H54A H -0.0141 1.0003 0.4267 0.338 Uiso 1 1 calc R . . . .
 H54B H -0.0485 0.9557 0.4241 0.338 Uiso 1 1 calc R . . . .
 H54C H -0.0249 0.9915 0.4011 0.338 Uiso 1 1 calc R . . . .
 C546 C 0.1202(18) 0.9975(8) 0.4051(6) 0.263(16) Uani 1 1 d . . . . .
 H54D H 0.1716 0.9867 0.4040 0.395 Uiso 1 1 calc R . . . .
 H54E H 0.1171 1.0187 0.4152 0.395 Uiso 1 1 calc R . . . .
 H54F H 0.1070 1.0109 0.3893 0.395 Uiso 1 1 calc R . . . .
 C547 C 0.0868(19) 0.9416(10) 0.4404(5) 0.235(15) Uani 1 1 d . . . . .
 H54G H 0.1376 0.9300 0.4394 0.353 Uiso 1 1 calc R . . . .
 H54H H 0.0510 0.9188 0.4480 0.353 Uiso 1 1 calc R . . . .
 H54I H 0.0855 0.9639 0.4498 0.353 Uiso 1 1 calc R . . . .
 C553 C 0.3141(12) 0.8043(9) 0.3719(5) 0.124(10) Uani 1 1 d . . . . .
 C554 C 0.3726(12) 0.7969(8) 0.3527(4) 0.180(11) Uani 1 1 d . . . . .
 C555 C 0.4050(19) 0.7530(9) 0.3581(6) 0.264(17) Uani 1 1 d . . . . .
 H55A H 0.4425 0.7495 0.3453 0.396 Uiso 1 1 calc R . . . .
 H55B H 0.3647 0.7317 0.3597 0.396 Uiso 1 1 calc R . . . .
 H55C H 0.4290 0.7492 0.3728 0.396 Uiso 1 1 calc R . . . .
 C556 C 0.3403(16) 0.8022(11) 0.3290(4) 0.236(15) Uani 1 1 d . . . . .
 H55D H 0.3186 0.8306 0.3250 0.354 Uiso 1 1 calc R . . . .
 H55E H 0.3010 0.7805 0.3299 0.354 Uiso 1 1 calc R . . . .
 H55F H 0.3804 0.7988 0.3169 0.354 Uiso 1 1 calc R . . . .
 C557 C 0.4377(14) 0.8288(11) 0.3494(6) 0.246(15) Uani 1 1 d . . . . .
 H55G H 0.4183 0.8578 0.3458 0.370 Uiso 1 1 calc R . . . .
 H55H H 0.4734 0.8242 0.3363 0.370 Uiso 1 1 calc R . . . .
 H55I H 0.4633 0.8248 0.3638 0.370 Uiso 1 1 calc R . . . .
 C563 C 0.3181(15) 0.8643(8) 0.4196(5) 0.26(3) Uani 1 1 d . . . . .
 C564 C 0.3753(16) 0.8905(9) 0.4283(5) 0.343(10) Uani 1 1 d . . . . .
 C565 C 0.4321(19) 0.8625(10) 0.4414(8) 0.343(10) Uani 1 1 d . . . . .
 H56A H 0.4684 0.8803 0.4468 0.515 Uiso 1 1 calc R . . . .
 H56B H 0.4586 0.8457 0.4310 0.515 Uiso 1 1 calc R . . . .
 H56C H 0.4062 0.8433 0.4550 0.515 Uiso 1 1 calc R . . . .
 C566 C 0.3366(18) 0.9168(13) 0.4451(7) 0.343(10) Uani 1 1 d . . . . .
 H56D H 0.2992 0.9353 0.4370 0.515 Uiso 1 1 calc R . . . .
 H56E H 0.3743 0.9343 0.4501 0.515 Uiso 1 1 calc R . . . .
 H56F H 0.3117 0.8976 0.4589 0.515 Uiso 1 1 calc R . . . .
 C567 C 0.417(2) 0.9219(12) 0.4080(6) 0.343(10) Uani 1 1 d . . . . .
 H56G H 0.3807 0.9403 0.3993 0.515 Uiso 1 1 calc R . . . .
 H56H H 0.4457 0.9063 0.3974 0.515 Uiso 1 1 calc R . . . .
 H56I H 0.4515 0.9395 0.4144 0.515 Uiso 1 1 calc R . . . .
 C573 C 0.1537(13) 0.7386(11) 0.4651(3) 0.114(8) Uani 1 1 d . . . . .
 C574 C 0.1165(14) 0.7405(8) 0.4894(4) 0.219(13) Uani 1 1 d . . . . .
 C575 C 0.0439(17) 0.7152(11) 0.4946(6) 0.286(18) Uani 1 1 d . . . . .
 H57A H 0.0212 0.7169 0.5103 0.429 Uiso 1 1 calc R . . . .
 H57B H 0.0541 0.6854 0.4939 0.429 Uiso 1 1 calc R . . . .
 H57C H 0.0092 0.7269 0.4829 0.429 Uiso 1 1 calc R . . . .
 C576 C 0.1701(19) 0.7229(11) 0.5078(4) 0.254(15) Uani 1 1 d . . . . .
 H57D H 0.2173 0.7394 0.5044 0.380 Uiso 1 1 calc R . . . .
 H57E H 0.1804 0.6930 0.5074 0.380 Uiso 1 1 calc R . . . .
 H57F H 0.1470 0.7251 0.5234 0.380 Uiso 1 1 calc R . . . .
 C577 C 0.1012(17) 0.7864(8) 0.4918(5) 0.232(15) Uani 1 1 d . . . . .
 H57G H 0.1484 0.8029 0.4884 0.348 Uiso 1 1 calc R . . . .
 H57H H 0.0800 0.7868 0.5078 0.348 Uiso 1 1 calc R . . . .
 H57I H 0.0655 0.7990 0.4806 0.348 Uiso 1 1 calc R . . . .
 C583 C 0.3402(12) 0.7022(10) 0.4403(4) 0.128(9) Uani 1 1 d . . . . .
 C584 C 0.4141(11) 0.6878(8) 0.4498(5) 0.246(17) Uani 1 1 d . . . . .
 C585 C 0.4042(16) 0.6799(13) 0.4764(4) 0.31(2) Uani 1 1 d . . . . .
 H58A H 0.4520 0.6705 0.4826 0.465 Uiso 1 1 calc R . . . .
 H58B H 0.3657 0.6577 0.4823 0.465 Uiso 1 1 calc R . . . .
 H58C H 0.3887 0.7063 0.4814 0.465 Uiso 1 1 calc R . . . .
 C586 C 0.4373(15) 0.6458(9) 0.4427(6) 0.261(19) Uani 1 1 d . . . . .
 H58D H 0.4441 0.6501 0.4255 0.391 Uiso 1 1 calc R . . . .
 H58E H 0.3981 0.6241 0.4488 0.391 Uiso 1 1 calc R . . . .
 H58F H 0.4847 0.6363 0.4492 0.391 Uiso 1 1 calc R . . . .
 C587 C 0.4784(13) 0.7193(9) 0.4409(6) 0.266(18) Uani 1 1 d . . . . .
 H58G H 0.4850 0.7246 0.4237 0.398 Uiso 1 1 calc R . . . .
 H58H H 0.5248 0.7075 0.4472 0.398 Uiso 1 1 calc R . . . .
 H58I H 0.4670 0.7461 0.4460 0.398 Uiso 1 1 calc R . . . .
 C593 C 0.1329(16) 0.5876(6) 0.4591(4) 0.124(8) Uani 1 1 d . . . . .
 C594 C 0.1439(14) 0.5516(7) 0.4797(4) 0.197(11) Uani 1 1 d . . . . .
 C595 C 0.123(2) 0.5094(7) 0.4747(5) 0.241(15) Uani 1 1 d . . . . .
 H59A H 0.1308 0.4869 0.4884 0.362 Uiso 1 1 calc R . . . .
 H59B H 0.1544 0.5041 0.4609 0.362 Uiso 1 1 calc R . . . .
 H59C H 0.0699 0.5095 0.4716 0.362 Uiso 1 1 calc R . . . .
 C596 C 0.2251(14) 0.5494(10) 0.4859(6) 0.282(17) Uani 1 1 d . . . . .
 H59D H 0.2400 0.5768 0.4892 0.423 Uiso 1 1 calc R . . . .
 H59E H 0.2580 0.5431 0.4727 0.423 Uiso 1 1 calc R . . . .
 H59F H 0.2294 0.5269 0.4999 0.423 Uiso 1 1 calc R . . . .
 C597 C 0.099(2) 0.5600(11) 0.5019(5) 0.265(17) Uani 1 1 d . . . . .
 H59G H 0.1139 0.5877 0.5048 0.398 Uiso 1 1 calc R . . . .
 H59H H 0.1096 0.5376 0.5154 0.398 Uiso 1 1 calc R . . . .
 H59I H 0.0453 0.5599 0.4999 0.398 Uiso 1 1 calc R . . . .
 C603 C 0.1820(16) 0.6228(7) 0.3963(4) 0.118(9) Uani 1 1 d . . . . .
 C604 C 0.2290(16) 0.6013(8) 0.3791(4) 0.294(17) Uani 1 1 d . . . . .
 C605 C 0.256(2) 0.5593(9) 0.3915(5) 0.309(18) Uani 1 1 d . . . . .
 H60A H 0.2864 0.5458 0.3802 0.464 Uiso 1 1 calc R . . . .
 H60B H 0.2128 0.5410 0.3985 0.464 Uiso 1 1 calc R . . . .
 H60C H 0.2869 0.5637 0.4039 0.464 Uiso 1 1 calc R . . . .
 C606 C 0.1856(19) 0.5948(12) 0.3587(6) 0.319(19) Uani 1 1 d . . . . .
 H60D H 0.1678 0.6223 0.3506 0.478 Uiso 1 1 calc R . . . .
 H60E H 0.1424 0.5758 0.3648 0.478 Uiso 1 1 calc R . . . .
 H60F H 0.2187 0.5821 0.3477 0.478 Uiso 1 1 calc R . . . .
 C607 C 0.2955(18) 0.6301(10) 0.3676(6) 0.314(19) Uani 1 1 d . . . . .
 H60G H 0.2768 0.6575 0.3595 0.471 Uiso 1 1 calc R . . . .
 H60H H 0.3250 0.6165 0.3562 0.471 Uiso 1 1 calc R . . . .
 H60I H 0.3273 0.6349 0.3797 0.471 Uiso 1 1 calc R . . . .
 C613 C -0.131(2) 0.6476(9) 0.4431(5) 0.139(13) Uani 1 1 d . . . . .
 C614 C -0.173(2) 0.6464(8) 0.4671(4) 0.42(3) Uani 1 1 d . . . . .
 C615 C -0.137(2) 0.6737(13) 0.4812(6) 0.44(3) Uani 1 1 d . . . . .
 H61A H -0.1668 0.6718 0.4964 0.661 Uiso 1 1 calc R . . . .
 H61B H -0.1352 0.7034 0.4726 0.661 Uiso 1 1 calc R . . . .
 H61C H -0.0860 0.6638 0.4838 0.661 Uiso 1 1 calc R . . . .
 C616 C -0.178(3) 0.6007(9) 0.4812(6) 0.44(3) Uani 1 1 d . . . . .
 H61D H -0.2018 0.5824 0.4722 0.666 Uiso 1 1 calc R . . . .
 H61E H -0.2087 0.5998 0.4962 0.666 Uiso 1 1 calc R . . . .
 H61F H -0.1277 0.5904 0.4843 0.666 Uiso 1 1 calc R . . . .
 C617 C -0.253(2) 0.6625(11) 0.4644(6) 0.42(3) Uani 1 1 d . . . . .
 H61G H -0.2792 0.6455 0.4552 0.632 Uiso 1 1 calc R . . . .
 H61H H -0.2515 0.6925 0.4562 0.632 Uiso 1 1 calc R . . . .
 H61I H -0.2807 0.6600 0.4800 0.632 Uiso 1 1 calc R . . . .
 C623 C -0.0812(19) 0.5632(5) 0.4095(4) 0.121(9) Uani 1 1 d . . . . .
 C624 C -0.1026(15) 0.5179(6) 0.4091(5) 0.290(9) Uani 1 1 d . U . . .
 C625 C -0.1859(15) 0.5104(8) 0.4139(7) 0.290(9) Uani 1 1 d . U . . .
 H62A H -0.1978 0.4808 0.4134 0.434 Uiso 1 1 calc R . . . .
 H62B H -0.2117 0.5296 0.4019 0.434 Uiso 1 1 calc R . . . .
 H62C H -0.2027 0.5160 0.4294 0.434 Uiso 1 1 calc R . . . .
 C626 C -0.083(2) 0.5072(8) 0.3848(5) 0.290(9) Uani 1 1 d . U . . .
 H62D H -0.0287 0.5113 0.3804 0.434 Uiso 1 1 calc R . . . .
 H62E H -0.1106 0.5259 0.3732 0.434 Uiso 1 1 calc R . . . .
 H62F H -0.0966 0.4774 0.3853 0.434 Uiso 1 1 calc R . . . .
 C627 C -0.0601(19) 0.4858(7) 0.4259(6) 0.290(9) Uani 1 1 d . U . . .
 H62G H -0.0059 0.4913 0.4224 0.434 Uiso 1 1 calc R . . . .
 H62H H -0.0717 0.4569 0.4240 0.434 Uiso 1 1 calc R . . . .
 H62I H -0.0754 0.4884 0.4421 0.434 Uiso 1 1 calc R . . . .
 C633 C -0.0979(12) 0.6744(9) 0.3389(4) 0.111(8) Uani 1 1 d . . . . .
 C634 C -0.0716(13) 0.6539(7) 0.3183(4) 0.191(11) Uani 1 1 d . . . . .
 C635 C -0.1352(16) 0.6288(10) 0.3122(5) 0.238(14) Uani 1 1 d . . . . .
 H63A H -0.1180 0.6156 0.2990 0.357 Uiso 1 1 calc R . . . .
 H63B H -0.1771 0.6478 0.3080 0.357 Uiso 1 1 calc R . . . .
 H63C H -0.1521 0.6065 0.3259 0.357 Uiso 1 1 calc R . . . .
 C636 C -0.0476(17) 0.6885(8) 0.2969(4) 0.198(13) Uani 1 1 d . . . . .
 H63D H -0.0061 0.7053 0.3005 0.296 Uiso 1 1 calc R . . . .
 H63E H -0.0902 0.7072 0.2929 0.296 Uiso 1 1 calc R . . . .
 H63F H -0.0310 0.6754 0.2835 0.296 Uiso 1 1 calc R . . . .
 C637 C -0.0068(17) 0.6236(10) 0.3237(5) 0.249(16) Uani 1 1 d . . . . .
 H63G H 0.0356 0.6391 0.3277 0.374 Uiso 1 1 calc R . . . .
 H63H H 0.0088 0.6115 0.3099 0.374 Uiso 1 1 calc R . . . .
 H63I H -0.0230 0.6006 0.3370 0.374 Uiso 1 1 calc R . . . .
 C643 C -0.2817(10) 0.6697(8) 0.3748(6) 0.130(11) Uani 1 1 d . . . . .
 C644 C -0.3579(12) 0.6494(7) 0.3750(5) 0.220(13) Uani 1 1 d . . . . .
 C645 C -0.4167(12) 0.6822(7) 0.3683(6) 0.193(12) Uani 1 1 d . . . . .
 H64A H -0.4653 0.6679 0.3686 0.289 Uiso 1 1 calc R . . . .
 H64B H -0.4025 0.6987 0.3525 0.289 Uiso 1 1 calc R . . . .
 H64C H -0.4208 0.7013 0.3795 0.289 Uiso 1 1 calc R . . . .
 C646 C -0.3811(16) 0.6212(9) 0.3992(5) 0.239(16) Uani 1 1 d . . . . .
 H64D H -0.3422 0.6000 0.4033 0.358 Uiso 1 1 calc R . . . .
 H64E H -0.4289 0.6067 0.3987 0.358 Uiso 1 1 calc R . . . .
 H64F H -0.3872 0.6390 0.4111 0.358 Uiso 1 1 calc R . . . .
 C647 C -0.3504(16) 0.6190(9) 0.3576(6) 0.254(16) Uani 1 1 d . . . . .
 H64G H -0.3119 0.5978 0.3622 0.381 Uiso 1 1 calc R . . . .
 H64H H -0.3359 0.6353 0.3417 0.381 Uiso 1 1 calc R . . . .
 H64I H -0.3987 0.6045 0.3578 0.381 Uiso 1 1 calc R . . . .
 Cr16 Cr 0.0022(2) 1.58862(11) 0.18706(7) 0.1207(13) Uani 0.875 1 d . . . . .
 Cr17 Cr 0.1697(2) 1.53176(10) 0.18212(6) 0.1125(12) Uani 0.875 1 d . . . . .
 Cr18 Cr 0.3469(2) 1.55894(11) 0.15199(7) 0.1188(12) Uani 0.875 1 d . . . . .
 Cr20 Cr -0.0440(2) 1.69523(11) 0.16750(7) 0.1222(13) Uani 0.875 1 d . . . . .
 Cr24 Cr 0.3749(3) 1.75043(12) 0.09255(8) 0.1456(16) Uani 0.875 1 d . . . . .
 Cr27 Cr 0.0405(3) 1.78423(12) 0.13037(9) 0.1422(16) Uani 0.875 1 d . . . . .
 Cr28 Cr 0.4254(3) 1.64583(12) 0.11186(8) 0.1373(14) Uani 0.875 1 d . . . . .
 Cr29 Cr 0.2219(3) 1.80986(12) 0.10400(8) 0.1517(18) Uani 0.875 1 d . . . . .
 Ni16 Ni 0.0022(2) 1.58862(11) 0.18706(7) 0.1207(13) Uani 0.125 1 d . . . . .
 Ni17 Ni 0.1697(2) 1.53176(10) 0.18212(6) 0.1125(12) Uani 0.125 1 d . . . . .
 Ni18 Ni 0.3469(2) 1.55894(11) 0.15199(7) 0.1188(12) Uani 0.125 1 d . . . . .
 Ni20 Ni -0.0440(2) 1.69523(11) 0.16750(7) 0.1222(13) Uani 0.125 1 d . . . . .
 Ni24 Ni 0.3749(3) 1.75043(12) 0.09255(8) 0.1456(16) Uani 0.125 1 d . . . . .
 Ni27 Ni 0.0405(3) 1.78423(12) 0.13037(9) 0.1422(16) Uani 0.125 1 d . . . . .
 Ni28 Ni 0.4254(3) 1.64583(12) 0.11186(8) 0.1373(14) Uani 0.125 1 d . . . . .
 Ni29 Ni 0.2219(3) 1.80986(12) 0.10400(8) 0.1517(18) Uani 0.125 1 d . . . . .
 F1A F 0.0311(6) 1.6519(3) 0.1760(2) 0.110(3) Uani 1 1 d . . . . .
 F1B F 0.3729(7) 1.6972(4) 0.1161(2) 0.124(4) Uani 1 1 d . . . . .
 F1H F 0.3384(7) 1.6118(3) 0.1266(2) 0.117(4) Uani 1 1 d . . . . .
 F7 F 0.2672(8) 1.7573(3) 0.0984(2) 0.127(4) Uani 1 1 d . . . . .
 F13 F 0.0263(7) 1.7225(4) 0.1406(2) 0.128(4) Uani 1 1 d . . . . .
 F23 F 0.1496(7) 1.7765(3) 0.1284(2) 0.117(4) Uani 1 1 d . . . . .
 F42 F 0.0969(7) 1.5779(3) 0.1693(2) 0.116(4) Uani 1 1 d . . . . .
 F45 F 0.2515(7) 1.5757(3) 0.1672(2) 0.117(4) Uani 1 1 d . . . . .
 O1 O 0.1654(11) 1.5534(7) 0.2130(3) 0.152(7) Uani 1 1 d D . . . .
 O2 O 0.0563(12) 1.5860(6) 0.2167(3) 0.159(7) Uani 1 1 d D . . . .
 O11 O -0.0238(11) 1.5274(6) 0.1959(4) 0.174(9) Uani 1 1 d . . . . .
 O12 O 0.0803(14) 1.4912(5) 0.1946(4) 0.161(7) Uani 1 1 d . . . . .
 O21 O 0.1801(12) 1.5088(6) 0.1506(4) 0.156(6) Uani 1 1 d . . . . .
 O22 O 0.2944(10) 1.5258(6) 0.1331(3) 0.137(6) Uani 1 1 d . . . . .
 O31 O 0.2460(15) 1.4888(6) 0.1952(4) 0.187(9) Uani 1 1 d . . . . .
 O32 O 0.3598(11) 1.5109(7) 0.1766(4) 0.177(9) Uani 1 1 d . . . . .
 O41 O 0.4051(10) 1.5955(7) 0.1693(3) 0.157(6) Uani 1 1 d . . . . .
 O42 O 0.4665(10) 1.6431(7) 0.1431(4) 0.167(6) Uani 1 1 d . . . . .
 O51 O 0.4822(12) 1.5953(6) 0.1063(4) 0.167(8) Uani 1 1 d . . . . .
 O52 O 0.4441(13) 1.5436(6) 0.1359(4) 0.148(7) Uani 1 1 d . . . . .
 O61 O 0.5175(11) 1.6806(7) 0.0966(4) 0.182(8) Uani 1 1 d . . . . .
 O62 O 0.4823(13) 1.7467(7) 0.0842(4) 0.175(9) Uani 1 1 d . . . . .
 O71 O 0.3545(13) 1.7179(7) 0.0682(3) 0.168(8) Uani 1 1 d . . . . .
 O72 O 0.3847(11) 1.6511(6) 0.0807(3) 0.143(6) Uani 1 1 d . . . . .
 O81 O 0.2895(13) 1.8147(7) 0.1276(4) 0.175(8) Uani 1 1 d . . . . .
 O82 O 0.3979(16) 1.7827(6) 0.1166(4) 0.212(11) Uani 1 1 d . . . . .
 O91 O 0.3800(14) 1.8029(7) 0.0695(4) 0.186(8) Uani 1 1 d . . . . .
 O92 O 0.2897(19) 1.8445(7) 0.0798(4) 0.232(14) Uani 1 1 d . . . . .
 O101 O 0.1733(16) 1.8635(5) 0.1096(4) 0.203(10) Uani 1 1 d . . . . .
 O102 O 0.0525(13) 1.8456(6) 0.1201(4) 0.180(9) Uani 1 1 d . . . . .
 O111 O 0.0403(17) 1.7788(7) 0.0968(5) 0.202(14) Uani 1 1 d . . . . .
 O112 O 0.1565(15) 1.8077(7) 0.0789(4) 0.172(8) Uani 1 1 d . . . . .
 O121 O 0.0048(12) 1.7299(5) 0.1871(3) 0.153(7) Uani 1 1 d . . . . .
 O122 O 0.0412(11) 1.7907(6) 0.1639(4) 0.146(7) Uani 1 1 d . . . . .
 O131 O -0.1193(11) 1.7408(6) 0.1590(4) 0.160(7) Uani 1 1 d . . . . .
 O132 O -0.0720(14) 1.7905(6) 0.1323(5) 0.206(12) Uani 1 1 d . . . . .
 O141 O -0.1130(14) 1.6718(7) 0.1936(4) 0.181(9) Uani 1 1 d . . . . .
 O142 O -0.0945(14) 1.6031(7) 0.2039(5) 0.201(10) Uani 1 1 d . . . . .
 O151 O -0.0559(12) 1.5928(5) 0.1585(4) 0.157(7) Uani 1 1 d . . . . .
 O152 O -0.0888(9) 1.6616(5) 0.1469(3) 0.130(5) Uani 1 1 d . . . . .
 C3 C 0.1139(15) 1.5680(9) 0.2247(3) 0.171(15) Uani 1 1 d D . . . .
 C4 C 0.1204(15) 1.5625(8) 0.2509(4) 0.289(17) Uani 1 1 d D . . . .
 C5 C 0.075(2) 1.5241(10) 0.2640(5) 0.32(2) Uani 1 1 d D . . . .
 H5A H 0.0792 1.5207 0.2810 0.475 Uiso 1 1 calc R . . . .
 H5B H 0.0936 1.4985 0.2587 0.475 Uiso 1 1 calc R . . . .
 H5C H 0.0218 1.5280 0.2610 0.475 Uiso 1 1 calc R . . . .
 C6 C 0.2023(15) 1.5562(12) 0.2561(5) 0.29(2) Uani 1 1 d D . . . .
 H6A H 0.2323 1.5810 0.2476 0.436 Uiso 1 1 calc R . . . .
 H6B H 0.2214 1.5305 0.2510 0.436 Uiso 1 1 calc R . . . .
 H6C H 0.2057 1.5530 0.2731 0.436 Uiso 1 1 calc R . . . .
 C7 C 0.093(2) 1.6020(9) 0.2597(5) 0.30(2) Uani 1 1 d D . . . .
 H7A H 0.1230 1.6268 0.2511 0.446 Uiso 1 1 calc R . . . .
 H7B H 0.0990 1.5982 0.2765 0.446 Uiso 1 1 calc R . . . .
 H7C H 0.0401 1.6066 0.2570 0.446 Uiso 1 1 calc R . . . .
 C13 C 0.0057(18) 1.4953(7) 0.1995(6) 0.162(13) Uani 1 1 d . . . . .
 C14 C -0.0366(16) 1.4530(7) 0.2068(5) 0.287(18) Uani 1 1 d . . . . .
 C15 C -0.091(2) 1.4512(10) 0.2283(6) 0.30(2) Uani 1 1 d . . . . .
 H15A H -0.1164 1.4234 0.2322 0.456 Uiso 1 1 calc R . . . .
 H15B H -0.1278 1.4738 0.2251 0.456 Uiso 1 1 calc R . . . .
 H15C H -0.0630 1.4552 0.2414 0.456 Uiso 1 1 calc R . . . .
 C16 C 0.0168(17) 1.4156(8) 0.2126(7) 0.32(2) Uani 1 1 d . . . . .
 H16L H 0.0534 1.4155 0.1990 0.483 Uiso 1 1 calc R . . . .
 H16M H -0.0121 1.3888 0.2163 0.483 Uiso 1 1 calc R . . . .
 H16N H 0.0434 1.4186 0.2261 0.483 Uiso 1 1 calc R . . . .
 C17 C -0.078(2) 1.4461(10) 0.1861(6) 0.31(2) Uani 1 1 d . . . . .
 H17L H -0.0418 1.4473 0.1723 0.472 Uiso 1 1 calc R . . . .
 H17M H -0.1154 1.4684 0.1827 0.472 Uiso 1 1 calc R . . . .
 H17N H -0.1030 1.4181 0.1901 0.472 Uiso 1 1 calc R . . . .
 C23 C 0.2348(19) 1.5061(8) 0.1349(5) 0.145(11) Uani 1 1 d . . . . .
 C24 C 0.2245(15) 1.4710(7) 0.1215(4) 0.209(12) Uani 1 1 d . . . . .
 C25 C 0.2687(19) 1.4324(8) 0.1318(6) 0.255(15) Uani 1 1 d . . . . .
 H25L H 0.2620 1.4098 0.1231 0.382 Uiso 1 1 calc R . . . .
 H25M H 0.2505 1.4224 0.1484 0.382 Uiso 1 1 calc R . . . .
 H25N H 0.3221 1.4401 0.1306 0.382 Uiso 1 1 calc R . . . .
 C26 C 0.2553(18) 1.4870(9) 0.0959(4) 0.238(15) Uani 1 1 d . . . . .
 H26L H 0.2272 1.5121 0.0890 0.357 Uiso 1 1 calc R . . . .
 H26M H 0.2498 1.4644 0.0870 0.357 Uiso 1 1 calc R . . . .
 H26N H 0.3086 1.4946 0.0952 0.357 Uiso 1 1 calc R . . . .
 C27 C 0.1439(14) 1.4560(9) 0.1221(6) 0.221(14) Uani 1 1 d . . . . .
 H27L H 0.1130 1.4801 0.1156 0.331 Uiso 1 1 calc R . . . .
 H27M H 0.1245 1.4442 0.1384 0.331 Uiso 1 1 calc R . . . .
 H27N H 0.1422 1.4339 0.1127 0.331 Uiso 1 1 calc R . . . .
 C33 C 0.319(3) 1.4865(9) 0.1926(6) 0.242(17) Uani 1 1 d . . . . .
 C34 C 0.3412(18) 1.4451(8) 0.2080(5) 0.291(16) Uani 1 1 d . . . . .
 C35 C 0.286(2) 1.4103(11) 0.2066(8) 0.36(2) Uani 1 1 d . . . . .
 H35A H 0.2859 1.4074 0.1902 0.540 Uiso 1 1 calc R . . . .
 H35B H 0.2357 1.4177 0.2125 0.540 Uiso 1 1 calc R . . . .
 H35C H 0.3013 1.3833 0.2162 0.540 Uiso 1 1 calc R . . . .
 C36 C 0.340(2) 1.4485(11) 0.2335(5) 0.288(18) Uani 1 1 d . . . . .
 H36A H 0.3753 1.4710 0.2349 0.432 Uiso 1 1 calc R . . . .
 H36B H 0.3549 1.4213 0.2429 0.432 Uiso 1 1 calc R . . . .
 H36C H 0.2891 1.4555 0.2393 0.432 Uiso 1 1 calc R . . . .
 C37 C 0.4204(19) 1.4324(11) 0.2001(6) 0.33(2) Uani 1 1 d . . . . .
 H37A H 0.4561 1.4550 0.2011 0.502 Uiso 1 1 calc R . . . .
 H37B H 0.4222 1.4284 0.1839 0.502 Uiso 1 1 calc R . . . .
 H37C H 0.4337 1.4058 0.2104 0.502 Uiso 1 1 calc R . . . .
 C43 C 0.4496(18) 1.6211(12) 0.1647(6) 0.196(10) Uani 1 1 d . . . . .
 C44 C 0.5019(14) 1.6253(8) 0.1831(4) 0.216(9) Uani 1 1 d . . . . .
 C45 C 0.4655(16) 1.6117(11) 0.2079(5) 0.239(11) Uani 1 1 d . . . . .
 H45A H 0.5017 1.6151 0.2191 0.359 Uiso 1 1 calc R . . . .
 H45B H 0.4496 1.5818 0.2106 0.359 Uiso 1 1 calc R . . . .
 H45C H 0.4216 1.6295 0.2102 0.359 Uiso 1 1 calc R . . . .
 C46 C 0.5694(15) 1.5960(10) 0.1817(6) 0.239(11) Uani 1 1 d . . . . .
 H46A H 0.5959 1.6031 0.1659 0.358 Uiso 1 1 calc R . . . .
 H46B H 0.5518 1.5663 0.1849 0.358 Uiso 1 1 calc R . . . .
 H46C H 0.6036 1.5998 0.1933 0.358 Uiso 1 1 calc R . . . .
 C47 C 0.5319(19) 1.6707(8) 0.1792(6) 0.256(12) Uani 1 1 d . . . . .
 H47A H 0.5554 1.6791 0.1630 0.384 Uiso 1 1 calc R . . . .
 H47B H 0.5693 1.6723 0.1903 0.384 Uiso 1 1 calc R . . . .
 H47C H 0.4903 1.6898 0.1817 0.384 Uiso 1 1 calc R . . . .
 C53 C 0.4869(15) 1.5566(10) 0.1177(6) 0.153(12) Uani 1 1 d . . . . .
 C54 C 0.5480(14) 1.5303(7) 0.1080(5) 0.236(14) Uani 1 1 d . . . . .
 C55 C 0.6243(15) 1.5475(10) 0.1102(7) 0.276(17) Uani 1 1 d . . . . .
 H55J H 0.6630 1.5300 0.1038 0.414 Uiso 1 1 calc R . . . .
 H55K H 0.6305 1.5468 0.1268 0.414 Uiso 1 1 calc R . . . .
 H55L H 0.6293 1.5770 0.1013 0.414 Uiso 1 1 calc R . . . .
 C56 C 0.5419(19) 1.5324(10) 0.0818(5) 0.259(17) Uani 1 1 d . . . . .
 H56J H 0.4925 1.5214 0.0796 0.388 Uiso 1 1 calc R . . . .
 H56K H 0.5814 1.5151 0.0757 0.388 Uiso 1 1 calc R . . . .
 H56L H 0.5478 1.5620 0.0733 0.388 Uiso 1 1 calc R . . . .
 C57 C 0.5377(18) 1.4832(7) 0.1194(6) 0.261(16) Uani 1 1 d . . . . .
 H57J H 0.4870 1.4737 0.1175 0.391 Uiso 1 1 calc R . . . .
 H57K H 0.5443 1.4791 0.1363 0.391 Uiso 1 1 calc R . . . .
 H57L H 0.5751 1.4665 0.1119 0.391 Uiso 1 1 calc R . . . .
 C63 C 0.5317(14) 1.7197(10) 0.0883(5) 0.142(11) Uani 1 1 d . . . . .
 C64 C 0.6129(14) 1.7287(9) 0.0788(6) 0.47(3) Uani 1 1 d . . . . .
 C65 C 0.635(2) 1.7736(10) 0.0792(9) 0.47(4) Uani 1 1 d . . . . .
 H65J H 0.6874 1.7787 0.0730 0.699 Uiso 1 1 calc R . . . .
 H65K H 0.6283 1.7779 0.0955 0.699 Uiso 1 1 calc R . . . .
 H65L H 0.6026 1.7934 0.0695 0.699 Uiso 1 1 calc R . . . .
 C66 C 0.6637(18) 1.6975(13) 0.0933(9) 0.48(4) Uani 1 1 d . . . . .
 H66A H 0.6491 1.6683 0.0929 0.715 Uiso 1 1 calc R . . . .
 H66B H 0.6586 1.7015 0.1096 0.715 Uiso 1 1 calc R . . . .
 H66C H 0.7161 1.7028 0.0867 0.715 Uiso 1 1 calc R . . . .
 C67 C 0.628(2) 1.7212(16) 0.0537(7) 0.50(4) Uani 1 1 d . . . . .
 H67A H 0.6133 1.6919 0.0534 0.745 Uiso 1 1 calc R . . . .
 H67B H 0.6810 1.7259 0.0484 0.745 Uiso 1 1 calc R . . . .
 H67C H 0.5976 1.7411 0.0433 0.745 Uiso 1 1 calc R . . . .
 C73 C 0.3577(16) 1.6813(9) 0.0650(4) 0.131(9) Uani 1 1 d . . . . .
 C74 C 0.3470(18) 1.6702(9) 0.0414(4) 0.300(18) Uani 1 1 d . . . . .
 C75 C 0.286(2) 1.6967(12) 0.0297(6) 0.31(2) Uani 1 1 d . . . . .
 H75A H 0.2799 1.6890 0.0146 0.467 Uiso 1 1 calc R . . . .
 H75B H 0.2999 1.7270 0.0272 0.467 Uiso 1 1 calc R . . . .
 H75C H 0.2387 1.6915 0.0398 0.467 Uiso 1 1 calc R . . . .
 C76 C 0.327(3) 1.6232(9) 0.0442(5) 0.290(18) Uani 1 1 d . . . . .
 H76A H 0.3665 1.6058 0.0518 0.435 Uiso 1 1 calc R . . . .
 H76B H 0.3226 1.6167 0.0286 0.435 Uiso 1 1 calc R . . . .
 H76C H 0.2789 1.6170 0.0539 0.435 Uiso 1 1 calc R . . . .
 C77 C 0.420(2) 1.6778(14) 0.0254(6) 0.34(2) Uani 1 1 d . . . . .
 H77A H 0.4602 1.6605 0.0330 0.509 Uiso 1 1 calc R . . . .
 H77B H 0.4347 1.7080 0.0226 0.509 Uiso 1 1 calc R . . . .
 H77C H 0.4134 1.6698 0.0104 0.509 Uiso 1 1 calc R . . . .
 C83 C 0.363(3) 1.8046(12) 0.1290(5) 0.235(16) Uani 1 1 d . . . . .
 C84 C 0.4047(17) 1.8253(8) 0.1450(5) 0.275(14) Uani 1 1 d . . . . .
 C85 C 0.469(2) 1.7990(10) 0.1547(6) 0.305(16) Uani 1 1 d . . . . .
 H85A H 0.4940 1.8140 0.1650 0.457 Uiso 1 1 calc R . . . .
 H85B H 0.5047 1.7944 0.1418 0.457 Uiso 1 1 calc R . . . .
 H85C H 0.4494 1.7714 0.1638 0.457 Uiso 1 1 calc R . . . .
 C86 C 0.3509(19) 1.8327(11) 0.1657(5) 0.288(15) Uani 1 1 d . . . . .
 H86A H 0.3085 1.8499 0.1597 0.432 Uiso 1 1 calc R . . . .
 H86B H 0.3775 1.8479 0.1756 0.432 Uiso 1 1 calc R . . . .
 H86C H 0.3321 1.8053 0.1750 0.432 Uiso 1 1 calc R . . . .
 C87 C 0.436(2) 1.8685(9) 0.1316(5) 0.281(15) Uani 1 1 d . . . . .
 H87A H 0.3941 1.8860 0.1252 0.422 Uiso 1 1 calc R . . . .
 H87B H 0.4723 1.8644 0.1187 0.422 Uiso 1 1 calc R . . . .
 H87C H 0.4599 1.8829 0.1423 0.422 Uiso 1 1 calc R . . . .
 C93 C 0.346(2) 1.8403(8) 0.0663(5) 0.182(14) Uani 1 1 d . . . . .
 C94 C 0.3832(17) 1.8759(7) 0.0477(5) 0.265(16) Uani 1 1 d . . . . .
 C95 C 0.4629(17) 1.8661(10) 0.0396(7) 0.30(2) Uani 1 1 d . . . . .
 H95A H 0.4840 1.8902 0.0277 0.446 Uiso 1 1 calc R . . . .
 H95B H 0.4631 1.8404 0.0329 0.446 Uiso 1 1 calc R . . . .
 H95C H 0.4933 1.8613 0.0531 0.446 Uiso 1 1 calc R . . . .
 C96 C 0.341(2) 1.8830(10) 0.0253(5) 0.287(19) Uani 1 1 d . . . . .
 H96A H 0.2885 1.8895 0.0293 0.431 Uiso 1 1 calc R . . . .
 H96B H 0.3438 1.8571 0.0188 0.431 Uiso 1 1 calc R . . . .
 H96C H 0.3647 1.9068 0.0137 0.431 Uiso 1 1 calc R . . . .
 C97 C 0.380(2) 1.9191(7) 0.0551(6) 0.248(15) Uani 1 1 d . . . . .
 H97A H 0.3278 1.9250 0.0602 0.372 Uiso 1 1 calc R . . . .
 H97B H 0.3984 1.9414 0.0417 0.372 Uiso 1 1 calc R . . . .
 H97C H 0.4114 1.9186 0.0681 0.372 Uiso 1 1 calc R . . . .
 C103 C 0.096(3) 1.8725(7) 0.1144(6) 0.185(11) Uani 1 1 d . . . . .
 C104 C 0.0834(17) 1.9193(6) 0.1136(4) 0.208(11) Uani 1 1 d . . . . .
 C105 C 0.104(2) 1.9330(9) 0.1352(5) 0.240(14) Uani 1 1 d . . . . .
 H10A H 0.0947 1.9635 0.1338 0.360 Uiso 1 1 calc R . . . .
 H10B H 0.1577 1.9276 0.1369 0.360 Uiso 1 1 calc R . . . .
 H10C H 0.0739 1.9170 0.1490 0.360 Uiso 1 1 calc R . . . .
 C106 C 0.0004(16) 1.9299(9) 0.1112(6) 0.255(16) Uani 1 1 d . . . . .
 H10D H -0.0150 1.9212 0.0971 0.382 Uiso 1 1 calc R . . . .
 H10E H -0.0066 1.9606 0.1098 0.382 Uiso 1 1 calc R . . . .
 H10F H -0.0303 1.9145 0.1251 0.382 Uiso 1 1 calc R . . . .
 C107 C 0.125(2) 1.9471(9) 0.0918(5) 0.279(17) Uani 1 1 d . . . . .
 H10G H 0.1109 1.9380 0.0777 0.418 Uiso 1 1 calc R . . . .
 H10H H 0.1792 1.9442 0.0927 0.418 Uiso 1 1 calc R . . . .
 H10I H 0.1108 1.9769 0.0911 0.418 Uiso 1 1 calc R . . . .
 C113 C 0.086(3) 1.7905(10) 0.0788(5) 0.19(2) Uani 1 1 d . . . . .
 C114 C 0.0643(19) 1.7948(8) 0.0539(5) 0.286(17) Uani 1 1 d . . . . .
 C115 C 0.043(3) 1.8400(9) 0.0444(6) 0.31(2) Uani 1 1 d . . . . .
 H11A H 0.0287 1.8425 0.0283 0.458 Uiso 1 1 calc R . . . .
 H11B H 0.0852 1.8592 0.0443 0.458 Uiso 1 1 calc R . . . .
 H11C H -0.0003 1.8479 0.0543 0.458 Uiso 1 1 calc R . . . .
 C116 C -0.001(2) 1.7648(11) 0.0538(5) 0.277(19) Uani 1 1 d . . . . .
 H11D H 0.0132 1.7354 0.0600 0.415 Uiso 1 1 calc R . . . .
 H11E H -0.0149 1.7672 0.0377 0.415 Uiso 1 1 calc R . . . .
 H11F H -0.0446 1.7724 0.0637 0.415 Uiso 1 1 calc R . . . .
 C117 C 0.128(2) 1.7805(13) 0.0382(6) 0.30(2) Uani 1 1 d . . . . .
 H11G H 0.1407 1.7510 0.0448 0.455 Uiso 1 1 calc R . . . .
 H11H H 0.1720 1.7990 0.0373 0.455 Uiso 1 1 calc R . . . .
 H11I H 0.1118 1.7823 0.0224 0.455 Uiso 1 1 calc R . . . .
 C123 C 0.0255(19) 1.7637(11) 0.1852(6) 0.173(16) Uani 1 1 d . . . . .
 C124 C 0.0344(16) 1.7842(8) 0.2060(4) 0.234(13) Uani 1 1 d . . . . .
 C125 C 0.0954(19) 1.8175(11) 0.2013(6) 0.281(17) Uani 1 1 d . . . . .
 H12A H 0.0985 1.8296 0.2154 0.422 Uiso 1 1 calc R . . . .
 H12B H 0.0842 1.8401 0.1881 0.422 Uiso 1 1 calc R . . . .
 H12C H 0.1436 1.8045 0.1974 0.422 Uiso 1 1 calc R . . . .
 C126 C -0.0377(17) 1.8076(11) 0.2120(6) 0.274(17) Uani 1 1 d . . . . .
 H12D H -0.0803 1.7874 0.2153 0.412 Uiso 1 1 calc R . . . .
 H12E H -0.0469 1.8304 0.1986 0.412 Uiso 1 1 calc R . . . .
 H12F H -0.0322 1.8198 0.2258 0.412 Uiso 1 1 calc R . . . .
 C127 C 0.0479(19) 1.7509(9) 0.2279(5) 0.240(15) Uani 1 1 d . . . . .
 H12G H 0.0078 1.7292 0.2309 0.360 Uiso 1 1 calc R . . . .
 H12H H 0.0481 1.7646 0.2415 0.360 Uiso 1 1 calc R . . . .
 H12I H 0.0966 1.7374 0.2254 0.360 Uiso 1 1 calc R . . . .
 C133 C -0.1275(15) 1.7720(10) 0.1426(9) 0.234(16) Uani 1 1 d . . . . .
 C134 C -0.2023(14) 1.7941(8) 0.1420(6) 0.271(13) Uani 1 1 d . . . . .
 C135 C -0.2673(15) 1.7634(9) 0.1494(7) 0.278(14) Uani 1 1 d . . . . .
 H13A H -0.3146 1.7791 0.1488 0.417 Uiso 1 1 calc R . . . .
 H13B H -0.2632 1.7476 0.1655 0.417 Uiso 1 1 calc R . . . .
 H13C H -0.2665 1.7434 0.1387 0.417 Uiso 1 1 calc R . . . .
 C136 C -0.2101(19) 1.8193(11) 0.1171(6) 0.298(15) Uani 1 1 d . . . . .
 H13D H -0.1678 1.8395 0.1122 0.447 Uiso 1 1 calc R . . . .
 H13E H -0.2574 1.8349 0.1169 0.447 Uiso 1 1 calc R . . . .
 H13F H -0.2100 1.7996 0.1062 0.447 Uiso 1 1 calc R . . . .
 C137 C -0.203(2) 1.8272(10) 0.1575(7) 0.307(15) Uani 1 1 d . . . . .
 H13G H -0.1605 1.8468 0.1523 0.460 Uiso 1 1 calc R . . . .
 H13H H -0.2003 1.8129 0.1739 0.460 Uiso 1 1 calc R . . . .
 H13I H -0.2503 1.8433 0.1562 0.460 Uiso 1 1 calc R . . . .
 C143 C -0.1277(15) 1.6345(16) 0.2085(5) 0.201(13) Uani 1 1 d . . . . .
 C144 C -0.1920(13) 1.6367(10) 0.2267(4) 0.227(12) Uani 1 1 d . . . . .
 C145 C -0.2655(13) 1.6439(13) 0.2164(5) 0.259(16) Uani 1 1 d . . . . .
 H14E H -0.3055 1.6451 0.2290 0.388 Uiso 1 1 calc R . . . .
 H14F H -0.2760 1.6204 0.2087 0.388 Uiso 1 1 calc R . . . .
 H14G H -0.2634 1.6708 0.2049 0.388 Uiso 1 1 calc R . . . .
 C146 C -0.181(2) 1.6754(11) 0.2382(6) 0.312(19) Uani 1 1 d . . . . .
 H14H H -0.1338 1.6729 0.2455 0.469 Uiso 1 1 calc R . . . .
 H14I H -0.2231 1.6761 0.2504 0.469 Uiso 1 1 calc R . . . .
 H14J H -0.1809 1.7017 0.2262 0.469 Uiso 1 1 calc R . . . .
 C147 C -0.1910(19) 1.5993(11) 0.2474(5) 0.273(17) Uani 1 1 d . . . . .
 H14K H -0.1407 1.5969 0.2530 0.410 Uiso 1 1 calc R . . . .
 H14L H -0.2035 1.5730 0.2423 0.410 Uiso 1 1 calc R . . . .
 H14M H -0.2280 1.6037 0.2601 0.410 Uiso 1 1 calc R . . . .
 C153 C -0.0909(18) 1.6241(10) 0.1461(5) 0.175(14) Uani 1 1 d . . . . .
 C154 C -0.1457(15) 1.6145(8) 0.1293(5) 0.225(13) Uani 1 1 d . . . . .
 C155 C -0.2249(15) 1.6187(12) 0.1395(6) 0.262(17) Uani 1 1 d . . . . .
 H15D H -0.2332 1.5994 0.1549 0.393 Uiso 1 1 calc R . . . .
 H15E H -0.2600 1.6114 0.1289 0.393 Uiso 1 1 calc R . . . .
 H15F H -0.2333 1.6482 0.1414 0.393 Uiso 1 1 calc R . . . .
 C156 C -0.1326(19) 1.5700(8) 0.1241(6) 0.242(15) Uani 1 1 d . . . . .
 H15G H -0.0806 1.5680 0.1174 0.363 Uiso 1 1 calc R . . . .
 H15H H -0.1671 1.5649 0.1128 0.363 Uiso 1 1 calc R . . . .
 H15I H -0.1418 1.5487 0.1387 0.363 Uiso 1 1 calc R . . . .
 C157 C -0.1355(18) 1.6450(9) 0.1056(4) 0.219(14) Uani 1 1 d . . . . .
 H15J H -0.0841 1.6430 0.0984 0.329 Uiso 1 1 calc R . . . .
 H15K H -0.1445 1.6742 0.1078 0.329 Uiso 1 1 calc R . . . .
 H15L H -0.1713 1.6375 0.0952 0.329 Uiso 1 1 calc R . . . .
 Cr2 Cr -0.61782(16) 1.37450(9) 0.37411(6) 0.0833(9) Uani 0.875 1 d . . . . .
 Cr3 Cr -0.29897(18) 1.15329(10) 0.39193(6) 0.0974(10) Uani 0.875 1 d . . . .
 .
 Cr4 Cr -0.6346(2) 1.18177(10) 0.43304(6) 0.1057(11) Uani 0.875 1 d . . . . .
 Cr5 Cr -0.44148(17) 1.40218(9) 0.34212(6) 0.0899(9) Uani 0.875 1 d . . . . .
 Cr6 Cr -0.27235(17) 1.34847(10) 0.33714(7) 0.1061(12) Uani 0.875 1 d . . . .
 .
 Cr9 Cr -0.21470(18) 1.24536(9) 0.35831(6) 0.0957(10) Uani 0.875 1 d . . . . .
 Cr12 Cr -0.68417(19) 1.28782(10) 0.41760(6) 0.1023(11) Uani 0.875 1 d . . . .
 .
 Cr22 Cr -0.4710(3) 1.12697(11) 0.42293(8) 0.1465(18) Uani 0.875 1 d . . . . .
 Ni2 Ni -0.61782(16) 1.37450(9) 0.37411(6) 0.0833(9) Uani 0.125 1 d . . . . .
 Ni3 Ni -0.29897(18) 1.15329(10) 0.39193(6) 0.0974(10) Uani 0.125 1 d . . . .
 .
 Ni4 Ni -0.6346(2) 1.18177(10) 0.43304(6) 0.1057(11) Uani 0.125 1 d . . . . .
 Ni5 Ni -0.44148(17) 1.40218(9) 0.34212(6) 0.0899(9) Uani 0.125 1 d . . . . .
 Ni6 Ni -0.27235(17) 1.34847(10) 0.33714(7) 0.1061(12) Uani 0.125 1 d . . . .
 .
 Ni9 Ni -0.21470(18) 1.24536(9) 0.35831(6) 0.0957(10) Uani 0.125 1 d . . . . .
 Ni12 Ni -0.68417(19) 1.28782(10) 0.41760(6) 0.1023(11) Uani 0.125 1 d . . . .
 .
 Ni22 Ni -0.4710(3) 1.12697(11) 0.42293(8) 0.1465(18) Uani 0.125 1 d . . . . .
 F1 F -0.4075(5) 1.1604(3) 0.39643(18) 0.092(3) Uani 1 1 d . . . . .
 F1D F -0.5239(6) 1.1784(3) 0.42756(19) 0.104(3) Uani 1 1 d . . . . .
 F1F F -0.2917(5) 1.2871(3) 0.34823(19) 0.093(3) Uani 1 1 d . . . . .
 F4 F -0.6008(5) 1.3223(3) 0.40016(18) 0.095(3) Uani 1 1 d . . . . .
 F8 F -0.5209(5) 1.3572(3) 0.35785(18) 0.094(3) Uani 1 1 d . . . . .
 F10 F -0.6321(5) 1.2359(3) 0.41097(17) 0.089(3) Uani 1 1 d . . . . .
 F15 F -0.2862(5) 1.2157(3) 0.38404(18) 0.092(3) Uani 1 1 d . . . . .
 F16 F -0.3631(5) 1.3584(3) 0.35539(18) 0.096(3) Uani 1 1 d . . . . .
 O311 O -0.6745(9) 1.3329(5) 0.3584(3) 0.108(4) Uani 1 1 d . . . . .
 O312 O -0.7407(9) 1.2910(5) 0.3897(3) 0.109(5) Uani 1 1 d . . . . .
 O321 O -0.7157(8) 1.3889(4) 0.3929(3) 0.107(4) Uani 1 1 d . . . . .
 O322 O -0.7359(9) 1.3372(5) 0.4258(3) 0.119(5) Uani 1 1 d . . . . .
 O331 O -0.6314(11) 1.4218(6) 0.3475(4) 0.155(7) Uani 1 1 d . . . . .
 O332 O -0.5181(9) 1.4431(5) 0.3287(3) 0.138(6) Uani 1 1 d . . . . .
 O341 O -0.4441(10) 1.4276(5) 0.3706(3) 0.129(6) Uani 1 1 d . . . . .
 O342 O -0.5591(11) 1.4140(5) 0.3902(3) 0.122(5) Uani 1 1 d . . . . .
 O351 O -0.3229(10) 1.3474(6) 0.3084(3) 0.148(7) Uani 1 1 d . . . . .
 O352 O -0.4348(9) 1.3779(5) 0.3121(3) 0.116(5) Uani 1 1 d . . . . .
 O361 O -0.2518(8) 1.4106(6) 0.3267(4) 0.155(7) Uani 1 1 d . . . . .
 O362 O -0.3598(10) 1.4443(4) 0.3273(3) 0.129(6) Uani 1 1 d . . . . .
 O371 O -0.1433(8) 1.2716(5) 0.3322(3) 0.132(6) Uani 1 1 d . . . . .
 O372 O -0.1795(10) 1.3373(6) 0.3177(3) 0.157(8) Uani 1 1 d . . . . .
 O381 O -0.2100(8) 1.3480(5) 0.3647(3) 0.118(5) Uani 1 1 d . . . . .
 O382 O -0.1765(7) 1.2817(4) 0.3790(3) 0.102(4) Uani 1 1 d . . . . .
 O391 O -0.1863(11) 1.1435(5) 0.3875(4) 0.145(7) Uani 1 1 d . . . . .
 O392 O -0.1340(8) 1.2027(6) 0.3693(3) 0.122(5) Uani 1 1 d . . . . .
 O401 O -0.3065(8) 1.1515(5) 0.3586(3) 0.110(5) Uani 1 1 d . . . . .
 O402 O -0.2427(10) 1.2084(5) 0.3368(3) 0.130(5) Uani 1 1 d . . . . .
 O411 O -0.2866(13) 1.1524(7) 0.4245(3) 0.159(9) Uani 1 1 d . . . . .
 O412 O -0.3928(14) 1.1386(9) 0.4451(3) 0.185(11) Uani 1 1 d . . . . .
 O421 O -0.4180(13) 1.0744(5) 0.4194(5) 0.222(13) Uani 1 1 d . . . . .
 O422 O -0.3138(9) 1.0896(5) 0.3994(3) 0.120(5) Uani 1 1 d . . . . .
 O431 O -0.6357(9) 1.1246(5) 0.4559(3) 0.121(5) Uani 1 1 d . . . . .
 O432 O -0.5365(13) 1.0910(6) 0.4488(4) 0.242(14) Uani 1 1 d . . . . .
 O441 O -0.6498(10) 1.1504(5) 0.4078(3) 0.131(6) Uani 1 1 d . . . . .
 O442 O -0.5479(14) 1.1162(7) 0.4004(4) 0.190(11) Uani 1 1 d . . . . .
 O451 O -0.6311(9) 1.2831(5) 0.4469(3) 0.122(5) Uani 1 1 d . . . . .
 O452 O -0.6197(8) 1.2107(5) 0.4592(2) 0.111(4) Uani 1 1 d . . . . .
 O461 O -0.7685(9) 1.2530(5) 0.4358(3) 0.123(6) Uani 1 1 d . . . . .
 O462 O -0.7472(9) 1.1847(5) 0.4396(3) 0.120(5) Uani 1 1 d . . . . .
 C313 C -0.7282(13) 1.3051(9) 0.3691(5) 0.114(9) Uani 1 1 d . . . . .
 C314 C -0.7789(15) 1.2885(9) 0.3536(5) 0.297(18) Uani 1 1 d . . . . .
 C315 C -0.8592(14) 1.3011(14) 0.3582(6) 0.31(2) Uani 1 1 d . . . . .
 H31A H -0.8905 1.2898 0.3478 0.462 Uiso 1 1 calc R . . . .
 H31B H -0.8624 1.3322 0.3551 0.462 Uiso 1 1 calc R . . . .
 H31C H -0.8771 1.2894 0.3746 0.462 Uiso 1 1 calc R . . . .
 C316 C -0.7554(19) 1.3039(13) 0.3275(5) 0.31(2) Uani 1 1 d . . . . .
 H31D H -0.7030 1.2960 0.3240 0.462 Uiso 1 1 calc R . . . .
 H31E H -0.7599 1.3349 0.3233 0.462 Uiso 1 1 calc R . . . .
 H31F H -0.7879 1.2906 0.3182 0.462 Uiso 1 1 calc R . . . .
 C317 C -0.776(2) 1.2398(9) 0.3575(7) 0.33(2) Uani 1 1 d . . . . .
 H31G H -0.7240 1.2309 0.3546 0.496 Uiso 1 1 calc R . . . .
 H31H H -0.8074 1.2298 0.3467 0.496 Uiso 1 1 calc R . . . .
 H31I H -0.7950 1.2274 0.3738 0.496 Uiso 1 1 calc R . . . .
 C323 C -0.7510(12) 1.3728(7) 0.4139(5) 0.116(9) Uani 1 1 d . . . . .
 C324 C -0.8077(14) 1.4021(7) 0.4228(5) 0.257(16) Uani 1 1 d . U . . .
 C325 C -0.814(2) 1.4450(8) 0.4070(6) 0.304(19) Uani 1 1 d . U . . .
 H32A H -0.8517 1.4617 0.4142 0.455 Uiso 1 1 calc R . . . .
 H32B H -0.8280 1.4414 0.3917 0.455 Uiso 1 1 calc R . . . .
 H32C H -0.7648 1.4598 0.4049 0.455 Uiso 1 1 calc R . . . .
 C326 C -0.8860(15) 1.3823(10) 0.4285(7) 0.325(19) Uani 1 1 d . U . . .
 H32D H -0.8832 1.3541 0.4388 0.487 Uiso 1 1 calc R . . . .
 H32E H -0.9067 1.3793 0.4139 0.487 Uiso 1 1 calc R . . . .
 H32F H -0.9187 1.4006 0.4365 0.487 Uiso 1 1 calc R . . . .
 C327 C -0.786(2) 1.4098(11) 0.4466(5) 0.308(17) Uani 1 1 d . U . . .
 H32G H -0.7821 1.3824 0.4574 0.462 Uiso 1 1 calc R . . . .
 H32H H -0.8253 1.4268 0.4532 0.462 Uiso 1 1 calc R . . . .
 H32I H -0.7380 1.4251 0.4443 0.462 Uiso 1 1 calc R . . . .
 C333 C -0.592(3) 1.4469(11) 0.3310(6) 0.246(17) Uani 1 1 d . . . . .
 C334 C -0.6280(17) 1.4793(8) 0.3130(4) 0.268(16) Uani 1 1 d . . . . .
 C335 C -0.571(2) 1.5065(12) 0.2957(7) 0.34(2) Uani 1 1 d . . . . .
 H33A H -0.5976 1.5270 0.2844 0.508 Uiso 1 1 calc R . . . .
 H33B H -0.5397 1.4884 0.2873 0.508 Uiso 1 1 calc R . . . .
 H33C H -0.5398 1.5220 0.3042 0.508 Uiso 1 1 calc R . . . .
 C336 C -0.6792(19) 1.5091(9) 0.3243(5) 0.258(17) Uani 1 1 d . . . . .
 H33D H -0.7168 1.4923 0.3357 0.388 Uiso 1 1 calc R . . . .
 H33E H -0.7046 1.5281 0.3122 0.388 Uiso 1 1 calc R . . . .
 H33F H -0.6491 1.5261 0.3324 0.388 Uiso 1 1 calc R . . . .
 C337 C -0.679(2) 1.4577(10) 0.2991(7) 0.32(2) Uani 1 1 d . . . . .
 H33G H -0.7169 1.4398 0.3100 0.474 Uiso 1 1 calc R . . . .
 H33H H -0.6492 1.4400 0.2900 0.474 Uiso 1 1 calc R . . . .
 H33I H -0.7051 1.4795 0.2883 0.474 Uiso 1 1 calc R . . . .
 C343 C -0.4985(17) 1.4341(5) 0.3865(5) 0.119(10) Uani 1 1 d . . . . .
 C344 C -0.4914(12) 1.4739(6) 0.3966(4) 0.153(9) Uani 1 1 d . . . . .
 C345 C -0.4115(12) 1.4818(7) 0.4009(5) 0.171(10) Uani 1 1 d . . . . .
 H34A H -0.4089 1.5076 0.4074 0.256 Uiso 1 1 calc R . . . .
 H34B H -0.3795 1.4855 0.3860 0.256 Uiso 1 1 calc R . . . .
 H34C H -0.3941 1.4575 0.4121 0.256 Uiso 1 1 calc R . . . .
 C346 C -0.5159(16) 1.5125(6) 0.3789(5) 0.204(12) Uani 1 1 d . . . . .
 H34D H -0.5679 1.5082 0.3757 0.306 Uiso 1 1 calc R . . . .
 H34E H -0.4830 1.5157 0.3642 0.306 Uiso 1 1 calc R . . . .
 H34F H -0.5124 1.5382 0.3854 0.306 Uiso 1 1 calc R . . . .
 C347 C -0.5427(15) 1.4726(9) 0.4192(4) 0.203(12) Uani 1 1 d . . . . .
 H34G H -0.5947 1.4674 0.4163 0.305 Uiso 1 1 calc R . . . .
 H34H H -0.5392 1.4998 0.4242 0.305 Uiso 1 1 calc R . . . .
 H34I H -0.5269 1.4496 0.4316 0.305 Uiso 1 1 calc R . . . .
 C353 C -0.3791(17) 1.3637(7) 0.2995(4) 0.118(8) Uani 1 1 d . . . . .
 C354 C -0.3823(15) 1.3651(8) 0.2734(4) 0.208(12) Uani 1 1 d . . . . .
 C355 C -0.3372(19) 1.4021(10) 0.2588(5) 0.273(18) Uani 1 1 d . . . . .
 H35D H -0.3402 1.4022 0.2421 0.410 Uiso 1 1 calc R . . . .
 H35E H -0.2846 1.3994 0.2624 0.410 Uiso 1 1 calc R . . . .
 H35F H -0.3575 1.4287 0.2625 0.410 Uiso 1 1 calc R . . . .
 C356 C -0.4635(15) 1.3706(11) 0.2672(5) 0.237(15) Uani 1 1 d . . . . .
 H35G H -0.4946 1.3469 0.2764 0.355 Uiso 1 1 calc R . . . .
 H35H H -0.4652 1.3709 0.2504 0.355 Uiso 1 1 calc R . . . .
 H35I H -0.4829 1.3976 0.2707 0.355 Uiso 1 1 calc R . . . .
 C357 C -0.3554(18) 1.3229(9) 0.2674(5) 0.228(14) Uani 1 1 d . . . . .
 H35J H -0.3858 1.2994 0.2772 0.341 Uiso 1 1 calc R . . . .
 H35K H -0.3025 1.3188 0.2704 0.341 Uiso 1 1 calc R . . . .
 H35L H -0.3608 1.3234 0.2508 0.341 Uiso 1 1 calc R . . . .
 C363 C -0.2912(16) 1.4439(7) 0.3237(4) 0.114(8) Uani 1 1 d . . . . .
 C364 C -0.2437(14) 1.4836(6) 0.3146(5) 0.195(12) Uani 1 1 d . . . . .
 C365 C -0.2916(15) 1.5224(7) 0.3092(6) 0.207(13) Uani 1 1 d . . . . .
 H36D H -0.2592 1.5476 0.3033 0.310 Uiso 1 1 calc R . . . .
 H36E H -0.3221 1.5260 0.3235 0.310 Uiso 1 1 calc R . . . .
 H36F H -0.3247 1.5190 0.2971 0.310 Uiso 1 1 calc R . . . .
 C366 C -0.1892(18) 1.4889(9) 0.3326(5) 0.258(16) Uani 1 1 d . . . . .
 H36G H -0.1584 1.4633 0.3359 0.386 Uiso 1 1 calc R . . . .
 H36H H -0.2178 1.4929 0.3472 0.386 Uiso 1 1 calc R . . . .
 H36I H -0.1565 1.5138 0.3262 0.386 Uiso 1 1 calc R . . . .
 C367 C -0.1925(17) 1.4798(9) 0.2925(5) 0.249(17) Uani 1 1 d . . . . .
 H36J H -0.1612 1.4545 0.2961 0.374 Uiso 1 1 calc R . . . .
 H36K H -0.1602 1.5052 0.2876 0.374 Uiso 1 1 calc R . . . .
 H36L H -0.2235 1.4771 0.2798 0.374 Uiso 1 1 calc R . . . .
 C373 C -0.1356(12) 1.3060(9) 0.3166(4) 0.112(7) Uani 1 1 d . . . . .
 C374 C -0.0745(13) 1.3053(9) 0.2970(4) 0.30(2) Uani 1 1 d . . . . .
 C375 C -0.0009(13) 1.2940(13) 0.3066(5) 0.29(2) Uani 1 1 d . . . . .
 H37D H 0.0381 1.2938 0.2936 0.433 Uiso 1 1 calc R . . . .
 H37E H -0.0049 1.2657 0.3169 0.433 Uiso 1 1 calc R . . . .
 H37F H 0.0126 1.3151 0.3157 0.433 Uiso 1 1 calc R . . . .
 C376 C -0.0696(19) 1.3498(10) 0.2810(6) 0.35(2) Uani 1 1 d . . . . .
 H37G H -0.1183 1.3569 0.2748 0.522 Uiso 1 1 calc R . . . .
 H37H H -0.0308 1.3502 0.2680 0.522 Uiso 1 1 calc R . . . .
 H37I H -0.0567 1.3708 0.2902 0.522 Uiso 1 1 calc R . . . .
 C377 C -0.091(2) 1.2754(12) 0.2805(6) 0.34(3) Uani 1 1 d . . . . .
 H37J H -0.1392 1.2828 0.2740 0.509 Uiso 1 1 calc R . . . .
 H37K H -0.0931 1.2459 0.2893 0.509 Uiso 1 1 calc R . . . .
 H37L H -0.0509 1.2784 0.2675 0.509 Uiso 1 1 calc R . . . .
 C383 C -0.1750(11) 1.3196(8) 0.3785(4) 0.096(6) Uani 1 1 d . . . . .
 C384 C -0.1174(11) 1.3372(6) 0.3914(4) 0.137(8) Uani 1 1 d . . . . .
 C385 C -0.0453(12) 1.3446(9) 0.3755(4) 0.200(12) Uani 1 1 d . . . . .
 H38A H -0.0067 1.3561 0.3835 0.300 Uiso 1 1 calc R . . . .
 H38B H -0.0540 1.3650 0.3610 0.300 Uiso 1 1 calc R . . . .
 H38C H -0.0282 1.3176 0.3715 0.300 Uiso 1 1 calc R . . . .
 C386 C -0.0999(15) 1.3041(8) 0.4132(4) 0.185(11) Uani 1 1 d . . . . .
 H38D H -0.1453 1.2982 0.4241 0.278 Uiso 1 1 calc R . . . .
 H38E H -0.0602 1.3152 0.4209 0.278 Uiso 1 1 calc R . . . .
 H38F H -0.0830 1.2778 0.4083 0.278 Uiso 1 1 calc R . . . .
 C387 C -0.1405(15) 1.3778(7) 0.4002(5) 0.184(11) Uani 1 1 d . . . . .
 H38G H -0.1874 1.3724 0.4106 0.277 Uiso 1 1 calc R . . . .
 H38H H -0.1480 1.4008 0.3868 0.277 Uiso 1 1 calc R . . . .
 H38I H -0.1007 1.3862 0.4090 0.277 Uiso 1 1 calc R . . . .
 C393 C -0.1325(12) 1.1667(8) 0.3801(5) 0.136(11) Uani 1 1 d . . . . .
 C394 C -0.0568(11) 1.1461(7) 0.3835(5) 0.199(12) Uani 1 1 d . . . . .
 C395 C -0.0509(14) 1.1223(10) 0.4081(5) 0.243(16) Uani 1 1 d . . . . .
 H39A H -0.0010 1.1096 0.4093 0.364 Uiso 1 1 calc R . . . .
 H39B H -0.0895 1.0998 0.4122 0.364 Uiso 1 1 calc R . . . .
 H39C H -0.0583 1.1420 0.4190 0.364 Uiso 1 1 calc R . . . .
 C396 C -0.0439(15) 1.1150(9) 0.3668(6) 0.255(16) Uani 1 1 d . . . . .
 H39D H -0.0476 1.1302 0.3506 0.382 Uiso 1 1 calc R . . . .
 H39E H -0.0820 1.0922 0.3710 0.382 Uiso 1 1 calc R . . . .
 H39F H 0.0063 1.1027 0.3682 0.382 Uiso 1 1 calc R . . . .
 C397 C 0.0076(12) 1.1784(7) 0.3758(6) 0.228(14) Uani 1 1 d . . . . .
 H39G H 0.0030 1.1938 0.3596 0.342 Uiso 1 1 calc R . . . .
 H39H H 0.0557 1.1636 0.3765 0.342 Uiso 1 1 calc R . . . .
 H39I H 0.0055 1.1988 0.3863 0.342 Uiso 1 1 calc R . . . .
 C403 C -0.2856(13) 1.1732(8) 0.3394(4) 0.112(8) Uani 1 1 d . . . . .
 C404 C -0.2884(11) 1.1580(6) 0.3165(3) 0.132(7) Uani 1 1 d . . . . .
 C405 C -0.2143(12) 1.1366(8) 0.3115(5) 0.184(11) Uani 1 1 d . . . . .
 H40A H -0.2147 1.1265 0.2967 0.276 Uiso 1 1 calc R . . . .
 H40B H -0.2076 1.1124 0.3243 0.276 Uiso 1 1 calc R . . . .
 H40C H -0.1729 1.1571 0.3101 0.276 Uiso 1 1 calc R . . . .
 C406 C -0.3533(14) 1.1259(8) 0.3200(4) 0.192(11) Uani 1 1 d . . . . .
 H40D H -0.4008 1.1401 0.3232 0.288 Uiso 1 1 calc R . . . .
 H40E H -0.3456 1.1026 0.3333 0.288 Uiso 1 1 calc R . . . .
 H40F H -0.3552 1.1144 0.3057 0.288 Uiso 1 1 calc R . . . .
 C407 C -0.3005(15) 1.1937(7) 0.2955(4) 0.169(10) Uani 1 1 d . . . . .
 H40G H -0.3483 1.2077 0.2986 0.253 Uiso 1 1 calc R . . . .
 H40H H -0.3020 1.1817 0.2814 0.253 Uiso 1 1 calc R . . . .
 H40I H -0.2592 1.2145 0.2932 0.253 Uiso 1 1 calc R . . . .
 C413 C -0.323(2) 1.1479(9) 0.4429(5) 0.154(16) Uani 1 1 d . . . . .
 C414 C -0.2834(16) 1.1478(8) 0.4648(4) 0.226(13) Uani 1 1 d . . . . .
 C415 C -0.275(2) 1.1028(8) 0.4780(6) 0.285(18) Uani 1 1 d . . . . .
 H41A H -0.2493 1.1030 0.4922 0.427 Uiso 1 1 calc R . . . .
 H41B H -0.2452 1.0866 0.4679 0.427 Uiso 1 1 calc R . . . .
 H41C H -0.3248 1.0894 0.4826 0.427 Uiso 1 1 calc R . . . .
 C416 C -0.3235(17) 1.1752(10) 0.4804(5) 0.217(14) Uani 1 1 d . . . . .
 H41D H -0.3281 1.2043 0.4713 0.325 Uiso 1 1 calc R . . . .
 H41E H -0.2945 1.1759 0.4939 0.325 Uiso 1 1 calc R . . . .
 H41F H -0.3737 1.1632 0.4862 0.325 Uiso 1 1 calc R . . . .
 C417 C -0.2032(16) 1.1666(12) 0.4591(6) 0.263(17) Uani 1 1 d . . . . .
 H41G H -0.2054 1.1961 0.4505 0.394 Uiso 1 1 calc R . . . .
 H41H H -0.1732 1.1497 0.4494 0.394 Uiso 1 1 calc R . . . .
 H41I H -0.1799 1.1659 0.4738 0.394 Uiso 1 1 calc R . . . .
 C423 C -0.3595(15) 1.0623(6) 0.4115(4) 0.111(8) Uani 1 1 d . . . . .
 C424 C -0.3469(13) 1.0156(6) 0.4116(4) 0.196(11) Uani 1 1 d . . . . .
 C425 C -0.3980(16) 0.9866(7) 0.4297(5) 0.212(14) Uani 1 1 d . . . . .
 H42A H -0.3870 0.9569 0.4289 0.318 Uiso 1 1 calc R . . . .
 H42B H -0.4504 0.9927 0.4266 0.318 Uiso 1 1 calc R . . . .
 H42C H -0.3900 0.9913 0.4454 0.318 Uiso 1 1 calc R . . . .
 C426 C -0.3640(19) 1.0054(8) 0.3880(5) 0.241(15) Uani 1 1 d . . . . .
 H42D H -0.3323 1.0234 0.3752 0.362 Uiso 1 1 calc R . . . .
 H42E H -0.4171 1.0111 0.3857 0.362 Uiso 1 1 calc R . . . .
 H42F H -0.3536 0.9754 0.3880 0.362 Uiso 1 1 calc R . . . .
 C427 C -0.2639(13) 1.0056(8) 0.4140(6) 0.245(15) Uani 1 1 d . . . . .
 H42G H -0.2329 1.0254 0.4018 0.368 Uiso 1 1 calc R . . . .
 H42H H -0.2543 0.9763 0.4121 0.368 Uiso 1 1 calc R . . . .
 H42I H -0.2513 1.0088 0.4296 0.368 Uiso 1 1 calc R . . . .
 C433 C -0.602(2) 1.0929(9) 0.4570(6) 0.29(2) Uani 1 1 d . . . . .
 C434 C -0.6217(16) 1.0579(7) 0.4782(5) 0.343(19) Uani 1 1 d . . . . .
 C435 C -0.591(2) 1.0156(8) 0.4750(7) 0.35(2) Uani 1 1 d . . . . .
 H43A H -0.6057 0.9940 0.4892 0.532 Uiso 1 1 calc R . . . .
 H43B H -0.5362 1.0175 0.4723 0.532 Uiso 1 1 calc R . . . .
 H43C H -0.6118 1.0077 0.4615 0.532 Uiso 1 1 calc R . . . .
 C436 C -0.589(2) 1.0693(11) 0.4997(6) 0.37(2) Uani 1 1 d . . . . .
 H43D H -0.6079 1.0969 0.5021 0.551 Uiso 1 1 calc R . . . .
 H43E H -0.5337 1.0708 0.4969 0.551 Uiso 1 1 calc R . . . .
 H43F H -0.6033 1.0474 0.5137 0.551 Uiso 1 1 calc R . . . .
 C437 C -0.7061(16) 1.0569(10) 0.4852(7) 0.36(2) Uani 1 1 d . . . . .
 H43G H -0.7227 1.0854 0.4870 0.535 Uiso 1 1 calc R . . . .
 H43H H -0.7175 1.0366 0.5001 0.535 Uiso 1 1 calc R . . . .
 H43I H -0.7326 1.0481 0.4729 0.535 Uiso 1 1 calc R . . . .
 C443 C -0.6138(18) 1.1256(9) 0.3979(4) 0.142(11) Uani 1 1 d . . . . .
 C444 C -0.6489(17) 1.1001(8) 0.3824(5) 0.268(16) Uani 1 1 d . . . . .
 C445 C -0.671(2) 1.0564(8) 0.3961(6) 0.285(18) Uani 1 1 d . . . . .
 H44A H -0.7021 1.0589 0.4106 0.428 Uiso 1 1 calc R . . . .
 H44B H -0.6259 1.0402 0.4002 0.428 Uiso 1 1 calc R . . . .
 H44C H -0.7001 1.0417 0.3866 0.428 Uiso 1 1 calc R . . . .
 C446 C -0.721(2) 1.1220(12) 0.3740(7) 0.32(2) Uani 1 1 d . . . . .
 H44D H -0.7081 1.1507 0.3650 0.475 Uiso 1 1 calc R . . . .
 H44E H -0.7559 1.1238 0.3877 0.475 Uiso 1 1 calc R . . . .
 H44F H -0.7436 1.1054 0.3641 0.475 Uiso 1 1 calc R . . . .
 C447 C -0.601(2) 1.0970(12) 0.3600(5) 0.292(18) Uani 1 1 d . . . . .
 H44G H -0.5869 1.1258 0.3513 0.439 Uiso 1 1 calc R . . . .
 H44H H -0.6299 1.0825 0.3504 0.439 Uiso 1 1 calc R . . . .
 H44I H -0.5557 1.0809 0.3640 0.439 Uiso 1 1 calc R . . . .
 C453 C -0.6168(13) 1.2509(9) 0.4620(4) 0.114(7) Uani 1 1 d . . . . .
 C454 C -0.5957(12) 1.2564(7) 0.4858(4) 0.159(9) Uani 1 1 d . . . . .
 C455 C -0.5198(14) 1.2369(10) 0.4907(5) 0.215(13) Uani 1 1 d . . . . .
 H45D H -0.5072 1.2407 0.5061 0.322 Uiso 1 1 calc R . . . .
 H45E H -0.4814 1.2509 0.4785 0.322 Uiso 1 1 calc R . . . .
 H45F H -0.5219 1.2064 0.4905 0.322 Uiso 1 1 calc R . . . .
 C456 C -0.5865(17) 1.3036(7) 0.4867(5) 0.198(12) Uani 1 1 d . . . . .
 H45G H -0.5729 1.3061 0.5023 0.297 Uiso 1 1 calc R . . . .
 H45H H -0.6340 1.3183 0.4837 0.297 Uiso 1 1 calc R . . . .
 H45I H -0.5468 1.3166 0.4747 0.297 Uiso 1 1 calc R . . . .
 C457 C -0.6567(16) 1.2375(9) 0.5051(4) 0.206(13) Uani 1 1 d . . . . .
 H45J H -0.6421 1.2413 0.5204 0.309 Uiso 1 1 calc R . . . .
 H45K H -0.6629 1.2070 0.5054 0.309 Uiso 1 1 calc R . . . .
 H45L H -0.7043 1.2520 0.5020 0.309 Uiso 1 1 calc R . . . .
 C463 C -0.7896(10) 1.2148(10) 0.4424(4) 0.114(8) Uani 1 1 d . . . . .
 C464 C -0.8685(11) 1.2033(7) 0.4530(4) 0.187(11) Uani 1 1 d . . . . .
 C465 C -0.8788(16) 1.2105(11) 0.4780(4) 0.244(16) Uani 1 1 d . . . . .
 H46D H -0.9305 1.2028 0.4847 0.366 Uiso 1 1 calc R . . . .
 H46E H -0.8691 1.2405 0.4779 0.366 Uiso 1 1 calc R . . . .
 H46F H -0.8435 1.1927 0.4875 0.366 Uiso 1 1 calc R . . . .
 C466 C -0.9269(13) 1.2294(9) 0.4388(5) 0.200(13) Uani 1 1 d . . . . .
 H46G H -0.9775 1.2209 0.4463 0.301 Uiso 1 1 calc R . . . .
 H46H H -0.9221 1.2241 0.4227 0.301 Uiso 1 1 calc R . . . .
 H46I H -0.9185 1.2597 0.4383 0.301 Uiso 1 1 calc R . . . .
 C467 C -0.8881(15) 1.1567(7) 0.4535(6) 0.231(14) Uani 1 1 d . . . . .
 H46J H -0.9398 1.1505 0.4606 0.347 Uiso 1 1 calc R . . . .
 H46K H -0.8535 1.1381 0.4629 0.347 Uiso 1 1 calc R . . . .
 H46L H -0.8835 1.1516 0.4374 0.347 Uiso 1 1 calc R . . . .
 Cu_a Cu -0.099(3) 1.4955(10) 0.0127(5) 0.26(2) Uani 0.163(5) 1 d D . . B 1
 S19_a S -0.183(3) 1.8871(19) 0.4636(10) 0.32(3) Uani 0.326(11) 1 d . . . B 1
 N708_a N 0.016(9) 1.774(4) 0.383(2) 0.106(7) Uani 0.326(11) 1 d . . . B 1
 H70A_a H -0.0269 1.7689 0.3768 0.127 Uiso 0.326(11) 1 calc R . . B 1
 H70B_a H 0.0297 1.8018 0.3771 0.127 Uiso 0.326(11) 1 calc R . . B 1
 N721_a N 0.161(3) 1.664(2) 0.1432(12) 0.108(10) Uani 0.326(11) 1 d D U . B 1
 C2F_a C 0.160(12) 1.681(3) 0.1169(13) 0.122(10) Uani 0.163(5) 1 d D . . B 1
 H2FA_a H 0.1224 1.7042 0.1142 0.146 Uiso 0.163(5) 1 calc R . . B 1
 H2FB_a H 0.2102 1.6939 0.1104 0.146 Uiso 0.163(5) 1 calc R . . B 1
 C2L_a C 0.134(6) 1.648(2) 0.0631(13) 0.143(12) Uani 0.163(5) 1 d . . . B 1
 H2L_a H 0.1441 1.6615 0.0471 0.172 Uiso 0.163(5) 1 calc R . . B 1
 C2K_a C 0.093(5) 1.609(2) 0.0692(10) 0.152(10) Uani 0.163(5) 1 d DG . . B 1
 C2J_a C 0.078(6) 1.589(3) 0.0932(10) 0.147(12) Uani 0.163(5) 1 d G . . B 1
 H2J_a H 0.0508 1.5622 0.0972 0.176 Uiso 0.163(5) 1 calc R . . B 1
 C2I_a C 0.102(7) 1.608(3) 0.1111(10) 0.132(11) Uani 0.163(5) 1 d G . . B 1
 H2I_a H 0.0915 1.5943 0.1272 0.158 Uiso 0.163(5) 1 calc R . . B 1
 C2H_a C 0.142(7) 1.647(3) 0.1051(16) 0.125(9) Uani 0.163(5) 1 d G . . B 1
 C2M_a C 0.158(7) 1.667(3) 0.0811(18) 0.135(11) Uani 0.163(5) 1 d G . . B 1
 H2M_a H 0.1848 1.6936 0.0771 0.162 Uiso 0.163(5) 1 calc R . . B 1
 C2N_a C 0.146(5) 1.551(3) 0.0500(10) 0.168(17) Uani 0.163(5) 1 d D . . B 1
 H2N_a H 0.1786 1.5438 0.0621 0.202 Uiso 0.163(5) 1 calc R . . B 1
 C2R_a C 0.151(4) 1.531(2) 0.0306(12) 0.19(2) Uani 0.163(5) 1 d DG . . B 1
 H2R_a H 0.1880 1.5092 0.0297 0.229 Uiso 0.163(5) 1 calc R . . B 1
 N7_a N 0.102(4) 1.542(2) 0.0125(11) 0.193(16) Uani 0.163(5) 1 d DG . . B 1
 C2P_a C 0.048(5) 1.574(2) 0.0139(12) 0.179(13) Uani 0.163(5) 1 d DG . . B 1
 H2PA_a H 0.0150 1.5813 0.0018 0.215 Uiso 0.163(5) 1 calc R . . B 1
 C2Q_a C 0.042(5) 1.595(3) 0.0333(13) 0.172(12) Uani 0.163(5) 1 d DG . . B 1
 H2Q_a H 0.0056 1.6159 0.0343 0.206 Uiso 0.163(5) 1 calc R . . B 1
 C2O_a C 0.091(5) 1.583(3) 0.0514(10) 0.163(11) Uani 0.163(5) 1 d G . . B 1
 C701_a C -0.134(3) 1.8436(16) 0.4525(9) 0.132(8) Uani 0.326(11) 1 d . . . B 1
 C706_a C -0.054(3) 1.8428(17) 0.4516(9) 0.132(8) Uani 0.326(11) 1 d G . . B 1
 H706_a H -0.0281 1.8591 0.4603 0.158 Uiso 0.326(11) 1 calc R . . B 1
 C705_a C -0.013(3) 1.8176(18) 0.4375(10) 0.124(7) Uani 0.326(11) 1 d G . . B
 1
 H705_a H 0.0405 1.8171 0.4368 0.149 Uiso 0.326(11) 1 calc R . . B 1
 C704_a C -0.051(3) 1.7932(16) 0.4244(10) 0.115(7) Uani 0.326(11) 1 d G . . B
 1
 C703_a C -0.131(3) 1.7940(15) 0.4254(9) 0.11(3) Uani 0.326(11) 1 d G . . B 1
 H703_a H -0.1568 1.7777 0.4166 0.132 Uiso 0.326(11) 1 calc R . . B 1
 C702_a C -0.172(3) 1.8192(16) 0.4394(10) 0.135(9) Uani 0.326(11) 1 d G . . B
 1
 H702_a H -0.2255 1.8197 0.4401 0.162 Uiso 0.326(11) 1 calc R . . B 1
 C707_a C -0.002(6) 1.768(3) 0.411(2) 0.113(7) Uani 0.326(11) 1 d . . . B 1
 H70C_a H -0.0196 1.7386 0.4162 0.136 Uiso 0.326(11) 1 calc R . . B 1
 H70D_a H 0.0482 1.7696 0.4169 0.136 Uiso 0.326(11) 1 calc R . . B 1
 C709_a C 0.071(7) 1.748(3) 0.3766(13) 0.103(9) Uani 0.326(11) 1 d . . . B 1
 H70E_a H 0.0530 1.7185 0.3781 0.124 Uiso 0.326(11) 1 calc R . . B 1
 H70F_a H 0.1156 1.7481 0.3857 0.124 Uiso 0.326(11) 1 calc R . . B 1
 C710_a C 0.091(7) 1.774(2) 0.3468(13) 0.106(10) Uani 0.326(11) 1 d . . . B 1
 H71A_a H 0.1199 1.8012 0.3453 0.127 Uiso 0.326(11) 1 calc R . . B 1
 H71B_a H 0.0444 1.7803 0.3387 0.127 Uiso 0.326(11) 1 calc R . . B 1
 C711_a C 0.146(11) 1.734(6) 0.3367(14) 0.116(9) Uani 0.326(11) 1 d . . . B 1
 H71C_a H 0.1962 1.7343 0.3423 0.139 Uiso 0.326(11) 1 calc R . . B 1
 H71D_a H 0.1218 1.7061 0.3435 0.139 Uiso 0.326(11) 1 calc R . . B 1
 C712_a C 0.155(7) 1.741(4) 0.3055(14) 0.130(9) Uani 0.326(11) 1 d . . . B 1
 H71E_a H 0.1721 1.7702 0.2978 0.156 Uiso 0.326(11) 1 calc R . . B 1
 H71F_a H 0.1082 1.7339 0.2994 0.156 Uiso 0.326(11) 1 calc R . . B 1
 C713_a C 0.227(5) 1.703(3) 0.3024(12) 0.143(13) Uani 0.326(11) 1 d . . . B 1
 H71G_a H 0.2078 1.6732 0.3076 0.171 Uiso 0.326(11) 1 calc R . . B 1
 H71H_a H 0.2714 1.7073 0.3105 0.171 Uiso 0.326(11) 1 calc R . . B 1
 C714_a C 0.242(6) 1.719(3) 0.2713(13) 0.152(10) Uani 0.326(11) 1 d D . . B 1
 H71I_a H 0.1955 1.7223 0.2633 0.183 Uiso 0.326(11) 1 calc R . . B 1
 H71J_a H 0.2756 1.7441 0.2660 0.183 Uiso 0.326(11) 1 calc R . . B 1
 C715_a C 0.289(5) 1.670(2) 0.2692(9) 0.162(14) Uani 0.326(11) 1 d D . . B 1
 H71K_a H 0.2545 1.6455 0.2707 0.195 Uiso 0.326(11) 1 calc R . . B 1
 H71L_a H 0.3298 1.6634 0.2797 0.195 Uiso 0.326(11) 1 calc R . . B 1
 C716_a C 0.320(3) 1.695(3) 0.2397(9) 0.163(10) Uani 0.326(11) 1 d D . . B 1
 H71M_a H 0.3272 1.7260 0.2371 0.196 Uiso 0.326(11) 1 calc R . . B 1
 H71N_a H 0.3645 1.6811 0.2330 0.196 Uiso 0.326(11) 1 calc R . . B 1
 C717_a C 0.233(4) 1.679(3) 0.2317(11) 0.162(14) Uani 0.326(11) 1 d D . . B 1
 H71O_a H 0.1885 1.6901 0.2396 0.194 Uiso 0.326(11) 1 calc R . . B 1
 H71P_a H 0.2281 1.6475 0.2328 0.194 Uiso 0.326(11) 1 calc R . . B 1
 C718_a C 0.260(5) 1.708(3) 0.2027(9) 0.154(11) Uani 0.326(11) 1 d D . . B 1
 H71Q_a H 0.3139 1.7148 0.2005 0.185 Uiso 0.326(11) 1 calc R . . B 1
 H71R_a H 0.2304 1.7341 0.1992 0.185 Uiso 0.326(11) 1 calc R . . B 1
 C719_a C 0.237(7) 1.672(4) 0.1847(11) 0.135(10) Uani 0.326(11) 1 d . . . B 1
 H71S_a H 0.2781 1.6502 0.1862 0.162 Uiso 0.326(11) 1 calc R . . B 1
 H71T_a H 0.1914 1.6562 0.1928 0.162 Uiso 0.326(11) 1 calc R . . B 1
 C720_a C 0.222(5) 1.683(3) 0.1544(11) 0.116(12) Uani 0.326(11) 1 d D . . B 1
 H72A_a H 0.2162 1.7142 0.1501 0.139 Uiso 0.326(11) 1 calc R . . B 1
 H72B_a H 0.2704 1.6766 0.1459 0.139 Uiso 0.326(11) 1 calc R . . B 1
 C722_a C 0.194(5) 1.659(5) 0.1184(15) 0.122(10) Uani 0.163(5) 1 d D . . B 1
 H72C_a H 0.2141 1.6876 0.1102 0.147 Uiso 0.163(5) 1 calc R . . B 1
 H72D_a H 0.2378 1.6400 0.1205 0.147 Uiso 0.163(5) 1 calc R . . B 1
 C723_a C 0.147(6) 1.644(3) 0.1025(16) 0.125(10) Uani 0.163(5) 1 d . . . B 1
 C728_a C 0.186(5) 1.626(3) 0.0843(18) 0.137(13) Uani 0.163(5) 1 d G . . B 1
 H728_a H 0.2389 1.6272 0.0820 0.164 Uiso 0.163(5) 1 calc R . . B 1
 C727_a C 0.144(7) 1.606(3) 0.0697(14) 0.149(12) Uani 0.163(5) 1 d G . . B 1
 H2K_a H 0.1699 1.5942 0.0576 0.179 Uiso 0.163(5) 1 calc R . . B 1
 C726_a C 0.065(7) 1.604(3) 0.0732(15) 0.152(10) Uani 0.163(5) 1 d G . . B 1
 C725_a C 0.026(5) 1.622(3) 0.0914(18) 0.148(13) Uani 0.163(5) 1 d G . . B 1
 H725_a H -0.0272 1.6203 0.0937 0.177 Uiso 0.163(5) 1 calc R . . B 1
 C724_a C 0.068(6) 1.642(3) 0.1060(14) 0.128(12) Uani 0.163(5) 1 d G . . B 1
 H724_a H 0.0418 1.6534 0.1181 0.154 Uiso 0.163(5) 1 calc R . . B 1
 C730_a C 0.022(7) 1.604(3) 0.033(2) 0.172(12) Uani 0.163(5) 1 d . . . B 1
 H730_a H 0.0400 1.6322 0.0279 0.206 Uiso 0.163(5) 1 calc R . . B 1
 C729_a C 0.033(8) 1.582(4) 0.0564(19) 0.159(11) Uani 0.163(5) 1 d G . . B 1
 C734_a C 0.006(9) 1.539(4) 0.0644(15) 0.162(14) Uani 0.163(5) 1 d G . . B 1
 H734_a H 0.0131 1.5246 0.0799 0.194 Uiso 0.163(5) 1 calc R . . B 1
 C733_a C -0.032(8) 1.519(3) 0.0493(18) 0.166(17) Uani 0.163(5) 1 d G . . B 1
 H733_a H -0.0498 1.4904 0.0546 0.199 Uiso 0.163(5) 1 calc R . . B 1
 N732_a N -0.043(6) 1.541(3) 0.0261(17) 0.170(15) Uani 0.163(5) 1 d DG . . B 1
 C731_a C -0.016(7) 1.583(3) 0.0181(16) 0.170(13) Uani 0.163(5) 1 d G . . B 1
 H2PB_a H -0.0229 1.5980 0.0026 0.205 Uiso 0.163(5) 1 calc R . . B 1
 Cu73_b Cu 0.0000 1.5000 0.0000 0.295(10) Uani 0.674(11) 2 d DS T P B 2
 S1W_b S -0.2048(12) 1.8661(6) 0.4662(4) 0.173(6) Uani 0.674(11) 1 d . . . B 2
 O21N_b O -0.028(2) 1.5562(8) -0.0239(4) 0.258(17) Uani 0.674(11) 1 d . . . B
 2
 O23N_b O -0.192(3) 1.5480(16) -0.0168(8) 0.38(2) Uani 0.674(11) 1 d . . . B 2
 O24N_b O -0.120(3) 1.5993(15) -0.0607(6) 0.36(2) Uani 0.674(11) 1 d . . . B 2
 N7X_b N 0.1882(17) 1.6538(9) 0.1485(5) 0.102(8) Uani 0.674(11) 1 d D U . B 2
 H7XA_b H 0.1404 1.6458 0.1544 0.123 Uiso 0.674(11) 1 calc R . . B 2
 H7XB_b H 0.2158 1.6297 0.1495 0.123 Uiso 0.674(11) 1 calc R . . B 2
 N22N_b N -0.113(2) 1.5682(8) -0.0339(4) 0.305(19) Uani 0.674(11) 1 d . . . B
 2
 N926_b N 0.020(4) 1.7801(18) 0.3854(11) 0.108(6) Uani 0.674(11) 1 d . . . B 2
 H92A_b H 0.0450 1.8053 0.3839 0.129 Uiso 0.674(11) 1 calc R . . B 2
 H92B_b H -0.0249 1.7858 0.3794 0.129 Uiso 0.674(11) 1 calc R . . B 2
 C1A_b C 0.0704(13) 1.5808(8) 0.0581(4) 0.165(9) Uani 0.674(11) 1 d . . . B 2
 C1B_b C 0.0286(17) 1.5422(10) 0.0652(3) 0.160(11) Uani 0.674(11) 1 d G . . B
 2
 H1B_b H 0.0141 1.5315 0.0815 0.192 Uiso 0.674(11) 1 calc R . . B 2
 C1D_b C 0.0083(18) 1.5194(8) 0.0482(4) 0.176(12) Uani 0.674(11) 1 d G . . B 2
 H1D_b H -0.0197 1.4935 0.0530 0.211 Uiso 0.674(11) 1 calc R . . B 2
 N1E_b N 0.0299(16) 1.5353(7) 0.0239(4) 0.182(10) Uani 0.674(11) 1 d G . . B 2
 C1E_b C 0.0718(18) 1.5740(7) 0.0168(4) 0.186(10) Uani 0.674(11) 1 d DG . . B
 2
 H1E_b H 0.0863 1.5846 0.0005 0.223 Uiso 0.674(11) 1 calc R . . B 2
 C1Z_b C 0.0920(16) 1.5967(7) 0.0338(5) 0.166(10) Uani 0.674(11) 1 d G . . B 2
 H1Z_b H 0.1200 1.6226 0.0290 0.199 Uiso 0.674(11) 1 calc R . . B 2
 C1F_b C 0.220(3) 1.6812(14) 0.1640(7) 0.123(8) Uani 0.674(11) 1 d D . . B 2
 H1FA_b H 0.2737 1.6866 0.1585 0.148 Uiso 0.674(11) 1 calc R . . B 2
 H1FB_b H 0.1945 1.7091 0.1608 0.148 Uiso 0.674(11) 1 calc R . . B 2
 C1G_b C 0.215(3) 1.6671(19) 0.1888(8) 0.135(8) Uani 0.674(11) 1 d . . . B 2
 H1GA_b H 0.2261 1.6363 0.1931 0.161 Uiso 0.674(11) 1 calc R . . B 2
 H1GB_b H 0.1645 1.6723 0.1961 0.161 Uiso 0.674(11) 1 calc R . . B 2
 C1H_b C 0.274(3) 1.6934(13) 0.1964(6) 0.146(8) Uani 0.674(11) 1 d D . . B 2
 H1HA_b H 0.3239 1.6857 0.1896 0.175 Uiso 0.674(11) 1 calc R . . B 2
 H1HB_b H 0.2659 1.7238 0.1894 0.175 Uiso 0.674(11) 1 calc R . . B 2
 C1I_b C 0.277(3) 1.6895(16) 0.2217(7) 0.161(8) Uani 0.674(11) 1 d . . . B 2
 H1IA_b H 0.2247 1.6841 0.2292 0.193 Uiso 0.674(11) 1 calc R . . B 2
 H1IB_b H 0.3060 1.6637 0.2273 0.193 Uiso 0.674(11) 1 calc R . . B 2
 C1J_b C 0.306(3) 1.7221(14) 0.2302(6) 0.165(8) Uani 0.674(11) 1 d D . . B 2
 H1JA_b H 0.2784 1.7489 0.2254 0.198 Uiso 0.674(11) 1 calc R . . B 2
 H1JB_b H 0.3600 1.7270 0.2248 0.198 Uiso 0.674(11) 1 calc R . . B 2
 C1K_b C 0.293(3) 1.7033(15) 0.2611(7) 0.161(8) Uani 0.674(11) 1 d . . . B 2
 H1KA_b H 0.2737 1.6734 0.2647 0.193 Uiso 0.674(11) 1 calc R . . B 2
 H1KB_b H 0.3406 1.7043 0.2682 0.193 Uiso 0.674(11) 1 calc R . . B 2
 C1L_b C 0.227(3) 1.7360(15) 0.2721(8) 0.157(8) Uani 0.674(11) 1 d D . . B 2
 H1LA_b H 0.2469 1.7656 0.2682 0.188 Uiso 0.674(11) 1 calc R . . B 2
 H1LB_b H 0.1803 1.7353 0.2644 0.188 Uiso 0.674(11) 1 calc R . . B 2
 C1M_b C 0.211(3) 1.7232(14) 0.2976(7) 0.141(7) Uani 0.674(11) 1 d D . . B 2
 H1MA_b H 0.1901 1.6937 0.3009 0.169 Uiso 0.674(11) 1 calc R . . B 2
 H1MB_b H 0.2590 1.7220 0.3048 0.169 Uiso 0.674(11) 1 calc R . . B 2
 C1N_b C 0.162(3) 1.7468(18) 0.3095(7) 0.127(7) Uani 0.674(11) 1 d D . . B 2
 H1NA_b H 0.1154 1.7500 0.3014 0.152 Uiso 0.674(11) 1 calc R . . B 2
 H1NB_b H 0.1848 1.7757 0.3071 0.152 Uiso 0.674(11) 1 calc R . . B 2
 C1O_b C 0.140(5) 1.734(3) 0.3338(8) 0.118(7) Uani 0.674(11) 1 d D . . B 2
 H1OA_b H 0.1860 1.7305 0.3422 0.141 Uiso 0.674(11) 1 calc R . . B 2
 H1OB_b H 0.1149 1.7060 0.3364 0.141 Uiso 0.674(11) 1 calc R . . B 2
 C1P_b C 0.070(3) 1.7494(16) 0.3694(7) 0.103(6) Uani 0.674(11) 1 d . . . B 2
 H1PA_b H 0.1181 1.7430 0.3768 0.124 Uiso 0.674(11) 1 calc R . . B 2
 H1PB_b H 0.0425 1.7220 0.3719 0.124 Uiso 0.674(11) 1 calc R . . B 2
 C1Q_b C 0.007(2) 1.7598(13) 0.4108(11) 0.108(6) Uani 0.674(11) 1 d D . . B 2
 H1QA_b H -0.0158 1.7310 0.4128 0.130 Uiso 0.674(11) 1 calc R . . B 2
 H1QB_b H 0.0548 1.7572 0.4183 0.130 Uiso 0.674(11) 1 calc R . . B 2
 C1R_b C -0.1188(16) 1.7737(7) 0.4293(6) 0.150(18) Uani 0.674(11) 1 d D . . B
 2
 H1R_b H -0.1374 1.7480 0.4260 0.180 Uiso 0.674(11) 1 calc R . . B 2
 C930_b C -0.0441(15) 1.7876(8) 0.4211(6) 0.114(5) Uani 0.674(11) 1 d G . . B
 2
 C1S_b C -0.0163(13) 1.8260(8) 0.4260(4) 0.122(6) Uani 0.674(11) 1 d DG . . B
 2
 H1S_b H 0.0337 1.8353 0.4205 0.147 Uiso 0.674(11) 1 calc R . . B 2
 C1V_b C -0.0633(15) 1.8503(7) 0.4391(5) 0.131(6) Uani 0.674(11) 1 d G . . B 2
 H1V_b H -0.0447 1.8760 0.4424 0.158 Uiso 0.674(11) 1 calc R . . B 2
 C1U_b C -0.1380(15) 1.8364(8) 0.4473(5) 0.133(6) Uani 0.674(11) 1 d G . . B 2
 C1T_b C -0.1658(13) 1.7980(8) 0.4424(6) 0.135(8) Uani 0.674(11) 1 d G . . B 2
 H1T_b H -0.2158 1.7887 0.4479 0.162 Uiso 0.674(11) 1 calc R . . B 2
 C8_b C 0.187(3) 1.6751(10) 0.1225(5) 0.118(9) Uani 0.674(11) 1 d . . . B 2
 H8A_b H 0.2395 1.6789 0.1148 0.142 Uiso 0.674(11) 1 calc R . . B 2
 H8B_b H 0.1641 1.7036 0.1211 0.142 Uiso 0.674(11) 1 calc R . . B 2
 C9_b C 0.1438(17) 1.6011(8) 0.1144(4) 0.138(10) Uani 0.674(11) 1 d . . . B 2
 H9_b H 0.1637 1.5859 0.1282 0.165 Uiso 0.674(11) 1 calc R . . B 2
 C10_b C 0.1412(16) 1.6463(8) 0.1101(4) 0.122(8) Uani 0.674(11) 1 d G . . B 2
 C11_b C 0.1114(16) 1.6691(6) 0.0895(5) 0.130(9) Uani 0.674(11) 1 d G . . B 2
 H11_b H 0.1097 1.6993 0.0866 0.156 Uiso 0.674(11) 1 calc R . . B 2
 C12_b C 0.0843(16) 1.6467(8) 0.0732(4) 0.152(9) Uani 0.674(11) 1 d G . . B 2
 H12_b H 0.0644 1.6620 0.0594 0.183 Uiso 0.674(11) 1 calc R . . B 2
 C18_b C 0.0870(16) 1.6016(8) 0.0775(4) 0.146(8) Uani 0.674(11) 1 d G . . B 2
 C19_b C 0.1167(16) 1.5788(6) 0.0981(5) 0.149(11) Uani 0.674(11) 1 d G . . B 2
 H19_b H 0.1185 1.5486 0.1010 0.179 Uiso 0.674(11) 1 calc R . . B 2
 C924_b C 0.090(3) 1.7620(12) 0.3448(8) 0.108(7) Uani 0.674(11) 1 d . . . B 2
 H92C_b H 0.1141 1.7906 0.3418 0.129 Uiso 0.674(11) 1 calc R . . B 2
 H92D_b H 0.0430 1.7650 0.3369 0.129 Uiso 0.674(11) 1 calc R . . B 2
 C2U C -0.5342(19) 1.0392(12) 0.2944(6) 0.47(2) Uiso 1 1 d D . . . .
 C2W C -0.539(2) 1.0038(16) 0.2834(7) 0.49(2) Uiso 1 1 d DG . . . .
 H2W H -0.5652 1.0062 0.2698 0.590 Uiso 1 1 calc R . . . .
 C2Z C -0.504(3) 0.9650(13) 0.2926(10) 0.50(2) Uiso 1 1 d G . . . .
 H2Z H -0.5068 0.9413 0.2852 0.595 Uiso 1 1 calc R . . . .
 C2V C -0.464(2) 0.9615(15) 0.3130(10) 0.50(2) Uiso 1 1 d G . . . .
 H2V H -0.4408 0.9355 0.3192 0.600 Uiso 1 1 calc R . . . .
 C2X C -0.460(2) 0.997(2) 0.3240(7) 0.49(2) Uiso 1 1 d G . . . .
 H2X H -0.4332 0.9945 0.3377 0.586 Uiso 1 1 calc R . . . .
 C2T C -0.495(2) 1.0357(16) 0.3148(7) 0.46(2) Uiso 1 1 d DG . . . .
 H2T H -0.4917 1.0594 0.3222 0.555 Uiso 1 1 calc R . . . .
 C51 C -0.570(3) 1.0797(15) 0.2848(10) 0.47(3) Uiso 1 1 d D . . . .
 H51J H -0.5618 1.1005 0.2946 0.700 Uiso 1 1 calc R . . . .
 H51K H -0.6246 1.0748 0.2849 0.700 Uiso 1 1 calc R . . . .
 H51L H -0.5489 1.0906 0.2687 0.700 Uiso 1 1 calc R . . . .
 C1W C -0.718(4) 0.8680(18) 0.2381(15) 0.67(4) Uiso 1 1 d D . . . .
 H1WA H -0.6965 0.8691 0.2529 1.006 Uiso 1 1 calc R . . . .
 H1WB H -0.6789 0.8598 0.2269 1.006 Uiso 1 1 calc R . . . .
 H1WC H -0.7592 0.8471 0.2411 1.006 Uiso 1 1 calc R . . . .
 C21 C -0.769(4) 0.9856(17) 0.2303(13) 0.62(3) Uiso 1 1 d . . . . .
 H21 H -0.7648 1.0084 0.2383 0.745 Uiso 1 1 calc R . . . .
 C2C C -0.803(3) 0.9922(17) 0.2088(13) 0.62(3) Uiso 1 1 d G . . . .
 H2C H -0.8212 1.0195 0.2023 0.747 Uiso 1 1 calc R . . . .
 C100 C -0.808(3) 0.958(2) 0.1968(9) 0.61(3) Uiso 1 1 d G . . . .
 H100 H -0.8310 0.9625 0.1824 0.737 Uiso 1 1 calc R . . . .
 C2B C -0.781(3) 0.917(2) 0.2064(9) 0.62(3) Uiso 1 1 d DG . . . .
 H2B H -0.7845 0.8945 0.1984 0.741 Uiso 1 1 calc R . . . .
 C79 C -0.747(2) 0.9107(14) 0.2280(8) 0.64(3) Uiso 1 1 d DG . . . .
 C28 C -0.741(3) 0.945(2) 0.2399(8) 0.62(3) Uiso 1 1 d DG . . . .
 H28 H -0.7184 0.9404 0.2543 0.748 Uiso 1 1 calc R . . . .
 C2E C -0.498(8) 1.629(2) 0.287(3) 1.22(7) Uiso 1 1 d D . . . .
 H2EA H -0.5012 1.6182 0.3036 1.826 Uiso 1 1 calc R . . . .
 H2EB H -0.4539 1.6164 0.2792 1.826 Uiso 1 1 calc R . . . .
 H2EC H -0.5434 1.6209 0.2803 1.826 Uiso 1 1 calc R . . . .
 C42 C -0.483(7) 1.699(4) 0.2578(12) 1.26(6) Uiso 1 1 d D . . . .
 H42 H -0.4839 1.6839 0.2452 1.509 Uiso 1 1 calc R . . . .
 C3E C -0.489(4) 1.676(2) 0.2814(16) 1.25(6) Uiso 1 1 d DG . . . .
 C178 C -0.488(7) 1.698(4) 0.3001(11) 1.25(6) Uiso 1 1 d DG . . . .
 H178 H -0.4918 1.6826 0.3160 1.503 Uiso 1 1 calc R . . . .
 C3C C -0.480(8) 1.743(4) 0.295(2) 1.26(6) Uiso 1 1 d G . . . .
 H3C H -0.4785 1.7578 0.3077 1.510 Uiso 1 1 calc R . . . .
 C2G C -0.473(6) 1.766(2) 0.272(3) 1.26(6) Uiso 1 1 d G . . . .
 H2G H -0.4679 1.7960 0.2683 1.514 Uiso 1 1 calc R . . . .
 C3B C -0.475(8) 1.744(4) 0.2528(16) 1.26(6) Uiso 1 1 d G . . . .
 H3B H -0.4706 1.7591 0.2370 1.510 Uiso 1 1 calc R . . . .
 C3J_b C -0.789(5) 1.260(2) 0.2224(13) 0.22(3) Uiso 0.279(13) 1 d . . . C 2
 H3J_b H -0.8146 1.2444 0.2131 0.267 Uiso 0.279(13) 1 calc R . . C 2
 C128_b C -0.828(4) 1.290(3) 0.2335(13) 0.22(3) Uiso 0.279(13) 1 d DG . . C 2
 H128_b H -0.8795 1.2953 0.2315 0.259 Uiso 0.279(13) 1 calc R . . C 2
 C3O_b C -0.789(4) 1.313(2) 0.2474(10) 0.22(3) Uiso 0.279(13) 1 d DG . . C 2
 C80_b C -0.712(4) 1.305(3) 0.2503(12) 0.22(3) Uiso 0.279(13) 1 d DG . . C 2
 H80_b H -0.6863 1.3207 0.2596 0.266 Uiso 0.279(13) 1 calc R . . C 2
 C3P_b C -0.673(4) 1.275(3) 0.2392(15) 0.24(3) Uiso 0.279(13) 1 d G . . C 2
 H3P_b H -0.6214 1.2699 0.2412 0.284 Uiso 0.279(13) 1 calc R . . C 2
 C3Q_b C -0.712(5) 1.252(2) 0.2253(13) 0.23(3) Uiso 0.279(13) 1 d G . . C 2
 H3Q_b H -0.6856 1.2317 0.2179 0.279 Uiso 0.279(13) 1 calc R . . C 2
 C3G_a C 0.258(4) 1.193(3) 0.2389(10) 0.55(4) Uiso 0.721(13) 1 d . . . C 1
 H3G_a H 0.2651 1.2127 0.2244 0.655 Uiso 0.721(13) 1 calc R . . C 1
 C3H_a C 0.293(4) 1.152(3) 0.2414(13) 0.55(4) Uiso 0.721(13) 1 d G . . C 1
 H3H_a H 0.3231 1.1453 0.2286 0.660 Uiso 0.721(13) 1 calc R . . C 1
 C3I_a C 0.282(4) 1.123(2) 0.2631(16) 0.53(4) Uiso 0.721(13) 1 d G . . C 1
 H3I_a H 0.3048 1.0957 0.2648 0.637 Uiso 0.721(13) 1 calc R . . C 1
 C3K_a C 0.236(4) 1.1334(15) 0.2823(12) 0.51(3) Uiso 0.721(13) 1 d DG . . C 1
 H3K_a H 0.2286 1.1135 0.2968 0.617 Uiso 0.721(13) 1 calc R . . C 1
 C3L_a C 0.201(3) 1.1738(15) 0.2798(9) 0.51(3) Uiso 0.721(13) 1 d DG . . C 1
 C3M_a C 0.212(4) 1.2035(16) 0.2581(11) 0.54(4) Uiso 0.721(13) 1 d DG . . C 1
 H3M_a H 0.1888 1.2306 0.2563 0.643 Uiso 0.721(13) 1 calc R . . C 1
 C3N_a C 0.151(4) 1.184(3) 0.2994(12) 0.42(4) Uiso 0.721(13) 1 d D . . C 1
 H3NA_a H 0.1324 1.2132 0.2948 0.629 Uiso 0.721(13) 1 calc R . . C 1
 H3NB_a H 0.1797 1.1825 0.3132 0.629 Uiso 0.721(13) 1 calc R . . C 1
 H3NC_a H 0.1090 1.1640 0.3032 0.629 Uiso 0.721(13) 1 calc R . . C 1
 C1Y C -0.199(5) 1.6080(17) 0.0387(9) 0.80(4) Uiso 1 1 d D . . . .
 H1Y H -0.2157 1.5846 0.0508 0.963 Uiso 1 1 calc R . . . .
 C141 C -0.249(3) 1.6269(17) 0.0221(10) 0.80(4) Uiso 1 1 d DG . . . .
 C38 C -0.225(5) 1.6620(19) 0.0040(9) 0.80(4) Uiso 1 1 d DG . . . .
 H38 H -0.2586 1.6746 -0.0071 0.959 Uiso 1 1 calc R . . . .
 C3F C -0.151(5) 1.6782(18) 0.0024(13) 0.80(4) Uiso 1 1 d G . . . .
 H3F H -0.1343 1.7017 -0.0098 0.965 Uiso 1 1 calc R . . . .
 C102 C -0.100(4) 1.659(3) 0.0189(17) 0.80(4) Uiso 1 1 d G . . . .
 H102 H -0.0506 1.6702 0.0179 0.965 Uiso 1 1 calc R . . . .
 C2D C -0.125(4) 1.624(3) 0.0371(14) 0.80(4) Uiso 1 1 d G . . . .
 H2D H -0.0914 1.6116 0.0482 0.961 Uiso 1 1 calc R . . . .
 C62 C -0.327(4) 1.610(3) 0.024(2) 0.80(5) Uiso 1 1 d D . . . .
 H62J H -0.3345 1.5862 0.0373 1.199 Uiso 1 1 calc R . . . .
 H62K H -0.3356 1.6008 0.0094 1.199 Uiso 1 1 calc R . . . .
 H62L H -0.3626 1.6328 0.0262 1.199 Uiso 1 1 calc R . . . .
 C3A_a C 0.186(4) 1.1806(15) 0.0065(9) 0.46(3) Uiso 0.645(6) 1 d D . . A 1
 H3A_a H 0.1617 1.2030 -0.0031 0.558 Uiso 0.645(6) 1 calc R . . A 1
 C30_a C 0.265(4) 1.176(2) 0.0033(11) 0.47(3) Uiso 0.645(6) 1 d G . . A 1
 H30_a H 0.2939 1.1961 -0.0086 0.568 Uiso 0.645(6) 1 calc R . . A 1
 C32_a C 0.301(3) 1.143(3) 0.0178(15) 0.48(3) Uiso 0.645(6) 1 d G . . A 1
 H32_a H 0.3544 1.1400 0.0156 0.576 Uiso 0.645(6) 1 calc R . . A 1
 C31_a C 0.258(5) 1.113(2) 0.0355(13) 0.49(3) Uiso 0.645(6) 1 d G . . A 1
 H31_a H 0.2827 1.0909 0.0452 0.582 Uiso 0.645(6) 1 calc R . . A 1
 C119_a C 0.179(4) 1.1176(16) 0.0388(9) 0.48(3) Uiso 0.645(6) 1 d DG . . A 1
 H119_a H 0.1505 1.0979 0.0506 0.570 Uiso 0.645(6) 1 calc R . . A 1
 C22_a C 0.143(3) 1.1512(16) 0.0243(9) 0.46(3) Uiso 0.645(6) 1 d DG . . A 1
 C71_a C 0.061(3) 1.156(3) 0.0279(15) 0.44(4) Uiso 0.645(6) 1 d D . . A 1
 H71U_a H 0.0453 1.1805 0.0165 0.654 Uiso 0.645(6) 1 calc R . . A 1
 H71V_a H 0.0472 1.1603 0.0439 0.654 Uiso 0.645(6) 1 calc R . . A 1
 H71W_a H 0.0358 1.1301 0.0257 0.654 Uiso 0.645(6) 1 calc R . . A 1
 C1_b C -0.828(6) 1.347(3) 0.2574(16) 0.24(4) Uiso 0.279(13) 1 d D . . C 2
 H1A_b H -0.7941 1.3593 0.2665 0.354 Uiso 0.279(13) 1 calc R . . C 2
 H1C_b H -0.8725 1.3346 0.2678 0.354 Uiso 0.279(13) 1 calc R . . C 2
 H1F_b H -0.8443 1.3690 0.2447 0.354 Uiso 0.279(13) 1 calc R . . C 2
 C1X C -0.115(5) 0.931(2) 0.5178(12) 0.50(4) Uiso 0.5 1 d D . . D -1
 C3R C -0.154(5) 0.965(3) 0.5042(15) 0.49(4) Uiso 0.5 1 d DG . . D -1
 H3R H -0.2048 0.9614 0.5017 0.594 Uiso 0.5 1 calc R . . D -1
 C3S C -0.116(8) 1.004(3) 0.4943(16) 0.48(4) Uiso 0.5 1 d G . . D -1
 H3S H -0.1415 1.0268 0.4852 0.579 Uiso 0.5 1 calc R . . D -1
 C3T C -0.039(8) 1.010(3) 0.498(2) 0.48(4) Uiso 0.5 1 d G . . D -1
 H3T H -0.0138 1.0358 0.4913 0.576 Uiso 0.5 1 calc R . . D -1
 C3U C -0.001(5) 0.976(4) 0.512(2) 0.48(4) Uiso 0.5 1 d G . . D -1
 H3U H 0.0506 0.9795 0.5140 0.573 Uiso 0.5 1 calc R . . D -1
 C3V C -0.039(5) 0.937(3) 0.5214(15) 0.49(4) Uiso 0.5 1 d DG . . D -1
 H3V H -0.0127 0.9142 0.5305 0.588 Uiso 0.5 1 calc R . . D -1
 C3W C -0.154(8) 0.890(3) 0.528(2) 0.51(5) Uiso 0.5 1 d D . . D -1
 H3WA H -0.1198 0.8708 0.5369 0.772 Uiso 0.5 1 calc R . . D -1
 H3WB H -0.1718 0.8779 0.5155 0.772 Uiso 0.5 1 calc R . . D -1
 H3WC H -0.1977 0.8954 0.5387 0.772 Uiso 0.5 1 calc R . . D -1
 C3Y C -0.414(5) 1.540(3) 0.5052(14) 0.56(5) Uiso 0.5 1 d D . . E -1
 H3Y H -0.4036 1.5170 0.5173 0.669 Uiso 0.5 1 calc R . . E -1
 C3Z C -0.449(4) 1.533(3) 0.4855(14) 0.56(5) Uiso 0.5 1 d DG . . E -1
 C40 C -0.465(5) 1.568(4) 0.4674(13) 0.57(5) Uiso 0.5 1 d DG . . E -1
 H40 H -0.4888 1.5628 0.4542 0.682 Uiso 0.5 1 calc R . . E -1
 C41 C -0.446(6) 1.610(3) 0.469(2) 0.58(5) Uiso 0.5 1 d G . . E -1
 H41 H -0.4569 1.6332 0.4569 0.693 Uiso 0.5 1 calc R . . E -1
 C48 C -0.411(6) 1.617(3) 0.489(2) 0.58(5) Uiso 0.5 1 d G . . E -1
 H48 H -0.3983 1.6454 0.4898 0.690 Uiso 0.5 1 calc R . . E -1
 C60 C -0.395(6) 1.582(4) 0.5068(18) 0.57(5) Uiso 0.5 1 d G . . E -1
 H60 H -0.3717 1.5873 0.5200 0.679 Uiso 0.5 1 calc R . . E -1
 C49 C -0.469(7) 1.489(3) 0.484(2) 0.56(6) Uiso 0.5 1 d D . . E -1
 H49J H -0.4544 1.4693 0.4977 0.846 Uiso 0.5 1 calc R . . E -1
 H49K H -0.4432 1.4824 0.4696 0.846 Uiso 0.5 1 calc R . . E -1
 H49L H -0.5238 1.4871 0.4832 0.846 Uiso 0.5 1 calc R . . E -1
 O63N_a O -0.224(4) 1.438(2) 0.0163(16) 0.37(4) Uani 0.326(11) 1 d . . . B 1
 O64N_a O -0.337(4) 1.488(2) 0.0053(15) 0.38(4) Uani 0.326(11) 1 d . . . B 1
 O61N_a O -0.202(3) 1.520(2) 0.0016(12) 0.32(3) Uani 0.326(11) 1 d . . . B 1
 N62N_a N -0.254(3) 1.4819(16) 0.0078(7) 0.35(3) Uani 0.326(11) 1 d . . . B 1

loop_
  _atom_site_aniso_label
  _atom_site_aniso_U_11
  _atom_site_aniso_U_22
  _atom_site_aniso_U_33
  _atom_site_aniso_U_23
  _atom_site_aniso_U_13
  _atom_site_aniso_U_12
 Cr19 0.155(3) 0.067(2) 0.151(3) -0.034(2) -0.028(3) -0.021(2)
 Cr21 0.138(3) 0.082(3) 0.177(4) -0.055(2) -0.004(3) -0.016(2)
 Cr23 0.135(3) 0.060(2) 0.164(3) -0.037(2) -0.030(3) -0.004(2)
 Cr25 0.147(3) 0.100(3) 0.156(4) -0.049(2) -0.004(3) -0.015(2)
 Cr26 0.178(4) 0.072(3) 0.178(4) -0.057(2) 0.026(3) -0.020(2)
 Cr30 0.216(5) 0.079(3) 0.176(4) -0.052(3) -0.021(3) -0.002(3)
 Cr31 0.167(4) 0.078(3) 0.190(4) -0.062(3) 0.005(3) -0.022(2)
 Cr32 0.212(4) 0.074(3) 0.159(4) -0.044(3) -0.001(3) -0.013(3)
 Ni19 0.155(3) 0.067(2) 0.151(3) -0.034(2) -0.028(3) -0.021(2)
 Ni21 0.138(3) 0.082(3) 0.177(4) -0.055(2) -0.004(3) -0.016(2)
 Ni23 0.135(3) 0.060(2) 0.164(3) -0.037(2) -0.030(3) -0.004(2)
 Ni25 0.147(3) 0.100(3) 0.156(4) -0.049(2) -0.004(3) -0.015(2)
 Ni26 0.178(4) 0.072(3) 0.178(4) -0.057(2) 0.026(3) -0.020(2)
 Ni30 0.216(5) 0.079(3) 0.176(4) -0.052(3) -0.021(3) -0.002(3)
 Ni31 0.167(4) 0.078(3) 0.190(4) -0.062(3) 0.005(3) -0.022(2)
 Ni32 0.212(4) 0.074(3) 0.159(4) -0.044(3) -0.001(3) -0.013(3)
 F1C 0.169(11) 0.076(8) 0.151(10) -0.062(7) 0.022(8) -0.012(7)
 F1I 0.143(10) 0.066(8) 0.184(12) -0.033(7) -0.010(9) -0.020(7)
 F6 0.141(10) 0.071(8) 0.162(11) -0.036(7) 0.007(8) -0.010(7)
 F9 0.121(9) 0.096(9) 0.150(10) -0.060(7) -0.010(7) -0.002(7)
 F12 0.177(12) 0.072(8) 0.175(12) -0.034(8) 0.025(10) -0.019(8)
 F14 0.175(11) 0.082(8) 0.139(10) -0.060(7) 0.019(8) -0.015(8)
 F17 0.169(11) 0.066(8) 0.160(11) -0.052(7) 0.003(9) -0.014(7)
 F18 0.135(9) 0.090(8) 0.131(9) -0.046(7) 0.002(7) -0.026(7)
 O652 0.27(3) 0.124(16) 0.158(19) 0.020(14) -0.041(17) -0.043(16)
 O1N 0.46(3) 0.39(3) 0.253(19) 0.085(18) 0.05(2) 0.10(2)
 O651 0.37(3) 0.039(10) 0.21(2) -0.008(12) -0.08(2) -0.024(14)
 O3N 0.46(3) 0.39(3) 0.253(19) 0.085(18) 0.05(2) 0.10(2)
 O4N 0.46(3) 0.39(3) 0.253(19) 0.085(18) 0.05(2) 0.10(2)
 O161 0.166(15) 0.117(14) 0.184(15) -0.109(12) -0.020(12) 0.015(11)
 O162 0.194(17) 0.102(13) 0.170(15) -0.083(11) -0.019(13) 0.038(11)
 O171 0.165(15) 0.141(17) 0.175(19) -0.034(13) 0.008(13) -0.068(13)
 O172 0.26(2) 0.086(13) 0.25(2) 0.014(14) -0.08(2) -0.067(15)
 O181 0.148(13) 0.105(11) 0.242(17) -0.080(10) -0.027(12) -0.016(9)
 O182 0.160(14) 0.125(11) 0.237(16) -0.080(11) -0.049(12) -0.023(10)
 O191 0.132(13) 0.146(17) 0.181(18) -0.038(14) 0.027(13) -0.017(12)
 O192 0.137(14) 0.114(14) 0.181(16) -0.062(12) 0.052(12) -0.009(11)
 O201 0.24(3) 0.16(2) 0.28(3) -0.08(2) -0.11(2) 0.031(19)
 O202 0.152(16) 0.161(19) 0.25(2) 0.004(17) -0.100(16) -0.019(14)
 O211 0.31(3) 0.085(13) 0.153(16) -0.039(11) -0.026(16) -0.041(15)
 O212 0.22(2) 0.095(13) 0.146(16) -0.059(11) -0.003(14) -0.029(13)
 O221 0.23(2) 0.115(15) 0.149(15) -0.074(12) -0.013(16) 0.028(15)
 O222 0.158(16) 0.146(17) 0.24(2) -0.121(16) -0.010(14) 0.027(12)
 O231 0.29(3) 0.101(14) 0.162(16) -0.041(12) 0.035(17) -0.082(17)
 O232 0.185(17) 0.092(13) 0.214(19) -0.061(13) 0.100(15) -0.023(12)
 O241 0.192(18) 0.078(12) 0.202(18) -0.058(12) 0.024(14) -0.056(12)
 O242 0.20(2) 0.115(16) 0.23(2) -0.062(14) -0.072(19) -0.004(15)
 O251 0.168(15) 0.094(12) 0.165(16) -0.085(11) 0.049(13) -0.050(11)
 O252 0.188(16) 0.085(12) 0.153(14) -0.060(11) 0.015(11) -0.009(12)
 O261 0.159(15) 0.095(13) 0.24(2) -0.058(13) -0.009(14) -0.032(11)
 O262 0.17(2) 0.122(18) 0.36(4) -0.095(19) 0.10(2) -0.080(17)
 O271 0.152(15) 0.051(10) 0.26(2) -0.061(11) 0.013(14) -0.022(10)
 O272 0.142(14) 0.106(14) 0.214(18) -0.053(13) 0.003(12) 0.009(11)
 O281 0.189(18) 0.095(14) 0.25(2) -0.028(15) -0.061(16) -0.004(13)
 O282 0.178(17) 0.141(17) 0.23(2) -0.098(16) -0.056(15) -0.052(14)
 O291 0.23(2) 0.097(15) 0.29(3) -0.014(15) -0.15(2) -0.007(14)
 O292 0.28(3) 0.062(12) 0.26(2) -0.011(13) -0.08(2) 0.016(15)
 O301 0.200(19) 0.22(2) 0.111(14) -0.015(14) -0.007(12) -0.083(17)
 O302 0.23(2) 0.103(14) 0.19(2) -0.039(12) -0.077(18) -0.043(14)
 N2N 0.52(4) 0.17(3) 0.18(2) -0.057(17) 0.00(3) 0.08(3)
 C163 0.24(3) 0.107(18) 0.23(3) -0.113(18) -0.05(2) 0.035(18)
 C164 0.28(2) 0.163(18) 0.30(2) -0.178(17) -0.07(2) 0.057(16)
 C165 0.31(3) 0.22(2) 0.30(2) -0.170(18) -0.07(2) 0.06(2)
 C166 0.29(2) 0.18(2) 0.33(3) -0.19(2) -0.07(2) 0.063(17)
 C167 0.30(2) 0.165(19) 0.33(3) -0.173(18) -0.07(2) 0.043(17)
 C173 0.58(6) 0.17(3) 0.11(2) -0.024(17) 0.03(3) -0.21(3)
 C174 0.61(5) 0.20(3) 0.18(2) 0.009(17) 0.03(2) -0.24(3)
 C175 0.63(6) 0.21(3) 0.21(3) -0.009(19) 0.02(3) -0.24(3)
 C176 0.61(6) 0.23(3) 0.18(2) 0.001(19) 0.03(3) -0.23(3)
 C177 0.62(5) 0.23(3) 0.21(3) 0.04(2) 0.03(3) -0.22(3)
 C183 0.166(18) 0.120(12) 0.248(19) -0.086(12) -0.036(14) -0.013(11)
 C184 0.200(16) 0.160(14) 0.31(2) -0.120(14) -0.062(16) -0.028(13)
 C185 0.206(17) 0.20(2) 0.36(3) -0.147(19) -0.069(17) -0.017(14)
 C186 0.26(2) 0.19(2) 0.32(2) -0.133(16) -0.048(17) -0.030(18)
 C187 0.22(2) 0.166(15) 0.35(3) -0.109(15) -0.06(2) -0.034(14)
 C193 0.17(3) 0.13(2) 0.16(2) -0.08(2) 0.07(2) -0.03(2)
 C194 0.19(2) 0.18(2) 0.190(19) -0.079(19) 0.058(19) 0.019(17)
 C195 0.26(3) 0.18(3) 0.27(3) -0.09(2) 0.11(2) 0.07(2)
 C196 0.19(3) 0.29(3) 0.15(2) -0.10(2) 0.03(2) 0.01(2)
 C197 0.14(2) 0.16(2) 0.21(2) -0.06(2) 0.003(19) -0.027(17)
 C203 0.20(4) 0.17(4) 0.18(3) -0.07(3) -0.11(3) 0.05(3)
 C204 0.27(4) 0.39(6) 0.61(7) -0.14(5) -0.12(5) 0.14(4)
 C205 0.27(4) 0.39(6) 0.63(7) -0.15(6) -0.11(5) 0.20(4)
 C206 0.27(4) 0.41(6) 0.60(8) -0.16(6) -0.18(5) 0.10(4)
 C207 0.25(5) 0.40(6) 0.61(7) -0.09(6) -0.13(5) 0.14(4)
 C213 0.22(3) 0.12(3) 0.13(3) -0.06(2) 0.02(2) -0.04(2)
 C214 0.52(5) 0.23(3) 0.21(3) -0.11(3) 0.07(3) -0.12(3)
 C215 0.49(6) 0.23(4) 0.21(3) -0.06(3) 0.11(4) -0.08(4)
 C216 0.55(6) 0.29(4) 0.22(4) -0.12(3) 0.03(4) -0.12(4)
 C217 0.54(6) 0.20(3) 0.20(3) -0.12(3) 0.13(3) -0.12(4)
 C223 0.20(4) 0.14(3) 0.14(3) -0.04(2) 0.04(3) -0.05(3)
 C224 0.36(3) 0.21(3) 0.30(3) -0.16(2) 0.19(3) 0.03(2)
 C225 0.37(4) 0.24(3) 0.31(3) -0.15(2) 0.19(3) 0.01(2)
 C226 0.37(4) 0.22(3) 0.33(3) -0.14(2) 0.18(3) 0.04(2)
 C227 0.37(3) 0.23(3) 0.32(3) -0.16(2) 0.18(3) 0.03(2)
 C233 0.45(5) 0.23(3) 0.22(3) -0.08(3) 0.05(3) 0.04(3)
 C234 0.47(5) 0.25(3) 0.22(3) -0.07(3) 0.06(3) 0.04(3)
 C235 0.47(5) 0.30(3) 0.22(3) -0.08(3) 0.06(3) 0.04(3)
 C236 0.47(5) 0.25(3) 0.26(3) -0.06(3) 0.05(3) 0.04(3)
 C237 0.47(5) 0.24(3) 0.22(3) -0.06(3) 0.07(3) 0.04(3)
 C243 0.26(5) 0.08(2) 0.14(2) -0.038(17) -0.01(3) 0.05(3)
 C244 0.31(3) 0.10(2) 0.42(4) -0.09(2) -0.11(3) 0.04(2)
 C245 0.30(4) 0.09(2) 0.43(4) -0.09(2) -0.05(4) 0.07(3)
 C246 0.31(4) 0.10(2) 0.41(5) -0.14(3) -0.12(4) 0.02(2)
 C247 0.35(4) 0.08(2) 0.45(5) -0.07(3) -0.11(4) 0.03(3)
 C253 0.116(19) 0.14(3) 0.12(2) -0.06(2) 0.028(17) -0.04(2)
 C254 0.23(3) 0.16(2) 0.19(2) -0.12(2) 0.07(2) -0.076(19)
 C255 0.28(3) 0.19(3) 0.21(3) -0.12(2) 0.07(3) -0.03(3)
 C256 0.31(3) 0.23(3) 0.23(3) -0.13(2) 0.08(3) -0.11(3)
 C257 0.31(4) 0.21(3) 0.23(3) -0.11(2) 0.08(3) 0.03(3)
 C263 0.14(3) 0.17(3) 0.44(4) -0.17(3) 0.09(3) -0.05(2)
 C264 0.16(2) 0.18(3) 0.44(4) -0.18(2) 0.09(2) -0.057(18)
 C265 0.18(3) 0.21(3) 0.48(4) -0.16(3) 0.10(3) -0.09(2)
 C266 0.17(2) 0.23(3) 0.41(5) -0.10(3) 0.12(3) -0.11(2)
 C267 0.21(3) 0.21(3) 0.47(4) -0.21(3) 0.06(3) -0.09(2)
 C273 0.13(2) 0.09(2) 0.19(3) -0.08(2) -0.015(19) 0.031(18)
 C274 0.18(2) 0.24(3) 0.26(3) -0.15(2) -0.01(2) 0.00(2)
 C275 0.14(2) 0.30(4) 0.28(3) -0.15(3) 0.02(2) 0.01(3)
 C276 0.22(3) 0.24(3) 0.28(3) -0.19(3) 0.01(2) 0.02(3)
 C277 0.24(3) 0.29(4) 0.23(3) -0.11(3) 0.02(3) -0.05(3)
 C283 0.27(4) 0.07(2) 0.35(6) -0.06(3) 0.03(4) -0.06(3)
 C284 0.38(4) 0.36(5) 0.30(4) -0.08(3) -0.25(4) -0.02(4)
 C285 0.40(5) 0.34(5) 0.33(5) -0.04(4) -0.22(4) -0.07(5)
 C286 0.41(5) 0.41(5) 0.31(5) -0.12(4) -0.19(4) -0.01(5)
 C287 0.43(5) 0.38(5) 0.34(5) -0.07(4) -0.21(5) 0.00(5)
 C293 0.14(3) 0.15(3) 0.19(3) -0.04(2) -0.06(2) 0.02(2)
 C294 0.38(4) 0.07(2) 0.53(5) -0.07(3) -0.23(4) 0.09(3)
 C295 0.41(4) 0.13(3) 0.54(6) -0.04(4) -0.15(5) 0.11(3)
 C296 0.38(5) 0.13(3) 0.59(6) -0.05(3) -0.21(5) 0.05(4)
 C297 0.44(4) 0.07(2) 0.50(5) -0.10(3) -0.24(4) 0.08(3)
 C303 0.17(3) 0.14(3) 0.16(3) -0.11(2) -0.06(2) 0.05(2)
 C304 0.36(4) 0.21(3) 0.12(2) -0.039(18) 0.01(3) -0.02(3)
 C305 0.39(5) 0.24(3) 0.17(2) -0.05(2) 0.06(3) 0.01(4)
 C306 0.38(4) 0.23(3) 0.11(2) 0.04(2) -0.05(2) -0.03(3)
 C307 0.37(4) 0.24(3) 0.16(2) -0.12(2) 0.03(3) -0.04(3)
 C653 0.25(4) 0.11(3) 0.13(3) -0.02(2) -0.04(2) 0.05(3)
 C654 0.44(5) 0.13(2) 0.42(4) 0.00(3) -0.20(4) -0.04(3)
 C655 0.48(5) 0.10(2) 0.40(5) 0.02(3) -0.19(4) -0.02(3)
 C656 0.45(5) 0.15(3) 0.41(6) -0.03(3) -0.19(5) -0.01(3)
 C657 0.43(5) 0.18(3) 0.44(5) 0.03(3) -0.25(5) -0.03(4)
 Cu83_a 0.188(7) 0.106(5) 0.092(4) -0.036(3) -0.004(4) 0.082(5)
 S800_a 0.23(2) 0.167(19) 0.211(13) -0.082(16) -0.084(16) -0.031(14)
 N808_a 0.103(11) 0.058(11) 0.138(12) -0.030(10) -0.027(11) 0.007(11)
 N821_a 0.169(10) 0.066(8) 0.126(7) -0.047(6) 0.006(8) 0.015(8)
 C29_a 0.39(4) 0.30(3) 0.14(3) -0.13(2) -0.09(3) 0.22(3)
 C801_a 0.147(13) 0.104(11) 0.155(12) -0.044(9) -0.055(10) -0.003(9)
 C802_a 0.149(13) 0.094(11) 0.157(13) -0.048(10) -0.053(11) -0.004(9)
 C803_a 0.139(12) 0.088(10) 0.158(12) -0.048(9) -0.052(10) 0.003(9)
 C804_a 0.131(11) 0.086(10) 0.147(11) -0.044(9) -0.047(10) 0.004(8)
 C805_a 0.140(11) 0.100(11) 0.151(12) -0.039(9) -0.053(10) 0.006(9)
 C806_a 0.146(12) 0.106(11) 0.155(13) -0.043(10) -0.052(10) -0.002(9)
 C807_a 0.12(3) 0.09(2) 0.07(2) 0.006(18) -0.006(18) 0.015(19)
 C809_a 0.109(11) 0.066(13) 0.145(12) -0.042(10) -0.023(11) -0.002(11)
 C810_a 0.128(14) 0.081(13) 0.153(12) -0.058(10) -0.014(11) 0.001(11)
 C811_a 0.126(13) 0.084(13) 0.149(11) -0.059(10) -0.010(10) -0.003(11)
 C812_a 0.140(14) 0.101(13) 0.145(11) -0.062(10) -0.009(10) 0.017(11)
 C813_a 0.149(17) 0.118(14) 0.145(11) -0.071(10) -0.003(11) 0.003(12)
 C814_a 0.160(16) 0.125(16) 0.148(11) -0.070(10) -0.005(11) 0.015(13)
 C815_a 0.151(14) 0.095(14) 0.132(10) -0.056(10) -0.003(10) 0.000(12)
 C816_a 0.157(14) 0.078(14) 0.130(10) -0.056(10) -0.005(10) 0.005(11)
 C817_a 0.158(13) 0.071(14) 0.127(10) -0.041(9) 0.007(10) 0.003(11)
 C818_a 0.157(13) 0.053(13) 0.126(10) -0.045(9) 0.003(10) 0.012(11)
 C819_a 0.159(14) 0.053(13) 0.132(10) -0.040(9) 0.006(9) 0.012(11)
 C820_a 0.181(14) 0.057(13) 0.132(10) -0.045(9) 0.014(10) 0.016(11)
 C822_a 0.180(12) 0.074(10) 0.128(8) -0.045(7) 0.010(8) 0.019(9)
 C823_a 0.183(11) 0.087(9) 0.129(9) -0.050(7) 0.008(8) 0.029(9)
 C828_a 0.186(11) 0.105(11) 0.132(10) -0.050(8) 0.008(9) 0.032(9)
 C827_a 0.189(12) 0.109(11) 0.130(10) -0.049(8) 0.009(9) 0.035(9)
 C826_a 0.185(11) 0.096(10) 0.126(9) -0.048(7) 0.008(8) 0.041(9)
 C825_a 0.189(12) 0.104(11) 0.138(11) -0.058(9) 0.005(9) 0.041(9)
 C824_a 0.187(12) 0.103(11) 0.138(10) -0.059(9) 0.004(9) 0.036(10)
 C833_a 0.206(14) 0.102(11) 0.117(10) -0.039(8) 0.004(9) 0.073(10)
 N832_a 0.197(13) 0.102(10) 0.113(9) -0.042(8) 0.004(9) 0.071(10)
 C831_a 0.195(14) 0.104(11) 0.114(10) -0.039(8) 0.005(9) 0.058(10)
 C830_a 0.190(14) 0.100(11) 0.111(10) -0.038(9) 0.006(10) 0.056(10)
 C829_a 0.188(14) 0.096(12) 0.113(10) -0.038(8) 0.002(9) 0.055(11)
 C834_a 0.198(15) 0.100(12) 0.114(10) -0.040(8) 0.003(9) 0.072(11)
 Cu1X_b 0.34(3) 0.25(3) 0.113(14) -0.114(17) -0.065(17) 0.18(3)
 S36Z_b 0.19(3) 0.17(3) 0.23(2) -0.09(3) -0.09(2) 0.02(2)
 N2X_b 0.205(17) 0.107(15) 0.117(14) -0.044(14) 0.007(14) 0.066(14)
 C7X_b 0.204(16) 0.103(14) 0.115(14) -0.041(13) 0.008(13) 0.069(14)
 C6X_b 0.200(15) 0.101(13) 0.116(12) -0.041(12) 0.006(12) 0.066(12)
 C5X_b 0.195(14) 0.101(12) 0.120(12) -0.045(11) 0.009(12) 0.060(12)
 C4X_b 0.197(18) 0.104(16) 0.120(16) -0.047(16) 0.011(16) 0.064(16)
 C3X_b 0.21(2) 0.11(2) 0.123(19) -0.042(19) 0.006(19) 0.061(19)
 N15{_b 0.169(10) 0.066(8) 0.126(7) -0.047(6) 0.006(8) 0.015(8)
 N28Z_b 0.110(11) 0.064(12) 0.143(10) -0.038(9) -0.026(10) 0.005(10)
 C2A_b 0.39(4) 0.30(3) 0.14(3) -0.13(2) -0.09(3) 0.22(3)
 C5Y_b 0.195(14) 0.102(12) 0.117(12) -0.044(11) 0.007(11) 0.058(11)
 C4Y_b 0.193(14) 0.103(12) 0.123(12) -0.047(11) 0.010(12) 0.050(12)
 C6Y_b 0.20(2) 0.11(2) 0.13(2) -0.049(19) 0.00(2) 0.05(2)
 C7Y_b 0.20(2) 0.11(2) 0.13(2) -0.047(19) 0.00(2) 0.05(2)
 N3Y_b 0.199(17) 0.109(15) 0.123(15) -0.044(14) 0.004(14) 0.060(14)
 C2Y_b 0.197(16) 0.105(14) 0.117(14) -0.041(13) 0.004(14) 0.059(14)
 C9Z_b 0.187(13) 0.102(11) 0.130(11) -0.047(9) 0.008(10) 0.036(11)
 C8Z_b 0.188(12) 0.100(10) 0.127(10) -0.048(9) 0.007(10) 0.043(10)
 C13Z_b 0.187(13) 0.099(11) 0.130(11) -0.049(9) 0.005(11) 0.038(11)
 C12Z_b 0.185(13) 0.097(10) 0.131(11) -0.049(9) 0.007(11) 0.033(10)
 C11Z_b 0.184(12) 0.096(9) 0.130(10) -0.048(8) 0.007(9) 0.031(9)
 C10Z_b 0.185(12) 0.098(10) 0.131(10) -0.046(9) 0.008(10) 0.032(10)
 C12{_b 0.184(13) 0.095(12) 0.130(12) -0.048(11) 0.006(12) 0.032(12)
 C11{_b 0.183(14) 0.096(13) 0.130(13) -0.048(12) 0.007(13) 0.031(13)
 C10{_b 0.186(14) 0.098(13) 0.130(13) -0.044(12) 0.007(13) 0.033(13)
 C9{_b 0.187(13) 0.102(11) 0.128(11) -0.047(10) 0.007(11) 0.037(11)
 C8{_b 0.188(13) 0.099(11) 0.127(11) -0.051(10) 0.009(11) 0.040(11)
 C13{_b 0.188(13) 0.099(11) 0.129(11) -0.048(10) 0.007(11) 0.036(11)
 C14X_b 0.179(12) 0.079(11) 0.128(11) -0.047(10) 0.005(11) 0.020(11)
 C14Y_b 0.179(12) 0.078(11) 0.128(11) -0.047(10) 0.006(11) 0.019(11)
 C16Z_b 0.166(12) 0.046(13) 0.130(9) -0.039(9) 0.002(9) 0.020(11)
 C17Z_b 0.161(12) 0.044(14) 0.132(10) -0.036(10) 0.002(9) 0.012(11)
 C18Z_b 0.158(12) 0.052(14) 0.129(9) -0.038(10) -0.001(9) 0.010(11)
 C19Z_b 0.159(12) 0.060(14) 0.134(10) -0.041(10) -0.003(10) 0.008(11)
 C20Z_b 0.160(13) 0.078(14) 0.136(10) -0.045(10) -0.004(10) 0.006(12)
 C21Z_b 0.160(14) 0.088(14) 0.144(10) -0.053(10) -0.006(10) 0.007(12)
 C22Z_b 0.157(14) 0.103(14) 0.146(10) -0.053(10) -0.008(10) 0.010(12)
 C23Z_b 0.152(15) 0.104(15) 0.151(11) -0.055(10) -0.009(10) 0.012(13)
 C24Z_b 0.138(13) 0.097(13) 0.149(10) -0.057(9) -0.012(10) 0.001(11)
 C25Z_b 0.127(12) 0.090(14) 0.149(10) -0.054(10) -0.018(9) 0.004(11)
 C26Z_b 0.123(12) 0.075(13) 0.147(10) -0.045(9) -0.020(9) 0.004(11)
 C27Z_b 0.111(11) 0.067(12) 0.146(10) -0.043(9) -0.022(9) 0.003(10)
 C29Z_b 0.124(12) 0.077(11) 0.144(11) -0.038(9) -0.034(10) 0.003(10)
 C30Z_b 0.136(11) 0.086(10) 0.152(11) -0.043(9) -0.045(9) 0.004(9)
 C35Z_b 0.138(12) 0.088(12) 0.157(13) -0.046(10) -0.046(11) 0.004(10)
 C31Z_b 0.140(14) 0.090(12) 0.156(13) -0.045(10) -0.047(12) 0.003(11)
 C32Z_b 0.143(14) 0.100(12) 0.153(13) -0.045(12) -0.056(12) -0.004(12)
 C33Z_b 0.143(13) 0.098(13) 0.153(13) -0.040(11) -0.052(11) 0.002(11)
 C34Z_b 0.138(11) 0.095(12) 0.153(13) -0.039(10) -0.046(10) 0.002(9)
 Cr1 0.091(2) 0.059(2) 0.146(3) -0.0330(19) -0.0141(19) 0.0006(16)
 Cr7 0.097(2) 0.058(2) 0.166(3) -0.015(2) -0.040(2) -0.0034(17)
 Cr8 0.089(2) 0.076(2) 0.173(3) -0.054(2) -0.021(2) -0.0063(17)
 Cr10 0.100(2) 0.077(2) 0.144(3) -0.032(2) -0.030(2) 0.0027(18)
 Cr11 0.107(2) 0.054(2) 0.149(3) -0.0193(19) -0.030(2) -0.0098(17)
 Cr13 0.135(3) 0.060(2) 0.152(3) -0.024(2) -0.050(3) -0.0058(19)
 Cr14 0.100(2) 0.091(3) 0.153(3) -0.054(2) -0.026(2) -0.0079(19)
 Cr15 0.109(3) 0.063(2) 0.169(3) -0.032(2) -0.043(2) -0.0058(18)
 Ni1 0.091(2) 0.059(2) 0.146(3) -0.0330(19) -0.0141(19) 0.0006(16)
 Ni7 0.097(2) 0.058(2) 0.166(3) -0.015(2) -0.040(2) -0.0034(17)
 Ni8 0.089(2) 0.076(2) 0.173(3) -0.054(2) -0.021(2) -0.0063(17)
 Ni10 0.100(2) 0.077(2) 0.144(3) -0.032(2) -0.030(2) 0.0027(18)
 Ni11 0.107(2) 0.054(2) 0.149(3) -0.0193(19) -0.030(2) -0.0098(17)
 Ni13 0.135(3) 0.060(2) 0.152(3) -0.024(2) -0.050(3) -0.0058(19)
 Ni14 0.100(2) 0.091(3) 0.153(3) -0.054(2) -0.026(2) -0.0079(19)
 Ni15 0.109(3) 0.063(2) 0.169(3) -0.032(2) -0.043(2) -0.0058(18)
 F1E 0.088(7) 0.059(6) 0.115(7) -0.033(5) -0.019(5) 0.000(5)
 F1G 0.098(7) 0.072(7) 0.130(8) -0.039(6) -0.009(6) -0.016(6)
 F2 0.091(7) 0.066(7) 0.119(8) -0.028(6) -0.028(6) -0.008(5)
 F3 0.085(6) 0.062(6) 0.115(8) -0.025(5) -0.012(5) -0.011(5)
 F5 0.088(7) 0.075(7) 0.152(9) -0.046(6) -0.022(6) -0.003(5)
 F11 0.073(6) 0.056(6) 0.147(9) -0.035(6) -0.029(6) 0.012(5)
 F19 0.114(8) 0.051(6) 0.153(9) -0.026(6) -0.009(7) 0.010(6)
 F20 0.085(7) 0.070(7) 0.159(10) -0.025(6) -0.026(6) -0.005(5)
 O491 0.163(15) 0.125(16) 0.25(2) -0.062(15) -0.107(15) -0.021(12)
 O492 0.177(16) 0.079(12) 0.27(2) -0.013(13) -0.133(16) 0.012(11)
 O501 0.113(12) 0.070(11) 0.238(19) -0.042(12) -0.024(11) -0.001(9)
 O502 0.095(12) 0.097(13) 0.232(19) -0.044(12) 0.006(12) 0.015(9)
 O511 0.159(14) 0.069(11) 0.214(17) 0.016(11) -0.054(13) 0.028(10)
 O512 0.156(15) 0.071(10) 0.194(16) -0.043(10) -0.036(13) 0.015(10)
 O521 0.20(2) 0.152(18) 0.143(15) -0.050(12) -0.020(15) -0.054(15)
 O522 0.112(14) 0.169(19) 0.19(2) -0.007(15) 0.000(13) -0.040(12)
 O531 0.164(12) 0.071(10) 0.260(19) 0.022(11) -0.037(12) -0.054(9)
 O532 0.141(11) 0.108(12) 0.215(17) -0.018(11) -0.018(10) -0.061(9)
 O541 0.145(15) 0.108(13) 0.22(2) -0.085(13) -0.034(14) 0.030(11)
 O542 0.159(15) 0.095(12) 0.159(14) -0.062(10) -0.028(12) -0.007(11)
 O551 0.117(12) 0.093(13) 0.147(15) -0.037(11) -0.008(12) 0.015(9)
 O552 0.113(12) 0.132(14) 0.137(13) -0.052(11) 0.012(10) -0.013(11)
 O561 0.113(11) 0.066(10) 0.216(18) -0.048(10) 0.008(11) -0.033(9)
 O562 0.103(10) 0.149(15) 0.143(14) -0.065(12) -0.042(9) 0.018(11)
 O571 0.124(12) 0.123(13) 0.099(11) -0.040(10) 0.005(8) -0.034(10)
 O572 0.173(15) 0.093(12) 0.120(13) -0.054(10) 0.010(11) -0.015(11)
 O581 0.111(12) 0.080(11) 0.226(19) 0.007(11) -0.060(12) -0.016(9)
 O582 0.107(11) 0.115(13) 0.168(15) -0.043(12) -0.022(10) -0.010(10)
 O591 0.183(16) 0.066(10) 0.212(18) 0.009(10) -0.101(15) -0.023(10)
 O592 0.131(13) 0.109(13) 0.174(15) 0.016(11) -0.067(11) -0.033(11)
 O601 0.132(14) 0.148(15) 0.179(15) -0.128(12) -0.058(12) 0.071(12)
 O602 0.144(14) 0.089(12) 0.192(16) -0.074(11) 0.001(11) -0.026(10)
 O611 0.21(2) 0.122(16) 0.101(12) -0.007(11) -0.020(14) -0.076(15)
 O612 0.173(16) 0.113(14) 0.105(13) -0.028(12) 0.021(12) 0.024(11)
 O621 0.121(12) 0.081(12) 0.169(15) -0.029(10) -0.023(10) -0.019(9)
 O622 0.24(2) 0.046(9) 0.28(2) -0.041(11) -0.186(19) 0.003(10)
 O631 0.198(17) 0.086(12) 0.123(12) -0.042(10) 0.000(11) -0.008(12)
 O632 0.136(12) 0.111(13) 0.123(13) -0.070(10) -0.037(11) 0.017(10)
 O641 0.116(13) 0.089(12) 0.26(2) -0.054(13) -0.073(13) -0.017(11)
 O642 0.084(11) 0.071(10) 0.218(17) -0.026(10) -0.022(11) -0.024(8)
 C493 0.24(4) 0.055(18) 0.20(3) 0.003(19) -0.04(3) -0.03(2)
 C494 0.42(4) 0.51(6) 0.38(5) 0.07(4) -0.36(4) -0.08(5)
 C495 0.40(5) 0.54(6) 0.41(5) 0.05(4) -0.35(5) -0.09(5)
 C496 0.45(5) 0.51(7) 0.37(5) 0.08(4) -0.34(4) -0.05(5)
 C497 0.47(5) 0.53(7) 0.38(5) 0.08(5) -0.33(5) -0.06(5)
 C503 0.13(3) 0.15(3) 0.19(3) -0.05(2) -0.02(2) -0.01(2)
 C504 0.143(19) 0.156(19) 0.33(3) -0.084(17) 0.060(17) 0.040(17)
 C505 0.19(2) 0.19(2) 0.36(3) -0.087(19) 0.015(19) 0.03(2)
 C506 0.151(19) 0.155(19) 0.32(3) -0.077(18) 0.058(18) 0.032(17)
 C507 0.17(2) 0.17(2) 0.34(3) -0.079(18) 0.053(19) 0.016(17)
 C513 0.133(19) 0.047(12) 0.36(3) 0.027(15) -0.02(2) 0.015(13)
 C514 0.191(18) 0.057(13) 0.41(3) 0.035(14) -0.03(2) 0.043(14)
 C515 0.23(2) 0.11(2) 0.43(3) 0.051(17) -0.02(2) 0.041(17)
 C516 0.25(3) 0.098(18) 0.46(3) -0.004(18) -0.04(2) 0.043(18)
 C517 0.197(17) 0.094(18) 0.42(4) 0.017(19) -0.03(2) 0.052(14)
 C523 0.16(3) 0.08(2) 0.19(3) 0.00(2) 0.02(3) 0.05(2)
 C524 0.27(3) 0.22(3) 0.18(2) -0.08(2) 0.06(3) -0.01(3)
 C525 0.28(4) 0.31(4) 0.22(3) -0.03(3) 0.03(3) 0.01(4)
 C526 0.31(3) 0.25(3) 0.21(3) -0.14(2) 0.06(3) -0.08(3)
 C527 0.33(4) 0.19(3) 0.20(3) 0.00(3) 0.05(3) 0.00(3)
 C533 0.167(14) 0.150(17) 0.35(3) 0.070(18) -0.049(13) -0.078(11)
 C534 0.230(18) 0.195(18) 0.38(3) 0.073(18) -0.026(16) -0.122(13)
 C535 0.224(19) 0.22(2) 0.37(3) 0.06(2) -0.011(18) -0.135(17)
 C536 0.26(2) 0.22(2) 0.38(3) 0.06(2) -0.011(18) -0.135(18)
 C537 0.28(2) 0.208(19) 0.42(3) 0.08(2) -0.03(2) -0.098(16)
 C543 0.15(3) 0.16(3) 0.20(3) -0.06(2) -0.06(2) 0.02(2)
 C544 0.21(3) 0.16(2) 0.27(3) -0.17(2) 0.01(2) -0.01(2)
 C545 0.23(3) 0.21(3) 0.25(3) -0.11(3) 0.01(3) -0.01(3)
 C546 0.29(3) 0.15(3) 0.38(4) -0.14(3) 0.06(3) -0.06(2)
 C547 0.25(3) 0.23(3) 0.28(3) -0.16(3) -0.04(3) 0.02(3)
 C553 0.070(18) 0.10(2) 0.23(4) -0.11(2) -0.02(2) 0.000(16)
 C554 0.12(2) 0.24(3) 0.20(2) -0.14(2) 0.04(2) 0.012(18)
 C555 0.25(3) 0.25(4) 0.27(3) -0.05(3) 0.07(3) 0.14(3)
 C556 0.20(3) 0.31(3) 0.23(3) -0.15(3) 0.07(3) -0.04(3)
 C557 0.14(2) 0.35(4) 0.27(3) -0.14(3) 0.04(2) -0.08(2)
 C563 0.37(6) 0.25(5) 0.13(3) 0.02(3) 0.03(3) 0.27(5)
 C564 0.305(18) 0.35(2) 0.43(2) -0.147(17) -0.173(16) -0.135(15)
 C565 0.305(18) 0.35(2) 0.43(2) -0.147(17) -0.173(16) -0.135(15)
 C566 0.305(18) 0.35(2) 0.43(2) -0.147(17) -0.173(16) -0.135(15)
 C567 0.305(18) 0.35(2) 0.43(2) -0.147(17) -0.173(16) -0.135(15)
 C573 0.11(2) 0.17(3) 0.084(19) -0.07(2) -0.024(15) 0.02(2)
 C574 0.22(3) 0.31(4) 0.16(2) -0.14(2) -0.01(2) 0.00(3)
 C575 0.30(4) 0.35(4) 0.21(3) -0.12(3) 0.09(3) -0.05(3)
 C576 0.30(4) 0.36(4) 0.14(2) -0.11(3) -0.06(2) 0.06(3)
 C577 0.18(2) 0.35(5) 0.19(3) -0.13(3) 0.03(2) 0.00(3)
 C583 0.12(2) 0.12(3) 0.15(2) -0.04(2) -0.020(17) 0.04(2)
 C584 0.076(17) 0.25(3) 0.35(3) 0.10(3) -0.08(2) 0.005(18)
 C585 0.16(2) 0.36(4) 0.36(4) 0.10(4) -0.13(3) -0.01(3)
 C586 0.087(19) 0.25(4) 0.41(4) 0.05(4) -0.08(2) 0.01(2)
 C587 0.096(19) 0.25(3) 0.38(4) 0.12(3) -0.07(2) -0.03(2)
 C593 0.14(2) 0.068(16) 0.17(2) -0.017(15) -0.074(18) -0.012(16)
 C594 0.23(2) 0.127(18) 0.23(2) 0.019(19) -0.11(2) -0.059(18)
 C595 0.34(3) 0.14(2) 0.24(3) 0.02(2) -0.12(3) -0.01(3)
 C596 0.25(3) 0.21(3) 0.34(3) 0.11(3) -0.16(3) -0.02(3)
 C597 0.35(4) 0.22(3) 0.21(3) 0.01(3) -0.06(3) -0.02(3)
 C603 0.10(2) 0.067(17) 0.19(3) -0.013(17) -0.020(19) 0.033(15)
 C604 0.33(4) 0.35(4) 0.24(3) -0.15(3) 0.00(2) 0.25(3)
 C605 0.34(4) 0.35(4) 0.27(3) -0.14(3) -0.02(2) 0.24(3)
 C606 0.36(4) 0.37(4) 0.25(3) -0.15(3) -0.02(2) 0.23(3)
 C607 0.35(4) 0.36(4) 0.26(3) -0.16(3) 0.01(2) 0.23(3)
 C613 0.23(4) 0.07(2) 0.12(3) -0.05(2) 0.02(3) -0.03(2)
 C614 0.72(7) 0.25(3) 0.28(3) -0.16(3) 0.34(4) -0.29(4)
 C615 0.74(8) 0.31(4) 0.29(4) -0.22(3) 0.29(5) -0.26(4)
 C616 0.76(7) 0.24(4) 0.28(4) -0.10(3) 0.38(4) -0.22(4)
 C617 0.74(8) 0.24(3) 0.27(3) -0.17(3) 0.29(5) -0.29(4)
 C623 0.23(3) 0.045(15) 0.091(16) -0.028(12) -0.009(19) -0.024(19)
 C624 0.360(18) 0.107(12) 0.42(2) -0.080(13) -0.064(18) -0.120(13)
 C625 0.360(18) 0.107(12) 0.42(2) -0.080(13) -0.064(18) -0.120(13)
 C626 0.360(18) 0.107(12) 0.42(2) -0.080(13) -0.064(18) -0.120(13)
 C627 0.360(18) 0.107(12) 0.42(2) -0.080(13) -0.064(18) -0.120(13)
 C633 0.101(17) 0.12(3) 0.12(2) -0.06(2) -0.018(16) -0.008(17)
 C634 0.20(3) 0.22(3) 0.18(2) -0.15(2) 0.05(2) -0.03(2)
 C635 0.28(3) 0.25(3) 0.22(3) -0.16(2) 0.00(3) -0.12(3)
 C636 0.24(3) 0.19(3) 0.18(3) -0.12(2) 0.06(2) -0.05(2)
 C637 0.26(3) 0.28(4) 0.22(3) -0.11(3) 0.07(3) 0.04(3)
 C643 0.047(16) 0.09(2) 0.28(4) -0.10(2) -0.041(19) 0.004(15)
 C644 0.15(2) 0.14(2) 0.40(4) -0.11(2) -0.06(3) 0.008(19)
 C645 0.114(19) 0.13(2) 0.36(4) -0.09(2) -0.06(2) 0.019(16)
 C646 0.13(2) 0.18(3) 0.41(5) -0.08(3) -0.03(3) 0.01(2)
 C647 0.16(2) 0.20(3) 0.44(4) -0.14(3) -0.12(3) -0.03(2)
 Cr16 0.131(3) 0.058(2) 0.168(3) -0.008(2) -0.024(3) -0.001(2)
 Cr17 0.145(3) 0.063(2) 0.129(3) -0.0228(19) -0.001(2) 0.009(2)
 Cr18 0.148(3) 0.079(2) 0.140(3) -0.043(2) -0.023(2) 0.011(2)
 Cr20 0.151(3) 0.071(2) 0.154(3) -0.037(2) -0.036(3) 0.003(2)
 Cr24 0.211(5) 0.075(3) 0.157(4) -0.044(2) -0.002(3) -0.009(3)
 Cr27 0.172(4) 0.065(2) 0.196(4) -0.024(2) -0.056(3) -0.004(2)
 Cr28 0.173(4) 0.079(3) 0.163(4) -0.037(2) -0.001(3) 0.000(2)
 Cr29 0.228(5) 0.065(3) 0.158(4) -0.029(2) 0.018(4) 0.015(3)
 Ni16 0.131(3) 0.058(2) 0.168(3) -0.008(2) -0.024(3) -0.001(2)
 Ni17 0.145(3) 0.063(2) 0.129(3) -0.0228(19) -0.001(2) 0.009(2)
 Ni18 0.148(3) 0.079(2) 0.140(3) -0.043(2) -0.023(2) 0.011(2)
 Ni20 0.151(3) 0.071(2) 0.154(3) -0.037(2) -0.036(3) 0.003(2)
 Ni24 0.211(5) 0.075(3) 0.157(4) -0.044(2) -0.002(3) -0.009(3)
 Ni27 0.172(4) 0.065(2) 0.196(4) -0.024(2) -0.056(3) -0.004(2)
 Ni28 0.173(4) 0.079(3) 0.163(4) -0.037(2) -0.001(3) 0.000(2)
 Ni29 0.228(5) 0.065(3) 0.158(4) -0.029(2) 0.018(4) 0.015(3)
 F1A 0.139(9) 0.058(7) 0.136(9) -0.018(6) -0.025(7) -0.008(6)
 F1B 0.163(11) 0.081(8) 0.144(10) -0.056(7) -0.012(8) -0.009(7)
 F1H 0.161(10) 0.082(8) 0.120(9) -0.044(7) -0.025(7) -0.002(7)
 F7 0.194(13) 0.062(7) 0.131(9) -0.040(7) 0.001(8) 0.005(7)
 F13 0.158(10) 0.077(8) 0.162(11) -0.038(7) -0.051(9) -0.012(7)
 F23 0.157(10) 0.067(7) 0.134(9) -0.027(6) -0.037(8) -0.004(7)
 F42 0.136(9) 0.064(7) 0.147(10) -0.010(6) -0.027(8) 0.009(6)
 F45 0.159(10) 0.064(7) 0.132(9) -0.033(6) -0.009(8) 0.001(7)
 O1 0.190(18) 0.150(17) 0.125(14) -0.047(12) -0.024(12) 0.045(13)
 O2 0.205(19) 0.123(16) 0.161(16) -0.046(12) -0.037(13) 0.069(13)
 O11 0.153(16) 0.056(12) 0.30(2) 0.003(14) -0.044(15) -0.004(11)
 O12 0.194(19) 0.074(12) 0.212(19) -0.027(11) -0.004(16) -0.003(13)
 O21 0.174(17) 0.110(14) 0.202(19) -0.068(13) -0.030(15) -0.018(12)
 O22 0.131(14) 0.107(13) 0.183(17) -0.063(12) 0.013(12) -0.013(11)
 O31 0.28(3) 0.085(13) 0.171(17) 0.008(12) 0.012(18) 0.042(15)
 O32 0.172(17) 0.147(18) 0.19(2) 0.013(15) -0.008(14) 0.049(14)
 O41 0.143(13) 0.182(15) 0.178(13) -0.088(11) -0.059(10) 0.003(10)
 O42 0.144(13) 0.173(15) 0.218(14) -0.100(12) -0.056(11) -0.006(11)
 O51 0.195(18) 0.093(13) 0.21(2) -0.056(13) 0.029(14) 0.027(13)
 O52 0.186(19) 0.096(13) 0.159(17) -0.024(12) -0.006(13) 0.004(12)
 O61 0.171(17) 0.119(16) 0.23(2) 0.007(15) 0.033(15) 0.003(14)
 O62 0.157(19) 0.102(16) 0.25(2) -0.019(15) 0.027(16) -0.012(12)
 O71 0.26(2) 0.115(15) 0.148(15) -0.059(13) -0.032(13) 0.065(15)
 O72 0.242(19) 0.099(13) 0.110(12) -0.067(10) -0.018(12) 0.013(12)
 O81 0.22(2) 0.139(16) 0.205(19) -0.136(15) 0.009(16) -0.029(15)
 O82 0.35(3) 0.098(15) 0.21(2) -0.075(14) -0.09(2) -0.035(17)
 O91 0.26(2) 0.114(16) 0.165(17) -0.016(13) 0.046(15) -0.014(16)
 O92 0.36(4) 0.091(15) 0.20(2) 0.008(14) 0.11(2) 0.020(19)
 O101 0.32(3) 0.039(10) 0.23(2) -0.025(11) 0.05(2) 0.018(14)
 O102 0.23(2) 0.049(11) 0.27(2) -0.038(13) -0.082(18) 0.024(12)
 O111 0.33(3) 0.101(15) 0.19(2) 0.015(15) -0.17(2) -0.058(17)
 O112 0.26(3) 0.115(16) 0.142(16) -0.034(12) -0.022(17) 0.016(16)
 O121 0.25(2) 0.065(11) 0.157(14) -0.046(11) -0.054(13) -0.038(12)
 O122 0.147(14) 0.090(14) 0.23(2) -0.085(13) -0.024(15) 0.007(11)
 O131 0.180(16) 0.097(14) 0.203(18) -0.029(12) -0.018(13) 0.039(12)
 O132 0.22(2) 0.080(13) 0.35(3) -0.062(16) -0.17(2) 0.046(14)
 O141 0.26(2) 0.155(18) 0.130(16) -0.037(13) -0.006(16) 0.039(17)
 O142 0.20(2) 0.148(19) 0.23(2) -0.013(16) 0.041(17) -0.016(16)
 O151 0.203(18) 0.054(11) 0.23(2) -0.051(12) -0.042(15) -0.013(11)
 O152 0.149(13) 0.076(11) 0.179(15) -0.047(10) -0.053(11) 0.007(9)
 C3 0.30(5) 0.11(2) 0.12(3) -0.042(19) -0.05(3) 0.07(3)
 C4 0.41(4) 0.29(4) 0.15(2) -0.01(2) -0.01(3) 0.16(3)
 C5 0.45(5) 0.31(4) 0.14(3) 0.04(3) 0.00(3) 0.06(4)
 C6 0.39(5) 0.30(4) 0.18(3) -0.05(3) -0.06(3) 0.16(4)
 C7 0.42(5) 0.28(4) 0.18(3) -0.05(3) 0.01(3) 0.18(4)
 C13 0.13(3) 0.07(2) 0.29(4) -0.05(2) -0.03(3) -0.03(2)
 C14 0.27(3) 0.11(2) 0.42(5) 0.10(3) -0.06(3) -0.11(2)
 C15 0.27(4) 0.14(2) 0.44(5) 0.08(3) -0.02(4) -0.09(3)
 C16 0.33(4) 0.13(3) 0.43(5) 0.11(3) -0.05(4) -0.12(3)
 C17 0.31(4) 0.17(3) 0.43(5) 0.07(3) -0.11(4) -0.15(3)
 C23 0.17(3) 0.10(2) 0.17(3) -0.06(2) 0.03(3) 0.02(2)
 C24 0.24(3) 0.20(2) 0.26(3) -0.17(2) -0.11(3) 0.06(2)
 C25 0.33(4) 0.15(3) 0.34(4) -0.15(3) -0.11(3) 0.09(3)
 C26 0.29(3) 0.21(3) 0.28(3) -0.16(3) -0.11(3) 0.00(3)
 C27 0.24(3) 0.20(3) 0.27(3) -0.15(2) -0.07(3) 0.00(3)
 C33 0.41(4) 0.15(2) 0.21(3) -0.09(2) -0.13(3) 0.21(3)
 C34 0.44(4) 0.18(2) 0.26(2) -0.05(2) -0.11(3) 0.19(3)
 C35 0.53(5) 0.16(3) 0.37(4) 0.02(3) -0.09(4) 0.10(4)
 C36 0.44(4) 0.24(3) 0.21(3) -0.07(3) -0.12(3) 0.21(3)
 C37 0.46(5) 0.22(3) 0.32(4) 0.01(3) -0.11(4) 0.23(3)
 C43 0.181(17) 0.221(19) 0.216(15) -0.098(13) -0.059(12) -0.032(13)
 C44 0.190(17) 0.261(19) 0.234(16) -0.111(14) -0.078(13) -0.026(13)
 C45 0.22(2) 0.29(3) 0.237(17) -0.103(16) -0.077(14) -0.013(18)
 C46 0.198(18) 0.28(2) 0.28(2) -0.122(19) -0.084(16) -0.021(16)
 C47 0.24(2) 0.28(2) 0.28(2) -0.116(16) -0.087(19) -0.043(15)
 C53 0.16(3) 0.12(3) 0.20(4) -0.10(3) -0.03(3) 0.05(3)
 C54 0.20(2) 0.14(2) 0.39(3) -0.16(2) 0.04(3) 0.04(2)
 C55 0.23(3) 0.16(3) 0.45(4) -0.13(3) 0.03(4) 0.04(3)
 C56 0.24(3) 0.22(3) 0.36(4) -0.19(3) 0.05(3) 0.06(3)
 C57 0.23(3) 0.11(2) 0.43(4) -0.07(3) 0.08(3) 0.06(2)
 C63 0.20(4) 0.11(3) 0.13(2) -0.03(2) -0.01(2) -0.05(2)
 C64 0.17(3) 0.32(4) 0.77(8) 0.21(5) 0.03(4) -0.09(3)
 C65 0.19(3) 0.28(5) 0.77(8) 0.22(5) 0.03(4) -0.10(3)
 C66 0.15(3) 0.34(5) 0.78(9) 0.23(5) 0.00(4) -0.04(3)
 C67 0.19(3) 0.37(5) 0.79(9) 0.18(6) 0.05(5) -0.08(3)
 C73 0.19(3) 0.10(2) 0.10(2) -0.020(18) -0.025(17) 0.01(2)
 C74 0.51(5) 0.26(3) 0.15(3) -0.09(3) -0.07(3) -0.01(4)
 C75 0.52(6) 0.29(4) 0.15(3) -0.10(3) -0.06(3) -0.03(4)
 C76 0.54(5) 0.21(3) 0.16(3) -0.10(3) -0.11(3) -0.03(4)
 C77 0.53(6) 0.32(4) 0.18(3) -0.09(3) -0.02(4) 0.00(4)
 C83 0.39(4) 0.17(3) 0.15(2) -0.044(19) -0.01(2) -0.17(3)
 C84 0.42(4) 0.23(3) 0.21(2) -0.091(18) -0.03(2) -0.16(2)
 C85 0.44(4) 0.25(3) 0.25(3) -0.10(2) -0.06(2) -0.14(3)
 C86 0.42(4) 0.26(3) 0.21(2) -0.10(2) -0.03(2) -0.16(3)
 C87 0.41(4) 0.22(3) 0.23(3) -0.089(19) -0.03(2) -0.17(2)
 C93 0.27(4) 0.07(2) 0.17(3) 0.03(2) 0.04(3) 0.02(3)
 C94 0.38(4) 0.087(19) 0.31(3) -0.04(2) 0.06(3) 0.03(3)
 C95 0.38(5) 0.11(2) 0.36(4) 0.01(3) 0.09(4) 0.01(3)
 C96 0.44(5) 0.13(3) 0.28(4) -0.05(3) 0.01(4) -0.01(3)
 C97 0.38(4) 0.10(2) 0.26(3) -0.06(2) 0.02(3) 0.02(3)
 C103 0.32(3) 0.057(16) 0.20(2) -0.033(17) -0.07(2) 0.03(2)
 C104 0.33(3) 0.073(14) 0.23(2) -0.048(15) -0.05(2) 0.030(19)
 C105 0.40(4) 0.14(2) 0.22(3) -0.10(2) -0.08(3) 0.03(3)
 C106 0.33(4) 0.09(2) 0.35(3) -0.06(2) -0.03(3) 0.02(3)
 C107 0.39(4) 0.10(2) 0.32(4) -0.02(2) 0.05(3) 0.05(3)
 C113 0.37(7) 0.07(2) 0.15(3) -0.01(2) -0.12(4) -0.04(3)
 C114 0.45(5) 0.23(3) 0.19(3) -0.02(3) -0.16(3) 0.01(3)
 C115 0.47(5) 0.22(4) 0.22(3) 0.03(3) -0.17(3) 0.03(4)
 C116 0.41(5) 0.25(4) 0.20(3) -0.04(3) -0.20(3) -0.02(3)
 C117 0.48(6) 0.25(4) 0.21(3) -0.08(3) -0.12(4) -0.01(4)
 C123 0.18(3) 0.12(3) 0.27(5) -0.14(3) -0.10(3) 0.06(3)
 C124 0.28(3) 0.23(3) 0.26(3) -0.17(3) -0.13(3) 0.06(2)
 C125 0.34(4) 0.32(4) 0.24(3) -0.15(3) -0.09(3) -0.04(3)
 C126 0.29(4) 0.28(4) 0.33(3) -0.18(3) -0.14(3) 0.10(3)
 C127 0.30(3) 0.20(3) 0.28(3) -0.15(3) -0.15(3) 0.11(3)
 C133 0.19(2) 0.10(2) 0.46(4) -0.10(2) -0.13(3) 0.039(16)
 C134 0.20(2) 0.13(2) 0.51(4) -0.09(2) -0.13(3) 0.066(14)
 C135 0.19(2) 0.15(2) 0.52(4) -0.09(2) -0.13(3) 0.059(15)
 C136 0.21(2) 0.19(3) 0.51(4) -0.07(2) -0.14(3) 0.065(19)
 C137 0.25(3) 0.17(2) 0.54(4) -0.12(2) -0.13(3) 0.068(18)
 C143 0.14(2) 0.38(4) 0.10(2) -0.10(2) -0.005(16) -0.04(3)
 C144 0.166(19) 0.39(4) 0.13(2) -0.08(2) -0.002(15) -0.04(3)
 C145 0.13(2) 0.46(4) 0.19(3) -0.08(3) -0.02(2) -0.01(3)
 C146 0.25(3) 0.47(5) 0.22(3) -0.10(3) 0.04(3) -0.06(4)
 C147 0.23(3) 0.40(5) 0.16(3) 0.00(3) 0.01(2) -0.01(3)
 C153 0.27(4) 0.10(3) 0.19(3) -0.09(2) -0.06(3) -0.04(3)
 C154 0.23(3) 0.20(3) 0.26(3) -0.08(2) -0.09(3) -0.02(3)
 C155 0.20(3) 0.29(4) 0.32(4) -0.06(3) -0.09(3) -0.03(3)
 C156 0.31(3) 0.19(3) 0.27(3) -0.09(3) -0.15(3) -0.04(3)
 C157 0.30(3) 0.20(3) 0.19(3) -0.06(2) -0.13(3) 0.01(3)
 Cr2 0.0745(19) 0.0611(19) 0.123(2) -0.0344(17) -0.0183(17) 0.0129(15)
 Cr3 0.096(2) 0.057(2) 0.142(3) -0.0236(18) -0.017(2) -0.0039(16)
 Cr4 0.118(3) 0.069(2) 0.132(3) -0.0310(19) 0.000(2) 0.0073(18)
 Cr5 0.092(2) 0.0576(19) 0.119(2) -0.0175(17) -0.0084(18) 0.0122(16)
 Cr6 0.084(2) 0.067(2) 0.161(3) -0.005(2) -0.017(2) 0.0028(17)
 Cr9 0.100(2) 0.057(2) 0.138(3) -0.0361(18) -0.012(2) 0.0010(17)
 Cr12 0.109(2) 0.070(2) 0.134(3) -0.0374(19) -0.011(2) 0.0134(18)
 Cr22 0.170(4) 0.056(2) 0.193(4) -0.016(2) 0.069(3) 0.016(2)
 Ni2 0.0745(19) 0.0611(19) 0.123(2) -0.0344(17) -0.0183(17) 0.0129(15)
 Ni3 0.096(2) 0.057(2) 0.142(3) -0.0236(18) -0.017(2) -0.0039(16)
 Ni4 0.118(3) 0.069(2) 0.132(3) -0.0310(19) 0.000(2) 0.0073(18)
 Ni5 0.092(2) 0.0576(19) 0.119(2) -0.0175(17) -0.0084(18) 0.0122(16)
 Ni6 0.084(2) 0.067(2) 0.161(3) -0.005(2) -0.017(2) 0.0028(17)
 Ni9 0.100(2) 0.057(2) 0.138(3) -0.0361(18) -0.012(2) 0.0010(17)
 Ni12 0.109(2) 0.070(2) 0.134(3) -0.0374(19) -0.011(2) 0.0134(18)
 Ni22 0.170(4) 0.056(2) 0.193(4) -0.016(2) 0.069(3) 0.016(2)
 F1 0.102(7) 0.055(6) 0.121(8) -0.025(5) -0.010(6) 0.000(5)
 F1D 0.120(8) 0.061(7) 0.128(8) -0.018(6) 0.001(7) 0.007(6)
 F1F 0.072(6) 0.061(6) 0.147(9) -0.021(6) -0.009(6) -0.005(5)
 F4 0.096(7) 0.058(6) 0.134(8) -0.029(6) -0.015(6) -0.007(5)
 F8 0.101(7) 0.062(7) 0.122(8) -0.027(6) -0.015(6) 0.013(5)
 F10 0.098(7) 0.057(6) 0.120(8) -0.037(6) -0.011(6) 0.018(5)
 F15 0.088(7) 0.069(7) 0.121(8) -0.025(6) -0.008(6) -0.011(5)
 F16 0.086(7) 0.064(7) 0.136(9) -0.020(6) -0.010(6) -0.004(5)
 O311 0.103(11) 0.104(11) 0.116(11) -0.023(9) -0.013(9) 0.003(9)
 O312 0.125(12) 0.094(11) 0.115(12) -0.028(10) -0.033(11) -0.004(8)
 O321 0.092(10) 0.074(10) 0.163(14) -0.040(10) -0.018(9) 0.026(8)
 O322 0.148(13) 0.070(10) 0.135(13) -0.022(9) 0.004(10) 0.019(10)
 O331 0.171(16) 0.139(17) 0.175(18) -0.058(13) -0.070(13) 0.062(13)
 O332 0.130(12) 0.098(12) 0.169(14) 0.010(10) -0.002(11) 0.058(10)
 O341 0.126(14) 0.087(12) 0.186(17) -0.056(11) -0.016(11) -0.009(10)
 O342 0.164(15) 0.079(11) 0.149(13) -0.078(10) -0.036(11) 0.019(10)
 O351 0.131(14) 0.162(17) 0.160(15) -0.045(12) -0.038(12) 0.073(13)
 O352 0.109(11) 0.097(11) 0.144(13) -0.022(10) -0.031(10) 0.039(9)
 O361 0.084(10) 0.095(13) 0.26(2) 0.022(13) 0.011(11) -0.007(9)
 O362 0.109(11) 0.051(9) 0.211(17) 0.000(9) 0.017(12) 0.014(9)
 O371 0.114(11) 0.081(11) 0.189(16) -0.024(11) 0.038(11) -0.001(9)
 O372 0.132(14) 0.102(14) 0.199(18) 0.036(12) 0.028(12) 0.034(11)
 O381 0.111(11) 0.066(10) 0.187(15) -0.041(10) -0.041(11) -0.009(8)
 O382 0.100(10) 0.046(9) 0.169(13) -0.028(8) -0.049(8) -0.020(7)
 O391 0.140(15) 0.042(10) 0.26(2) -0.027(11) -0.065(14) 0.016(9)
 O392 0.090(10) 0.107(13) 0.165(14) -0.015(11) -0.016(9) 0.031(9)
 O401 0.121(12) 0.093(12) 0.127(13) -0.059(10) 0.011(10) -0.039(9)
 O402 0.186(15) 0.069(10) 0.150(13) -0.057(9) -0.020(11) -0.013(10)
 O411 0.22(2) 0.151(17) 0.114(15) -0.030(13) -0.035(14) -0.071(15)
 O412 0.20(2) 0.27(3) 0.096(12) -0.049(14) -0.066(14) 0.12(2)
 O421 0.181(18) 0.039(10) 0.41(3) -0.026(13) 0.12(2) 0.008(11)
 O422 0.108(11) 0.068(10) 0.189(16) -0.042(10) -0.007(11) 0.020(9)
 O431 0.138(12) 0.084(11) 0.140(12) -0.029(9) 0.010(9) -0.023(9)
 O432 0.24(2) 0.098(14) 0.30(2) 0.060(14) 0.19(2) 0.089(14)
 O441 0.133(13) 0.074(11) 0.204(17) -0.070(11) -0.020(11) 0.017(9)
 O442 0.166(18) 0.158(18) 0.28(2) -0.169(18) 0.082(19) -0.090(16)
 O451 0.157(14) 0.096(12) 0.126(13) -0.049(10) -0.019(10) 0.041(10)
 O452 0.138(12) 0.089(11) 0.107(10) -0.030(9) -0.001(8) 0.016(9)
 O461 0.099(11) 0.092(12) 0.171(15) -0.024(11) 0.024(10) 0.006(10)
 O462 0.086(11) 0.095(12) 0.174(15) -0.022(10) 0.008(10) -0.006(9)
 C313 0.093(19) 0.11(2) 0.17(3) -0.09(2) -0.02(2) 0.024(17)
 C314 0.24(3) 0.43(4) 0.30(3) -0.22(4) -0.09(3) -0.09(3)
 C315 0.21(3) 0.49(5) 0.31(3) -0.22(4) -0.14(3) -0.02(4)
 C316 0.26(3) 0.42(5) 0.31(4) -0.19(4) -0.11(3) -0.10(3)
 C317 0.30(3) 0.42(5) 0.35(4) -0.23(4) -0.06(3) -0.11(4)
 C323 0.14(2) 0.10(2) 0.11(2) -0.043(18) -0.011(18) -0.05(2)
 C324 0.30(3) 0.107(19) 0.34(3) -0.08(2) 0.16(3) 0.09(2)
 C325 0.34(4) 0.12(2) 0.41(4) -0.06(2) 0.15(3) 0.13(2)
 C326 0.30(3) 0.19(3) 0.46(4) -0.08(3) 0.15(3) 0.07(2)
 C327 0.38(4) 0.19(3) 0.34(3) -0.12(2) 0.17(3) 0.06(3)
 C333 0.36(4) 0.20(3) 0.20(3) -0.05(2) -0.14(3) 0.21(3)
 C334 0.38(4) 0.22(3) 0.22(3) -0.05(2) -0.13(2) 0.21(3)
 C335 0.43(5) 0.27(4) 0.29(4) 0.03(3) -0.05(4) 0.17(4)
 C336 0.40(4) 0.23(3) 0.18(2) -0.11(2) -0.09(2) 0.26(3)
 C337 0.45(5) 0.25(4) 0.28(3) -0.09(3) -0.15(3) 0.21(4)
 C343 0.15(3) 0.033(14) 0.20(3) -0.040(16) -0.10(2) 0.007(15)
 C344 0.17(2) 0.088(16) 0.24(2) -0.103(17) -0.069(18) 0.030(16)
 C345 0.20(2) 0.102(18) 0.23(3) -0.069(17) -0.09(2) -0.033(18)
 C346 0.23(3) 0.10(2) 0.33(3) -0.13(2) -0.08(2) 0.029(19)
 C347 0.21(3) 0.16(2) 0.28(3) -0.14(2) -0.05(2) 0.04(2)
 C353 0.13(2) 0.062(16) 0.16(3) -0.033(15) -0.01(2) 0.000(15)
 C354 0.26(3) 0.25(3) 0.14(2) -0.08(2) -0.07(2) 0.05(3)
 C355 0.31(4) 0.29(4) 0.21(3) 0.01(3) -0.06(3) -0.01(3)
 C356 0.30(4) 0.27(3) 0.17(2) -0.09(2) -0.11(3) 0.11(3)
 C357 0.27(3) 0.28(4) 0.17(2) -0.13(2) -0.02(2) 0.01(3)
 C363 0.14(2) 0.076(19) 0.122(18) -0.001(14) -0.011(18) 0.01(2)
 C364 0.20(3) 0.095(17) 0.29(3) -0.02(2) -0.03(2) -0.044(19)
 C365 0.19(3) 0.089(19) 0.31(3) 0.01(2) 0.02(2) 0.025(18)
 C366 0.31(4) 0.13(2) 0.31(4) 0.03(3) -0.06(3) -0.10(2)
 C367 0.25(3) 0.13(2) 0.34(4) 0.00(3) 0.01(3) -0.09(2)
 C373 0.13(2) 0.079(19) 0.13(2) -0.020(17) -0.027(17) -0.016(17)
 C374 0.17(2) 0.46(5) 0.17(3) 0.09(3) 0.10(2) 0.06(3)
 C375 0.13(2) 0.47(5) 0.18(3) 0.11(3) 0.02(2) 0.05(3)
 C376 0.22(3) 0.47(5) 0.24(3) 0.12(3) 0.12(3) 0.10(4)
 C377 0.23(3) 0.49(6) 0.23(4) 0.04(4) 0.11(3) 0.03(4)
 C383 0.078(16) 0.08(2) 0.14(2) -0.045(16) -0.012(13) -0.020(14)
 C384 0.117(16) 0.110(18) 0.21(2) -0.074(16) -0.054(17) 0.001(15)
 C385 0.15(2) 0.24(3) 0.25(3) -0.11(2) -0.05(2) -0.05(2)
 C386 0.18(2) 0.20(3) 0.21(3) -0.09(2) -0.07(2) 0.02(2)
 C387 0.21(2) 0.12(2) 0.26(3) -0.12(2) -0.05(2) -0.014(19)
 C393 0.15(3) 0.035(16) 0.23(3) -0.028(18) -0.08(2) 0.005(18)
 C394 0.103(17) 0.083(19) 0.41(4) -0.03(2) -0.08(2) 0.029(16)
 C395 0.115(19) 0.18(3) 0.39(4) 0.06(3) -0.05(3) 0.038(19)
 C396 0.13(2) 0.16(3) 0.50(5) -0.09(3) -0.10(3) 0.07(2)
 C397 0.104(19) 0.13(2) 0.44(4) -0.02(3) -0.08(2) 0.004(17)
 C403 0.107(19) 0.10(2) 0.15(3) -0.056(19) -0.003(17) 0.009(16)
 C404 0.158(19) 0.138(19) 0.142(17) -0.107(15) -0.061(15) 0.023(15)
 C405 0.19(2) 0.19(3) 0.21(2) -0.14(2) -0.01(2) 0.04(2)
 C406 0.21(3) 0.22(3) 0.18(2) -0.11(2) -0.05(2) -0.04(2)
 C407 0.22(2) 0.17(2) 0.14(2) -0.049(18) -0.085(19) 0.04(2)
 C413 0.24(4) 0.11(2) 0.16(3) -0.10(2) -0.12(4) 0.10(3)
 C414 0.29(3) 0.22(3) 0.20(3) -0.09(2) -0.13(3) 0.12(3)
 C415 0.38(4) 0.25(4) 0.24(3) -0.03(3) -0.16(3) 0.15(3)
 C416 0.26(3) 0.22(3) 0.20(3) -0.09(2) -0.12(3) 0.07(3)
 C417 0.27(4) 0.31(4) 0.24(3) -0.11(3) -0.10(3) 0.06(3)
 C423 0.10(2) 0.10(2) 0.13(2) -0.013(16) -0.023(16) -0.010(18)
 C424 0.23(2) 0.051(15) 0.31(3) -0.076(17) 0.04(2) 0.042(16)
 C425 0.26(3) 0.044(15) 0.30(3) 0.000(18) 0.05(3) -0.001(18)
 C426 0.32(3) 0.10(2) 0.33(4) -0.11(2) -0.01(3) 0.04(2)
 C427 0.23(3) 0.09(2) 0.41(4) -0.04(2) -0.02(3) 0.08(2)
 C433 0.31(3) 0.091(18) 0.38(4) 0.050(19) 0.22(3) 0.09(2)
 C434 0.37(3) 0.133(17) 0.42(4) 0.088(19) 0.22(3) 0.08(2)
 C435 0.37(3) 0.141(18) 0.45(4) 0.07(2) 0.21(3) 0.09(2)
 C436 0.41(3) 0.16(2) 0.42(4) 0.09(2) 0.21(3) 0.07(2)
 C437 0.36(3) 0.16(2) 0.43(4) 0.11(2) 0.23(3) 0.08(2)
 C443 0.12(3) 0.12(3) 0.18(3) -0.04(2) 0.04(2) -0.02(2)
 C444 0.33(4) 0.24(3) 0.29(3) -0.19(3) -0.03(3) -0.13(3)
 C445 0.36(4) 0.19(3) 0.33(4) -0.11(3) -0.03(3) -0.16(3)
 C446 0.37(5) 0.29(4) 0.35(4) -0.17(3) -0.11(4) -0.08(4)
 C447 0.33(4) 0.31(4) 0.28(4) -0.20(3) 0.03(3) -0.13(3)
 C453 0.125(19) 0.11(2) 0.13(2) -0.055(18) -0.015(16) 0.001(17)
 C454 0.18(2) 0.17(2) 0.158(19) -0.110(18) -0.026(17) 0.073(18)
 C455 0.25(3) 0.24(3) 0.20(2) -0.11(2) -0.08(2) 0.09(3)
 C456 0.21(3) 0.22(3) 0.18(2) -0.09(2) -0.04(2) 0.01(2)
 C457 0.26(3) 0.22(3) 0.15(2) -0.06(2) 0.00(2) 0.01(3)
 C463 0.068(19) 0.16(3) 0.114(18) -0.025(19) 0.000(14) 0.018(19)
 C464 0.115(19) 0.14(2) 0.28(3) -0.03(2) 0.06(2) 0.023(16)
 C465 0.16(2) 0.27(3) 0.27(3) -0.03(3) 0.09(3) 0.02(2)
 C466 0.13(2) 0.16(2) 0.29(3) -0.01(2) 0.05(2) 0.028(19)
 C467 0.13(2) 0.13(2) 0.41(4) -0.04(3) 0.06(2) -0.038(19)
 Cu_a 0.51(7) 0.16(3) 0.12(2) -0.060(19) -0.03(3) -0.13(4)
 S19_a 0.41(5) 0.25(6) 0.25(4) -0.03(4) 0.23(4) 0.09(4)
 N708_a 0.111(12) 0.081(13) 0.141(13) -0.061(12) -0.008(12) 0.007(11)
 N721_a 0.16(2) 0.067(17) 0.119(19) -0.042(16) -0.064(18) 0.001(17)
 C2F_a 0.18(2) 0.076(17) 0.124(18) -0.035(16) -0.054(17) -0.007(16)
 C2L_a 0.21(2) 0.10(2) 0.13(2) -0.02(2) -0.06(2) -0.04(2)
 C2K_a 0.22(2) 0.110(17) 0.130(18) -0.024(17) -0.057(18) -0.051(18)
 C2J_a 0.21(2) 0.11(2) 0.13(2) -0.02(2) -0.06(2) -0.04(2)
 C2I_a 0.19(2) 0.093(19) 0.12(2) -0.025(18) -0.065(19) -0.015(19)
 C2H_a 0.187(18) 0.081(15) 0.121(17) -0.034(15) -0.061(16) -0.012(16)
 C2M_a 0.20(2) 0.088(18) 0.13(2) -0.028(18) -0.056(19) -0.014(19)
 C2N_a 0.24(3) 0.14(3) 0.13(3) -0.04(3) -0.05(3) -0.07(3)
 C2R_a 0.26(4) 0.17(4) 0.15(4) -0.03(4) -0.04(4) -0.08(4)
 N7_a 0.27(3) 0.16(3) 0.16(3) -0.04(3) -0.04(3) -0.09(3)
 C2P_a 0.26(3) 0.15(2) 0.15(2) -0.05(2) -0.04(2) -0.10(2)
 C2Q_a 0.25(2) 0.137(19) 0.139(19) -0.046(18) -0.04(2) -0.09(2)
 C2O_a 0.24(2) 0.128(18) 0.131(18) -0.034(17) -0.053(19) -0.070(18)
 C701_a 0.150(14) 0.088(14) 0.168(16) -0.066(14) 0.013(14) 0.006(13)
 C706_a 0.148(14) 0.091(14) 0.165(16) -0.059(14) 0.010(14) 0.004(13)
 C705_a 0.141(12) 0.087(12) 0.157(14) -0.064(12) 0.005(12) 0.004(11)
 C704_a 0.127(13) 0.082(13) 0.151(14) -0.067(13) -0.001(13) -0.001(12)
 C703_a 0.18(7) 0.04(4) 0.12(5) -0.06(4) 0.07(5) -0.05(4)
 C702_a 0.148(15) 0.088(17) 0.178(17) -0.061(16) 0.015(15) 0.008(15)
 C707_a 0.120(12) 0.085(13) 0.149(13) -0.060(12) -0.005(11) 0.001(11)
 C709_a 0.105(14) 0.081(14) 0.140(15) -0.059(14) -0.010(15) 0.008(13)
 C710_a 0.105(16) 0.091(18) 0.135(17) -0.051(16) -0.015(16) 0.007(17)
 C711_a 0.122(15) 0.107(15) 0.139(14) -0.069(14) -0.019(14) 0.014(14)
 C712_a 0.138(16) 0.124(17) 0.146(15) -0.072(15) -0.013(14) 0.013(14)
 C713_a 0.15(2) 0.14(3) 0.15(2) -0.08(2) 0.00(2) 0.01(2)
 C714_a 0.171(17) 0.15(2) 0.154(15) -0.082(16) 0.000(15) 0.016(17)
 C715_a 0.18(2) 0.17(3) 0.16(2) -0.09(2) 0.00(2) 0.02(3)
 C716_a 0.198(17) 0.163(19) 0.151(16) -0.086(16) -0.017(15) 0.000(17)
 C717_a 0.19(3) 0.17(2) 0.15(2) -0.08(2) -0.01(2) -0.01(2)
 C718_a 0.19(2) 0.15(2) 0.143(19) -0.079(18) -0.017(19) -0.005(18)
 C719_a 0.173(19) 0.115(16) 0.141(18) -0.081(16) -0.009(17) 0.013(16)
 C720_a 0.15(2) 0.087(19) 0.13(2) -0.08(2) -0.02(2) 0.033(19)
 C722_a 0.180(19) 0.075(17) 0.124(18) -0.032(16) -0.055(17) -0.006(16)
 C723_a 0.187(19) 0.083(16) 0.121(18) -0.035(16) -0.063(17) -0.013(16)
 C728_a 0.20(2) 0.09(2) 0.13(2) -0.03(2) -0.06(2) -0.03(2)
 C727_a 0.22(2) 0.11(2) 0.13(2) -0.02(2) -0.06(2) -0.04(2)
 C726_a 0.23(2) 0.112(17) 0.128(18) -0.026(17) -0.058(18) -0.051(18)
 C725_a 0.22(2) 0.11(2) 0.13(2) -0.03(2) -0.06(2) -0.04(2)
 C724_a 0.19(2) 0.09(2) 0.12(2) -0.033(19) -0.06(2) -0.02(2)
 C730_a 0.25(2) 0.14(2) 0.14(2) -0.048(19) -0.05(2) -0.09(2)
 C729_a 0.24(2) 0.127(17) 0.124(18) -0.042(17) -0.052(19) -0.077(19)
 C734_a 0.24(3) 0.13(2) 0.12(2) -0.04(2) -0.05(2) -0.08(2)
 C733_a 0.25(3) 0.14(3) 0.13(3) -0.05(3) -0.04(3) -0.09(3)
 N732_a 0.25(3) 0.15(2) 0.13(2) -0.07(2) -0.04(3) -0.10(3)
 C731_a 0.26(3) 0.14(2) 0.13(2) -0.06(2) -0.04(2) -0.10(2)
 Cu73_b 0.60(3) 0.202(10) 0.090(6) -0.059(6) 0.015(10) -0.269(14)
 S1W_b 0.215(12) 0.116(11) 0.188(14) -0.064(10) 0.049(11) 0.034(9)
 O21N_b 0.56(5) 0.115(19) 0.106(18) -0.038(14) -0.01(2) -0.15(3)
 O23N_b 0.58(5) 0.30(4) 0.21(3) 0.03(3) -0.01(2) -0.16(3)
 O24N_b 0.59(5) 0.27(4) 0.18(2) 0.06(2) -0.04(3) -0.13(4)
 N7X_b 0.138(19) 0.071(17) 0.117(17) -0.031(14) -0.088(14) 0.008(14)
 N22N_b 0.56(5) 0.18(3) 0.16(2) -0.003(19) -0.03(2) -0.15(3)
 N926_b 0.111(11) 0.084(12) 0.143(10) -0.060(9) -0.007(9) 0.008(9)
 C1A_b 0.24(2) 0.132(15) 0.129(15) -0.033(14) -0.051(16) -0.066(16)
 C1B_b 0.24(3) 0.14(2) 0.111(18) -0.038(16) -0.044(19) -0.08(2)
 C1D_b 0.25(3) 0.15(2) 0.134(19) -0.033(18) -0.03(2) -0.09(2)
 N1E_b 0.25(2) 0.159(18) 0.146(17) -0.051(16) -0.04(2) -0.125(18)
 C1E_b 0.27(2) 0.143(18) 0.155(18) -0.051(16) -0.04(2) -0.101(19)
 C1Z_b 0.25(2) 0.137(18) 0.126(18) -0.054(15) -0.05(2) -0.091(18)
 C1F_b 0.162(16) 0.097(14) 0.137(16) -0.087(14) -0.010(15) 0.025(13)
 C1G_b 0.172(17) 0.115(15) 0.140(15) -0.083(13) -0.011(14) 0.014(13)
 C1H_b 0.185(16) 0.136(15) 0.140(14) -0.083(12) -0.012(13) -0.002(13)
 C1I_b 0.200(16) 0.159(16) 0.145(13) -0.085(12) -0.014(12) -0.006(14)
 C1J_b 0.205(18) 0.163(17) 0.153(13) -0.089(13) -0.013(12) -0.008(15)
 C1K_b 0.186(15) 0.163(18) 0.155(12) -0.087(12) -0.005(11) 0.013(15)
 C1L_b 0.180(15) 0.157(18) 0.153(11) -0.080(12) -0.004(11) 0.007(14)
 C1M_b 0.155(13) 0.138(16) 0.150(11) -0.079(11) -0.008(10) 0.014(12)
 C1N_b 0.136(13) 0.123(15) 0.142(10) -0.072(11) -0.015(10) 0.009(11)
 C1O_b 0.121(13) 0.110(13) 0.142(10) -0.069(10) -0.018(10) 0.017(10)
 C1P_b 0.103(10) 0.085(11) 0.138(10) -0.060(9) -0.014(9) 0.008(9)
 C1Q_b 0.117(10) 0.080(11) 0.143(10) -0.062(9) -0.005(9) 0.004(8)
 C1R_b 0.134(12) 0.10(2) 0.23(4) -0.10(3) 0.028(16) -0.006(12)
 C930_b 0.124(10) 0.082(10) 0.150(11) -0.064(9) 0.000(9) 0.005(8)
 C1S_b 0.139(11) 0.085(10) 0.158(14) -0.065(10) 0.001(10) 0.002(8)
 C1V_b 0.151(11) 0.090(11) 0.164(14) -0.063(10) 0.010(10) 0.005(9)
 C1U_b 0.150(11) 0.089(11) 0.171(13) -0.064(11) 0.014(10) 0.007(9)
 C1T_b 0.143(12) 0.089(13) 0.184(16) -0.065(13) 0.015(11) 0.012(10)
 C8_b 0.179(19) 0.071(15) 0.120(17) -0.039(13) -0.053(15) -0.007(14)
 C9_b 0.19(2) 0.098(17) 0.135(18) -0.024(16) -0.080(16) -0.001(17)
 C10_b 0.180(17) 0.080(13) 0.122(16) -0.040(13) -0.061(14) -0.008(13)
 C11_b 0.20(2) 0.068(15) 0.132(18) -0.018(14) -0.062(16) -0.018(15)
 C12_b 0.23(2) 0.106(15) 0.132(17) -0.019(15) -0.066(16) -0.025(17)
 C18_b 0.217(18) 0.103(14) 0.125(16) -0.022(13) -0.056(15) -0.051(15)
 C19_b 0.20(2) 0.114(19) 0.13(2) -0.015(17) -0.059(18) -0.026(19)
 C924_b 0.111(11) 0.093(13) 0.136(10) -0.062(9) -0.017(9) 0.007(11)
 O63N_a 0.51(7) 0.32(5) 0.26(7) 0.00(4) -0.01(5) -0.33(5)
 O64N_a 0.54(7) 0.35(6) 0.24(6) -0.02(5) 0.01(5) -0.31(5)
 O61N_a 0.53(6) 0.31(5) 0.10(4) -0.02(4) 0.03(5) -0.31(5)
 N62N_a 0.53(7) 0.32(5) 0.18(4) -0.01(4) 0.02(5) -0.31(5)

_geom_special_details
;
 All esds (except the esd in the dihedral angle between two l.s. planes)
 are estimated using the full covariance matrix.  The cell esds are taken
 into account individually in the estimation of esds in distances, angles
 and torsion angles; correlations between esds in cell parameters are only
 used when they are defined by crystal symmetry.  An approximate (isotropic)
 treatment of cell esds is used for estimating esds involving l.s. planes.
;
loop_
  _geom_bond_atom_site_label_1
  _geom_bond_atom_site_label_2
  _geom_bond_distance
  _geom_bond_site_symmetry_2
  _geom_bond_publ_flag
 Cr19 F6 1.961(12) . ?
 Cr19 F18 1.977(13) . ?
 Cr19 O162 2.023(17) . ?
 Cr19 O172 1.902(19) . ?
 Cr19 O292 2.00(2) . ?
 Cr19 O301 1.98(2) . ?
 Cr21 F9 1.948(12) . ?
 Cr21 F18 1.917(12) . ?
 Cr21 O161 1.939(16) . ?
 Cr21 O171 1.950(19) . ?
 Cr21 O181 1.932(19) . ?
 Cr21 O192 1.938(17) . ?
 Cr23 F1I 2.061(12) . ?
 Cr23 F6 2.002(13) . ?
 Cr23 O271 1.95(2) . ?
 Cr23 O281 2.03(2) . ?
 Cr23 O291 1.98(2) . ?
 Cr23 O302 2.03(3) . ?
 Cr25 F9 1.914(12) . ?
 Cr25 F14 1.935(12) . ?
 Cr25 O182 1.920(17) . ?
 Cr25 O191 1.93(2) . ?
 Cr25 O202 1.93(2) . ?
 Cr25 O212 1.93(2) . ?
 Cr26 F12 1.938(12) . ?
 Cr26 F17 1.932(14) . ?
 Cr26 O232 2.04(2) . ?
 Cr26 O241 1.99(2) . ?
 Cr26 O251 1.983(18) . ?
 Cr26 O262 1.95(3) . ?
 Cr30 F1C 1.916(14) . ?
 Cr30 F14 1.930(13) . ?
 Cr30 O651 1.879(18) . ?
 Cr30 O201 1.93(3) . ?
 Cr30 O211 1.99(2) . ?
 Cr30 O222 1.912(19) . ?
 Cr31 F1I 1.896(11) . ?
 Cr31 F12 1.919(15) . ?
 Cr31 O252 1.925(17) . ?
 Cr31 O261 1.918(17) . ?
 Cr31 O272 1.939(18) . ?
 Cr31 O282 2.00(2) . ?
 Cr32 F1C 1.929(11) . ?
 Cr32 F17 1.896(14) . ?
 Cr32 O652 1.95(2) . ?
 Cr32 O221 1.97(2) . ?
 Cr32 O231 1.98(2) . ?
 Cr32 O242 1.91(2) . ?
 O652 C653 1.26(3) . ?
 O1N N2N 1.67(2) . ?
 O1N Cu83_a 2.27(3) . ?
 O651 C653 1.20(3) . ?
 O3N N2N 1.70(2) . ?
 O4N N2N 1.68(2) . ?
 O4N Cu1X_b 2.28(3) . ?
 O161 C163 1.26(3) . ?
 O162 C163 1.25(3) . ?
 O171 C173 1.36(5) . ?
 O172 C173 1.10(5) . ?
 O181 C183 1.16(3) . ?
 O182 C183 1.28(3) . ?
 O191 C193 1.31(3) . ?
 O192 C193 1.23(3) . ?
 O201 C203 1.15(4) . ?
 O202 C203 1.27(4) . ?
 O211 C213 1.22(3) . ?
 O212 C213 1.19(3) . ?
 O221 C223 1.30(3) . ?
 O222 C223 1.25(3) . ?
 O231 C233 1.13(5) . ?
 O232 C233 1.28(5) . ?
 O241 C243 1.28(3) . ?
 O242 C243 1.20(3) . ?
 O251 C253 1.26(3) . ?
 O252 C253 1.26(3) . ?
 O261 C263 1.35(4) . ?
 O262 C263 1.13(5) . ?
 O271 C273 1.24(3) . ?
 O272 C273 1.32(3) . ?
 O281 C283 1.16(3) . ?
 O282 C283 1.26(3) . ?
 O291 C293 1.23(3) . ?
 O292 C293 1.28(3) . ?
 O301 C303 1.26(3) . ?
 O302 C303 1.22(3) . ?
 C163 C164 1.487(14) . ?
 C164 C165 1.463(15) . ?
 C164 C166 1.501(15) . ?
 C164 C167 1.502(15) . ?
 C173 C174 1.475(15) . ?
 C174 C175 1.460(15) . ?
 C174 C176 1.504(15) . ?
 C174 C177 1.500(15) . ?
 C183 C184 1.484(14) . ?
 C184 C185 1.463(15) . ?
 C184 C186 1.509(15) . ?
 C184 C187 1.484(15) . ?
 C193 C194 1.503(14) . ?
 C194 C195 1.457(14) . ?
 C194 C196 1.499(15) . ?
 C194 C197 1.495(15) . ?
 C203 C204 1.477(15) . ?
 C204 C205 1.473(15) . ?
 C204 C206 1.500(16) . ?
 C204 C207 1.488(15) . ?
 C213 C214 1.478(15) . ?
 C214 C215 1.471(15) . ?
 C214 C216 1.500(15) . ?
 C214 C217 1.495(15) . ?
 C223 C224 1.483(14) . ?
 C224 C225 1.481(15) . ?
 C224 C226 1.496(15) . ?
 C224 C227 1.492(15) . ?
 C233 C234 1.476(15) . ?
 C234 C235 1.469(15) . ?
 C234 C236 1.496(15) . ?
 C234 C237 1.486(15) . ?
 C243 C244 1.479(15) . ?
 C244 C245 1.465(15) . ?
 C244 C246 1.500(15) . ?
 C244 C247 1.494(15) . ?
 C253 C254 1.483(14) . ?
 C254 C255 1.472(14) . ?
 C254 C256 1.491(15) . ?
 C254 C257 1.492(15) . ?
 C263 C264 1.486(15) . ?
 C264 C265 1.458(15) . ?
 C264 C266 1.490(15) . ?
 C264 C267 1.503(15) . ?
 C273 C274 1.488(15) . ?
 C274 C275 1.472(15) . ?
 C274 C276 1.494(15) . ?
 C274 C277 1.496(15) . ?
 C283 C284 1.483(15) . ?
 C284 C285 1.465(15) . ?
 C284 C286 1.496(15) . ?
 C284 C287 1.497(15) . ?
 C293 C294 1.480(15) . ?
 C294 C295 1.472(15) . ?
 C294 C296 1.495(15) . ?
 C294 C297 1.490(15) . ?
 C303 C304 1.483(15) . ?
 C304 C305 1.475(15) . ?
 C304 C306 1.497(15) . ?
 C304 C307 1.495(15) . ?
 C653 C654 1.484(15) . ?
 C654 C655 1.477(15) . ?
 C654 C656 1.498(15) . ?
 C654 C657 1.498(15) . ?
 Cu83_a O1N 2.27(3) 2_575 ?
 Cu83_a N832_a 2.065(9) 2_575 ?
 Cu83_a N832_a 2.065(9) . ?
 S800_a C29_a 2.08(4) . ?
 S800_a C801_a 1.76(3) . ?
 N808_a C807_a 1.495(15) . ?
 N808_a C809_a 1.517(15) . ?
 N821_a C820_a 1.702(11) . ?
 N821_a C822_a 1.44(3) . ?
 C801_a C802_a 1.3900 . ?
 C801_a C806_a 1.3900 . ?
 C802_a C803_a 1.3900 . ?
 C803_a C804_a 1.3900 . ?
 C804_a C805_a 1.3900 . ?
 C804_a C807_a 1.441(16) . ?
 C805_a C806_a 1.3900 . ?
 C809_a C810_a 1.793(18) . ?
 C810_a C811_a 1.809(17) . ?
 C811_a C812_a 1.794(18) . ?
 C812_a C813_a 1.792(17) . ?
 C813_a C814_a 1.795(17) . ?
 C814_a C815_a 1.80(4) . ?
 C815_a C816_a 1.807(17) . ?
 C816_a C817_a 1.793(17) . ?
 C817_a C818_a 1.794(17) . ?
 C818_a C819_a 1.787(17) . ?
 C819_a C820_a 1.872(12) . ?
 C822_a C823_a 1.448(14) . ?
 C823_a C828_a 1.3900 . ?
 C823_a C824_a 1.3900 . ?
 C828_a C827_a 1.3900 . ?
 C827_a C826_a 1.3900 . ?
 C826_a C825_a 1.3900 . ?
 C826_a C829_a 1.436(10) . ?
 C825_a C824_a 1.3900 . ?
 C833_a N832_a 1.3900 . ?
 C833_a C834_a 1.3900 . ?
 N832_a C831_a 1.3900 . ?
 C831_a C830_a 1.3900 . ?
 C830_a C829_a 1.3900 . ?
 C829_a C834_a 1.3900 . ?
 Cu1X_b N2X_b 2.054(10) 2_575 ?
 Cu1X_b N3Y_b 2.055(10) . ?
 S36Z_b C2A_b 2.07(5) . ?
 S36Z_b C32Z_b 2.01(5) . ?
 N2X_b Cu1X_b 2.055(10) 2_575 ?
 N2X_b C7X_b 1.3900 . ?
 N2X_b C3X_b 1.3900 . ?
 C7X_b C6X_b 1.3900 . ?
 C6X_b C5X_b 1.3900 . ?
 C5X_b C4X_b 1.3900 . ?
 C5X_b C8Z_b 1.380(14) . ?
 C4X_b C3X_b 1.3900 . ?
 N15{_b C14X_b 1.44(2) . ?
 N15{_b C14Y_b 1.504(17) . ?
 N15{_b C16Z_b 1.483(13) . ?
 N28Z_b C27Z_b 1.507(17) . ?
 N28Z_b C29Z_b 1.500(17) . ?
 C5Y_b C4Y_b 1.3900 . ?
 C5Y_b C2Y_b 1.3900 . ?
 C4Y_b C6Y_b 1.3900 . ?
 C4Y_b C8{_b 1.608(19) . ?
 C6Y_b C7Y_b 1.3900 . ?
 C7Y_b N3Y_b 1.3900 . ?
 N3Y_b C2Y_b 1.3900 . ?
 C9Z_b C8Z_b 1.3900 . ?
 C9Z_b C10Z_b 1.3900 . ?
 C8Z_b C13Z_b 1.3900 . ?
 C13Z_b C12Z_b 1.3900 . ?
 C12Z_b C11Z_b 1.3900 . ?
 C11Z_b C10Z_b 1.3900 . ?
 C11Z_b C14X_b 1.419(13) . ?
 C12{_b C11{_b 1.3900 . ?
 C12{_b C13{_b 1.3900 . ?
 C11{_b C10{_b 1.3900 . ?
 C11{_b C14Y_b 1.416(13) . ?
 C10{_b C9{_b 1.3900 . ?
 C9{_b C8{_b 1.3900 . ?
 C8{_b C13{_b 1.3900 . ?
 C16Z_b C17Z_b 1.365(19) . ?
 C17Z_b C18Z_b 1.368(19) . ?
 C18Z_b C19Z_b 1.37(2) . ?
 C19Z_b C20Z_b 1.366(19) . ?
 C20Z_b C21Z_b 1.360(19) . ?
 C21Z_b C22Z_b 1.368(19) . ?
 C22Z_b C23Z_b 1.435(15) . ?
 C23Z_b C24Z_b 1.418(15) . ?
 C24Z_b C25Z_b 1.353(19) . ?
 C25Z_b C26Z_b 1.371(19) . ?
 C26Z_b C27Z_b 1.37(2) . ?
 C29Z_b C30Z_b 1.422(13) . ?
 C30Z_b C35Z_b 1.3900 . ?
 C30Z_b C34Z_b 1.3900 . ?
 C35Z_b C31Z_b 1.3900 . ?
 C31Z_b C32Z_b 1.3900 . ?
 C32Z_b C33Z_b 1.3900 . ?
 C33Z_b C34Z_b 1.3900 . ?
 Cr1 F2 1.893(10) . ?
 Cr1 F11 1.910(9) . ?
 Cr1 O612 1.916(18) . ?
 Cr1 O621 1.899(17) . ?
 Cr1 O632 1.941(17) . ?
 Cr1 O642 1.948(17) . ?
 Cr7 F19 1.966(12) . ?
 Cr7 F20 1.977(10) . ?
 Cr7 O492 1.954(17) . ?
 Cr7 O502 1.993(18) . ?
 Cr7 O511 2.004(16) . ?
 Cr7 O521 1.93(2) . ?
 Cr8 F1G 1.896(10) . ?
 Cr8 F5 1.942(11) . ?
 Cr8 O532 1.961(17) . ?
 Cr8 O542 2.017(18) . ?
 Cr8 O552 2.000(17) . ?
 Cr8 O561 2.069(17) . ?
 Cr10 F1E 1.919(10) . ?
 Cr10 F3 1.890(9) . ?
 Cr10 O571 1.940(17) . ?
 Cr10 O581 1.951(16) . ?
 Cr10 O592 1.931(16) . ?
 Cr10 O602 1.985(17) . ?
 Cr11 F1G 2.003(11) . ?
 Cr11 F19 1.945(11) . ?
 Cr11 O512 1.949(17) . ?
 Cr11 O522 1.90(2) . ?
 Cr11 O531 1.980(15) . ?
 Cr11 O541 2.03(2) . ?
 Cr13 F1E 1.917(9) . ?
 Cr13 F2 1.932(10) . ?
 Cr13 O591 1.983(16) . ?
 Cr13 O601 1.990(19) . ?
 Cr13 O611 2.00(2) . ?
 Cr13 O622 1.925(16) . ?
 Cr14 F3 1.943(9) . ?
 Cr14 F5 1.917(10) . ?
 Cr14 O551 1.895(19) . ?
 Cr14 O562 1.952(16) . ?
 Cr14 O572 1.936(18) . ?
 Cr14 O582 1.950(18) . ?
 Cr15 F11 1.940(10) . ?
 Cr15 F20 1.916(10) . ?
 Cr15 O491 1.98(2) . ?
 Cr15 O501 1.996(18) . ?
 Cr15 O631 2.004(18) . ?
 Cr15 O641 1.930(17) . ?
 O491 C493 1.25(3) . ?
 O492 C493 1.24(3) . ?
 O501 C503 1.26(3) . ?
 O502 C503 1.26(3) . ?
 O511 C513 1.20(3) . ?
 O512 C513 1.17(3) . ?
 O521 C523 1.29(3) . ?
 O522 C523 1.33(3) . ?
 O531 C533 1.21(3) . ?
 O532 C533 1.24(3) . ?
 O541 C543 1.20(3) . ?
 O542 C543 1.27(3) . ?
 O551 C553 1.20(3) . ?
 O552 C553 1.32(3) . ?
 O561 C563 1.21(3) . ?
 O562 C563 1.21(3) . ?
 O571 C573 1.25(3) . ?
 O572 C573 1.24(3) . ?
 O581 C583 1.27(3) . ?
 O582 C583 1.23(3) . ?
 O591 C593 1.19(2) . ?
 O592 C593 1.21(2) . ?
 O601 C603 1.22(3) . ?
 O602 C603 1.21(3) . ?
 O611 C613 1.32(3) . ?
 O612 C613 1.12(3) . ?
 O621 C623 1.29(3) . ?
 O622 C623 1.20(3) . ?
 O631 C633 1.24(2) . ?
 O632 C633 1.25(2) . ?
 O641 C643 1.25(3) . ?
 O642 C643 1.25(3) . ?
 C493 C494 1.477(15) . ?
 C494 C495 1.473(15) . ?
 C494 C496 1.497(15) . ?
 C494 C497 1.498(16) . ?
 C503 C504 1.479(14) . ?
 C504 C505 1.475(15) . ?
 C504 C506 1.496(15) . ?
 C504 C507 1.498(15) . ?
 C513 C514 1.482(14) . ?
 C514 C515 1.469(15) . ?
 C514 C516 1.504(15) . ?
 C514 C517 1.492(15) . ?
 C523 C524 1.475(14) . ?
 C524 C525 1.480(15) . ?
 C524 C526 1.502(15) . ?
 C524 C527 1.497(15) . ?
 C533 C534 1.482(15) . ?
 C534 C535 1.466(15) . ?
 C534 C536 1.493(15) . ?
 C534 C537 1.492(15) . ?
 C543 C544 1.487(14) . ?
 C544 C545 1.469(15) . ?
 C544 C546 1.499(15) . ?
 C544 C547 1.498(15) . ?
 C553 C554 1.481(14) . ?
 C554 C555 1.471(15) . ?
 C554 C556 1.491(15) . ?
 C554 C557 1.494(15) . ?
 C563 C564 1.481(15) . ?
 C564 C565 1.476(15) . ?
 C564 C566 1.504(15) . ?
 C564 C567 1.494(15) . ?
 C573 C574 1.489(14) . ?
 C574 C575 1.475(15) . ?
 C574 C576 1.492(15) . ?
 C574 C577 1.496(15) . ?
 C583 C584 1.479(14) . ?
 C584 C585 1.478(15) . ?
 C584 C586 1.499(15) . ?
 C584 C587 1.487(15) . ?
 C593 C594 1.480(14) . ?
 C594 C595 1.467(15) . ?
 C594 C596 1.493(15) . ?
 C594 C597 1.497(15) . ?
 C603 C604 1.485(14) . ?
 C604 C605 1.463(15) . ?
 C604 C606 1.494(15) . ?
 C604 C607 1.494(15) . ?
 C613 C614 1.490(15) . ?
 C614 C615 1.475(15) . ?
 C614 C616 1.495(15) . ?
 C614 C617 1.495(15) . ?
 C623 C624 1.481(14) . ?
 C624 C625 1.469(15) . ?
 C624 C626 1.498(15) . ?
 C624 C627 1.491(15) . ?
 C633 C634 1.486(14) . ?
 C634 C635 1.473(15) . ?
 C634 C636 1.490(15) . ?
 C634 C637 1.491(15) . ?
 C643 C644 1.479(15) . ?
 C644 C645 1.470(14) . ?
 C644 C646 1.505(15) . ?
 C644 C647 1.509(15) . ?
 Cr16 F1A 2.013(10) . ?
 Cr16 F42 1.927(13) . ?
 Cr16 O2 2.003(19) . ?
 Cr16 O11 1.931(17) . ?
 Cr16 O142 1.97(2) . ?
 Cr16 O151 1.98(2) . ?
 Cr17 F42 1.994(11) . ?
 Cr17 F45 2.000(12) . ?
 Cr17 O1 2.009(18) . ?
 Cr17 O12 2.01(2) . ?
 Cr17 O21 2.06(2) . ?
 Cr17 O31 1.98(2) . ?
 Cr18 F1H 1.983(12) . ?
 Cr18 F45 1.929(12) . ?
 Cr18 O22 1.931(19) . ?
 Cr18 O32 1.870(19) . ?
 Cr18 O41 1.997(17) . ?
 Cr18 O52 1.96(2) . ?
 Cr20 F1A 1.906(11) . ?
 Cr20 F13 1.931(14) . ?
 Cr20 O121 1.960(17) . ?
 Cr20 O131 1.956(18) . ?
 Cr20 O141 1.86(2) . ?
 Cr20 O152 1.948(17) . ?
 Cr24 F1B 1.919(12) . ?
 Cr24 F7 1.900(15) . ?
 Cr24 O62 1.90(2) . ?
 Cr24 O71 1.94(2) . ?
 Cr24 O82 1.934(19) . ?
 Cr24 O91 1.89(2) . ?
 Cr27 F13 1.918(11) . ?
 Cr27 F23 1.917(13) . ?
 Cr27 O102 1.904(18) . ?
 Cr27 O111 1.96(3) . ?
 Cr27 O122 1.96(2) . ?
 Cr27 O132 1.97(2) . ?
 Cr28 F1B 1.897(12) . ?
 Cr28 F1H 1.894(13) . ?
 Cr28 O42 1.97(2) . ?
 Cr28 O51 1.932(19) . ?
 Cr28 O61 1.98(2) . ?
 Cr28 O72 1.951(18) . ?
 Cr29 F7 1.898(11) . ?
 Cr29 F23 1.934(13) . ?
 Cr29 O81 1.90(2) . ?
 Cr29 O92 1.90(2) . ?
 Cr29 O101 1.953(19) . ?
 Cr29 O112 1.93(3) . ?
 O1 C3 1.214(17) . ?
 O2 C3 1.231(17) . ?
 O11 C13 1.12(3) . ?
 O12 C13 1.32(3) . ?
 O21 C23 1.26(3) . ?
 O22 C23 1.20(3) . ?
 O31 C33 1.28(4) . ?
 O32 C33 1.23(4) . ?
 O41 C43 1.10(3) . ?
 O42 C43 1.29(3) . ?
 O51 C53 1.26(3) . ?
 O52 C53 1.22(3) . ?
 O61 C63 1.24(3) . ?
 O62 C63 1.21(3) . ?
 O71 C73 1.20(2) . ?
 O72 C73 1.29(3) . ?
 O81 C83 1.32(5) . ?
 O82 C83 1.21(4) . ?
 O91 C93 1.30(3) . ?
 O92 C93 1.22(3) . ?
 O101 C103 1.39(4) . ?
 O102 C103 1.12(4) . ?
 O111 C113 1.24(4) . ?
 O112 C113 1.35(4) . ?
 O121 C123 1.10(3) . ?
 O122 C123 1.34(3) . ?
 O131 C133 1.23(4) . ?
 O132 C133 1.18(4) . ?
 O141 C143 1.31(4) . ?
 O142 C143 1.20(4) . ?
 O151 C153 1.28(3) . ?
 O152 C153 1.19(3) . ?
 C3 C4 1.482(12) . ?
 C4 C5 1.480(12) . ?
 C4 C6 1.493(12) . ?
 C4 C7 1.490(12) . ?
 C13 C14 1.489(14) . ?
 C14 C15 1.468(15) . ?
 C14 C16 1.497(15) . ?
 C14 C17 1.489(15) . ?
 C23 C24 1.481(14) . ?
 C24 C25 1.480(15) . ?
 C24 C26 1.498(15) . ?
 C24 C27 1.485(15) . ?
 C33 C34 1.485(15) . ?
 C34 C35 1.478(15) . ?
 C34 C36 1.479(15) . ?
 C34 C37 1.492(15) . ?
 C43 C44 1.484(15) . ?
 C44 C45 1.478(15) . ?
 C44 C46 1.498(15) . ?
 C44 C47 1.487(15) . ?
 C53 C54 1.480(15) . ?
 C54 C55 1.468(15) . ?
 C54 C56 1.498(15) . ?
 C54 C57 1.496(15) . ?
 C63 C64 1.481(15) . ?
 C64 C65 1.468(15) . ?
 C64 C66 1.492(15) . ?
 C64 C67 1.494(15) . ?
 C73 C74 1.481(15) . ?
 C74 C75 1.473(15) . ?
 C74 C76 1.492(15) . ?
 C74 C77 1.496(15) . ?
 C83 C84 1.475(15) . ?
 C84 C85 1.470(15) . ?
 C84 C86 1.495(15) . ?
 C84 C87 1.493(15) . ?
 C93 C94 1.480(15) . ?
 C94 C95 1.478(15) . ?
 C94 C96 1.511(15) . ?
 C94 C97 1.498(15) . ?
 C103 C104 1.478(14) . ?
 C104 C105 1.461(15) . ?
 C104 C106 1.499(15) . ?
 C104 C107 1.495(15) . ?
 C113 C114 1.485(15) . ?
 C114 C115 1.474(15) . ?
 C114 C116 1.491(15) . ?
 C114 C117 1.488(15) . ?
 C123 C124 1.482(14) . ?
 C124 C125 1.466(15) . ?
 C124 C126 1.501(15) . ?
 C124 C127 1.495(15) . ?
 C133 C134 1.478(15) . ?
 C134 C135 1.471(15) . ?
 C134 C136 1.499(15) . ?
 C134 C137 1.492(15) . ?
 C143 C144 1.473(15) . ?
 C144 C145 1.459(15) . ?
 C144 C146 1.512(15) . ?
 C144 C147 1.489(15) . ?
 C153 C154 1.487(15) . ?
 C154 C155 1.468(15) . ?
 C154 C156 1.498(15) . ?
 C154 C157 1.487(15) . ?
 Cr2 F4 2.019(10) . ?
 Cr2 F8 1.983(10) . ?
 Cr2 O311 2.038(16) . ?
 Cr2 O321 2.034(15) . ?
 Cr2 O331 1.93(2) . ?
 Cr2 O342 2.022(17) . ?
 Cr3 F1 1.909(10) . ?
 Cr3 F15 1.928(10) . ?
 Cr3 O391 1.993(19) . ?
 Cr3 O401 1.928(17) . ?
 Cr3 O411 1.884(19) . ?
 Cr3 O422 1.973(16) . ?
 Cr4 F1D 1.938(11) . ?
 Cr4 F10 1.897(10) . ?
 Cr4 O431 1.993(15) . ?
 Cr4 O441 1.943(17) . ?
 Cr4 O452 1.935(16) . ?
 Cr4 O462 1.976(17) . ?
 Cr5 F8 2.004(10) . ?
 Cr5 F16 2.022(10) . ?
 Cr5 O332 1.949(15) . ?
 Cr5 O341 1.947(18) . ?
 Cr5 O352 2.005(17) . ?
 Cr5 O362 1.962(16) . ?
 Cr6 F1F 1.925(9) . ?
 Cr6 F16 1.876(9) . ?
 Cr6 O351 1.941(18) . ?
 Cr6 O361 1.945(17) . ?
 Cr6 O372 1.951(18) . ?
 Cr6 O381 1.990(17) . ?
 Cr9 F1F 1.916(10) . ?
 Cr9 F15 1.926(10) . ?
 Cr9 O371 1.906(17) . ?
 Cr9 O382 1.961(14) . ?
 Cr9 O392 1.995(15) . ?
 Cr9 O402 1.947(15) . ?
 Cr12 F4 1.898(10) . ?
 Cr12 F10 1.949(9) . ?
 Cr12 O312 1.937(16) . ?
 Cr12 O322 1.908(15) . ?
 Cr12 O451 1.966(17) . ?
 Cr12 O461 1.929(17) . ?
 Cr22 F1 1.919(10) . ?
 Cr22 F1D 1.909(10) . ?
 Cr22 O412 2.03(2) . ?
 Cr22 O421 1.923(18) . ?
 Cr22 O432 1.950(17) . ?
 Cr22 O442 2.02(3) . ?
 O311 C313 1.31(3) . ?
 O312 C313 1.17(3) . ?
 O321 C323 1.30(2) . ?
 O322 C323 1.23(2) . ?
 O331 C333 1.25(4) . ?
 O332 C333 1.30(4) . ?
 O341 C343 1.30(3) . ?
 O342 C343 1.21(3) . ?
 O351 C353 1.21(2) . ?
 O352 C353 1.29(2) . ?
 O361 C363 1.24(2) . ?
 O362 C363 1.20(2) . ?
 O371 C373 1.25(2) . ?
 O372 C373 1.25(2) . ?
 O381 C383 1.26(2) . ?
 O382 C383 1.19(2) . ?
 O391 C393 1.19(2) . ?
 O392 C393 1.17(2) . ?
 O401 C403 1.19(2) . ?
 O402 C403 1.31(2) . ?
 O411 C413 1.16(3) . ?
 O412 C413 1.25(4) . ?
 O421 C423 1.17(2) . ?
 O422 C423 1.23(2) . ?
 O431 C433 1.15(3) . ?
 O432 C433 1.20(3) . ?
 O441 C443 1.19(3) . ?
 O442 C443 1.20(3) . ?
 O451 C453 1.23(2) . ?
 O452 C453 1.31(2) . ?
 O461 C463 1.23(3) . ?
 O462 C463 1.22(3) . ?
 C313 C314 1.477(15) . ?
 C314 C315 1.471(15) . ?
 C314 C316 1.490(15) . ?
 C314 C317 1.501(15) . ?
 C323 C324 1.473(14) . ?
 C324 C325 1.468(15) . ?
 C324 C326 1.488(15) . ?
 C324 C327 1.507(15) . ?
 C333 C334 1.475(14) . ?
 C334 C335 1.475(15) . ?
 C334 C336 1.490(15) . ?
 C334 C337 1.502(15) . ?
 C343 C344 1.491(14) . ?
 C344 C345 1.471(14) . ?
 C344 C346 1.499(14) . ?
 C344 C347 1.496(14) . ?
 C353 C354 1.484(14) . ?
 C354 C355 1.470(15) . ?
 C354 C356 1.498(15) . ?
 C354 C357 1.496(15) . ?
 C363 C364 1.479(14) . ?
 C364 C365 1.472(14) . ?
 C364 C366 1.496(15) . ?
 C364 C367 1.500(15) . ?
 C373 C374 1.479(14) . ?
 C374 C375 1.461(15) . ?
 C374 C376 1.502(15) . ?
 C374 C377 1.504(15) . ?
 C383 C384 1.477(14) . ?
 C384 C385 1.477(14) . ?
 C384 C386 1.502(14) . ?
 C384 C387 1.501(14) . ?
 C393 C394 1.480(14) . ?
 C394 C395 1.464(15) . ?
 C394 C396 1.496(15) . ?
 C394 C397 1.496(15) . ?
 C403 C404 1.488(14) . ?
 C404 C405 1.485(14) . ?
 C404 C406 1.496(14) . ?
 C404 C407 1.493(14) . ?
 C413 C414 1.484(15) . ?
 C414 C415 1.473(15) . ?
 C414 C416 1.489(15) . ?
 C414 C417 1.507(15) . ?
 C423 C424 1.480(14) . ?
 C424 C425 1.466(14) . ?
 C424 C426 1.504(15) . ?
 C424 C427 1.495(15) . ?
 C433 C434 1.479(15) . ?
 C434 C435 1.468(15) . ?
 C434 C436 1.504(16) . ?
 C434 C437 1.492(15) . ?
 C443 C444 1.480(14) . ?
 C444 C445 1.470(15) . ?
 C444 C446 1.496(15) . ?
 C444 C447 1.480(15) . ?
 C453 C454 1.482(14) . ?
 C454 C455 1.483(14) . ?
 C454 C456 1.504(14) . ?
 C454 C457 1.494(14) . ?
 C463 C464 1.471(14) . ?
 C464 C465 1.482(15) . ?
 C464 C466 1.498(15) . ?
 C464 C467 1.497(15) . ?
 Cu_a N7_a 2.04(15) 2_585 ?
 Cu_a N732_a 2.044(13) . ?
 Cu_a O61N_a 2.06(4) . ?
 S19_a C701_a 1.80(6) . ?
 N708_a C707_a 1.56(18) . ?
 N708_a C709_a 1.34(17) . ?
 N721_a C2F_a 1.495(14) . ?
 N721_a C720_a 1.493(14) . ?
 N721_a C722_a 1.514(17) . ?
 C2F_a C2H_a 1.432(18) . ?
 C2L_a C2K_a 1.3900 . ?
 C2L_a C2M_a 1.3900 . ?
 C2K_a C2J_a 1.3900 . ?
 C2K_a C2O_a 1.414(14) . ?
 C2J_a C2I_a 1.3900 . ?
 C2I_a C2H_a 1.3900(11) . ?
 C2H_a C2M_a 1.3900 . ?
 C2N_a C2R_a 1.3900 . ?
 C2N_a C2O_a 1.3900 . ?
 C2R_a N7_a 1.3900 . ?
 N7_a Cu_a 2.038(11) 2_585 ?
 N7_a C2P_a 1.3900 . ?
 C2P_a C2Q_a 1.3900 . ?
 C2Q_a C2O_a 1.3900 . ?
 C701_a C706_a 1.3900 . ?
 C701_a C702_a 1.3900 . ?
 C706_a C705_a 1.3900 . ?
 C705_a C704_a 1.3900 . ?
 C704_a C703_a 1.3900 . ?
 C704_a C707_a 1.440(18) . ?
 C703_a C702_a 1.3900 . ?
 C709_a C710_a 1.74(4) . ?
 C710_a C711_a 1.74(4) . ?
 C711_a C712_a 1.74(4) . ?
 C712_a C713_a 1.74(4) . ?
 C713_a C714_a 1.74(4) . ?
 C714_a C715_a 1.74(4) . ?
 C715_a C716_a 1.74(4) . ?
 C716_a C717_a 1.74(4) . ?
 C717_a C718_a 1.74(4) . ?
 C718_a C719_a 1.74(4) . ?
 C719_a C720_a 1.74(4) . ?
 C722_a C723_a 1.437(18) . ?
 C723_a C728_a 1.3900 . ?
 C723_a C724_a 1.3900(11) . ?
 C728_a C727_a 1.3900 . ?
 C727_a C726_a 1.3900(13) . ?
 C726_a C725_a 1.3900 . ?
 C726_a C729_a 1.44(2) . ?
 C725_a C724_a 1.3900 . ?
 C730_a C729_a 1.3900 . ?
 C730_a C731_a 1.3900 . ?
 C729_a C734_a 1.3900 . ?
 C734_a C733_a 1.3900 . ?
 C733_a N732_a 1.3900 . ?
 N732_a C731_a 1.3900 . ?
 Cu73_b O21N_b 2.09(3) . ?
 Cu73_b O21N_b 2.09(3) 2_585 ?
 Cu73_b N1E_b 2.030(12) . ?
 Cu73_b N1E_b 2.030(12) 2_585 ?
 S1W_b C1U_b 1.89(3) . ?
 O21N_b N22N_b 1.65(3) . ?
 O23N_b N22N_b 1.66(3) . ?
 O24N_b N22N_b 1.66(3) . ?
 N7X_b C1F_b 1.494(13) . ?
 N7X_b C8_b 1.505(16) . ?
 N926_b C1P_b 1.65(8) . ?
 N926_b C1Q_b 1.46(9) . ?
 C1A_b C1B_b 1.3900 . ?
 C1A_b C1Z_b 1.3900 . ?
 C1A_b C18_b 1.45(2) . ?
 C1B_b C1D_b 1.3900 . ?
 C1D_b N1E_b 1.3900 . ?
 N1E_b C1E_b 1.3900 . ?
 C1E_b C1Z_b 1.3900 . ?
 C1F_b C1G_b 1.39(5) . ?
 C1G_b C1H_b 1.47(5) . ?
 C1H_b C1I_b 1.43(4) . ?
 C1I_b C1J_b 1.34(5) . ?
 C1J_b C1K_b 1.74(5) . ?
 C1K_b C1L_b 1.69(5) . ?
 C1L_b C1M_b 1.43(4) . ?
 C1M_b C1N_b 1.35(4) . ?
 C1N_b C1O_b 1.38(5) . ?
 C1O_b C924_b 1.42(4) . ?
 C1P_b C924_b 1.39(4) . ?
 C1Q_b C930_b 1.416(16) . ?
 C1R_b C930_b 1.3900 . ?
 C1R_b C1T_b 1.3900 . ?
 C930_b C1S_b 1.3900 . ?
 C1S_b C1V_b 1.3900 . ?
 C1V_b C1U_b 1.3900 . ?
 C1U_b C1T_b 1.3900 . ?
 C8_b C10_b 1.53(3) . ?
 C9_b C10_b 1.3900 . ?
 C9_b C19_b 1.3900 . ?
 C10_b C11_b 1.3900 . ?
 C11_b C12_b 1.3900 . ?
 C12_b C18_b 1.3900 . ?
 C18_b C19_b 1.3900 . ?
 C2U C2W 1.3900 . ?
 C2U C2T 1.3900 . ?
 C2U C51 1.444(13) . ?
 C2W C2Z 1.3900 . ?
 C2Z C2V 1.3900 . ?
 C2V C2X 1.3900 . ?
 C2X C2T 1.3900 . ?
 C1W C79 1.455(13) . ?
 C21 C2C 1.3900 . ?
 C21 C28 1.3900 . ?
 C2C C100 1.3900 . ?
 C100 C2B 1.3900 . ?
 C2B C79 1.3900 . ?
 C79 C28 1.3900 . ?
 C2E C3E 1.448(13) . ?
 C42 C3E 1.3900 . ?
 C42 C3B 1.3900 . ?
 C3E C178 1.3900 . ?
 C178 C3C 1.3900 . ?
 C3C C2G 1.3900 . ?
 C2G C3B 1.3900 . ?
 C3J_b C128_b 1.3900 . ?
 C3J_b C3Q_b 1.3900(12) . ?
 C128_b C3O_b 1.3900 . ?
 C3O_b C80_b 1.3900 . ?
 C3O_b C1_b 1.442(13) . ?
 C80_b C3P_b 1.3900 . ?
 C3P_b C3Q_b 1.3900 . ?
 C3G_a C3H_a 1.3900 . ?
 C3G_a C3M_a 1.3900 . ?
 C3H_a C3I_a 1.3900 . ?
 C3I_a C3K_a 1.3900 . ?
 C3K_a C3L_a 1.3900 . ?
 C3L_a C3M_a 1.3900 . ?
 C3L_a C3N_a 1.443(13) . ?
 C1Y C141 1.3900 . ?
 C1Y C2D 1.3900 . ?
 C141 C38 1.3900 . ?
 C141 C62 1.444(14) . ?
 C38 C3F 1.3900(11) . ?
 C3F C102 1.3900 . ?
 C102 C2D 1.3900 . ?
 C3A_a C30_a 1.3900 . ?
 C3A_a C22_a 1.3900 . ?
 C30_a C32_a 1.3900 . ?
 C32_a C31_a 1.3900 . ?
 C31_a C119_a 1.3900 . ?
 C119_a C22_a 1.3900 . ?
 C22_a C71_a 1.441(13) . ?
 C1X C3R 1.3900 . ?
 C1X C3V 1.3900(13) . ?
 C1X C3W 1.449(14) . ?
 C3R C3S 1.3900(13) . ?
 C3S C3T 1.3900(17) . ?
 C3T C3U 1.3900 . ?
 C3U C3V 1.3900 . ?
 C3Y C3Z 1.3900 . ?
 C3Y C60 1.3900 . ?
 C3Z C40 1.3900 . ?
 C3Z C49 1.439(14) . ?
 C40 C41 1.3900(13) . ?
 C41 C48 1.3900 . ?
 C48 C60 1.3900 . ?
 O63N_a N62N_a 1.48(5) . ?
 O64N_a N62N_a 1.48(5) . ?
 O61N_a N62N_a 1.48(5) . ?

loop_
  _geom_angle_atom_site_label_1
  _geom_angle_atom_site_label_2
  _geom_angle_atom_site_label_3
  _geom_angle
  _geom_angle_site_symmetry_1
  _geom_angle_site_symmetry_3
  _geom_angle_publ_flag
 F6 Cr19 F18 86.5(5) . . ?
 F6 Cr19 O162 91.6(7) . . ?
 F6 Cr19 O292 93.1(8) . . ?
 F6 Cr19 O301 93.2(7) . . ?
 F18 Cr19 O162 89.1(6) . . ?
 F18 Cr19 O292 179.5(8) . . ?
 F18 Cr19 O301 88.9(7) . . ?
 O172 Cr19 F6 175.4(9) . . ?
 O172 Cr19 F18 90.6(8) . . ?
 O172 Cr19 O162 84.7(10) . . ?
 O172 Cr19 O292 89.8(10) . . ?
 O172 Cr19 O301 90.4(10) . . ?
 O292 Cr19 O162 91.2(9) . . ?
 O301 Cr19 O162 174.7(8) . . ?
 O301 Cr19 O292 90.8(10) . . ?
 F9 Cr21 O171 176.9(7) . . ?
 F18 Cr21 F9 88.4(5) . . ?
 F18 Cr21 O161 92.1(6) . . ?
 F18 Cr21 O171 90.6(7) . . ?
 F18 Cr21 O181 178.5(7) . . ?
 F18 Cr21 O192 89.5(7) . . ?
 O161 Cr21 F9 92.5(7) . . ?
 O161 Cr21 O171 90.5(9) . . ?
 O181 Cr21 F9 92.3(7) . . ?
 O181 Cr21 O161 86.6(8) . . ?
 O181 Cr21 O171 88.8(8) . . ?
 O181 Cr21 O192 91.8(8) . . ?
 O192 Cr21 F9 89.5(6) . . ?
 O192 Cr21 O161 177.5(8) . . ?
 O192 Cr21 O171 87.5(8) . . ?
 F6 Cr23 F1I 83.0(5) . . ?
 F6 Cr23 O281 174.7(7) . . ?
 F6 Cr23 O302 92.6(7) . . ?
 O271 Cr23 F1I 90.2(6) . . ?
 O271 Cr23 F6 89.3(7) . . ?
 O271 Cr23 O281 88.8(9) . . ?
 O271 Cr23 O291 89.9(10) . . ?
 O271 Cr23 O302 176.3(7) . . ?
 O281 Cr23 F1I 92.1(7) . . ?
 O281 Cr23 O302 89.1(9) . . ?
 O291 Cr23 F1I 175.8(7) . . ?
 O291 Cr23 F6 92.8(7) . . ?
 O291 Cr23 O281 92.1(8) . . ?
 O291 Cr23 O302 93.2(10) . . ?
 O302 Cr23 F1I 86.9(7) . . ?
 F9 Cr25 F14 88.3(5) . . ?
 F9 Cr25 O182 92.0(7) . . ?
 F9 Cr25 O191 91.9(7) . . ?
 F9 Cr25 O202 179.2(9) . . ?
 F9 Cr25 O212 88.8(7) . . ?
 O182 Cr25 F14 179.2(8) . . ?
 O182 Cr25 O191 90.9(8) . . ?
 O182 Cr25 O202 88.3(9) . . ?
 O182 Cr25 O212 89.5(8) . . ?
 O191 Cr25 F14 89.7(7) . . ?
 O202 Cr25 F14 91.4(8) . . ?
 O202 Cr25 O191 87.3(10) . . ?
 O202 Cr25 O212 92.0(10) . . ?
 O212 Cr25 F14 89.8(6) . . ?
 O212 Cr25 O191 179.2(9) . . ?
 F12 Cr26 O232 89.8(7) . . ?
 F12 Cr26 O241 178.4(8) . . ?
 F12 Cr26 O251 91.8(7) . . ?
 F12 Cr26 O262 90.1(8) . . ?
 F17 Cr26 F12 90.3(6) . . ?
 F17 Cr26 O232 87.9(7) . . ?
 F17 Cr26 O241 91.3(7) . . ?
 F17 Cr26 O251 89.7(7) . . ?
 F17 Cr26 O262 179.6(9) . . ?
 O241 Cr26 O232 90.2(8) . . ?
 O251 Cr26 O232 177.1(9) . . ?
 O251 Cr26 O241 88.2(8) . . ?
 O262 Cr26 O232 92.2(11) . . ?
 O262 Cr26 O241 88.3(9) . . ?
 O262 Cr26 O251 90.1(11) . . ?
 F1C Cr30 F14 90.0(6) . . ?
 F1C Cr30 O201 175.7(11) . . ?
 F1C Cr30 O211 87.5(8) . . ?
 F14 Cr30 O201 94.0(10) . . ?
 F14 Cr30 O211 91.1(6) . . ?
 O651 Cr30 F1C 88.8(9) . . ?
 O651 Cr30 F14 178.8(10) . . ?
 O651 Cr30 O201 87.2(12) . . ?
 O651 Cr30 O211 88.4(9) . . ?
 O651 Cr30 O222 89.2(10) . . ?
 O201 Cr30 O211 90.6(12) . . ?
 O222 Cr30 F1C 92.2(7) . . ?
 O222 Cr30 F14 91.2(8) . . ?
 O222 Cr30 O201 89.6(11) . . ?
 O222 Cr30 O211 177.6(9) . . ?
 F1I Cr31 F12 86.7(6) . . ?
 F1I Cr31 O252 88.6(7) . . ?
 F1I Cr31 O261 178.1(7) . . ?
 F1I Cr31 O272 92.1(7) . . ?
 F1I Cr31 O282 92.4(7) . . ?
 F12 Cr31 O252 89.6(7) . . ?
 F12 Cr31 O272 90.7(7) . . ?
 F12 Cr31 O282 176.6(8) . . ?
 O252 Cr31 O272 179.2(8) . . ?
 O252 Cr31 O282 87.1(9) . . ?
 O261 Cr31 F12 92.3(7) . . ?
 O261 Cr31 O252 89.7(8) . . ?
 O261 Cr31 O272 89.6(8) . . ?
 O261 Cr31 O282 88.4(8) . . ?
 O272 Cr31 O282 92.6(9) . . ?
 F1C Cr32 O652 90.6(8) . . ?
 F1C Cr32 O221 91.0(7) . . ?
 F1C Cr32 O231 90.0(6) . . ?
 F17 Cr32 F1C 89.2(6) . . ?
 F17 Cr32 O652 178.5(9) . . ?
 F17 Cr32 O221 90.3(7) . . ?
 F17 Cr32 O231 89.5(8) . . ?
 F17 Cr32 O242 91.7(8) . . ?
 O652 Cr32 O221 88.2(10) . . ?
 O652 Cr32 O231 92.0(10) . . ?
 O221 Cr32 O231 179.0(9) . . ?
 O242 Cr32 F1C 178.0(9) . . ?
 O242 Cr32 O652 88.5(10) . . ?
 O242 Cr32 O221 87.1(10) . . ?
 O242 Cr32 O231 91.9(10) . . ?
 Cr30 F1C Cr32 124.5(7) . . ?
 Cr31 F1I Cr23 120.1(7) . . ?
 Cr19 F6 Cr23 119.3(6) . . ?
 Cr25 F9 Cr21 122.6(6) . . ?
 Cr31 F12 Cr26 123.1(7) . . ?
 Cr30 F14 Cr25 122.2(7) . . ?
 Cr32 F17 Cr26 124.3(7) . . ?
 Cr21 F18 Cr19 123.0(6) . . ?
 C653 O652 Cr32 137.9(19) . . ?
 N2N O1N Cu83_a 121.1(13) . . ?
 C653 O651 Cr30 140(2) . . ?
 N2N O4N Cu1X_b 97.8(11) . . ?
 C163 O161 Cr21 138.3(16) . . ?
 C163 O162 Cr19 134.0(18) . . ?
 C173 O171 Cr21 133.8(19) . . ?
 C173 O172 Cr19 144(3) . . ?
 C183 O181 Cr21 138(2) . . ?
 C183 O182 Cr25 132.9(17) . . ?
 C193 O191 Cr25 136.2(17) . . ?
 C193 O192 Cr21 134.2(18) . . ?
 C203 O201 Cr30 137(3) . . ?
 C203 O202 Cr25 135(2) . . ?
 C213 O211 Cr30 127.0(18) . . ?
 C213 O212 Cr25 135.0(16) . . ?
 C223 O221 Cr32 129.7(16) . . ?
 C223 O222 Cr30 137.4(17) . . ?
 C233 O231 Cr32 144(3) . . ?
 C233 O232 Cr26 130(2) . . ?
 C243 O241 Cr26 133.6(16) . . ?
 C243 O242 Cr32 131(2) . . ?
 C253 O251 Cr26 134.3(13) . . ?
 C253 O252 Cr31 131.2(15) . . ?
 C263 O261 Cr31 132(2) . . ?
 C263 O262 Cr26 132(3) . . ?
 C273 O271 Cr23 131.6(15) . . ?
 C273 O272 Cr31 136.2(15) . . ?
 C283 O281 Cr23 137(2) . . ?
 C283 O282 Cr31 135.6(16) . . ?
 C293 O291 Cr23 138.3(18) . . ?
 C293 O292 Cr19 136.6(16) . . ?
 C303 O301 Cr19 133.8(16) . . ?
 C303 O302 Cr23 130.9(17) . . ?
 O1N N2N O3N 119.7(11) . . ?
 O1N N2N O4N 119.8(11) . . ?
 O4N N2N O3N 120.5(11) . . ?
 O161 C163 C164 117(2) . . ?
 O162 C163 O161 122(2) . . ?
 O162 C163 C164 118(2) . . ?
 C163 C164 C166 111.8(18) . . ?
 C163 C164 C167 110.0(17) . . ?
 C165 C164 C163 112.9(18) . . ?
 C165 C164 C166 109.7(18) . . ?
 C165 C164 C167 108.8(18) . . ?
 C166 C164 C167 103.1(17) . . ?
 O171 C173 C174 115(3) . . ?
 O172 C173 O171 116(2) . . ?
 O172 C173 C174 129(4) . . ?
 C173 C174 C176 112.1(19) . . ?
 C173 C174 C177 113(2) . . ?
 C175 C174 C173 111.4(18) . . ?
 C175 C174 C176 106.5(19) . . ?
 C175 C174 C177 110.6(19) . . ?
 C177 C174 C176 103.1(17) . . ?
 O181 C183 O182 125(2) . . ?
 O181 C183 C184 122(3) . . ?
 O182 C183 C184 113(2) . . ?
 C183 C184 C186 108.4(17) . . ?
 C183 C184 C187 112.6(18) . . ?
 C185 C184 C183 111.2(17) . . ?
 C185 C184 C186 107.4(18) . . ?
 C185 C184 C187 113.2(18) . . ?
 C187 C184 C186 103.5(16) . . ?
 O191 C193 C194 119(2) . . ?
 O192 C193 O191 121.9(18) . . ?
 O192 C193 C194 119(2) . . ?
 C195 C194 C193 111.6(17) . . ?
 C195 C194 C196 107.4(17) . . ?
 C195 C194 C197 111.6(17) . . ?
 C196 C194 C193 109.1(17) . . ?
 C197 C194 C193 109.3(16) . . ?
 C197 C194 C196 107.7(17) . . ?
 O201 C203 O202 125(3) . . ?
 O201 C203 C204 114(3) . . ?
 O202 C203 C204 120(3) . . ?
 C203 C204 C206 111(2) . . ?
 C203 C204 C207 111(2) . . ?
 C205 C204 C203 110.7(19) . . ?
 C205 C204 C206 106.6(19) . . ?
 C205 C204 C207 111(2) . . ?
 C207 C204 C206 106.1(19) . . ?
 O211 C213 C214 111(2) . . ?
 O212 C213 O211 132(2) . . ?
 O212 C213 C214 117(2) . . ?
 C213 C214 C216 108.4(18) . . ?
 C213 C214 C217 111.0(17) . . ?
 C215 C214 C213 112.8(19) . . ?
 C215 C214 C216 107.4(19) . . ?
 C215 C214 C217 110.0(19) . . ?
 C217 C214 C216 106.9(19) . . ?
 O221 C223 C224 114(2) . . ?
 O222 C223 O221 125(2) . . ?
 O222 C223 C224 119(2) . . ?
 C223 C224 C226 111.5(17) . . ?
 C223 C224 C227 112.2(18) . . ?
 C225 C224 C223 109.8(17) . . ?
 C225 C224 C226 107.4(18) . . ?
 C225 C224 C227 110.0(18) . . ?
 C227 C224 C226 105.9(17) . . ?
 O231 C233 O232 120(3) . . ?
 O231 C233 C234 122(4) . . ?
 O232 C233 C234 118(3) . . ?
 C233 C234 C236 110.5(19) . . ?
 C233 C234 C237 112(2) . . ?
 C235 C234 C233 111(2) . . ?
 C235 C234 C236 106.2(19) . . ?
 C235 C234 C237 109.8(19) . . ?
 C237 C234 C236 106.3(19) . . ?
 O241 C243 C244 114(2) . . ?
 O242 C243 O241 127(2) . . ?
 O242 C243 C244 120(3) . . ?
 C243 C244 C246 109.9(17) . . ?
 C243 C244 C247 109.3(17) . . ?
 C245 C244 C243 112.6(19) . . ?
 C245 C244 C246 108.4(19) . . ?
 C245 C244 C247 110.6(19) . . ?
 C247 C244 C246 105.8(18) . . ?
 O251 C253 O252 124.4(18) . . ?
 O251 C253 C254 113(2) . . ?
 O252 C253 C254 122(2) . . ?
 C253 C254 C256 109.8(16) . . ?
 C253 C254 C257 110.2(17) . . ?
 C255 C254 C253 112.4(17) . . ?
 C255 C254 C256 107.3(17) . . ?
 C255 C254 C257 110.3(17) . . ?
 C256 C254 C257 106.6(17) . . ?
 O261 C263 C264 117(3) . . ?
 O262 C263 O261 126(3) . . ?
 O262 C263 C264 117(3) . . ?
 C263 C264 C266 108.9(19) . . ?
 C263 C264 C267 109.0(18) . . ?
 C265 C264 C263 111.7(19) . . ?
 C265 C264 C266 108.7(18) . . ?
 C265 C264 C267 112.1(19) . . ?
 C266 C264 C267 106.3(18) . . ?
 O271 C273 O272 125.3(19) . . ?
 O271 C273 C274 122(2) . . ?
 O272 C273 C274 112(2) . . ?
 C273 C274 C276 110.8(17) . . ?
 C273 C274 C277 113.1(18) . . ?
 C275 C274 C273 109.0(16) . . ?
 C275 C274 C276 110.3(18) . . ?
 C275 C274 C277 108.5(18) . . ?
 C276 C274 C277 105.1(17) . . ?
 O281 C283 O282 120(2) . . ?
 O281 C283 C284 122(3) . . ?
 O282 C283 C284 117(2) . . ?
 C283 C284 C286 111.0(19) . . ?
 C283 C284 C287 109.0(19) . . ?
 C285 C284 C283 112.5(19) . . ?
 C285 C284 C286 107.0(19) . . ?
 C285 C284 C287 112(2) . . ?
 C286 C284 C287 105.5(19) . . ?
 O291 C293 O292 121(2) . . ?
 O291 C293 C294 125(2) . . ?
 O292 C293 C294 113(2) . . ?
 C293 C294 C296 111.7(19) . . ?
 C293 C294 C297 111.8(18) . . ?
 C295 C294 C293 112.3(19) . . ?
 C295 C294 C296 105.7(18) . . ?
 C295 C294 C297 109.1(19) . . ?
 C297 C294 C296 105.8(18) . . ?
 O301 C303 C304 112(2) . . ?
 O302 C303 O301 127(2) . . ?
 O302 C303 C304 121(2) . . ?
 C303 C304 C306 110.5(17) . . ?
 C303 C304 C307 111.3(17) . . ?
 C305 C304 C303 110.5(18) . . ?
 C305 C304 C306 108.9(19) . . ?
 C305 C304 C307 110.0(18) . . ?
 C307 C304 C306 105.6(17) . . ?
 O652 C653 C654 121(3) . . ?
 O651 C653 O652 119(2) . . ?
 O651 C653 C654 119(3) . . ?
 C653 C654 C656 112.4(19) . . ?
 C653 C654 C657 111.9(19) . . ?
 C655 C654 C653 112.5(18) . . ?
 C655 C654 C656 107.7(19) . . ?
 C655 C654 C657 109.5(19) . . ?
 C656 C654 C657 102.2(18) . . ?
 O1N Cu83_a O1N 180.0 2_575 . ?
 N832_a Cu83_a O1N 91(2) 2_575 2_575 ?
 N832_a Cu83_a O1N 89.3(12) . 2_575 ?
 N832_a Cu83_a O1N 89(2) 2_575 . ?
 N832_a Cu83_a O1N 90.7(12) . . ?
 N832_a Cu83_a N832_a 180.0(17) . 2_575 ?
 C801_a S800_a C29_a 103(2) . . ?
 C807_a N808_a C809_a 117.5(19) . . ?
 C822_a N821_a C820_a 101.6(16) . . ?
 C802_a C801_a S800_a 121.9(17) . . ?
 C802_a C801_a C806_a 120.0 . . ?
 C806_a C801_a S800_a 118.0(17) . . ?
 C801_a C802_a C803_a 120.0 . . ?
 C804_a C803_a C802_a 120.0 . . ?
 C803_a C804_a C805_a 120.0 . . ?
 C803_a C804_a C807_a 123(2) . . ?
 C805_a C804_a C807_a 117(2) . . ?
 C806_a C805_a C804_a 120.0 . . ?
 C805_a C806_a C801_a 120.0 . . ?
 C804_a C807_a N808_a 119(2) . . ?
 N808_a C809_a C810_a 106.0(18) . . ?
 C809_a C810_a C811_a 85.0(11) . . ?
 C812_a C811_a C810_a 84.8(11) . . ?
 C813_a C812_a C811_a 87.0(11) . . ?
 C812_a C813_a C814_a 84.7(10) . . ?
 C813_a C814_a C815_a 87.7(16) . . ?
 C814_a C815_a C816_a 94.8(17) . . ?
 C817_a C816_a C815_a 87.5(11) . . ?
 C816_a C817_a C818_a 85.8(11) . . ?
 C819_a C818_a C817_a 88.4(11) . . ?
 C818_a C819_a C820_a 83.6(9) . . ?
 N821_a C820_a C819_a 89.4(9) . . ?
 N821_a C822_a C823_a 118(2) . . ?
 C828_a C823_a C822_a 117.9(15) . . ?
 C828_a C823_a C824_a 120.0 . . ?
 C824_a C823_a C822_a 122.0(15) . . ?
 C823_a C828_a C827_a 120.0 . . ?
 C826_a C827_a C828_a 120.0 . . ?
 C827_a C826_a C825_a 120.0 . . ?
 C827_a C826_a C829_a 120.4(11) . . ?
 C825_a C826_a C829_a 119.5(10) . . ?
 C824_a C825_a C826_a 120.0 . . ?
 C825_a C824_a C823_a 120.0 . . ?
 N832_a C833_a C834_a 120.0 . . ?
 C833_a N832_a Cu83_a 118.8(11) . . ?
 C833_a N832_a C831_a 120.0 . . ?
 C831_a N832_a Cu83_a 120.8(11) . . ?
 C830_a C831_a N832_a 120.0 . . ?
 C831_a C830_a C829_a 120.0 . . ?
 C830_a C829_a C826_a 120.8(16) . . ?
 C830_a C829_a C834_a 120.0 . . ?
 C834_a C829_a C826_a 119.2(16) . . ?
 C829_a C834_a C833_a 120.0 . . ?
 N2X_b Cu1X_b O4N 90.3(14) 2_575 . ?
 N2X_b Cu1X_b N3Y_b 152.4(18) 2_575 . ?
 N3Y_b Cu1X_b O4N 107.1(16) . . ?
 C32Z_b S36Z_b C2A_b 109(4) . . ?
 C7X_b N2X_b Cu1X_b 119.7(10) . 2_575 ?
 C7X_b N2X_b C3X_b 120.0 . . ?
 C3X_b N2X_b Cu1X_b 119.9(10) . 2_575 ?
 C6X_b C7X_b N2X_b 120.0 . . ?
 C5X_b C6X_b C7X_b 120.0 . . ?
 C6X_b C5X_b C4X_b 120.0 . . ?
 C8Z_b C5X_b C6X_b 130.7(14) . . ?
 C8Z_b C5X_b C4X_b 109.3(14) . . ?
 C5X_b C4X_b C3X_b 120.0 . . ?
 C4X_b C3X_b N2X_b 120.0 . . ?
 C14X_b N15{_b C14Y_b 14(4) . . ?
 C14X_b N15{_b C16Z_b 113(2) . . ?
 C16Z_b N15{_b C14Y_b 107.9(15) . . ?
 C29Z_b N28Z_b C27Z_b 108.3(18) . . ?
 C4Y_b C5Y_b C2Y_b 120.00(5) . . ?
 C5Y_b C4Y_b C6Y_b 120.0 . . ?
 C5Y_b C4Y_b C8{_b 117.7(8) . . ?
 C6Y_b C4Y_b C8{_b 122.2(8) . . ?
 C4Y_b C6Y_b C7Y_b 120.0 . . ?
 N3Y_b C7Y_b C6Y_b 120.0 . . ?
 C7Y_b N3Y_b Cu1X_b 120.4(10) . . ?
 C7Y_b N3Y_b C2Y_b 120.0 . . ?
 C2Y_b N3Y_b Cu1X_b 119.5(10) . . ?
 N3Y_b C2Y_b C5Y_b 120.0 . . ?
 C8Z_b C9Z_b C10Z_b 120.0 . . ?
 C5X_b C8Z_b C9Z_b 123.0(12) . . ?
 C5X_b C8Z_b C13Z_b 115.2(13) . . ?
 C9Z_b C8Z_b C13Z_b 120.0 . . ?
 C12Z_b C13Z_b C8Z_b 120.0 . . ?
 C13Z_b C12Z_b C11Z_b 120.0 . . ?
 C12Z_b C11Z_b C10Z_b 120.0 . . ?
 C12Z_b C11Z_b C14X_b 119.8(12) . . ?
 C10Z_b C11Z_b C14X_b 120.2(12) . . ?
 C11Z_b C10Z_b C9Z_b 120.0 . . ?
 C11{_b C12{_b C13{_b 120.0 . . ?
 C12{_b C11{_b C10{_b 120.0 . . ?
 C12{_b C11{_b C14Y_b 120.7(12) . . ?
 C10{_b C11{_b C14Y_b 119.2(12) . . ?
 C11{_b C10{_b C9{_b 120.0 . . ?
 C8{_b C9{_b C10{_b 120.0 . . ?
 C9{_b C8{_b C4Y_b 114.4(11) . . ?
 C9{_b C8{_b C13{_b 120.0 . . ?
 C13{_b C8{_b C4Y_b 125.5(11) . . ?
 C8{_b C13{_b C12{_b 120.0 . . ?
 C11Z_b C14X_b N15{_b 140(3) . . ?
 C11{_b C14Y_b N15{_b 112.2(15) . . ?
 C17Z_b C16Z_b N15{_b 115.6(17) . . ?
 C16Z_b C17Z_b C18Z_b 127(3) . . ?
 C17Z_b C18Z_b C19Z_b 125(3) . . ?
 C20Z_b C19Z_b C18Z_b 126(3) . . ?
 C21Z_b C20Z_b C19Z_b 125(3) . . ?
 C20Z_b C21Z_b C22Z_b 127(3) . . ?
 C21Z_b C22Z_b C23Z_b 118(2) . . ?
 C24Z_b C23Z_b C22Z_b 117(2) . . ?
 C25Z_b C24Z_b C23Z_b 125(3) . . ?
 C24Z_b C25Z_b C26Z_b 129(3) . . ?
 C25Z_b C26Z_b C27Z_b 125(3) . . ?
 C26Z_b C27Z_b N28Z_b 114.1(19) . . ?
 C30Z_b C29Z_b N28Z_b 112.1(19) . . ?
 C35Z_b C30Z_b C29Z_b 119.3(13) . . ?
 C35Z_b C30Z_b C34Z_b 120.0 . . ?
 C34Z_b C30Z_b C29Z_b 119.7(12) . . ?
 C30Z_b C35Z_b C31Z_b 120.00(5) . . ?
 C35Z_b C31Z_b C32Z_b 120.0 . . ?
 C31Z_b C32Z_b S36Z_b 124(3) . . ?
 C31Z_b C32Z_b C33Z_b 120.0 . . ?
 C33Z_b C32Z_b S36Z_b 115(3) . . ?
 C34Z_b C33Z_b C32Z_b 120.00(7) . . ?
 C33Z_b C34Z_b C30Z_b 120.0 . . ?
 F2 Cr1 F11 89.7(4) . . ?
 F2 Cr1 O612 90.5(7) . . ?
 F2 Cr1 O621 92.5(5) . . ?
 F2 Cr1 O632 89.8(6) . . ?
 F2 Cr1 O642 178.3(7) . . ?
 F11 Cr1 O612 90.2(6) . . ?
 F11 Cr1 O632 91.1(6) . . ?
 F11 Cr1 O642 91.0(5) . . ?
 O612 Cr1 O632 178.6(8) . . ?
 O612 Cr1 O642 87.9(8) . . ?
 O621 Cr1 F11 177.9(6) . . ?
 O621 Cr1 O612 90.1(8) . . ?
 O621 Cr1 O632 88.5(7) . . ?
 O621 Cr1 O642 86.9(6) . . ?
 O632 Cr1 O642 91.8(7) . . ?
 F19 Cr7 F20 86.2(4) . . ?
 F19 Cr7 O502 90.9(6) . . ?
 F19 Cr7 O511 91.0(6) . . ?
 F20 Cr7 O502 89.8(6) . . ?
 F20 Cr7 O511 177.1(6) . . ?
 O492 Cr7 F19 178.7(8) . . ?
 O492 Cr7 F20 93.6(6) . . ?
 O492 Cr7 O502 87.8(9) . . ?
 O492 Cr7 O511 89.3(7) . . ?
 O502 Cr7 O511 89.9(7) . . ?
 O521 Cr7 F19 93.2(7) . . ?
 O521 Cr7 F20 89.8(7) . . ?
 O521 Cr7 O492 88.0(9) . . ?
 O521 Cr7 O502 175.8(8) . . ?
 O521 Cr7 O511 90.7(8) . . ?
 F1G Cr8 F5 86.5(4) . . ?
 F1G Cr8 O532 92.6(6) . . ?
 F1G Cr8 O542 91.4(6) . . ?
 F1G Cr8 O552 89.9(6) . . ?
 F1G Cr8 O561 176.0(6) . . ?
 F5 Cr8 O532 177.1(7) . . ?
 F5 Cr8 O542 92.6(6) . . ?
 F5 Cr8 O552 87.5(6) . . ?
 F5 Cr8 O561 89.8(6) . . ?
 O532 Cr8 O542 90.2(8) . . ?
 O532 Cr8 O552 89.6(8) . . ?
 O532 Cr8 O561 91.2(7) . . ?
 O542 Cr8 O561 87.2(7) . . ?
 O552 Cr8 O542 178.8(7) . . ?
 O552 Cr8 O561 91.6(7) . . ?
 F1E Cr10 O571 89.5(5) . . ?
 F1E Cr10 O581 176.1(6) . . ?
 F1E Cr10 O592 92.5(6) . . ?
 F1E Cr10 O602 92.0(6) . . ?
 F3 Cr10 F1E 90.2(4) . . ?
 F3 Cr10 O571 90.1(6) . . ?
 F3 Cr10 O581 93.5(5) . . ?
 F3 Cr10 O592 177.3(6) . . ?
 F3 Cr10 O602 90.8(6) . . ?
 O571 Cr10 O581 91.8(8) . . ?
 O571 Cr10 O602 178.3(8) . . ?
 O581 Cr10 O602 86.7(8) . . ?
 O592 Cr10 O571 89.3(8) . . ?
 O592 Cr10 O581 83.9(7) . . ?
 O592 Cr10 O602 89.8(8) . . ?
 F1G Cr11 O541 88.9(6) . . ?
 F19 Cr11 F1G 85.3(4) . . ?
 F19 Cr11 O512 91.9(6) . . ?
 F19 Cr11 O531 179.6(7) . . ?
 F19 Cr11 O541 92.6(7) . . ?
 O512 Cr11 F1G 177.2(6) . . ?
 O512 Cr11 O531 88.5(7) . . ?
 O512 Cr11 O541 91.1(7) . . ?
 O522 Cr11 F1G 88.9(7) . . ?
 O522 Cr11 F19 92.9(7) . . ?
 O522 Cr11 O512 91.4(8) . . ?
 O522 Cr11 O531 87.0(9) . . ?
 O522 Cr11 O541 173.9(8) . . ?
 O531 Cr11 F1G 94.3(6) . . ?
 O531 Cr11 O541 87.5(9) . . ?
 F1E Cr13 F2 89.8(4) . . ?
 F1E Cr13 O591 90.6(6) . . ?
 F1E Cr13 O601 90.9(6) . . ?
 F1E Cr13 O611 90.6(6) . . ?
 F1E Cr13 O622 177.9(8) . . ?
 F2 Cr13 O591 179.5(7) . . ?
 F2 Cr13 O601 90.8(6) . . ?
 F2 Cr13 O611 88.8(7) . . ?
 O591 Cr13 O601 89.5(8) . . ?
 O591 Cr13 O611 90.9(9) . . ?
 O601 Cr13 O611 178.4(7) . . ?
 O622 Cr13 F2 90.4(5) . . ?
 O622 Cr13 O591 89.2(7) . . ?
 O622 Cr13 O601 87.0(9) . . ?
 O622 Cr13 O611 91.5(9) . . ?
 F3 Cr14 O562 178.1(6) . . ?
 F3 Cr14 O582 91.3(6) . . ?
 F5 Cr14 F3 88.9(4) . . ?
 F5 Cr14 O562 92.6(6) . . ?
 F5 Cr14 O572 88.7(6) . . ?
 F5 Cr14 O582 179.0(6) . . ?
 O551 Cr14 F3 90.1(6) . . ?
 O551 Cr14 F5 93.8(6) . . ?
 O551 Cr14 O562 90.8(8) . . ?
 O551 Cr14 O572 177.2(7) . . ?
 O551 Cr14 O582 87.2(7) . . ?
 O572 Cr14 F3 88.6(5) . . ?
 O572 Cr14 O562 90.4(7) . . ?
 O572 Cr14 O582 90.3(7) . . ?
 O582 Cr14 O562 87.2(7) . . ?
 F11 Cr15 O491 175.9(7) . . ?
 F11 Cr15 O501 92.3(6) . . ?
 F11 Cr15 O631 88.4(6) . . ?
 F20 Cr15 F11 87.1(4) . . ?
 F20 Cr15 O491 92.6(6) . . ?
 F20 Cr15 O501 91.7(6) . . ?
 F20 Cr15 O631 90.2(6) . . ?
 F20 Cr15 O641 179.4(7) . . ?
 O491 Cr15 O501 91.8(8) . . ?
 O491 Cr15 O631 87.5(8) . . ?
 O501 Cr15 O631 178.0(7) . . ?
 O641 Cr15 F11 93.5(6) . . ?
 O641 Cr15 O491 86.8(8) . . ?
 O641 Cr15 O501 88.0(8) . . ?
 O641 Cr15 O631 90.0(8) . . ?
 Cr13 F1E Cr10 124.0(5) . . ?
 Cr8 F1G Cr11 121.8(5) . . ?
 Cr1 F2 Cr13 124.3(5) . . ?
 Cr10 F3 Cr14 124.7(5) . . ?
 Cr14 F5 Cr8 122.5(5) . . ?
 Cr1 F11 Cr15 123.4(5) . . ?
 Cr11 F19 Cr7 120.7(6) . . ?
 Cr15 F20 Cr7 122.6(5) . . ?
 C493 O491 Cr15 132.8(15) . . ?
 C493 O492 Cr7 134.8(16) . . ?
 C503 O501 Cr15 135.8(15) . . ?
 C503 O502 Cr7 132.8(17) . . ?
 C513 O511 Cr7 134.2(15) . . ?
 C513 O512 Cr11 138.2(15) . . ?
 C523 O521 Cr7 137.2(17) . . ?
 C523 O522 Cr11 136.7(17) . . ?
 C533 O531 Cr11 135.5(17) . . ?
 C533 O532 Cr8 135.2(16) . . ?
 C543 O541 Cr11 135.1(18) . . ?
 C543 O542 Cr8 137.1(15) . . ?
 C553 O551 Cr14 137.2(16) . . ?
 C553 O552 Cr8 127.5(14) . . ?
 C563 O561 Cr8 139.3(15) . . ?
 C563 O562 Cr14 133.6(16) . . ?
 C573 O571 Cr10 136.6(14) . . ?
 C573 O572 Cr14 134.1(15) . . ?
 C583 O581 Cr10 130.3(14) . . ?
 C583 O582 Cr14 137.3(14) . . ?
 C593 O591 Cr13 136.4(14) . . ?
 C593 O592 Cr10 136.0(14) . . ?
 C603 O601 Cr13 133.0(14) . . ?
 C603 O602 Cr10 131.0(15) . . ?
 C613 O611 Cr13 135.2(16) . . ?
 C613 O612 Cr1 139(2) . . ?
 C623 O621 Cr1 136.6(14) . . ?
 C623 O622 Cr13 135.2(15) . . ?
 C633 O631 Cr15 132.2(14) . . ?
 C633 O632 Cr1 137.8(14) . . ?
 C643 O641 Cr15 136.5(16) . . ?
 C643 O642 Cr1 134.2(15) . . ?
 O491 C493 C494 112(2) . . ?
 O492 C493 O491 125(2) . . ?
 O492 C493 C494 122(2) . . ?
 C493 C494 C496 111.3(18) . . ?
 C493 C494 C497 109.0(19) . . ?
 C495 C494 C493 112.4(18) . . ?
 C495 C494 C496 108.9(19) . . ?
 C495 C494 C497 110(2) . . ?
 C496 C494 C497 105.4(19) . . ?
 O501 C503 C504 114(2) . . ?
 O502 C503 O501 122.7(19) . . ?
 O502 C503 C504 123(2) . . ?
 C503 C504 C506 111.4(17) . . ?
 C503 C504 C507 113.4(17) . . ?
 C505 C504 C503 110.5(17) . . ?
 C505 C504 C506 108.9(17) . . ?
 C505 C504 C507 107.0(17) . . ?
 C506 C504 C507 105.4(17) . . ?
 O511 C513 C514 116(2) . . ?
 O512 C513 O511 125.6(18) . . ?
 O512 C513 C514 119(2) . . ?
 C513 C514 C516 110.2(18) . . ?
 C513 C514 C517 111.9(17) . . ?
 C515 C514 C513 112.4(17) . . ?
 C515 C514 C516 106.4(17) . . ?
 C515 C514 C517 109.9(18) . . ?
 C517 C514 C516 105.8(17) . . ?
 O521 C523 O522 120(2) . . ?
 O521 C523 C524 118(3) . . ?
 O522 C523 C524 120(3) . . ?
 C523 C524 C525 110.8(18) . . ?
 C523 C524 C526 113.0(18) . . ?
 C523 C524 C527 111.3(17) . . ?
 C525 C524 C526 105.4(17) . . ?
 C525 C524 C527 110.0(19) . . ?
 C527 C524 C526 106.1(18) . . ?
 O531 C533 O532 124(2) . . ?
 O531 C533 C534 121(2) . . ?
 O532 C533 C534 115(2) . . ?
 C533 C534 C536 109.1(18) . . ?
 C533 C534 C537 111.8(18) . . ?
 C535 C534 C533 113.0(18) . . ?
 C535 C534 C536 108.0(19) . . ?
 C535 C534 C537 109.1(18) . . ?
 C537 C534 C536 105.6(18) . . ?
 O541 C543 O542 122(2) . . ?
 O541 C543 C544 125(2) . . ?
 O542 C543 C544 112(2) . . ?
 C543 C544 C546 110.4(17) . . ?
 C543 C544 C547 109.6(17) . . ?
 C545 C544 C543 111.6(18) . . ?
 C545 C544 C546 107.7(17) . . ?
 C545 C544 C547 109.9(18) . . ?
 C547 C544 C546 107.6(18) . . ?
 O551 C553 O552 124.5(18) . . ?
 O551 C553 C554 123(2) . . ?
 O552 C553 C554 113(2) . . ?
 C553 C554 C556 111.9(17) . . ?
 C553 C554 C557 111.2(16) . . ?
 C555 C554 C553 112.0(17) . . ?
 C555 C554 C556 107.4(17) . . ?
 C555 C554 C557 107.5(17) . . ?
 C556 C554 C557 106.5(17) . . ?
 O561 C563 O562 121(2) . . ?
 O561 C563 C564 118(2) . . ?
 O562 C563 C564 121(2) . . ?
 C563 C564 C566 110.5(18) . . ?
 C563 C564 C567 111.6(18) . . ?
 C565 C564 C563 111.4(18) . . ?
 C565 C564 C566 107.6(19) . . ?
 C565 C564 C567 108.7(19) . . ?
 C567 C564 C566 106.8(18) . . ?
 O571 C573 C574 113(2) . . ?
 O572 C573 O571 123.9(17) . . ?
 O572 C573 C574 123(2) . . ?
 C573 C574 C576 109.3(16) . . ?
 C573 C574 C577 111.2(17) . . ?
 C575 C574 C573 111.2(17) . . ?
 C575 C574 C576 109.7(19) . . ?
 C575 C574 C577 109.4(18) . . ?
 C576 C574 C577 106.0(17) . . ?
 O581 C583 C584 115(2) . . ?
 O582 C583 O581 125.1(17) . . ?
 O582 C583 C584 119(2) . . ?
 C583 C584 C586 109.9(17) . . ?
 C583 C584 C587 113.7(17) . . ?
 C585 C584 C583 109.1(16) . . ?
 C585 C584 C586 107.9(17) . . ?
 C585 C584 C587 109.1(18) . . ?
 C587 C584 C586 107.0(17) . . ?
 O591 C593 O592 124.9(18) . . ?
 O591 C593 C594 116(2) . . ?
 O592 C593 C594 119(2) . . ?
 C593 C594 C596 111.8(17) . . ?
 C593 C594 C597 110.1(18) . . ?
 C595 C594 C593 111.7(16) . . ?
 C595 C594 C596 108.1(18) . . ?
 C595 C594 C597 111.1(18) . . ?
 C596 C594 C597 103.8(17) . . ?
 O601 C603 C604 114(2) . . ?
 O602 C603 O601 130.3(19) . . ?
 O602 C603 C604 116(2) . . ?
 C603 C604 C606 112.2(18) . . ?
 C603 C604 C607 109.6(18) . . ?
 C605 C604 C603 110.2(17) . . ?
 C605 C604 C606 109.4(18) . . ?
 C605 C604 C607 110.4(19) . . ?
 C606 C604 C607 104.9(18) . . ?
 O611 C613 C614 111(2) . . ?
 O612 C613 O611 122(2) . . ?
 O612 C613 C614 126(3) . . ?
 C613 C614 C616 109.9(17) . . ?
 C613 C614 C617 110.8(19) . . ?
 C615 C614 C613 112.8(18) . . ?
 C615 C614 C616 108.4(19) . . ?
 C615 C614 C617 106.7(19) . . ?
 C616 C614 C617 108.1(19) . . ?
 O621 C623 C624 116(2) . . ?
 O622 C623 O621 123.2(16) . . ?
 O622 C623 C624 120(2) . . ?
 C623 C624 C626 112.1(17) . . ?
 C623 C624 C627 111.9(17) . . ?
 C625 C624 C623 111.6(17) . . ?
 C625 C624 C626 104.7(17) . . ?
 C625 C624 C627 111.1(18) . . ?
 C627 C624 C626 105.2(18) . . ?
 O631 C633 O632 123.4(17) . . ?
 O631 C633 C634 121(2) . . ?
 O632 C633 C634 116(2) . . ?
 C633 C634 C636 109.3(16) . . ?
 C633 C634 C637 112.2(17) . . ?
 C635 C634 C633 109.8(16) . . ?
 C635 C634 C636 108.2(17) . . ?
 C635 C634 C637 107.6(17) . . ?
 C636 C634 C637 109.5(17) . . ?
 O641 C643 C644 121(2) . . ?
 O642 C643 O641 122.7(17) . . ?
 O642 C643 C644 117(2) . . ?
 C643 C644 C646 110.5(18) . . ?
 C643 C644 C647 107.7(16) . . ?
 C645 C644 C643 111.7(16) . . ?
 C645 C644 C646 110.5(18) . . ?
 C645 C644 C647 110.5(18) . . ?
 C646 C644 C647 105.7(17) . . ?
 F42 Cr16 F1A 85.2(5) . . ?
 F42 Cr16 O2 90.8(7) . . ?
 F42 Cr16 O11 92.4(7) . . ?
 F42 Cr16 O142 176.5(7) . . ?
 F42 Cr16 O151 92.1(7) . . ?
 O2 Cr16 F1A 90.3(7) . . ?
 O11 Cr16 F1A 176.8(9) . . ?
 O11 Cr16 O2 91.9(9) . . ?
 O11 Cr16 O142 90.7(9) . . ?
 O11 Cr16 O151 88.9(8) . . ?
 O142 Cr16 F1A 91.6(7) . . ?
 O142 Cr16 O2 90.6(10) . . ?
 O142 Cr16 O151 86.4(10) . . ?
 O151 Cr16 F1A 88.9(6) . . ?
 O151 Cr16 O2 176.9(8) . . ?
 F42 Cr17 F45 84.9(5) . . ?
 F42 Cr17 O1 90.1(6) . . ?
 F42 Cr17 O12 89.5(7) . . ?
 F42 Cr17 O21 92.4(7) . . ?
 F45 Cr17 O1 90.8(7) . . ?
 F45 Cr17 O12 173.9(7) . . ?
 F45 Cr17 O21 87.7(6) . . ?
 O1 Cr17 O21 177.0(8) . . ?
 O12 Cr17 O1 91.5(8) . . ?
 O12 Cr17 O21 90.2(8) . . ?
 O31 Cr17 F42 176.5(8) . . ?
 O31 Cr17 F45 92.2(7) . . ?
 O31 Cr17 O1 88.1(9) . . ?
 O31 Cr17 O12 93.5(9) . . ?
 O31 Cr17 O21 89.4(9) . . ?
 F1H Cr18 O41 87.4(7) . . ?
 F45 Cr18 F1H 87.1(5) . . ?
 F45 Cr18 O22 92.2(6) . . ?
 F45 Cr18 O41 90.2(6) . . ?
 F45 Cr18 O52 178.3(7) . . ?
 O22 Cr18 F1H 89.4(7) . . ?
 O22 Cr18 O41 175.9(8) . . ?
 O22 Cr18 O52 88.0(8) . . ?
 O32 Cr18 F1H 176.4(9) . . ?
 O32 Cr18 F45 93.9(7) . . ?
 O32 Cr18 O22 94.0(10) . . ?
 O32 Cr18 O41 89.2(10) . . ?
 O32 Cr18 O52 87.8(8) . . ?
 O52 Cr18 F1H 91.3(7) . . ?
 O52 Cr18 O41 89.5(8) . . ?
 F1A Cr20 F13 88.8(5) . . ?
 F1A Cr20 O121 87.6(7) . . ?
 F1A Cr20 O131 178.6(7) . . ?
 F1A Cr20 O152 91.9(6) . . ?
 F13 Cr20 O121 87.8(7) . . ?
 F13 Cr20 O131 90.6(7) . . ?
 F13 Cr20 O152 89.6(6) . . ?
 O131 Cr20 O121 91.0(8) . . ?
 O141 Cr20 F1A 93.5(7) . . ?
 O141 Cr20 F13 177.1(7) . . ?
 O141 Cr20 O121 90.4(9) . . ?
 O141 Cr20 O131 87.0(9) . . ?
 O141 Cr20 O152 92.1(9) . . ?
 O152 Cr20 O121 177.4(8) . . ?
 O152 Cr20 O131 89.4(8) . . ?
 F1B Cr24 O71 89.8(7) . . ?
 F1B Cr24 O82 90.2(8) . . ?
 F7 Cr24 F1B 91.8(5) . . ?
 F7 Cr24 O62 175.4(8) . . ?
 F7 Cr24 O71 88.5(7) . . ?
 F7 Cr24 O82 92.9(10) . . ?
 O62 Cr24 F1B 92.6(8) . . ?
 O62 Cr24 O71 89.9(10) . . ?
 O62 Cr24 O82 88.7(12) . . ?
 O82 Cr24 O71 178.6(11) . . ?
 O91 Cr24 F1B 178.3(9) . . ?
 O91 Cr24 F7 89.8(8) . . ?
 O91 Cr24 O62 85.8(10) . . ?
 O91 Cr24 O71 90.9(9) . . ?
 O91 Cr24 O82 89.1(9) . . ?
 F13 Cr27 O111 90.3(7) . . ?
 F13 Cr27 O122 90.7(7) . . ?
 F13 Cr27 O132 89.0(7) . . ?
 F23 Cr27 F13 89.6(5) . . ?
 F23 Cr27 O111 89.9(10) . . ?
 F23 Cr27 O122 89.9(7) . . ?
 F23 Cr27 O132 178.4(7) . . ?
 O102 Cr27 F13 178.8(8) . . ?
 O102 Cr27 F23 91.6(8) . . ?
 O102 Cr27 O111 89.5(9) . . ?
 O102 Cr27 O122 89.5(9) . . ?
 O102 Cr27 O132 89.9(9) . . ?
 O111 Cr27 O122 179.0(8) . . ?
 O111 Cr27 O132 89.5(12) . . ?
 O122 Cr27 O132 90.6(10) . . ?
 F1B Cr28 O42 88.7(7) . . ?
 F1B Cr28 O51 177.1(8) . . ?
 F1B Cr28 O61 90.7(7) . . ?
 F1B Cr28 O72 89.3(6) . . ?
 F1H Cr28 F1B 90.2(5) . . ?
 F1H Cr28 O42 91.5(7) . . ?
 F1H Cr28 O51 92.4(7) . . ?
 F1H Cr28 O61 179.0(8) . . ?
 F1H Cr28 O72 89.8(7) . . ?
 O42 Cr28 O61 88.1(9) . . ?
 O51 Cr28 O42 92.3(9) . . ?
 O51 Cr28 O61 86.7(9) . . ?
 O51 Cr28 O72 89.7(8) . . ?
 O72 Cr28 O42 177.6(8) . . ?
 O72 Cr28 O61 90.7(9) . . ?
 F7 Cr29 F23 89.5(5) . . ?
 F7 Cr29 O81 92.4(7) . . ?
 F7 Cr29 O92 92.7(8) . . ?
 F7 Cr29 O101 178.9(10) . . ?
 F7 Cr29 O112 88.7(7) . . ?
 F23 Cr29 O101 89.9(7) . . ?
 O81 Cr29 F23 90.5(7) . . ?
 O81 Cr29 O101 88.6(10) . . ?
 O81 Cr29 O112 176.7(10) . . ?
 O92 Cr29 F23 177.6(9) . . ?
 O92 Cr29 O81 90.5(12) . . ?
 O92 Cr29 O101 87.9(9) . . ?
 O92 Cr29 O112 86.3(12) . . ?
 O112 Cr29 F23 92.7(8) . . ?
 O112 Cr29 O101 90.4(11) . . ?
 Cr20 F1A Cr16 121.7(6) . . ?
 Cr28 F1B Cr24 125.0(7) . . ?
 Cr28 F1H Cr18 122.1(6) . . ?
 Cr29 F7 Cr24 123.3(7) . . ?
 Cr27 F13 Cr20 124.1(7) . . ?
 Cr27 F23 Cr29 124.7(6) . . ?
 Cr16 F42 Cr17 122.7(6) . . ?
 Cr18 F45 Cr17 121.4(5) . . ?
 C3 O1 Cr17 132.8(17) . . ?
 C3 O2 Cr16 135.6(16) . . ?
 C13 O11 Cr16 139.1(19) . . ?
 C13 O12 Cr17 136.0(14) . . ?
 C23 O21 Cr17 134.7(16) . . ?
 C23 O22 Cr18 137.5(17) . . ?
 C33 O31 Cr17 134.8(18) . . ?
 C33 O32 Cr18 138(2) . . ?
 C43 O41 Cr18 137(2) . . ?
 C43 O42 Cr28 135.0(17) . . ?
 C53 O51 Cr28 134.9(17) . . ?
 C53 O52 Cr18 140(2) . . ?
 C63 O61 Cr28 135.5(18) . . ?
 C63 O62 Cr24 136.6(19) . . ?
 C73 O71 Cr24 139.5(17) . . ?
 C73 O72 Cr28 137.5(14) . . ?
 C83 O81 Cr29 131.0(18) . . ?
 C83 O82 Cr24 137(3) . . ?
 C93 O91 Cr24 137.9(18) . . ?
 C93 O92 Cr29 139(2) . . ?
 C103 O101 Cr29 129.9(17) . . ?
 C103 O102 Cr27 143(2) . . ?
 C113 O111 Cr27 133(2) . . ?
 C113 O112 Cr29 133.1(18) . . ?
 C123 O121 Cr20 137(2) . . ?
 C123 O122 Cr27 133.8(15) . . ?
 C133 O131 Cr20 138(2) . . ?
 C133 O132 Cr27 139(2) . . ?
 C143 O141 Cr20 139(2) . . ?
 C143 O142 Cr16 139(3) . . ?
 C153 O151 Cr16 132.8(15) . . ?
 C153 O152 Cr20 134.8(16) . . ?
 O1 C3 O2 125(2) . . ?
 O1 C3 C4 116.9(17) . . ?
 O2 C3 C4 117.6(18) . . ?
 C3 C4 C6 110.3(12) . . ?
 C3 C4 C7 110.6(12) . . ?
 C5 C4 C3 110.0(12) . . ?
 C5 C4 C6 108.9(12) . . ?
 C5 C4 C7 109.9(13) . . ?
 C7 C4 C6 107.1(12) . . ?
 O11 C13 O12 123(2) . . ?
 O11 C13 C14 123(3) . . ?
 O12 C13 C14 114(2) . . ?
 C13 C14 C16 111.8(18) . . ?
 C13 C14 C17 108.1(17) . . ?
 C15 C14 C13 112.5(18) . . ?
 C15 C14 C16 106.5(17) . . ?
 C15 C14 C17 110.5(19) . . ?
 C17 C14 C16 107.3(18) . . ?
 O21 C23 C24 114(2) . . ?
 O22 C23 O21 123(2) . . ?
 O22 C23 C24 122(2) . . ?
 C23 C24 C26 108.4(17) . . ?
 C23 C24 C27 114.8(18) . . ?
 C25 C24 C23 109.6(16) . . ?
 C25 C24 C26 108.6(18) . . ?
 C25 C24 C27 106.6(17) . . ?
 C27 C24 C26 108.7(17) . . ?
 O31 C33 C34 107(3) . . ?
 O32 C33 O31 123(2) . . ?
 O32 C33 C34 128(3) . . ?
 C33 C34 C37 110.6(18) . . ?
 C35 C34 C33 109.5(19) . . ?
 C35 C34 C36 107.8(19) . . ?
 C35 C34 C37 109.5(19) . . ?
 C36 C34 C33 111.9(18) . . ?
 C36 C34 C37 107.5(18) . . ?
 O41 C43 O42 124(2) . . ?
 O41 C43 C44 118(3) . . ?
 O42 C43 C44 118(2) . . ?
 C43 C44 C46 110.4(17) . . ?
 C43 C44 C47 110.4(18) . . ?
 C45 C44 C43 112.9(18) . . ?
 C45 C44 C46 105.0(17) . . ?
 C45 C44 C47 110.2(18) . . ?
 C47 C44 C46 107.7(18) . . ?
 O51 C53 C54 116(2) . . ?
 O52 C53 O51 120(2) . . ?
 O52 C53 C54 124(3) . . ?
 C53 C54 C56 110.0(17) . . ?
 C53 C54 C57 110.9(18) . . ?
 C55 C54 C53 110.8(17) . . ?
 C55 C54 C56 106.8(18) . . ?
 C55 C54 C57 113.1(19) . . ?
 C57 C54 C56 104.9(17) . . ?
 O61 C63 C64 113(2) . . ?
 O62 C63 O61 123(2) . . ?
 O62 C63 C64 122(2) . . ?
 C63 C64 C66 109.7(19) . . ?
 C63 C64 C67 112(2) . . ?
 C65 C64 C63 110.7(18) . . ?
 C65 C64 C66 110(2) . . ?
 C65 C64 C67 109.4(19) . . ?
 C66 C64 C67 105.1(19) . . ?
 O71 C73 O72 120(2) . . ?
 O71 C73 C74 123(2) . . ?
 O72 C73 C74 116(2) . . ?
 C73 C74 C76 111.3(17) . . ?
 C73 C74 C77 109.9(18) . . ?
 C75 C74 C73 110.7(18) . . ?
 C75 C74 C76 109.1(19) . . ?
 C75 C74 C77 109.3(19) . . ?
 C76 C74 C77 106.4(19) . . ?
 O81 C83 C84 117(3) . . ?
 O82 C83 O81 124(2) . . ?
 O82 C83 C84 119(3) . . ?
 C83 C84 C86 109.5(18) . . ?
 C83 C84 C87 109.4(17) . . ?
 C85 C84 C83 113(2) . . ?
 C85 C84 C86 108.1(18) . . ?
 C85 C84 C87 108.7(19) . . ?
 C87 C84 C86 108.0(18) . . ?
 O91 C93 C94 117(2) . . ?
 O92 C93 O91 118(2) . . ?
 O92 C93 C94 125(3) . . ?
 C93 C94 C96 110.5(19) . . ?
 C93 C94 C97 113.2(18) . . ?
 C95 C94 C93 113.0(18) . . ?
 C95 C94 C96 104.8(18) . . ?
 C95 C94 C97 110.5(19) . . ?
 C97 C94 C96 104.2(17) . . ?
 O101 C103 C104 112(3) . . ?
 O102 C103 O101 121(2) . . ?
 O102 C103 C104 127(3) . . ?
 C103 C104 C106 110.4(18) . . ?
 C103 C104 C107 112.0(18) . . ?
 C105 C104 C103 112.7(17) . . ?
 C105 C104 C106 107.5(18) . . ?
 C105 C104 C107 109.7(18) . . ?
 C107 C104 C106 104.1(17) . . ?
 O111 C113 O112 125(2) . . ?
 O111 C113 C114 123(3) . . ?
 O112 C113 C114 111(3) . . ?
 C113 C114 C116 109.4(18) . . ?
 C113 C114 C117 110.7(19) . . ?
 C115 C114 C113 110.1(17) . . ?
 C115 C114 C116 109.9(19) . . ?
 C115 C114 C117 111.3(19) . . ?
 C117 C114 C116 105.3(18) . . ?
 O121 C123 O122 123(2) . . ?
 O121 C123 C124 123(3) . . ?
 O122 C123 C124 114(2) . . ?
 C123 C124 C126 110.0(17) . . ?
 C123 C124 C127 111.2(18) . . ?
 C125 C124 C123 113.2(19) . . ?
 C125 C124 C126 105.3(18) . . ?
 C125 C124 C127 109.8(18) . . ?
 C127 C124 C126 107.0(18) . . ?
 O131 C133 C134 118(3) . . ?
 O132 C133 O131 118(3) . . ?
 O132 C133 C134 120(3) . . ?
 C133 C134 C136 109.2(19) . . ?
 C133 C134 C137 109.2(18) . . ?
 C135 C134 C133 112.2(18) . . ?
 C135 C134 C136 109.1(18) . . ?
 C135 C134 C137 111.2(19) . . ?
 C137 C134 C136 105.6(17) . . ?
 O141 C143 C144 113(3) . . ?
 O142 C143 O141 118(2) . . ?
 O142 C143 C144 129(4) . . ?
 C143 C144 C146 110.2(19) . . ?
 C143 C144 C147 110.9(19) . . ?
 C145 C144 C143 112.6(17) . . ?
 C145 C144 C146 104.8(18) . . ?
 C145 C144 C147 115.0(19) . . ?
 C147 C144 C146 102.7(17) . . ?
 O151 C153 C154 119(2) . . ?
 O152 C153 O151 128(2) . . ?
 O152 C153 C154 113(2) . . ?
 C153 C154 C156 110.7(17) . . ?
 C153 C154 C157 112.1(18) . . ?
 C155 C154 C153 109.9(18) . . ?
 C155 C154 C156 110.9(18) . . ?
 C155 C154 C157 107.5(18) . . ?
 C157 C154 C156 105.7(17) . . ?
 F4 Cr2 O311 86.3(5) . . ?
 F4 Cr2 O321 90.9(5) . . ?
 F4 Cr2 O342 92.0(5) . . ?
 F8 Cr2 F4 85.0(4) . . ?
 F8 Cr2 O311 88.0(5) . . ?
 F8 Cr2 O321 175.8(6) . . ?
 F8 Cr2 O342 90.8(6) . . ?
 O321 Cr2 O311 92.3(6) . . ?
 O331 Cr2 F4 175.8(7) . . ?
 O331 Cr2 F8 91.7(7) . . ?
 O331 Cr2 O311 91.0(7) . . ?
 O331 Cr2 O321 92.4(7) . . ?
 O331 Cr2 O342 90.8(8) . . ?
 O342 Cr2 O311 177.9(6) . . ?
 O342 Cr2 O321 88.8(6) . . ?
 F1 Cr3 F15 89.4(4) . . ?
 F1 Cr3 O391 177.9(6) . . ?
 F1 Cr3 O401 90.2(6) . . ?
 F1 Cr3 O422 89.8(5) . . ?
 F15 Cr3 O391 92.7(6) . . ?
 F15 Cr3 O422 178.6(6) . . ?
 O401 Cr3 F15 91.1(6) . . ?
 O401 Cr3 O391 89.8(7) . . ?
 O401 Cr3 O422 87.8(7) . . ?
 O411 Cr3 F1 92.8(8) . . ?
 O411 Cr3 F15 91.2(7) . . ?
 O411 Cr3 O391 87.1(9) . . ?
 O411 Cr3 O401 176.3(9) . . ?
 O411 Cr3 O422 90.0(8) . . ?
 O422 Cr3 O391 88.1(6) . . ?
 F1D Cr4 O431 89.4(5) . . ?
 F1D Cr4 O441 92.0(6) . . ?
 F1D Cr4 O462 178.3(6) . . ?
 F10 Cr4 F1D 89.8(4) . . ?
 F10 Cr4 O431 179.0(6) . . ?
 F10 Cr4 O441 91.4(6) . . ?
 F10 Cr4 O452 91.1(5) . . ?
 F10 Cr4 O462 91.3(5) . . ?
 O441 Cr4 O431 88.1(7) . . ?
 O441 Cr4 O462 89.2(7) . . ?
 O452 Cr4 F1D 88.1(5) . . ?
 O452 Cr4 O431 89.5(6) . . ?
 O452 Cr4 O441 177.5(7) . . ?
 O452 Cr4 O462 90.6(7) . . ?
 O462 Cr4 O431 89.5(6) . . ?
 F8 Cr5 F16 86.2(4) . . ?
 F8 Cr5 O352 90.5(6) . . ?
 O332 Cr5 F8 92.9(6) . . ?
 O332 Cr5 F16 178.1(7) . . ?
 O332 Cr5 O352 89.1(7) . . ?
 O332 Cr5 O362 89.8(7) . . ?
 O341 Cr5 F8 92.1(6) . . ?
 O341 Cr5 F16 90.8(6) . . ?
 O341 Cr5 O332 91.0(8) . . ?
 O341 Cr5 O352 177.4(7) . . ?
 O341 Cr5 O362 88.0(7) . . ?
 O352 Cr5 F16 89.2(5) . . ?
 O362 Cr5 F8 177.2(6) . . ?
 O362 Cr5 F16 91.0(5) . . ?
 O362 Cr5 O352 89.4(7) . . ?
 F1F Cr6 O351 90.5(7) . . ?
 F1F Cr6 O361 178.6(7) . . ?
 F1F Cr6 O372 91.2(6) . . ?
 F1F Cr6 O381 89.4(5) . . ?
 F16 Cr6 F1F 88.0(4) . . ?
 F16 Cr6 O351 94.3(6) . . ?
 F16 Cr6 O361 91.7(6) . . ?
 F16 Cr6 O372 178.5(7) . . ?
 F16 Cr6 O381 91.9(6) . . ?
 O351 Cr6 O361 90.9(8) . . ?
 O351 Cr6 O372 84.5(8) . . ?
 O351 Cr6 O381 173.8(7) . . ?
 O361 Cr6 O372 89.1(8) . . ?
 O361 Cr6 O381 89.2(7) . . ?
 O372 Cr6 O381 89.3(8) . . ?
 F1F Cr9 F15 90.1(4) . . ?
 F1F Cr9 O382 91.4(5) . . ?
 F1F Cr9 O392 178.9(6) . . ?
 F1F Cr9 O402 92.5(6) . . ?
 F15 Cr9 O382 91.6(5) . . ?
 F15 Cr9 O392 89.9(5) . . ?
 F15 Cr9 O402 92.0(6) . . ?
 O371 Cr9 F1F 91.8(6) . . ?
 O371 Cr9 F15 176.6(6) . . ?
 O371 Cr9 O382 91.2(7) . . ?
 O371 Cr9 O392 88.3(7) . . ?
 O371 Cr9 O402 85.0(7) . . ?
 O382 Cr9 O392 87.4(7) . . ?
 O402 Cr9 O382 174.7(7) . . ?
 O402 Cr9 O392 88.7(7) . . ?
 F4 Cr12 F10 89.4(4) . . ?
 F4 Cr12 O312 93.8(6) . . ?
 F4 Cr12 O322 92.6(6) . . ?
 F4 Cr12 O451 89.0(6) . . ?
 F4 Cr12 O461 179.2(7) . . ?
 F10 Cr12 O451 89.8(5) . . ?
 O312 Cr12 F10 90.5(6) . . ?
 O312 Cr12 O451 177.2(8) . . ?
 O322 Cr12 F10 177.0(6) . . ?
 O322 Cr12 O312 91.7(7) . . ?
 O322 Cr12 O451 88.0(7) . . ?
 O322 Cr12 O461 87.1(7) . . ?
 O461 Cr12 F10 91.0(6) . . ?
 O461 Cr12 O312 87.0(7) . . ?
 O461 Cr12 O451 90.2(7) . . ?
 F1 Cr22 O412 88.6(8) . . ?
 F1 Cr22 O421 91.4(7) . . ?
 F1 Cr22 O432 177.1(9) . . ?
 F1 Cr22 O442 90.5(7) . . ?
 F1D Cr22 F1 90.2(4) . . ?
 F1D Cr22 O412 89.5(7) . . ?
 F1D Cr22 O421 178.1(9) . . ?
 F1D Cr22 O432 91.7(6) . . ?
 F1D Cr22 O442 90.2(8) . . ?
 O421 Cr22 O412 89.4(11) . . ?
 O421 Cr22 O432 86.8(7) . . ?
 O421 Cr22 O442 90.9(11) . . ?
 O432 Cr22 O412 93.6(12) . . ?
 O432 Cr22 O442 87.3(11) . . ?
 O442 Cr22 O412 179.0(11) . . ?
 Cr3 F1 Cr22 123.0(5) . . ?
 Cr22 F1D Cr4 123.8(6) . . ?
 Cr9 F1F Cr6 124.5(5) . . ?
 Cr12 F4 Cr2 121.6(5) . . ?
 Cr2 F8 Cr5 120.3(5) . . ?
 Cr4 F10 Cr12 124.0(5) . . ?
 Cr9 F15 Cr3 123.2(5) . . ?
 Cr6 F16 Cr5 122.1(5) . . ?
 C313 O311 Cr2 125.8(13) . . ?
 C313 O312 Cr12 135.2(16) . . ?
 C323 O321 Cr2 134.8(12) . . ?
 C323 O322 Cr12 132.6(14) . . ?
 C333 O331 Cr2 140(2) . . ?
 C333 O332 Cr5 137.6(18) . . ?
 C343 O341 Cr5 133.6(14) . . ?
 C343 O342 Cr2 137.8(16) . . ?
 C353 O351 Cr6 136.6(16) . . ?
 C353 O352 Cr5 133.8(13) . . ?
 C363 O361 Cr6 135.7(13) . . ?
 C363 O362 Cr5 136.6(13) . . ?
 C373 O371 Cr9 138.9(14) . . ?
 C373 O372 Cr6 137.1(14) . . ?
 C383 O381 Cr6 135.5(13) . . ?
 C383 O382 Cr9 134.2(13) . . ?
 C393 O391 Cr3 133.8(13) . . ?
 C393 O392 Cr9 136.5(14) . . ?
 C403 O401 Cr3 137.3(13) . . ?
 C403 O402 Cr9 134.4(13) . . ?
 C413 O411 Cr3 140(2) . . ?
 C413 O412 Cr22 135.9(18) . . ?
 C423 O421 Cr22 141.4(15) . . ?
 C423 O422 Cr3 138.7(13) . . ?
 C433 O431 Cr4 135.5(16) . . ?
 C433 O432 Cr22 134.6(17) . . ?
 C443 O441 Cr4 136.3(17) . . ?
 C443 O442 Cr22 135.2(16) . . ?
 C453 O451 Cr12 130.4(15) . . ?
 C453 O452 Cr4 136.1(13) . . ?
 C463 O461 Cr12 140.8(15) . . ?
 C463 O462 Cr4 132.0(14) . . ?
 O311 C313 C314 117(2) . . ?
 O312 C313 O311 128(2) . . ?
 O312 C313 C314 115(2) . . ?
 C313 C314 C316 113.0(18) . . ?
 C313 C314 C317 110.8(18) . . ?
 C315 C314 C313 111.7(17) . . ?
 C315 C314 C316 107.9(19) . . ?
 C315 C314 C317 108.3(19) . . ?
 C316 C314 C317 104.8(18) . . ?
 O321 C323 C324 114.2(19) . . ?
 O322 C323 O321 123.1(18) . . ?
 O322 C323 C324 123(2) . . ?
 C323 C324 C326 112.9(17) . . ?
 C323 C324 C327 108.7(16) . . ?
 C325 C324 C323 115.2(17) . . ?
 C325 C324 C326 108.4(18) . . ?
 C325 C324 C327 107.0(17) . . ?
 C326 C324 C327 103.9(17) . . ?
 O331 C333 O332 119.8(18) . . ?
 O331 C333 C334 122(3) . . ?
 O332 C333 C334 118(3) . . ?
 C333 C334 C336 111.9(18) . . ?
 C333 C334 C337 111.1(18) . . ?
 C335 C334 C333 113.0(19) . . ?
 C335 C334 C336 107.5(18) . . ?
 C335 C334 C337 108.2(18) . . ?
 C336 C334 C337 104.8(17) . . ?
 O341 C343 C344 117(2) . . ?
 O342 C343 O341 123.2(17) . . ?
 O342 C343 C344 119(2) . . ?
 C343 C344 C346 109.0(15) . . ?
 C343 C344 C347 112.7(17) . . ?
 C345 C344 C343 111.5(15) . . ?
 C345 C344 C346 107.6(16) . . ?
 C345 C344 C347 109.6(16) . . ?
 C347 C344 C346 106.1(16) . . ?
 O351 C353 O352 121.8(19) . . ?
 O351 C353 C354 117(2) . . ?
 O352 C353 C354 121(2) . . ?
 C353 C354 C356 109.9(17) . . ?
 C353 C354 C357 110.0(16) . . ?
 C355 C354 C353 111.1(18) . . ?
 C355 C354 C356 107.4(18) . . ?
 C355 C354 C357 111.4(19) . . ?
 C357 C354 C356 106.8(17) . . ?
 O361 C363 C364 112.0(19) . . ?
 O362 C363 O361 124.6(18) . . ?
 O362 C363 C364 123(2) . . ?
 C363 C364 C366 109.7(17) . . ?
 C363 C364 C367 111.4(17) . . ?
 C365 C364 C363 111.4(17) . . ?
 C365 C364 C366 110.5(17) . . ?
 C365 C364 C367 109.3(17) . . ?
 C366 C364 C367 104.3(17) . . ?
 O371 C373 C374 115.0(19) . . ?
 O372 C373 O371 120.5(18) . . ?
 O372 C373 C374 124(2) . . ?
 C373 C374 C376 107.8(17) . . ?
 C373 C374 C377 114.2(19) . . ?
 C375 C374 C373 110.7(17) . . ?
 C375 C374 C376 110.2(18) . . ?
 C375 C374 C377 109.3(19) . . ?
 C376 C374 C377 104.4(17) . . ?
 O381 C383 C384 114.5(18) . . ?
 O382 C383 O381 125.8(17) . . ?
 O382 C383 C384 118.8(19) . . ?
 C383 C384 C386 110.1(16) . . ?
 C383 C384 C387 115.2(15) . . ?
 C385 C384 C383 107.8(15) . . ?
 C385 C384 C386 106.4(16) . . ?
 C385 C384 C387 110.6(16) . . ?
 C387 C384 C386 106.4(16) . . ?
 O391 C393 C394 115.1(19) . . ?
 O392 C393 O391 126.3(19) . . ?
 O392 C393 C394 118(2) . . ?
 C393 C394 C396 108.9(16) . . ?
 C393 C394 C397 111.6(16) . . ?
 C395 C394 C393 112.8(17) . . ?
 C395 C394 C396 108.6(17) . . ?
 C395 C394 C397 110.4(17) . . ?
 C396 C394 C397 104.0(17) . . ?
 O401 C403 O402 122.9(17) . . ?
 O401 C403 C404 123(2) . . ?
 O402 C403 C404 112.1(18) . . ?
 C403 C404 C406 107.3(15) . . ?
 C403 C404 C407 113.6(15) . . ?
 C405 C404 C403 108.0(14) . . ?
 C405 C404 C406 110.3(16) . . ?
 C405 C404 C407 108.8(16) . . ?
 C407 C404 C406 108.8(15) . . ?
 O411 C413 O412 122(2) . . ?
 O411 C413 C414 119(3) . . ?
 O412 C413 C414 119(3) . . ?
 C413 C414 C416 111.8(17) . . ?
 C413 C414 C417 112.4(19) . . ?
 C415 C414 C413 110.0(17) . . ?
 C415 C414 C416 111.5(18) . . ?
 C415 C414 C417 106.0(17) . . ?
 C416 C414 C417 104.9(18) . . ?
 O421 C423 O422 118.3(18) . . ?
 O421 C423 C424 121(2) . . ?
 O422 C423 C424 120(2) . . ?
 C423 C424 C426 110.0(16) . . ?
 C423 C424 C427 109.3(16) . . ?
 C425 C424 C423 113.5(16) . . ?
 C425 C424 C426 104.8(17) . . ?
 C425 C424 C427 112.6(18) . . ?
 C427 C424 C426 106.2(17) . . ?
 O431 C433 O432 124(3) . . ?
 O431 C433 C434 117(2) . . ?
 O432 C433 C434 112(2) . . ?
 C433 C434 C436 108.9(19) . . ?
 C433 C434 C437 110.5(18) . . ?
 C435 C434 C433 112.4(18) . . ?
 C435 C434 C436 108.1(19) . . ?
 C435 C434 C437 113.3(19) . . ?
 C437 C434 C436 103.1(18) . . ?
 O441 C443 O442 125(2) . . ?
 O441 C443 C444 122(2) . . ?
 O442 C443 C444 112(2) . . ?
 C443 C444 C446 109.2(18) . . ?
 C445 C444 C443 110.4(17) . . ?
 C445 C444 C446 107.2(18) . . ?
 C445 C444 C447 110.3(18) . . ?
 C447 C444 C443 114.8(18) . . ?
 C447 C444 C446 104.5(18) . . ?
 O451 C453 O452 125.3(18) . . ?
 O451 C453 C454 120(2) . . ?
 O452 C453 C454 115.0(19) . . ?
 C453 C454 C455 110.7(15) . . ?
 C453 C454 C456 111.4(16) . . ?
 C453 C454 C457 110.6(16) . . ?
 C455 C454 C456 105.1(16) . . ?
 C455 C454 C457 111.5(17) . . ?
 C457 C454 C456 107.3(15) . . ?
 O461 C463 C464 121(2) . . ?
 O462 C463 O461 121.7(17) . . ?
 O462 C463 C464 117(2) . . ?
 C463 C464 C465 110.4(16) . . ?
 C463 C464 C466 111.9(16) . . ?
 C463 C464 C467 112.1(17) . . ?
 C465 C464 C466 108.6(17) . . ?
 C465 C464 C467 108.1(17) . . ?
 C466 C464 C467 105.5(17) . . ?
 N7_a Cu_a N732_a 149(8) 2_585 . ?
 N7_a Cu_a O61N_a 86(5) 2_585 . ?
 N732_a Cu_a O61N_a 110(4) . . ?
 C709_a N708_a C707_a 113(10) . . ?
 C2F_a N721_a C722_a 35(8) . . ?
 C720_a N721_a C2F_a 113(6) . . ?
 C720_a N721_a C722_a 106.8(18) . . ?
 C2H_a C2F_a N721_a 109(6) . . ?
 C2K_a C2L_a C2M_a 120.0 . . ?
 C2L_a C2K_a C2O_a 118.3(12) . . ?
 C2J_a C2K_a C2L_a 120.0 . . ?
 C2J_a C2K_a C2O_a 118.6(12) . . ?
 C2I_a C2J_a C2K_a 120.0 . . ?
 C2J_a C2I_a C2H_a 120.0 . . ?
 C2I_a C2H_a C2F_a 137(8) . . ?
 C2I_a C2H_a C2M_a 120.0 . . ?
 C2M_a C2H_a C2F_a 101(7) . . ?
 C2H_a C2M_a C2L_a 120.0 . . ?
 C2R_a C2N_a C2O_a 120.00(6) . . ?
 C2N_a C2R_a N7_a 120.0 . . ?
 C2R_a N7_a Cu_a 119.3(11) . 2_585 ?
 C2P_a N7_a Cu_a 119.9(11) . 2_585 ?
 C2P_a N7_a C2R_a 120.0 . . ?
 C2Q_a C2P_a N7_a 120.00(6) . . ?
 C2P_a C2Q_a C2O_a 120.00(7) . . ?
 C2N_a C2O_a C2K_a 119.5(13) . . ?
 C2Q_a C2O_a C2K_a 119.8(13) . . ?
 C2Q_a C2O_a C2N_a 120.0 . . ?
 C706_a C701_a S19_a 118.6(10) . . ?
 C706_a C701_a C702_a 120.0 . . ?
 C702_a C701_a S19_a 119.1(10) . . ?
 C701_a C706_a C705_a 120.0 . . ?
 C706_a C705_a C704_a 120.00(10) . . ?
 C705_a C704_a C707_a 114(5) . . ?
 C703_a C704_a C705_a 120.0 . . ?
 C703_a C704_a C707_a 126(5) . . ?
 C702_a C703_a C704_a 120.00(7) . . ?
 C703_a C702_a C701_a 120.00(7) . . ?
 C704_a C707_a N708_a 129(10) . . ?
 N708_a C709_a C710_a 99(8) . . ?
 C709_a C710_a C711_a 98(6) . . ?
 C712_a C711_a C710_a 113(8) . . ?
 C711_a C712_a C713_a 99(6) . . ?
 C712_a C713_a C714_a 95(4) . . ?
 C715_a C714_a C713_a 92(5) . . ?
 C714_a C715_a C716_a 87(3) . . ?
 C717_a C716_a C715_a 87(3) . . ?
 C716_a C717_a C718_a 88(3) . . ?
 C717_a C718_a C719_a 103(6) . . ?
 C720_a C719_a C718_a 128(6) . . ?
 N721_a C720_a C719_a 126(6) . . ?
 C723_a C722_a N721_a 120(7) . . ?
 C728_a C723_a C722_a 117(8) . . ?
 C728_a C723_a C724_a 120.00(6) . . ?
 C724_a C723_a C722_a 123(8) . . ?
 C727_a C728_a C723_a 120.00(9) . . ?
 C726_a C727_a C728_a 120.0 . . ?
 C727_a C726_a C729_a 111(9) . . ?
 C725_a C726_a C727_a 120.00(8) . . ?
 C725_a C726_a C729_a 129(9) . . ?
 C726_a C725_a C724_a 120.00(11) . . ?
 C725_a C724_a C723_a 120.0 . . ?
 C729_a C730_a C731_a 120.0 . . ?
 C730_a C729_a C726_a 121(9) . . ?
 C730_a C729_a C734_a 120.0 . . ?
 C734_a C729_a C726_a 119(9) . . ?
 C733_a C734_a C729_a 120.0 . . ?
 N732_a C733_a C734_a 120.00(6) . . ?
 C733_a N732_a Cu_a 103(6) . . ?
 C731_a N732_a Cu_a 137(5) . . ?
 C731_a N732_a C733_a 120.0 . . ?
 N732_a C731_a C730_a 120.0 . . ?
 O21N_b Cu73_b O21N_b 179.996(13) 2_585 . ?
 N1E_b Cu73_b O21N_b 92(2) 2_585 2_585 ?
 N1E_b Cu73_b O21N_b 91.5(10) . . ?
 N1E_b Cu73_b O21N_b 88(2) 2_585 . ?
 N1E_b Cu73_b O21N_b 88.5(10) . 2_585 ?
 N1E_b Cu73_b N1E_b 180(2) 2_585 . ?
 N22N_b O21N_b Cu73_b 126.7(16) . . ?
 C1F_b N7X_b C8_b 115(3) . . ?
 O21N_b N22N_b O23N_b 119.2(11) . . ?
 O21N_b N22N_b O24N_b 121.0(11) . . ?
 O24N_b N22N_b O23N_b 119.7(11) . . ?
 C1Q_b N926_b C1P_b 113(4) . . ?
 C1B_b C1A_b C1Z_b 120.0 . . ?
 C1B_b C1A_b C18_b 115(2) . . ?
 C1Z_b C1A_b C18_b 125(2) . . ?
 C1A_b C1B_b C1D_b 120.0 . . ?
 N1E_b C1D_b C1B_b 120.0 . . ?
 C1D_b N1E_b Cu73_b 118.0(11) . . ?
 C1D_b N1E_b C1E_b 120.0 . . ?
 C1E_b N1E_b Cu73_b 122.0(11) . . ?
 N1E_b C1E_b C1Z_b 120.0 . . ?
 C1E_b C1Z_b C1A_b 120.0 . . ?
 C1G_b C1F_b N7X_b 120(4) . . ?
 C1F_b C1G_b C1H_b 104(4) . . ?
 C1I_b C1H_b C1G_b 117(4) . . ?
 C1J_b C1I_b C1H_b 120(4) . . ?
 C1I_b C1J_b C1K_b 103(4) . . ?
 C1L_b C1K_b C1J_b 107(3) . . ?
 C1M_b C1L_b C1K_b 112(4) . . ?
 C1N_b C1M_b C1L_b 120(4) . . ?
 C1M_b C1N_b C1O_b 122(5) . . ?
 C1N_b C1O_b C924_b 118(6) . . ?
 C924_b C1P_b N926_b 123(4) . . ?
 C930_b C1Q_b N926_b 105(4) . . ?
 C930_b C1R_b C1T_b 120.0 . . ?
 C1R_b C930_b C1Q_b 119.7(12) . . ?
 C1S_b C930_b C1Q_b 119.7(12) . . ?
 C1S_b C930_b C1R_b 120.0 . . ?
 C930_b C1S_b C1V_b 120.0 . . ?
 C1S_b C1V_b C1U_b 120.0 . . ?
 C1V_b C1U_b S1W_b 123.1(15) . . ?
 C1T_b C1U_b S1W_b 116.9(15) . . ?
 C1T_b C1U_b C1V_b 120.0 . . ?
 C1U_b C1T_b C1R_b 120.0 . . ?
 N7X_b C8_b C10_b 109(2) . . ?
 C10_b C9_b C19_b 120.0 . . ?
 C9_b C10_b C8_b 125(2) . . ?
 C11_b C10_b C8_b 113(2) . . ?
 C11_b C10_b C9_b 120.0 . . ?
 C10_b C11_b C12_b 120.0 . . ?
 C18_b C12_b C11_b 120.0 . . ?
 C12_b C18_b C1A_b 117.1(19) . . ?
 C19_b C18_b C1A_b 122.0(17) . . ?
 C19_b C18_b C12_b 120.0 . . ?
 C18_b C19_b C9_b 120.0 . . ?
 C1P_b C924_b C1O_b 117(4) . . ?
 C2W C2U C2T 120.0 . . ?
 C2W C2U C51 120.2(12) . . ?
 C2T C2U C51 119.8(12) . . ?
 C2U C2W C2Z 120.0 . . ?
 C2V C2Z C2W 120.0 . . ?
 C2Z C2V C2X 120.0 . . ?
 C2T C2X C2V 120.0 . . ?
 C2X C2T C2U 120.0 . . ?
 C2C C21 C28 120.0 . . ?
 C21 C2C C100 120.0 . . ?
 C2B C100 C2C 120.0 . . ?
 C100 C2B C79 120.0 . . ?
 C2B C79 C1W 120.1(12) . . ?
 C28 C79 C1W 119.9(12) . . ?
 C28 C79 C2B 120.0 . . ?
 C79 C28 C21 120.0 . . ?
 C3E C42 C3B 120.0 . . ?
 C42 C3E C2E 120.0(12) . . ?
 C42 C3E C178 120.0 . . ?
 C178 C3E C2E 120.0(12) . . ?
 C3C C178 C3E 120.0 . . ?
 C2G C3C C178 120.0 . . ?
 C3B C2G C3C 120.00(6) . . ?
 C2G C3B C42 120.0 . . ?
 C128_b C3J_b C3Q_b 120.00(7) . . ?
 C3O_b C128_b C3J_b 120.00(7) . . ?
 C128_b C3O_b C80_b 120.0 . . ?
 C128_b C3O_b C1_b 119.9(12) . . ?
 C80_b C3O_b C1_b 120.0(12) . . ?
 C3O_b C80_b C3P_b 120.0 . . ?
 C3Q_b C3P_b C80_b 120.00(9) . . ?
 C3P_b C3Q_b C3J_b 120.0 . . ?
 C3H_a C3G_a C3M_a 120.0 . . ?
 C3G_a C3H_a C3I_a 120.0 . . ?
 C3K_a C3I_a C3H_a 120.00(5) . . ?
 C3I_a C3K_a C3L_a 120.0 . . ?
 C3K_a C3L_a C3N_a 119.9(12) . . ?
 C3M_a C3L_a C3K_a 120.0 . . ?
 C3M_a C3L_a C3N_a 120.1(12) . . ?
 C3L_a C3M_a C3G_a 120.0 . . ?
 C141 C1Y C2D 120.0 . . ?
 C1Y C141 C38 120.00(7) . . ?
 C1Y C141 C62 120.0(12) . . ?
 C38 C141 C62 120.0(12) . . ?
 C3F C38 C141 120.0 . . ?
 C38 C3F C102 120.0 . . ?
 C2D C102 C3F 120.00(8) . . ?
 C102 C2D C1Y 120.00(8) . . ?
 C30_a C3A_a C22_a 120.0 . . ?
 C32_a C30_a C3A_a 120.0 . . ?
 C31_a C32_a C30_a 120.00(6) . . ?
 C32_a C31_a C119_a 120.0 . . ?
 C31_a C119_a C22_a 120.0 . . ?
 C3A_a C22_a C71_a 120.0(12) . . ?
 C119_a C22_a C3A_a 120.0 . . ?
 C119_a C22_a C71_a 120.0(12) . . ?
 C3R C1X C3V 120.0 . . ?
 C3R C1X C3W 120.1(12) . . ?
 C3V C1X C3W 119.9(12) . . ?
 C3S C3R C1X 120.00(8) . . ?
 C3R C3S C3T 120.00(7) . . ?
 C3U C3T C3S 120.00(10) . . ?
 C3T C3U C3V 120.00(13) . . ?
 C3U C3V C1X 120.00(5) . . ?
 C3Z C3Y C60 120.0 . . ?
 C3Y C3Z C49 119.9(12) . . ?
 C40 C3Z C3Y 120.00(6) . . ?
 C40 C3Z C49 120.1(12) . . ?
 C3Z C40 C41 120.00(6) . . ?
 C48 C41 C40 120.0 . . ?
 C41 C48 C60 120.00(10) . . ?
 C48 C60 C3Y 120.00(9) . . ?
 N62N_a O61N_a Cu_a 103(3) . . ?
 O63N_a N62N_a O64N_a 120.1(13) . . ?
 O63N_a N62N_a O61N_a 120.3(13) . . ?
 O61N_a N62N_a O64N_a 119.6(13) . . ?

loop_
  _geom_torsion_atom_site_label_1
  _geom_torsion_atom_site_label_2
  _geom_torsion_atom_site_label_3
  _geom_torsion_atom_site_label_4
  _geom_torsion
  _geom_torsion_site_symmetry_1
  _geom_torsion_site_symmetry_2
  _geom_torsion_site_symmetry_3
  _geom_torsion_site_symmetry_4
  _geom_torsion_publ_flag
 Cr19 O162 C163 O161 15(5) . . . . ?
 Cr19 O162 C163 C164 -146.7(18) . . . . ?
 Cr19 O172 C173 O171 38(8) . . . . ?
 Cr19 O172 C173 C174 -147(3) . . . . ?
 Cr19 O292 C293 O291 12(6) . . . . ?
 Cr19 O292 C293 C294 -180(2) . . . . ?
 Cr19 O301 C303 O302 22(5) . . . . ?
 Cr19 O301 C303 C304 -163.0(18) . . . . ?
 Cr21 O161 C163 O162 -1(5) . . . . ?
 Cr21 O161 C163 C164 160.3(18) . . . . ?
 Cr21 O171 C173 O172 -5(6) . . . . ?
 Cr21 O171 C173 C174 179.8(17) . . . . ?
 Cr21 O181 C183 O182 -12(6) . . . . ?
 Cr21 O181 C183 C184 165.8(17) . . . . ?
 Cr21 O192 C193 O191 -23(4) . . . . ?
 Cr21 O192 C193 C194 152.5(16) . . . . ?
 Cr23 O271 C273 O272 -16(4) . . . . ?
 Cr23 O271 C273 C274 157.8(17) . . . . ?
 Cr23 O281 C283 O282 -36(6) . . . . ?
 Cr23 O281 C283 C284 154(2) . . . . ?
 Cr23 O291 C293 O292 -12(6) . . . . ?
 Cr23 O291 C293 C294 -178(2) . . . . ?
 Cr23 O302 C303 O301 -25(5) . . . . ?
 Cr23 O302 C303 C304 160.0(16) . . . . ?
 Cr25 O182 C183 O181 -5(5) . . . . ?
 Cr25 O182 C183 C184 177.6(16) . . . . ?
 Cr25 O191 C193 O192 5(5) . . . . ?
 Cr25 O191 C193 C194 -170.6(16) . . . . ?
 Cr25 O202 C203 O201 -13(7) . . . . ?
 Cr25 O202 C203 C204 171(2) . . . . ?
 Cr25 O212 C213 O211 12(6) . . . . ?
 Cr25 O212 C213 C214 -170.0(19) . . . . ?
 Cr26 O232 C233 O231 -17(7) . . . . ?
 Cr26 O232 C233 C234 157.6(18) . . . . ?
 Cr26 O241 C243 O242 -10(5) . . . . ?
 Cr26 O241 C243 C244 163.4(17) . . . . ?
 Cr26 O251 C253 O252 14(4) . . . . ?
 Cr26 O251 C253 C254 -168.9(16) . . . . ?
 Cr26 O262 C263 O261 8(8) . . . . ?
 Cr26 O262 C263 C264 -161.5(18) . . . . ?
 Cr30 O651 C653 O652 15(6) . . . . ?
 Cr30 O651 C653 C654 -161(3) . . . . ?
 Cr30 O201 C203 O202 1(8) . . . . ?
 Cr30 O201 C203 C204 177(3) . . . . ?
 Cr30 O211 C213 O212 -17(6) . . . . ?
 Cr30 O211 C213 C214 165.3(18) . . . . ?
 Cr30 O222 C223 O221 12(5) . . . . ?
 Cr30 O222 C223 C224 -179.1(19) . . . . ?
 Cr31 O252 C253 O251 18(4) . . . . ?
 Cr31 O252 C253 C254 -158.2(16) . . . . ?
 Cr31 O261 C263 O262 25(7) . . . . ?
 Cr31 O261 C263 C264 -164.9(17) . . . . ?
 Cr31 O272 C273 O271 -1(4) . . . . ?
 Cr31 O272 C273 C274 -174.9(17) . . . . ?
 Cr31 O282 C283 O281 5(6) . . . . ?
 Cr31 O282 C283 C284 176.2(19) . . . . ?
 Cr32 O652 C653 O651 11(6) . . . . ?
 Cr32 O652 C653 C654 -173(2) . . . . ?
 Cr32 O221 C223 O222 8(5) . . . . ?
 Cr32 O221 C223 C224 -161.5(16) . . . . ?
 Cr32 O231 C233 O232 -12(9) . . . . ?
 Cr32 O231 C233 C234 173(2) . . . . ?
 Cr32 O242 C243 O241 -18(6) . . . . ?
 Cr32 O242 C243 C244 168.6(19) . . . . ?
 F1C Cr30 O651 C653 -40(4) . . . . ?
 F1C Cr32 F17 Cr26 131.1(7) . . . . ?
 F12 Cr31 F1I Cr23 136.7(8) . . . . ?
 O652 C653 C654 C655 -26(4) . . . . ?
 O652 C653 C654 C656 95(3) . . . . ?
 O652 C653 C654 C657 -150(3) . . . . ?
 O651 C653 C654 C655 150(3) . . . . ?
 O651 C653 C654 C656 -89(3) . . . . ?
 O651 C653 C654 C657 26(4) . . . . ?
 O161 C163 C164 C165 56(3) . . . . ?
 O161 C163 C164 C166 -180(3) . . . . ?
 O161 C163 C164 C167 -66(3) . . . . ?
 O162 C163 C164 C165 -142(3) . . . . ?
 O162 C163 C164 C166 -17(4) . . . . ?
 O162 C163 C164 C167 97(3) . . . . ?
 O171 C173 C174 C175 53(4) . . . . ?
 O171 C173 C174 C176 -66(4) . . . . ?
 O171 C173 C174 C177 178(3) . . . . ?
 O172 C173 C174 C175 -121(5) . . . . ?
 O172 C173 C174 C176 119(5) . . . . ?
 O172 C173 C174 C177 4(5) . . . . ?
 O181 C183 C184 C185 128(3) . . . . ?
 O181 C183 C184 C186 -114(3) . . . . ?
 O181 C183 C184 C187 -1(4) . . . . ?
 O182 C183 C184 C185 -54(3) . . . . ?
 O182 C183 C184 C186 63(3) . . . . ?
 O182 C183 C184 C187 177(3) . . . . ?
 O191 C193 C194 C195 -34(3) . . . . ?
 O191 C193 C194 C196 -153(2) . . . . ?
 O191 C193 C194 C197 89(3) . . . . ?
 O192 C193 C194 C195 150(3) . . . . ?
 O192 C193 C194 C196 31(3) . . . . ?
 O192 C193 C194 C197 -86(3) . . . . ?
 O201 Cr30 O651 C653 142(4) . . . . ?
 O201 C203 C204 C205 -52(5) . . . . ?
 O201 C203 C204 C206 66(4) . . . . ?
 O201 C203 C204 C207 -176(4) . . . . ?
 O202 C203 C204 C205 124(4) . . . . ?
 O202 C203 C204 C206 -118(4) . . . . ?
 O202 C203 C204 C207 0(4) . . . . ?
 O211 Cr30 O651 C653 -128(4) . . . . ?
 O211 C213 C214 C215 29(3) . . . . ?
 O211 C213 C214 C216 -89(3) . . . . ?
 O211 C213 C214 C217 153(3) . . . . ?
 O212 C213 C214 C215 -149(3) . . . . ?
 O212 C213 C214 C216 92(3) . . . . ?
 O212 C213 C214 C217 -25(4) . . . . ?
 O221 Cr32 F17 Cr26 -137.9(9) . . . . ?
 O221 C223 C224 C225 -155(3) . . . . ?
 O221 C223 C224 C226 86(3) . . . . ?
 O221 C223 C224 C227 -33(3) . . . . ?
 O222 Cr30 O651 C653 52(4) . . . . ?
 O222 C223 C224 C225 34(3) . . . . ?
 O222 C223 C224 C226 -85(3) . . . . ?
 O222 C223 C224 C227 157(3) . . . . ?
 O231 Cr32 F17 Cr26 41.1(8) . . . . ?
 O231 C233 C234 C235 -35(5) . . . . ?
 O231 C233 C234 C236 83(5) . . . . ?
 O231 C233 C234 C237 -159(5) . . . . ?
 O232 C233 C234 C235 150(4) . . . . ?
 O232 C233 C234 C236 -92(4) . . . . ?
 O232 C233 C234 C237 27(5) . . . . ?
 O241 C243 C244 C245 15(3) . . . . ?
 O241 C243 C244 C246 -106(3) . . . . ?
 O241 C243 C244 C247 139(3) . . . . ?
 O242 Cr32 F17 Cr26 -50.8(11) . . . . ?
 O242 C243 C244 C245 -171(3) . . . . ?
 O242 C243 C244 C246 68(4) . . . . ?
 O242 C243 C244 C247 -47(4) . . . . ?
 O251 C253 C254 C255 172(2) . . . . ?
 O251 C253 C254 C256 -68(3) . . . . ?
 O251 C253 C254 C257 49(3) . . . . ?
 O252 Cr31 F1I Cr23 -133.7(9) . . . . ?
 O252 C253 C254 C255 -11(3) . . . . ?
 O252 C253 C254 C256 109(3) . . . . ?
 O252 C253 C254 C257 -134(3) . . . . ?
 O261 C263 C264 C265 38(4) . . . . ?
 O261 C263 C264 C266 158(3) . . . . ?
 O261 C263 C264 C267 -86(3) . . . . ?
 O262 C263 C264 C265 -151(4) . . . . ?
 O262 C263 C264 C266 -31(5) . . . . ?
 O262 C263 C264 C267 85(5) . . . . ?
 O271 C273 C274 C275 -108(3) . . . . ?
 O271 C273 C274 C276 14(3) . . . . ?
 O271 C273 C274 C277 132(3) . . . . ?
 O272 Cr31 F1I Cr23 46.0(9) . . . . ?
 O272 C273 C274 C275 66(3) . . . . ?
 O272 C273 C274 C276 -172(2) . . . . ?
 O272 C273 C274 C277 -54(3) . . . . ?
 O281 C283 C284 C285 -19(4) . . . . ?
 O281 C283 C284 C286 -139(4) . . . . ?
 O281 C283 C284 C287 105(4) . . . . ?
 O282 Cr31 F1I Cr23 -46.6(9) . . . . ?
 O282 C283 C284 C285 170(3) . . . . ?
 O282 C283 C284 C286 50(4) . . . . ?
 O282 C283 C284 C287 -66(4) . . . . ?
 O291 C293 C294 C295 91(4) . . . . ?
 O291 C293 C294 C296 -28(4) . . . . ?
 O291 C293 C294 C297 -146(4) . . . . ?
 O292 C293 C294 C295 -77(3) . . . . ?
 O292 C293 C294 C296 165(3) . . . . ?
 O292 C293 C294 C297 46(3) . . . . ?
 O301 C303 C304 C305 -39(3) . . . . ?
 O301 C303 C304 C306 81(3) . . . . ?
 O301 C303 C304 C307 -162(2) . . . . ?
 O302 C303 C304 C305 136(3) . . . . ?
 O302 C303 C304 C306 -103(3) . . . . ?
 O302 C303 C304 C307 14(3) . . . . ?
 Cu83_a O1N N2N O3N 167(2) . . . . ?
 Cu83_a O1N N2N O4N -13(3) . . . . ?
 Cu83_a N832_a C831_a C830_a -173.0(18) . . . . ?
 S800_a C801_a C802_a C803_a -178(3) . . . . ?
 S800_a C801_a C806_a C805_a 178(3) . . . . ?
 N808_a C809_a C810_a C811_a -180(3) . . . . ?
 N821_a C822_a C823_a C828_a -75(3) . . . . ?
 N821_a C822_a C823_a C824_a 109(3) . . . . ?
 C29_a S800_a C801_a C802_a 23(3) . . . . ?
 C29_a S800_a C801_a C806_a -155(2) . . . . ?
 C801_a C802_a C803_a C804_a 0.0 . . . . ?
 C802_a C801_a C806_a C805_a 0.0 . . . . ?
 C802_a C803_a C804_a C805_a 0.0 . . . . ?
 C802_a C803_a C804_a C807_a 179(3) . . . . ?
 C803_a C804_a C805_a C806_a 0.0 . . . . ?
 C803_a C804_a C807_a N808_a 62(4) . . . . ?
 C804_a C805_a C806_a C801_a 0.0 . . . . ?
 C805_a C804_a C807_a N808_a -119(3) . . . . ?
 C806_a C801_a C802_a C803_a 0.0 . . . . ?
 C807_a N808_a C809_a C810_a 167(4) . . . . ?
 C807_a C804_a C805_a C806_a -179(3) . . . . ?
 C809_a N808_a C807_a C804_a 172(4) . . . . ?
 C809_a C810_a C811_a C812_a -170(3) . . . . ?
 C810_a C811_a C812_a C813_a -178(2) . . . . ?
 C811_a C812_a C813_a C814_a 179(2) . . . . ?
 C812_a C813_a C814_a C815_a 119(2) . . . . ?
 C813_a C814_a C815_a C816_a -175(2) . . . . ?
 C814_a C815_a C816_a C817_a -175(2) . . . . ?
 C815_a C816_a C817_a C818_a 180(2) . . . . ?
 C816_a C817_a C818_a C819_a -176(2) . . . . ?
 C817_a C818_a C819_a C820_a 180(2) . . . . ?
 C818_a C819_a C820_a N821_a 177(2) . . . . ?
 C820_a N821_a C822_a C823_a -169(3) . . . . ?
 C822_a N821_a C820_a C819_a -175(3) . . . . ?
 C822_a C823_a C828_a C827_a -176(2) . . . . ?
 C822_a C823_a C824_a C825_a 176(2) . . . . ?
 C823_a C828_a C827_a C826_a 0.0 . . . . ?
 C828_a C823_a C824_a C825_a 0.0 . . . . ?
 C828_a C827_a C826_a C825_a 0.0 . . . . ?
 C828_a C827_a C826_a C829_a 179(2) . . . . ?
 C827_a C826_a C825_a C824_a 0.0 . . . . ?
 C827_a C826_a C829_a C830_a 49(2) . . . . ?
 C827_a C826_a C829_a C834_a -133.5(16) . . . . ?
 C826_a C825_a C824_a C823_a 0.0 . . . . ?
 C826_a C829_a C834_a C833_a -178(2) . . . . ?
 C825_a C826_a C829_a C830_a -132.1(16) . . . . ?
 C825_a C826_a C829_a C834_a 45(2) . . . . ?
 C824_a C823_a C828_a C827_a 0.0 . . . . ?
 C833_a N832_a C831_a C830_a 0.0 . . . . ?
 N832_a C833_a C834_a C829_a 0.0 . . . . ?
 N832_a C831_a C830_a C829_a 0.0 . . . . ?
 C831_a C830_a C829_a C826_a 178(2) . . . . ?
 C831_a C830_a C829_a C834_a 0.0 . . . . ?
 C830_a C829_a C834_a C833_a 0.0 . . . . ?
 C829_a C826_a C825_a C824_a -179(2) . . . . ?
 C834_a C833_a N832_a Cu83_a 173.1(17) . . . . ?
 C834_a C833_a N832_a C831_a 0.0 . . . . ?
 Cu1X_b O4N N2N O1N 4(2) . . . . ?
 Cu1X_b O4N N2N O3N -175.2(18) . . . . ?
 Cu1X_b N2X_b C7X_b C6X_b -173(3) 2_575 . . . ?
 Cu1X_b N2X_b C3X_b C4X_b 173(3) 2_575 . . . ?
 Cu1X_b N3Y_b C2Y_b C5Y_b -179(3) . . . . ?
 S36Z_b C32Z_b C33Z_b C34Z_b -167(4) . . . . ?
 N2X_b C7X_b C6X_b C5X_b 0.0 . . . . ?
 C7X_b N2X_b C3X_b C4X_b 0.0 . . . . ?
 C7X_b C6X_b C5X_b C4X_b 0.0 . . . . ?
 C7X_b C6X_b C5X_b C8Z_b 179.8(11) . . . . ?
 C6X_b C5X_b C4X_b C3X_b 0.0 . . . . ?
 C6X_b C5X_b C8Z_b C9Z_b 33(4) . . . . ?
 C6X_b C5X_b C8Z_b C13Z_b -162(4) . . . . ?
 C5X_b C4X_b C3X_b N2X_b 0.0 . . . . ?
 C5X_b C8Z_b C13Z_b C12Z_b -165(3) . . . . ?
 C4X_b C5X_b C8Z_b C9Z_b -147(4) . . . . ?
 C4X_b C5X_b C8Z_b C13Z_b 18(4) . . . . ?
 C3X_b N2X_b C7X_b C6X_b 0.0 . . . . ?
 N15{_b C16Z_b C17Z_b C18Z_b -166(6) . . . . ?
 N28Z_b C29Z_b C30Z_b C35Z_b 75(7) . . . . ?
 N28Z_b C29Z_b C30Z_b C34Z_b -116(6) . . . . ?
 C5Y_b C4Y_b C6Y_b C7Y_b 0.0 . . . . ?
 C5Y_b C4Y_b C8{_b C9{_b -127(3) . . . . ?
 C5Y_b C4Y_b C8{_b C13{_b 49(4) . . . . ?
 C4Y_b C5Y_b C2Y_b N3Y_b 0.0 . . . . ?
 C4Y_b C6Y_b C7Y_b N3Y_b 0.0 . . . . ?
 C4Y_b C8{_b C13{_b C12{_b -176(2) . . . . ?
 C6Y_b C4Y_b C8{_b C9{_b 56(3) . . . . ?
 C6Y_b C4Y_b C8{_b C13{_b -128(3) . . . . ?
 C6Y_b C7Y_b N3Y_b Cu1X_b 179(3) . . . . ?
 C6Y_b C7Y_b N3Y_b C2Y_b 0.0 . . . . ?
 C7Y_b N3Y_b C2Y_b C5Y_b 0.0 . . . . ?
 C2Y_b C5Y_b C4Y_b C6Y_b 0.0 . . . . ?
 C2Y_b C5Y_b C4Y_b C8{_b -177(2) . . . . ?
 C9Z_b C8Z_b C13Z_b C12Z_b 0.0 . . . . ?
 C8Z_b C5X_b C4X_b C3X_b -179.8(9) . . . . ?
 C8Z_b C9Z_b C10Z_b C11Z_b 0.0 . . . . ?
 C8Z_b C13Z_b C12Z_b C11Z_b 0.0 . . . . ?
 C13Z_b C12Z_b C11Z_b C10Z_b 0.0 . . . . ?
 C13Z_b C12Z_b C11Z_b C14X_b 179(3) . . . . ?
 C12Z_b C11Z_b C10Z_b C9Z_b 0.0 . . . . ?
 C12Z_b C11Z_b C14X_b N15{_b 74(8) . . . . ?
 C10Z_b C9Z_b C8Z_b C5X_b 164(3) . . . . ?
 C10Z_b C9Z_b C8Z_b C13Z_b 0.0 . . . . ?
 C10Z_b C11Z_b C14X_b N15{_b -108(7) . . . . ?
 C12{_b C11{_b C10{_b C9{_b 0.0 . . . . ?
 C12{_b C11{_b C14Y_b N15{_b 47(6) . . . . ?
 C11{_b C12{_b C13{_b C8{_b 0.0 . . . . ?
 C11{_b C10{_b C9{_b C8{_b 0.0 . . . . ?
 C10{_b C11{_b C14Y_b N15{_b -137(5) . . . . ?
 C10{_b C9{_b C8{_b C4Y_b 176(2) . . . . ?
 C10{_b C9{_b C8{_b C13{_b 0.0 . . . . ?
 C9{_b C8{_b C13{_b C12{_b 0.0 . . . . ?
 C8{_b C4Y_b C6Y_b C7Y_b 177(2) . . . . ?
 C13{_b C12{_b C11{_b C10{_b 0.0 . . . . ?
 C13{_b C12{_b C11{_b C14Y_b 176(3) . . . . ?
 C14X_b N15{_b C14Y_b C11{_b -48(12) . . . . ?
 C14X_b N15{_b C16Z_b C17Z_b 179(6) . . . . ?
 C14X_b C11Z_b C10Z_b C9Z_b -179(3) . . . . ?
 C14Y_b N15{_b C14X_b C11Z_b 130(18) . . . . ?
 C14Y_b N15{_b C16Z_b C17Z_b -168(6) . . . . ?
 C14Y_b C11{_b C10{_b C9{_b -176(3) . . . . ?
 C16Z_b N15{_b C14X_b C11Z_b -161(6) . . . . ?
 C16Z_b N15{_b C14Y_b C11{_b -164(4) . . . . ?
 C16Z_b C17Z_b C18Z_b C19Z_b -158(6) . . . . ?
 C17Z_b C18Z_b C19Z_b C20Z_b -166(6) . . . . ?
 C18Z_b C19Z_b C20Z_b C21Z_b -154(6) . . . . ?
 C19Z_b C20Z_b C21Z_b C22Z_b -148(7) . . . . ?
 C20Z_b C21Z_b C22Z_b C23Z_b 156(7) . . . . ?
 C21Z_b C22Z_b C23Z_b C24Z_b -172(6) . . . . ?
 C22Z_b C23Z_b C24Z_b C25Z_b -159(5) . . . . ?
 C23Z_b C24Z_b C25Z_b C26Z_b -91(7) . . . . ?
 C24Z_b C25Z_b C26Z_b C27Z_b -128(6) . . . . ?
 C25Z_b C26Z_b C27Z_b N28Z_b -145(5) . . . . ?
 C27Z_b N28Z_b C29Z_b C30Z_b -171(5) . . . . ?
 C29Z_b N28Z_b C27Z_b C26Z_b -150(8) . . . . ?
 C29Z_b C30Z_b C35Z_b C31Z_b 169(3) . . . . ?
 C29Z_b C30Z_b C34Z_b C33Z_b -169(4) . . . . ?
 C30Z_b C35Z_b C31Z_b C32Z_b 0.0 . . . . ?
 C35Z_b C30Z_b C34Z_b C33Z_b 0.0 . . . . ?
 C35Z_b C31Z_b C32Z_b S36Z_b 166(5) . . . . ?
 C35Z_b C31Z_b C32Z_b C33Z_b 0.0 . . . . ?
 C31Z_b C32Z_b C33Z_b C34Z_b 0.0 . . . . ?
 C32Z_b C33Z_b C34Z_b C30Z_b 0.0 . . . . ?
 C34Z_b C30Z_b C35Z_b C31Z_b 0.0 . . . . ?
 Cr1 O612 C613 O611 7(5) . . . . ?
 Cr1 O612 C613 C614 -166.3(19) . . . . ?
 Cr1 O621 C623 O622 5(4) . . . . ?
 Cr1 O621 C623 C624 -169.1(17) . . . . ?
 Cr1 O632 C633 O631 -4(4) . . . . ?
 Cr1 O632 C633 C634 178.9(15) . . . . ?
 Cr1 O642 C643 O641 -11(4) . . . . ?
 Cr1 O642 C643 C644 166.2(15) . . . . ?
 Cr7 O492 C493 O491 24(6) . . . . ?
 Cr7 O492 C493 C494 -164(2) . . . . ?
 Cr7 O502 C503 O501 28(4) . . . . ?
 Cr7 O502 C503 C504 -152.2(17) . . . . ?
 Cr7 O511 C513 O512 -3(6) . . . . ?
 Cr7 O511 C513 C514 176.1(17) . . . . ?
 Cr7 O521 C523 O522 2(4) . . . . ?
 Cr7 O521 C523 C524 -162.6(19) . . . . ?
 Cr8 O532 C533 O531 -13(7) . . . . ?
 Cr8 O532 C533 C534 176.0(17) . . . . ?
 Cr8 O542 C543 O541 8(5) . . . . ?
 Cr8 O542 C543 C544 -161.1(16) . . . . ?
 Cr8 O552 C553 O551 26(4) . . . . ?
 Cr8 O552 C553 C554 -155.8(14) . . . . ?
 Cr8 O561 C563 O562 15(5) . . . . ?
 Cr8 O561 C563 C564 -166.8(18) . . . . ?
 Cr10 O571 C573 O572 -13(4) . . . . ?
 Cr10 O571 C573 C574 172.2(15) . . . . ?
 Cr10 O581 C583 O582 2(4) . . . . ?
 Cr10 O581 C583 C584 170.9(16) . . . . ?
 Cr10 O592 C593 O591 7(5) . . . . ?
 Cr10 O592 C593 C594 -171.1(18) . . . . ?
 Cr10 O602 C603 O601 8(4) . . . . ?
 Cr10 O602 C603 C604 -168.7(15) . . . . ?
 Cr11 O512 C513 O511 -4(7) . . . . ?
 Cr11 O512 C513 C514 177.4(17) . . . . ?
 Cr11 O522 C523 O521 -9(4) . . . . ?
 Cr11 O522 C523 C524 154.8(19) . . . . ?
 Cr11 O531 C533 O532 -8(7) . . . . ?
 Cr11 O531 C533 C534 162(2) . . . . ?
 Cr11 O541 C543 O542 -22(5) . . . . ?
 Cr11 O541 C543 C544 145.7(19) . . . . ?
 Cr13 O591 C593 O592 -3(5) . . . . ?
 Cr13 O591 C593 C594 174.4(19) . . . . ?
 Cr13 O601 C603 O602 -7(4) . . . . ?
 Cr13 O601 C603 C604 170.0(15) . . . . ?
 Cr13 O611 C613 O612 6(5) . . . . ?
 Cr13 O611 C613 C614 -179.6(15) . . . . ?
 Cr13 O622 C623 O621 12(4) . . . . ?
 Cr13 O622 C623 C624 -173.4(19) . . . . ?
 Cr14 O551 C553 O552 5(4) . . . . ?
 Cr14 O551 C553 C554 -172.8(15) . . . . ?
 Cr14 O562 C563 O561 14(5) . . . . ?
 Cr14 O562 C563 C564 -164.9(16) . . . . ?
 Cr14 O572 C573 O571 -5(4) . . . . ?
 Cr14 O572 C573 C574 169.4(16) . . . . ?
 Cr14 O582 C583 O581 -22(4) . . . . ?
 Cr14 O582 C583 C584 169.8(16) . . . . ?
 Cr15 O491 C493 O492 -2(6) . . . . ?
 Cr15 O491 C493 C494 -175.3(19) . . . . ?
 Cr15 O501 C503 O502 -16(5) . . . . ?
 Cr15 O501 C503 C504 164.4(16) . . . . ?
 Cr15 O631 C633 O632 -17(4) . . . . ?
 Cr15 O631 C633 C634 160.3(15) . . . . ?
 Cr15 O641 C643 O642 -14(4) . . . . ?
 Cr15 O641 C643 C644 168.4(17) . . . . ?
 F1E Cr10 F3 Cr14 134.4(6) . . . . ?
 F1G Cr11 O522 C523 116(3) . . . . ?
 F2 Cr1 O621 C623 8(2) . . . . ?
 F3 Cr14 O551 C553 91(3) . . . . ?
 F5 Cr8 F1G Cr11 139.2(6) . . . . ?
 F5 Cr14 O551 C553 2(3) . . . . ?
 F11 Cr1 F2 Cr13 140.9(7) . . . . ?
 F19 Cr11 O522 C523 31(3) . . . . ?
 O491 C493 C494 C495 66(4) . . . . ?
 O491 C493 C494 C496 -171(3) . . . . ?
 O491 C493 C494 C497 -55(4) . . . . ?
 O492 C493 C494 C495 -107(4) . . . . ?
 O492 C493 C494 C496 16(4) . . . . ?
 O492 C493 C494 C497 132(4) . . . . ?
 O501 C503 C504 C505 -82(3) . . . . ?
 O501 C503 C504 C506 157(2) . . . . ?
 O501 C503 C504 C507 39(3) . . . . ?
 O502 C503 C504 C505 99(3) . . . . ?
 O502 C503 C504 C506 -22(3) . . . . ?
 O502 C503 C504 C507 -141(3) . . . . ?
 O511 C513 C514 C515 -110(3) . . . . ?
 O511 C513 C514 C516 131(3) . . . . ?
 O511 C513 C514 C517 14(4) . . . . ?
 O512 Cr11 O522 C523 -61(3) . . . . ?
 O512 C513 C514 C515 69(4) . . . . ?
 O512 C513 C514 C516 -50(4) . . . . ?
 O512 C513 C514 C517 -167(3) . . . . ?
 O521 C523 C524 C525 -148(2) . . . . ?
 O521 C523 C524 C526 -30(3) . . . . ?
 O521 C523 C524 C527 89(3) . . . . ?
 O522 C523 C524 C525 47(3) . . . . ?
 O522 C523 C524 C526 165(2) . . . . ?
 O522 C523 C524 C527 -76(3) . . . . ?
 O531 Cr11 O522 C523 -150(3) . . . . ?
 O531 C533 C534 C535 153(4) . . . . ?
 O531 C533 C534 C536 -87(4) . . . . ?
 O531 C533 C534 C537 29(4) . . . . ?
 O532 Cr8 F1G Cr11 -43.6(8) . . . . ?
 O532 C533 C534 C535 -36(4) . . . . ?
 O532 C533 C534 C536 84(4) . . . . ?
 O532 C533 C534 C537 -160(3) . . . . ?
 O541 C543 C544 C545 21(4) . . . . ?
 O541 C543 C544 C546 -99(3) . . . . ?
 O541 C543 C544 C547 143(3) . . . . ?
 O542 Cr8 F1G Cr11 46.7(7) . . . . ?
 O542 C543 C544 C545 -171(2) . . . . ?
 O542 C543 C544 C546 69(3) . . . . ?
 O542 C543 C544 C547 -49(3) . . . . ?
 O551 C553 C554 C555 26(3) . . . . ?
 O551 C553 C554 C556 146(3) . . . . ?
 O551 C553 C554 C557 -95(3) . . . . ?
 O552 Cr8 F1G Cr11 -133.3(7) . . . . ?
 O552 C553 C554 C555 -153(2) . . . . ?
 O552 C553 C554 C556 -32(3) . . . . ?
 O552 C553 C554 C557 87(2) . . . . ?
 O561 C563 C564 C565 -151(3) . . . . ?
 O561 C563 C564 C566 89(3) . . . . ?
 O561 C563 C564 C567 -29(3) . . . . ?
 O562 Cr14 O551 C553 -91(3) . . . . ?
 O562 C563 C564 C565 28(4) . . . . ?
 O562 C563 C564 C566 -92(3) . . . . ?
 O562 C563 C564 C567 149(3) . . . . ?
 O571 Cr10 F3 Cr14 44.9(7) . . . . ?
 O571 C573 C574 C575 -47(3) . . . . ?
 O571 C573 C574 C576 74(3) . . . . ?
 O571 C573 C574 C577 -169(2) . . . . ?
 O572 C573 C574 C575 138(3) . . . . ?
 O572 C573 C574 C576 -101(3) . . . . ?
 O572 C573 C574 C577 16(3) . . . . ?
 O581 Cr10 F3 Cr14 -46.8(8) . . . . ?
 O581 C583 C584 C585 -82(3) . . . . ?
 O581 C583 C584 C586 36(3) . . . . ?
 O581 C583 C584 C587 156(3) . . . . ?
 O582 Cr14 O551 C553 -178(3) . . . . ?
 O582 C583 C584 C585 87(3) . . . . ?
 O582 C583 C584 C586 -155(2) . . . . ?
 O582 C583 C584 C587 -35(3) . . . . ?
 O591 C593 C594 C595 38(3) . . . . ?
 O591 C593 C594 C596 160(3) . . . . ?
 O591 C593 C594 C597 -86(3) . . . . ?
 O592 C593 C594 C595 -144(3) . . . . ?
 O592 C593 C594 C596 -23(3) . . . . ?
 O592 C593 C594 C597 92(3) . . . . ?
 O601 C603 C604 C605 -87(3) . . . . ?
 O601 C603 C604 C606 36(3) . . . . ?
 O601 C603 C604 C607 152(2) . . . . ?
 O602 Cr10 F3 Cr14 -133.5(8) . . . . ?
 O602 C603 C604 C605 91(3) . . . . ?
 O602 C603 C604 C606 -147(2) . . . . ?
 O602 C603 C604 C607 -31(3) . . . . ?
 O611 C613 C614 C615 63(3) . . . . ?
 O611 C613 C614 C616 -58(3) . . . . ?
 O611 C613 C614 C617 -177(3) . . . . ?
 O612 Cr1 F2 Cr13 50.7(8) . . . . ?
 O612 Cr1 O621 C623 -82(2) . . . . ?
 O612 C613 C614 C615 -122(3) . . . . ?
 O612 C613 C614 C616 117(3) . . . . ?
 O612 C613 C614 C617 -3(4) . . . . ?
 O621 Cr1 F2 Cr13 -39.5(8) . . . . ?
 O621 C623 C624 C625 -37(3) . . . . ?
 O621 C623 C624 C626 80(3) . . . . ?
 O621 C623 C624 C627 -162(2) . . . . ?
 O622 C623 C624 C625 149(3) . . . . ?
 O622 C623 C624 C626 -94(3) . . . . ?
 O622 C623 C624 C627 24(3) . . . . ?
 O631 C633 C634 C635 -99(3) . . . . ?
 O631 C633 C634 C636 20(3) . . . . ?
 O631 C633 C634 C637 142(2) . . . . ?
 O632 Cr1 F2 Cr13 -128.0(7) . . . . ?
 O632 Cr1 O621 C623 98(2) . . . . ?
 O632 C633 C634 C635 79(2) . . . . ?
 O632 C633 C634 C636 -163(2) . . . . ?
 O632 C633 C634 C637 -41(3) . . . . ?
 O641 C643 C644 C645 -32(3) . . . . ?
 O641 C643 C644 C646 -156(3) . . . . ?
 O641 C643 C644 C647 89(3) . . . . ?
 O642 Cr1 O621 C623 -170(2) . . . . ?
 O642 C643 C644 C645 150(2) . . . . ?
 O642 C643 C644 C646 27(3) . . . . ?
 O642 C643 C644 C647 -88(3) . . . . ?
 Cr16 O2 C3 O1 18(5) . . . . ?
 Cr16 O2 C3 C4 -159.9(18) . . . . ?
 Cr16 O11 C13 O12 -11(6) . . . . ?
 Cr16 O11 C13 C14 178(2) . . . . ?
 Cr16 O142 C143 O141 27(6) . . . . ?
 Cr16 O142 C143 C144 -163(2) . . . . ?
 Cr16 O151 C153 O152 11(6) . . . . ?
 Cr16 O151 C153 C154 -164.8(17) . . . . ?
 Cr17 O1 C3 O2 -25(5) . . . . ?
 Cr17 O1 C3 C4 153.3(16) . . . . ?
 Cr17 O12 C13 O11 4(5) . . . . ?
 Cr17 O12 C13 C14 175.2(18) . . . . ?
 Cr17 O21 C23 O22 -16(5) . . . . ?
 Cr17 O21 C23 C24 154.5(17) . . . . ?
 Cr17 O31 C33 O32 -13(6) . . . . ?
 Cr17 O31 C33 C34 179(2) . . . . ?
 Cr18 O22 C23 O21 13(5) . . . . ?
 Cr18 O22 C23 C24 -156.4(18) . . . . ?
 Cr18 O32 C33 O31 4(7) . . . . ?
 Cr18 O32 C33 C34 169(2) . . . . ?
 Cr18 O41 C43 O42 17(6) . . . . ?
 Cr18 O41 C43 C44 -152(2) . . . . ?
 Cr18 O52 C53 O51 18(5) . . . . ?
 Cr18 O52 C53 C54 -164.0(19) . . . . ?
 Cr20 O121 C123 O122 -20(6) . . . . ?
 Cr20 O121 C123 C124 157(2) . . . . ?
 Cr20 O131 C133 O132 -31(6) . . . . ?
 Cr20 O131 C133 C134 170.6(19) . . . . ?
 Cr20 O141 C143 O142 -10(6) . . . . ?
 Cr20 O141 C143 C144 178(2) . . . . ?
 Cr20 O152 C153 O151 -6(5) . . . . ?
 Cr20 O152 C153 C154 169.3(16) . . . . ?
 Cr24 O62 C63 O61 16(6) . . . . ?
 Cr24 O62 C63 C64 -179(2) . . . . ?
 Cr24 O71 C73 O72 -3(5) . . . . ?
 Cr24 O71 C73 C74 -171(2) . . . . ?
 Cr24 O82 C83 O81 -4(6) . . . . ?
 Cr24 O82 C83 C84 -177.9(18) . . . . ?
 Cr24 O91 C93 O92 -9(6) . . . . ?
 Cr24 O91 C93 C94 166(2) . . . . ?
 Cr27 O102 C103 O101 11(7) . . . . ?
 Cr27 O102 C103 C104 -162(2) . . . . ?
 Cr27 O111 C113 O112 7(6) . . . . ?
 Cr27 O111 C113 C114 -161.1(18) . . . . ?
 Cr27 O122 C123 O121 -3(5) . . . . ?
 Cr27 O122 C123 C124 -179.9(16) . . . . ?
 Cr27 O132 C133 O131 9(7) . . . . ?
 Cr27 O132 C133 C134 167(2) . . . . ?
 Cr28 O42 C43 O41 4(6) . . . . ?
 Cr28 O42 C43 C44 173.0(16) . . . . ?
 Cr28 O51 C53 O52 7(5) . . . . ?
 Cr28 O51 C53 C54 -171.0(18) . . . . ?
 Cr28 O61 C63 O62 -14(5) . . . . ?
 Cr28 O61 C63 C64 180(2) . . . . ?
 Cr28 O72 C73 O71 1(5) . . . . ?
 Cr28 O72 C73 C74 168.9(19) . . . . ?
 Cr29 O81 C83 O82 -13(6) . . . . ?
 Cr29 O81 C83 C84 160.4(16) . . . . ?
 Cr29 O92 C93 O91 -10(7) . . . . ?
 Cr29 O92 C93 C94 176(3) . . . . ?
 Cr29 O101 C103 O102 15(5) . . . . ?
 Cr29 O101 C103 C104 -170.8(16) . . . . ?
 Cr29 O112 C113 O111 15(6) . . . . ?
 Cr29 O112 C113 C114 -175.2(17) . . . . ?
 F1A Cr20 O141 C143 -22(3) . . . . ?
 F1B Cr28 F1H Cr18 -133.0(7) . . . . ?
 F1H Cr28 F1B Cr24 -138.0(8) . . . . ?
 F7 Cr24 O91 C93 34(3) . . . . ?
 F7 Cr29 O92 C93 -6(5) . . . . ?
 F23 Cr29 F7 Cr24 -140.2(8) . . . . ?
 F45 Cr18 O32 C33 23(4) . . . . ?
 O1 C3 C4 C5 -97(3) . . . . ?
 O1 C3 C4 C6 23(3) . . . . ?
 O1 C3 C4 C7 141(3) . . . . ?
 O2 C3 C4 C5 81(3) . . . . ?
 O2 C3 C4 C6 -159(3) . . . . ?
 O2 C3 C4 C7 -40(3) . . . . ?
 O11 C13 C14 C15 -55(4) . . . . ?
 O11 C13 C14 C16 -175(3) . . . . ?
 O11 C13 C14 C17 67(4) . . . . ?
 O12 C13 C14 C15 133(3) . . . . ?
 O12 C13 C14 C16 14(3) . . . . ?
 O12 C13 C14 C17 -104(3) . . . . ?
 O21 C23 C24 C25 -99(3) . . . . ?
 O21 C23 C24 C26 143(3) . . . . ?
 O21 C23 C24 C27 21(3) . . . . ?
 O22 Cr18 O32 C33 -69(4) . . . . ?
 O22 C23 C24 C25 71(3) . . . . ?
 O22 C23 C24 C26 -47(3) . . . . ?
 O22 C23 C24 C27 -169(3) . . . . ?
 O31 C33 C34 C35 40(3) . . . . ?
 O31 C33 C34 C36 -79(3) . . . . ?
 O31 C33 C34 C37 161(3) . . . . ?
 O32 C33 C34 C35 -127(4) . . . . ?
 O32 C33 C34 C36 114(4) . . . . ?
 O32 C33 C34 C37 -6(5) . . . . ?
 O41 Cr18 O32 C33 114(4) . . . . ?
 O41 C43 C44 C45 -30(4) . . . . ?
 O41 C43 C44 C46 87(4) . . . . ?
 O41 C43 C44 C47 -154(3) . . . . ?
 O42 Cr28 F1B Cr24 130.5(9) . . . . ?
 O42 Cr28 F1H Cr18 -44.2(8) . . . . ?
 O42 C43 C44 C45 160(3) . . . . ?
 O42 C43 C44 C46 -82(3) . . . . ?
 O42 C43 C44 C47 37(4) . . . . ?
 O51 Cr28 F1H Cr18 48.1(9) . . . . ?
 O51 C53 C54 C55 66(3) . . . . ?
 O51 C53 C54 C56 -52(3) . . . . ?
 O51 C53 C54 C57 -168(3) . . . . ?
 O52 Cr18 O32 C33 -157(4) . . . . ?
 O52 C53 C54 C55 -112(3) . . . . ?
 O52 C53 C54 C56 130(3) . . . . ?
 O52 C53 C54 C57 15(4) . . . . ?
 O61 Cr28 F1B Cr24 42.4(10) . . . . ?
 O61 C63 C64 C65 -155(3) . . . . ?
 O61 C63 C64 C66 -34(3) . . . . ?
 O61 C63 C64 C67 83(3) . . . . ?
 O62 Cr24 O91 C93 -147(4) . . . . ?
 O62 C63 C64 C65 38(4) . . . . ?
 O62 C63 C64 C66 160(3) . . . . ?
 O62 C63 C64 C67 -84(4) . . . . ?
 O71 Cr24 O91 C93 123(3) . . . . ?
 O71 C73 C74 C75 -39(4) . . . . ?
 O71 C73 C74 C76 -160(3) . . . . ?
 O71 C73 C74 C77 82(3) . . . . ?
 O72 Cr28 F1B Cr24 -48.3(9) . . . . ?
 O72 Cr28 F1H Cr18 137.8(8) . . . . ?
 O72 C73 C74 C75 154(3) . . . . ?
 O72 C73 C74 C76 32(3) . . . . ?
 O72 C73 C74 C77 -86(3) . . . . ?
 O81 Cr29 F7 Cr24 -49.7(10) . . . . ?
 O81 Cr29 O92 C93 86(5) . . . . ?
 O81 C83 C84 C85 152(3) . . . . ?
 O81 C83 C84 C86 32(4) . . . . ?
 O81 C83 C84 C87 -87(3) . . . . ?
 O82 Cr24 O91 C93 -59(4) . . . . ?
 O82 C83 C84 C85 -34(4) . . . . ?
 O82 C83 C84 C86 -154(3) . . . . ?
 O82 C83 C84 C87 87(4) . . . . ?
 O91 C93 C94 C95 -14(4) . . . . ?
 O91 C93 C94 C96 103(3) . . . . ?
 O91 C93 C94 C97 -140(3) . . . . ?
 O92 Cr29 F7 Cr24 40.9(13) . . . . ?
 O92 C93 C94 C95 161(4) . . . . ?
 O92 C93 C94 C96 -82(4) . . . . ?
 O92 C93 C94 C97 34(4) . . . . ?
 O101 Cr29 O92 C93 175(5) . . . . ?
 O101 C103 C104 C105 -77(3) . . . . ?
 O101 C103 C104 C106 162(3) . . . . ?
 O101 C103 C104 C107 47(3) . . . . ?
 O102 C103 C104 C105 96(4) . . . . ?
 O102 C103 C104 C106 -24(4) . . . . ?
 O102 C103 C104 C107 -140(4) . . . . ?
 O111 C113 C114 C115 94(4) . . . . ?
 O111 C113 C114 C116 -27(4) . . . . ?
 O111 C113 C114 C117 -143(4) . . . . ?
 O112 Cr29 F7 Cr24 127.1(10) . . . . ?
 O112 Cr29 O92 C93 -95(5) . . . . ?
 O112 C113 C114 C115 -76(3) . . . . ?
 O112 C113 C114 C116 163(3) . . . . ?
 O112 C113 C114 C117 48(3) . . . . ?
 O121 Cr20 O141 C143 -110(3) . . . . ?
 O121 C123 C124 C125 150(3) . . . . ?
 O121 C123 C124 C126 -92(3) . . . . ?
 O121 C123 C124 C127 26(4) . . . . ?
 O122 C123 C124 C125 -33(3) . . . . ?
 O122 C123 C124 C126 85(3) . . . . ?
 O122 C123 C124 C127 -157(3) . . . . ?
 O131 Cr20 O141 C143 159(3) . . . . ?
 O131 C133 C134 C135 -39(4) . . . . ?
 O131 C133 C134 C136 -160(3) . . . . ?
 O131 C133 C134 C137 85(3) . . . . ?
 O132 C133 C134 C135 163(4) . . . . ?
 O132 C133 C134 C136 42(4) . . . . ?
 O132 C133 C134 C137 -73(5) . . . . ?
 O141 C143 C144 C145 68(3) . . . . ?
 O141 C143 C144 C146 -49(3) . . . . ?
 O141 C143 C144 C147 -162(3) . . . . ?
 O142 C143 C144 C145 -103(4) . . . . ?
 O142 C143 C144 C146 141(4) . . . . ?
 O142 C143 C144 C147 28(4) . . . . ?
 O151 C153 C154 C155 105(3) . . . . ?
 O151 C153 C154 C156 -18(3) . . . . ?
 O151 C153 C154 C157 -136(3) . . . . ?
 O152 Cr20 O141 C143 70(3) . . . . ?
 O152 C153 C154 C155 -71(3) . . . . ?
 O152 C153 C154 C156 166(3) . . . . ?
 O152 C153 C154 C157 48(3) . . . . ?
 Cr2 O311 C313 O312 -21(3) . . . . ?
 Cr2 O311 C313 C314 160.6(14) . . . . ?
 Cr2 O321 C323 O322 -14(3) . . . . ?
 Cr2 O321 C323 C324 162.5(15) . . . . ?
 Cr2 O331 C333 O332 2(6) . . . . ?
 Cr2 O331 C333 C334 177.6(17) . . . . ?
 Cr2 O342 C343 O341 -14(4) . . . . ?
 Cr2 O342 C343 C344 153.1(15) . . . . ?
 Cr3 O391 C393 O392 -14(5) . . . . ?
 Cr3 O391 C393 C394 171.4(17) . . . . ?
 Cr3 O401 C403 O402 3(4) . . . . ?
 Cr3 O401 C403 C404 167.6(14) . . . . ?
 Cr3 O411 C413 O412 4(6) . . . . ?
 Cr3 O411 C413 C414 177(2) . . . . ?
 Cr3 O422 C423 O421 12(4) . . . . ?
 Cr3 O422 C423 C424 180.0(16) . . . . ?
 Cr4 O431 C433 O432 29(7) . . . . ?
 Cr4 O431 C433 C434 178.7(17) . . . . ?
 Cr4 O441 C443 O442 -8(5) . . . . ?
 Cr4 O441 C443 C444 166.9(16) . . . . ?
 Cr4 O452 C453 O451 7(4) . . . . ?
 Cr4 O452 C453 C454 -174.0(13) . . . . ?
 Cr4 O462 C463 O461 18(4) . . . . ?
 Cr4 O462 C463 C464 -165.1(15) . . . . ?
 Cr5 O332 C333 O331 9(6) . . . . ?
 Cr5 O332 C333 C334 -166.8(17) . . . . ?
 Cr5 O341 C343 O342 21(4) . . . . ?
 Cr5 O341 C343 C344 -145.9(16) . . . . ?
 Cr5 O352 C353 O351 29(3) . . . . ?
 Cr5 O352 C353 C354 -153.4(16) . . . . ?
 Cr5 O362 C363 O361 10(4) . . . . ?
 Cr5 O362 C363 C364 -171.6(17) . . . . ?
 Cr6 O351 C353 O352 -21(4) . . . . ?
 Cr6 O351 C353 C354 160.7(18) . . . . ?
 Cr6 O361 C363 O362 0(4) . . . . ?
 Cr6 O361 C363 C364 -178.5(18) . . . . ?
 Cr6 O372 C373 O371 -7(4) . . . . ?
 Cr6 O372 C373 C374 170.0(19) . . . . ?
 Cr6 O381 C383 O382 -6(4) . . . . ?
 Cr6 O381 C383 C384 162.1(14) . . . . ?
 Cr9 O371 C373 O372 10(4) . . . . ?
 Cr9 O371 C373 C374 -167.5(18) . . . . ?
 Cr9 O382 C383 O381 11(3) . . . . ?
 Cr9 O382 C383 C384 -157.1(14) . . . . ?
 Cr9 O392 C393 O391 3(5) . . . . ?
 Cr9 O392 C393 C394 177.5(16) . . . . ?
 Cr9 O402 C403 O401 -15(4) . . . . ?
 Cr9 O402 C403 C404 179.4(14) . . . . ?
 Cr12 O312 C313 O311 -17(4) . . . . ?
 Cr12 O312 C313 C314 162.0(17) . . . . ?
 Cr12 O322 C323 O321 -19(3) . . . . ?
 Cr12 O322 C323 C324 164.6(16) . . . . ?
 Cr12 O451 C453 O452 16(4) . . . . ?
 Cr12 O451 C453 C454 -163.0(13) . . . . ?
 Cr12 O461 C463 O462 9(4) . . . . ?
 Cr12 O461 C463 C464 -168.7(18) . . . . ?
 Cr22 O412 C413 O411 1(5) . . . . ?
 Cr22 O412 C413 C414 -171.3(18) . . . . ?
 Cr22 O421 C423 O422 -7(5) . . . . ?
 Cr22 O421 C423 C424 -175(3) . . . . ?
 Cr22 O432 C433 O431 -25(7) . . . . ?
 Cr22 O432 C433 C434 -176(2) . . . . ?
 Cr22 O442 C443 O441 10(5) . . . . ?
 Cr22 O442 C443 C444 -165.7(19) . . . . ?
 F1 Cr3 O411 C413 16(4) . . . . ?
 F1D Cr4 F10 Cr12 -131.0(6) . . . . ?
 F1F Cr6 F16 Cr5 -134.5(6) . . . . ?
 F10 Cr12 F4 Cr2 129.7(6) . . . . ?
 F15 Cr3 O411 C413 106(3) . . . . ?
 O311 C313 C314 C315 -117(3) . . . . ?
 O311 C313 C314 C316 5(3) . . . . ?
 O311 C313 C314 C317 122(2) . . . . ?
 O312 Cr12 F4 Cr2 39.3(7) . . . . ?
 O312 C313 C314 C315 64(3) . . . . ?
 O312 C313 C314 C316 -174(2) . . . . ?
 O312 C313 C314 C317 -57(3) . . . . ?
 O321 C323 C324 C325 -2(3) . . . . ?
 O321 C323 C324 C326 123(2) . . . . ?
 O321 C323 C324 C327 -122(2) . . . . ?
 O322 Cr12 F4 Cr2 -52.5(7) . . . . ?
 O322 C323 C324 C325 175(2) . . . . ?
 O322 C323 C324 C326 -60(3) . . . . ?
 O322 C323 C324 C327 55(3) . . . . ?
 O331 C333 C334 C335 178(3) . . . . ?
 O331 C333 C334 C336 56(4) . . . . ?
 O331 C333 C334 C337 -60(4) . . . . ?
 O332 C333 C334 C335 -6(4) . . . . ?
 O332 C333 C334 C336 -127(3) . . . . ?
 O332 C333 C334 C337 116(3) . . . . ?
 O341 C343 C344 C345 -40(3) . . . . ?
 O341 C343 C344 C346 79(2) . . . . ?
 O341 C343 C344 C347 -164(2) . . . . ?
 O342 C343 C344 C345 152(2) . . . . ?
 O342 C343 C344 C346 -89(3) . . . . ?
 O342 C343 C344 C347 29(3) . . . . ?
 O351 Cr6 F16 Cr5 -44.2(8) . . . . ?
 O351 C353 C354 C355 -81(3) . . . . ?
 O351 C353 C354 C356 160(2) . . . . ?
 O351 C353 C354 C357 42(3) . . . . ?
 O352 C353 C354 C355 101(3) . . . . ?
 O352 C353 C354 C356 -18(3) . . . . ?
 O352 C353 C354 C357 -136(2) . . . . ?
 O361 Cr6 F16 Cr5 46.9(8) . . . . ?
 O361 C363 C364 C365 175(2) . . . . ?
 O361 C363 C364 C366 -62(3) . . . . ?
 O361 C363 C364 C367 53(3) . . . . ?
 O362 C363 C364 C365 -4(3) . . . . ?
 O362 C363 C364 C366 119(3) . . . . ?
 O362 C363 C364 C367 -126(3) . . . . ?
 O371 C373 C374 C375 -55(3) . . . . ?
 O371 C373 C374 C376 -176(2) . . . . ?
 O371 C373 C374 C377 69(3) . . . . ?
 O372 C373 C374 C375 127(3) . . . . ?
 O372 C373 C374 C376 6(3) . . . . ?
 O372 C373 C374 C377 -109(3) . . . . ?
 O381 Cr6 F16 Cr5 136.1(7) . . . . ?
 O381 C383 C384 C385 -85(2) . . . . ?
 O381 C383 C384 C386 160(2) . . . . ?
 O381 C383 C384 C387 39(3) . . . . ?
 O382 C383 C384 C385 85(2) . . . . ?
 O382 C383 C384 C386 -31(2) . . . . ?
 O382 C383 C384 C387 -151(2) . . . . ?
 O391 Cr3 O411 C413 -162(4) . . . . ?
 O391 C393 C394 C395 -49(3) . . . . ?
 O391 C393 C394 C396 71(3) . . . . ?
 O391 C393 C394 C397 -175(3) . . . . ?
 O392 C393 C394 C395 135(3) . . . . ?
 O392 C393 C394 C396 -104(3) . . . . ?
 O392 C393 C394 C397 10(3) . . . . ?
 O401 C403 C404 C405 -90(3) . . . . ?
 O401 C403 C404 C406 29(3) . . . . ?
 O401 C403 C404 C407 149(2) . . . . ?
 O402 C403 C404 C405 76(2) . . . . ?
 O402 C403 C404 C406 -165.4(19) . . . . ?
 O402 C403 C404 C407 -45(2) . . . . ?
 O411 C413 C414 C415 -101(3) . . . . ?
 O411 C413 C414 C416 135(3) . . . . ?
 O411 C413 C414 C417 17(3) . . . . ?
 O412 C413 C414 C415 72(3) . . . . ?
 O412 C413 C414 C416 -53(3) . . . . ?
 O412 C413 C414 C417 -171(3) . . . . ?
 O421 C423 C424 C425 -22(3) . . . . ?
 O421 C423 C424 C426 95(3) . . . . ?
 O421 C423 C424 C427 -148(3) . . . . ?
 O422 Cr3 O411 C413 -74(4) . . . . ?
 O422 C423 C424 C425 170(2) . . . . ?
 O422 C423 C424 C426 -72(3) . . . . ?
 O422 C423 C424 C427 44(3) . . . . ?
 O431 C433 C434 C435 164(4) . . . . ?
 O431 C433 C434 C436 -76(4) . . . . ?
 O431 C433 C434 C437 37(4) . . . . ?
 O432 C433 C434 C435 -43(4) . . . . ?
 O432 C433 C434 C436 77(4) . . . . ?
 O432 C433 C434 C437 -170(4) . . . . ?
 O441 Cr4 F10 Cr12 137.0(8) . . . . ?
 O441 C443 C444 C445 -96(3) . . . . ?
 O441 C443 C444 C446 21(3) . . . . ?
 O441 C443 C444 C447 138(3) . . . . ?
 O442 C443 C444 C445 79(3) . . . . ?
 O442 C443 C444 C446 -163(3) . . . . ?
 O442 C443 C444 C447 -46(3) . . . . ?
 O451 Cr12 F4 Cr2 -140.4(7) . . . . ?
 O451 C453 C454 C455 -123(2) . . . . ?
 O451 C453 C454 C456 -7(3) . . . . ?
 O451 C453 C454 C457 113(2) . . . . ?
 O452 Cr4 F10 Cr12 -42.9(7) . . . . ?
 O452 C453 C454 C455 58(2) . . . . ?
 O452 C453 C454 C456 175(2) . . . . ?
 O452 C453 C454 C457 -66(2) . . . . ?
 O461 C463 C464 C465 -75(3) . . . . ?
 O461 C463 C464 C466 46(3) . . . . ?
 O461 C463 C464 C467 164(2) . . . . ?
 O462 Cr4 F10 Cr12 47.8(7) . . . . ?
 O462 C463 C464 C465 108(2) . . . . ?
 O462 C463 C464 C466 -131(2) . . . . ?
 O462 C463 C464 C467 -13(3) . . . . ?
 Cu_a N7_a C2P_a C2Q_a 170(6) 2_585 . . . ?
 Cu_a N732_a C731_a C730_a -180(11) . . . . ?
 Cu_a O61N_a N62N_a O63N_a -8(5) . . . . ?
 Cu_a O61N_a N62N_a O64N_a 173(4) . . . . ?
 S19_a C701_a C706_a C705_a -163(5) . . . . ?
 S19_a C701_a C702_a C703_a 162(5) . . . . ?
 N708_a C709_a C710_a C711_a -167(12) . . . . ?
 N721_a C2F_a C2H_a C2I_a 27(22) . . . . ?
 N721_a C2F_a C2H_a C2M_a -170(11) . . . . ?
 N721_a C722_a C723_a C728_a -158(9) . . . . ?
 N721_a C722_a C723_a C724_a 16(17) . . . . ?
 C2F_a N721_a C720_a C719_a 177(9) . . . . ?
 C2F_a N721_a C722_a C723_a -70(12) . . . . ?
 C2F_a C2H_a C2M_a C2L_a -167(12) . . . . ?
 C2L_a C2K_a C2J_a C2I_a 0.0 . . . . ?
 C2L_a C2K_a C2O_a C2N_a 93(7) . . . . ?
 C2L_a C2K_a C2O_a C2Q_a -78(7) . . . . ?
 C2K_a C2L_a C2M_a C2H_a 0.00(5) . . . . ?
 C2K_a C2J_a C2I_a C2H_a 0.0 . . . . ?
 C2J_a C2K_a C2O_a C2N_a -67(7) . . . . ?
 C2J_a C2K_a C2O_a C2Q_a 122(6) . . . . ?
 C2J_a C2I_a C2H_a C2F_a 161(16) . . . . ?
 C2J_a C2I_a C2H_a C2M_a 0.00(7) . . . . ?
 C2I_a C2H_a C2M_a C2L_a 0.0 . . . . ?
 C2M_a C2L_a C2K_a C2J_a 0.0 . . . . ?
 C2M_a C2L_a C2K_a C2O_a -160(5) . . . . ?
 C2N_a C2R_a N7_a Cu_a -170(6) . . . 2_585 ?
 C2N_a C2R_a N7_a C2P_a 0.0 . . . . ?
 C2R_a C2N_a C2O_a C2K_a -170(5) . . . . ?
 C2R_a C2N_a C2O_a C2Q_a 0.0 . . . . ?
 C2R_a N7_a C2P_a C2Q_a 0.0 . . . . ?
 N7_a C2P_a C2Q_a C2O_a 0.0 . . . . ?
 C2P_a C2Q_a C2O_a C2K_a 170(5) . . . . ?
 C2P_a C2Q_a C2O_a C2N_a 0.0 . . . . ?
 C2O_a C2K_a C2J_a C2I_a 160(5) . . . . ?
 C2O_a C2N_a C2R_a N7_a 0.0 . . . . ?
 C701_a C706_a C705_a C704_a 0.0 . . . . ?
 C706_a C701_a C702_a C703_a 0.0 . . . . ?
 C706_a C705_a C704_a C703_a 0.0 . . . . ?
 C706_a C705_a C704_a C707_a -179(7) . . . . ?
 C705_a C704_a C703_a C702_a 0.0 . . . . ?
 C705_a C704_a C707_a N708_a -112(11) . . . . ?
 C704_a C703_a C702_a C701_a 0.0 . . . . ?
 C703_a C704_a C707_a N708_a 69(13) . . . . ?
 C702_a C701_a C706_a C705_a 0.0 . . . . ?
 C707_a N708_a C709_a C710_a -164(10) . . . . ?
 C707_a C704_a C703_a C702_a 179(8) . . . . ?
 C709_a N708_a C707_a C704_a 173(10) . . . . ?
 C709_a C710_a C711_a C712_a 163(14) . . . . ?
 C710_a C711_a C712_a C713_a 169(12) . . . . ?
 C711_a C712_a C713_a C714_a -171(12) . . . . ?
 C712_a C713_a C714_a C715_a -163(7) . . . . ?
 C713_a C714_a C715_a C716_a -167(6) . . . . ?
 C714_a C715_a C716_a C717_a -85(5) . . . . ?
 C715_a C716_a C717_a C718_a 174(5) . . . . ?
 C716_a C717_a C718_a C719_a 134(7) . . . . ?
 C717_a C718_a C719_a C720_a 160(8) . . . . ?
 C718_a C719_a C720_a N721_a -138(10) . . . . ?
 C720_a N721_a C2F_a C2H_a 142(11) . . . . ?
 C720_a N721_a C722_a C723_a -177(11) . . . . ?
 C722_a N721_a C2F_a C2H_a 56(8) . . . . ?
 C722_a N721_a C720_a C719_a -146(9) . . . . ?
 C722_a C723_a C728_a C727_a 173(10) . . . . ?
 C722_a C723_a C724_a C725_a -173(11) . . . . ?
 C723_a C728_a C727_a C726_a 0.00(6) . . . . ?
 C728_a C723_a C724_a C725_a 0.0 . . . . ?
 C728_a C727_a C726_a C725_a 0.0 . . . . ?
 C728_a C727_a C726_a C729_a -179(10) . . . . ?
 C727_a C726_a C725_a C724_a 0.00(5) . . . . ?
 C727_a C726_a C729_a C730_a -83(10) . . . . ?
 C727_a C726_a C729_a C734_a 104(8) . . . . ?
 C726_a C725_a C724_a C723_a 0.00(6) . . . . ?
 C726_a C729_a C734_a C733_a 174(12) . . . . ?
 C725_a C726_a C729_a C730_a 98(11) . . . . ?
 C725_a C726_a C729_a C734_a -75(12) . . . . ?
 C724_a C723_a C728_a C727_a 0.00(5) . . . . ?
 C730_a C729_a C734_a C733_a 0.00(7) . . . . ?
 C729_a C726_a C725_a C724_a 179(11) . . . . ?
 C729_a C730_a C731_a N732_a 0.0 . . . . ?
 C729_a C734_a C733_a N732_a 0.0 . . . . ?
 C734_a C733_a N732_a Cu_a 180(7) . . . . ?
 C734_a C733_a N732_a C731_a 0.0 . . . . ?
 C733_a N732_a C731_a C730_a 0.0 . . . . ?
 C731_a C730_a C729_a C726_a -174(12) . . . . ?
 C731_a C730_a C729_a C734_a 0.00(7) . . . . ?
 Cu73_b O21N_b N22N_b O23N_b 28(3) . . . . ?
 Cu73_b O21N_b N22N_b O24N_b -151(2) . . . . ?
 Cu73_b N1E_b C1E_b C1Z_b -179.0(17) . . . . ?
 S1W_b C1U_b C1T_b C1R_b -178(2) . . . . ?
 N7X_b C1F_b C1G_b C1H_b 160(4) . . . . ?
 N7X_b C8_b C10_b C9_b -40(4) . . . . ?
 N7X_b C8_b C10_b C11_b 156(2) . . . . ?
 N926_b C1P_b C924_b C1O_b 174(7) . . . . ?
 N926_b C1Q_b C930_b C1R_b 112(4) . . . . ?
 N926_b C1Q_b C930_b C1S_b -77(5) . . . . ?
 C1A_b C1B_b C1D_b N1E_b 0.0 . . . . ?
 C1A_b C18_b C19_b C9_b 169(2) . . . . ?
 C1B_b C1A_b C1Z_b C1E_b 0.0 . . . . ?
 C1B_b C1A_b C18_b C12_b -142.1(18) . . . . ?
 C1B_b C1A_b C18_b C19_b 48(2) . . . . ?
 C1B_b C1D_b N1E_b Cu73_b 179.1(16) . . . . ?
 C1B_b C1D_b N1E_b C1E_b 0.0 . . . . ?
 C1D_b N1E_b C1E_b C1Z_b 0.0 . . . . ?
 N1E_b C1E_b C1Z_b C1A_b 0.0 . . . . ?
 C1Z_b C1A_b C1B_b C1D_b 0.0 . . . . ?
 C1Z_b C1A_b C18_b C12_b 37.1(19) . . . . ?
 C1Z_b C1A_b C18_b C19_b -132(2) . . . . ?
 C1F_b N7X_b C8_b C10_b -170(3) . . . . ?
 C1F_b C1G_b C1H_b C1I_b 173(4) . . . . ?
 C1G_b C1H_b C1I_b C1J_b -155(5) . . . . ?
 C1H_b C1I_b C1J_b C1K_b 177(4) . . . . ?
 C1I_b C1J_b C1K_b C1L_b -113(4) . . . . ?
 C1J_b C1K_b C1L_b C1M_b 179(4) . . . . ?
 C1K_b C1L_b C1M_b C1N_b 177(5) . . . . ?
 C1L_b C1M_b C1N_b C1O_b 175(8) . . . . ?
 C1M_b C1N_b C1O_b C924_b 178(6) . . . . ?
 C1N_b C1O_b C924_b C1P_b -178(8) . . . . ?
 C1P_b N926_b C1Q_b C930_b -173(4) . . . . ?
 C1Q_b N926_b C1P_b C924_b -180(5) . . . . ?
 C1Q_b C930_b C1S_b C1V_b -171(4) . . . . ?
 C1R_b C930_b C1S_b C1V_b 0.0 . . . . ?
 C930_b C1R_b C1T_b C1U_b 0.0 . . . . ?
 C930_b C1S_b C1V_b C1U_b 0.0 . . . . ?
 C1S_b C1V_b C1U_b S1W_b 178(2) . . . . ?
 C1S_b C1V_b C1U_b C1T_b 0.0 . . . . ?
 C1V_b C1U_b C1T_b C1R_b 0.0 . . . . ?
 C1T_b C1R_b C930_b C1Q_b 171(4) . . . . ?
 C1T_b C1R_b C930_b C1S_b 0.0 . . . . ?
 C8_b N7X_b C1F_b C1G_b 172(4) . . . . ?
 C8_b C10_b C11_b C12_b 165(3) . . . . ?
 C9_b C10_b C11_b C12_b 0.0 . . . . ?
 C10_b C9_b C19_b C18_b 0.0 . . . . ?
 C10_b C11_b C12_b C18_b 0.0 . . . . ?
 C11_b C12_b C18_b C1A_b -170(2) . . . . ?
 C11_b C12_b C18_b C19_b 0.0 . . . . ?
 C12_b C18_b C19_b C9_b 0.0 . . . . ?
 C18_b C1A_b C1B_b C1D_b 179.3(8) . . . . ?
 C18_b C1A_b C1Z_b C1E_b -179.2(10) . . . . ?
 C19_b C9_b C10_b C8_b -163(3) . . . . ?
 C19_b C9_b C10_b C11_b 0.0 . . . . ?
 C2U C2W C2Z C2V 0.0 . . . . ?
 C2W C2U C2T C2X 0.0 . . . . ?
 C2W C2Z C2V C2X 0.0 . . . . ?
 C2Z C2V C2X C2T 0.0 . . . . ?
 C2V C2X C2T C2U 0.0 . . . . ?
 C2T C2U C2W C2Z 0.0 . . . . ?
 C51 C2U C2W C2Z 179.9(9) . . . . ?
 C51 C2U C2T C2X -179.9(9) . . . . ?
 C1W C79 C28 C21 -179.8(9) . . . . ?
 C21 C2C C100 C2B 0.0 . . . . ?
 C2C C21 C28 C79 0.0 . . . . ?
 C2C C100 C2B C79 0.0 . . . . ?
 C100 C2B C79 C1W 179.8(9) . . . . ?
 C100 C2B C79 C28 0.0 . . . . ?
 C2B C79 C28 C21 0.0 . . . . ?
 C28 C21 C2C C100 0.0 . . . . ?
 C2E C3E C178 C3C -179.9(9) . . . . ?
 C42 C3E C178 C3C 0.0 . . . . ?
 C3E C42 C3B C2G 0.0 . . . . ?
 C3E C178 C3C C2G 0.0 . . . . ?
 C178 C3C C2G C3B 0.0 . . . . ?
 C3C C2G C3B C42 0.0 . . . . ?
 C3B C42 C3E C2E 179.9(9) . . . . ?
 C3B C42 C3E C178 0.0 . . . . ?
 C3J_b C128_b C3O_b C80_b 0.0 . . . . ?
 C3J_b C128_b C3O_b C1_b 176(3) . . . . ?
 C128_b C3J_b C3Q_b C3P_b 0.0 . . . . ?
 C128_b C3O_b C80_b C3P_b 0.0 . . . . ?
 C3O_b C80_b C3P_b C3Q_b 0.0 . . . . ?
 C80_b C3P_b C3Q_b C3J_b 0.0 . . . . ?
 C3Q_b C3J_b C128_b C3O_b 0.00(6) . . . . ?
 C3G_a C3H_a C3I_a C3K_a 0.0 . . . . ?
 C3H_a C3G_a C3M_a C3L_a 0.0 . . . . ?
 C3H_a C3I_a C3K_a C3L_a 0.0 . . . . ?
 C3I_a C3K_a C3L_a C3M_a 0.0 . . . . ?
 C3I_a C3K_a C3L_a C3N_a 178(3) . . . . ?
 C3K_a C3L_a C3M_a C3G_a 0.0 . . . . ?
 C3M_a C3G_a C3H_a C3I_a 0.0 . . . . ?
 C3N_a C3L_a C3M_a C3G_a -178(3) . . . . ?
 C1Y C141 C38 C3F 0.0 . . . . ?
 C141 C1Y C2D C102 0.0 . . . . ?
 C141 C38 C3F C102 0.0 . . . . ?
 C38 C3F C102 C2D 0.0 . . . . ?
 C3F C102 C2D C1Y 0.00(7) . . . . ?
 C2D C1Y C141 C38 0.0 . . . . ?
 C2D C1Y C141 C62 -180(3) . . . . ?
 C62 C141 C38 C3F 180(3) . . . . ?
 C3A_a C30_a C32_a C31_a 0.0 . . . . ?
 C30_a C3A_a C22_a C119_a 0.0 . . . . ?
 C30_a C3A_a C22_a C71_a 179(3) . . . . ?
 C30_a C32_a C31_a C119_a 0.0 . . . . ?
 C32_a C31_a C119_a C22_a 0.0 . . . . ?
 C31_a C119_a C22_a C3A_a 0.0 . . . . ?
 C31_a C119_a C22_a C71_a -179(3) . . . . ?
 C22_a C3A_a C30_a C32_a 0.0 . . . . ?
 C1_b C3O_b C80_b C3P_b -176(3) . . . . ?
 C1X C3R C3S C3T 0.0 . . . . ?
 C3R C1X C3V C3U 0.0 . . . . ?
 C3R C3S C3T C3U 0.0 . . . . ?
 C3S C3T C3U C3V 0.0 . . . . ?
 C3T C3U C3V C1X 0.0 . . . . ?
 C3V C1X C3R C3S 0.0 . . . . ?
 C3W C1X C3R C3S -179.9(9) . . . . ?
 C3W C1X C3V C3U 179.9(9) . . . . ?
 C3Y C3Z C40 C41 0.0 . . . . ?
 C3Z C3Y C60 C48 0.00(8) . . . . ?
 C3Z C40 C41 C48 0.0 . . . . ?
 C40 C41 C48 C60 0.00(6) . . . . ?
 C41 C48 C60 C3Y 0.00(9) . . . . ?
 C60 C3Y C3Z C40 0.00(5) . . . . ?
 C60 C3Y C3Z C49 -179.8(9) . . . . ?
 C49 C3Z C40 C41 179.8(9) . . . . ?

_shelx_res_file
;
TITL Dia0714_Af475_Cu_220k in P-1 #2
CELL 0.71073 17.488212 31.395881 57.060251 78.323 84.7242 89.6349
ZERR 2 0.000467 0.000664 0.001537 0.0021 0.0023 0.0019
LATT 1

SFAC C H Cr Cu F N Ni O S
UNIT 860 1438 56 2 64 16 8 268 4
EQIV $1 -X,2-Y,-Z
EQIV $2 -X,3-Y,-Z
DFIX 1.54 C49 C3Z
DFIX 2.4 C49 C3Y
DFIX 2.4 C49 C40
DFIX 2.4 C1R C1Q
DFIX 2.4 C1S C1Q
DFIX 2.4 C1M C1O
DFIX 2.4 C1J C1H
DFIX 2.4 N28Z C26Z
DFIX 2.4 C16Z C14Y
DFIX 2.4 C35Z C29Z
DFIX 2.4 C34Z C29Z
DFIX 2.4 C29Z C27Z
DFIX 2.4 N28Z C30Z
DFIX 2.4 C23Z C21Z
DFIX 2.4 C18Z C16Z
DFIX 2.4 C16Z C14Y
DFIX 2.4 C14Y C12{
DFIX 2.4 C14Y C10{
DFIX 2.4 C1L C1N
DFIX 2.4 C26Z_$1 C24Z_$1
DFIX 2.4 C25Z_$1 C27Z_$1
DFIX 2.4 C26Z_$1 N28Z_$1
DFIX 2.4 C25Z C23Z
DFIX 1.54 C23Z C24Z
DFIX 2.4 C23Z C21Z
DFIX 2.4 C8Z C6X
DFIX 2.4 C13Z C4X
DFIX 2.45 C13Z C5X
DFIX 2.45 C9Z C5X
DFIX 1.45 N7X C1F
DFIX 2.4 C9{ C4Y
DFIX 3.2 C5Y C13{
DFIX 3.2 C6Y C9{
DFIX 2.4 C822 C828
DFIX 2.4 C818 C816
DFIX 2.4 C820 C818
DFIX 2.4 C814 C812
DFIX 2.4 C813 C811
DFIX 2.4 C810 C812
DFIX 2.4 C812 C814
DFIX 2.4 C811 C809
DFIX 1.54 C819 C820
DFIX 2.4 C714 C716
DFIX 2.4 C716 C718
DFIX 2.4 C715 C717
DFIX 1.4 C826 C829
DFIX 2.4 C829 C825
DFIX 2.4 C827 C829
DFIX 2 N732 Cu
DFIX 1.98 N7 Cu_$2
DFIX 2.4 C2K C2N
DFIX 2.4 C2Q C2K
DFIX 3 Cu_$2 C2R
DFIX 3 C2P Cu_$2
DFIX 1.54 C79 C1W
DFIX 2.4 C1W C2B
DFIX 2.4 C28 C1W
DFIX 1.54 C2U C51
DFIX 2.4 C51 C2T
DFIX 2.4 C51 C2W
DFIX 1.54 C62 C141
DFIX 2.4 C1Y C62
DFIX 2.4 C62 C38
DFIX 1.54 C3E C2E
DFIX 2.4 C178 C2E
DFIX 2.4 C42 C2E
DFIX 1.45 N721 C720
DFIX 2.4 C720 C722
DFIX 1.45 C2F N721
DFIX 1.54 C22 C71
DFIX 2.4 C71 C119
DFIX 2.4 C71 C3A
DFIX 2.4 C20Z C18Z
DFIX 2.4 C21Z C19Z
DFIX 2.4 C19Z C17Z
DFIX 2.4 C817 C819
DFIX 2.4 C22Z C24Z
DFIX 1.54 C22Z C23Z
DFIX 2.4 C813 C815
DFIX 2.4 C22Z C20Z
DFIX 2.4 C817 C815
DFIX 1.54 C1 C3O
DFIX 2.4 C80 C1
DFIX 2.4 C1 C128
DFIX 2.4 C823 N821
DFIX 2.4 C820 N821 C820 C819 C820 C822
DFIX 1.45 N821 C820
DFIX 2.4 C819 N821
DFIX 1.54 C3N C3L
DFIX 2.4 C3N C3K
DFIX 2.4 C3N C3M
DFIX 2.4 C16Z C14X
DFIX 2.4 C10Z C14X
DFIX 2.4 C14X C12Z
DFIX 2.4 N15{ C17Z
DFIX 2.4 C17Z N15{
DFIX 2.4 N15{ C11{
DFIX 1.45 N15{ C16Z N15{ C14X
DFIX 2.4 N15{ C11{
DFIX 2.4 N15{ C17Z
DFIX 2 Cu1X_$1 N2X
DFIX 3 C7X Cu1X_$1
DFIX 3 C3X Cu1X_$1
DFIX 2 N3Y Cu1X
DFIX 3 C2Y Cu1X
DFIX 3 C1E Cu73 C7Y Cu1X
DFIX 1.54 C3W C1X
DFIX 2.4 C3W C3V
DFIX 2.4 C3W C3R
DFIX 1.54 C3 C4
DFIX 1.54 C5 C4
DFIX 1.54 C6 C4
DFIX 1.54 C7 C4
DFIX 2.4 C3 C5
DFIX 2.4 C3 C6
DFIX 2.4 C3 C7
DFIX 2.4 C6 C5
DFIX 2.4 C7 C5
DFIX 2.4 C7 C6
DFIX 1.2 O1 C3
DFIX 1.2 O2 C3
SADI O21N O23N O21N O24N O23N O24N
SADI O23N N22N O21N N22N N22N O24N
SADI C8{ C6Y C8{ C5Y
SADI C710 C709 C711 C710 C712 C711 C713 C712 C714 C713 C715 C714 C716 C715 =
 C717 C716 C718 C717 C719 C718 C720 C719
SADI O61N N62N O63N N62N O64N N62N
SADI O61N N62N O63N N62N O64N N62N
SADI O61N O63N O63N O64N O64N O61N
SADI C2L C2O C2J C2O
SADI C729 C726 C2O C2K C829 C826
SADI Cu O61N Cu73 O21N
SADI S19 C702 S19 C706
SADI C820 C819 C819 C818 C818 C817 C817 C816 C816 C815 C814 C813 C813 C812 =
 C812 C811 C811 C810 C810 C809 CR6 F16
SADI C20Z C19Z C21Z C20Z C22Z C21Z C23Z C22Z C24Z C23Z C25Z C24Z C26Z C25Z =
 C27Z C26Z C19Z C18Z C18Z C17Z C17Z C16Z
SADI C723 C722 C2H C2F C707 C704 C807 C804 C823 C822 C14Y C11{ C14X C11Z =
 C30Z C29Z
SADI N15{ C14Y N28Z C29Z N28Z C27Z
SADI N28Z C27Z N28Z C29Z N15{ C16Z N821 C820 N808 C807 N808 C809 N721 C720 =
 N7X C1F N7X C8 N721 C722 N721 C2F
SADI S36Z C2A S800 C29
SADI Cu1X_$1 N2X Cu83 N832 Cu1X N3Y Cu N732 Cu73 N1E Cu_$2 N7
SADI O1N O3N O3N O4N O4N O1N
SADI O1N N2N O3N N2N O4N N2N
SADI Cu83 O1N Cu1X O4N
FLAT C49 C3Z C3Y C60 C48 C41 C40
FLAT C10{ C11{ C12{ C13{ C8{ C9{ C14Y
FLAT O23N N22N O24N O21N
FLAT C8Z C5X C4X C3X N2X C7X C6X
FLAT C18 C1A C1B C1D N1E C1E C1Z
FLAT C2Y N3Y C6Y C4Y C5Y C7Y
FLAT C5Y C2Y N3Y C7Y C6Y C4Y C8{
FLAT C11{ C12{ C13{ C9{ C8{ C4Y
FLAT O63N N62N O61N O64N
FLAT C2E C42 C3E C178 C3C C2G C3B
FLAT C141 C1Y C2D C38 C62 C102 C3F
FLAT C28 C1W C79 C2B C100 C21 C2C
FLAT C2U C2T C51 C2Z C2X C2V C2W
FLAT C32 C3A C30 C22 C119 C71 C31
FLAT C3J C128 C3O C80 C3P C3Q C1
FLAT C3M C3G C3H C3I C3L C3K C3N
FLAT C11Z C12Z C10Z C9Z C13Z C14X
FLAT O1N O3N O4N N2N
FLAT C1X C3W C3R C3S C3T C3U C3V
DELU C324 C325 C327 C326
DELU C504 C505 C507 C506
DELU C624 C627 C626 C625
DELU N7X N721
DELU 0.02 0.04 O4N N2N O3N O1N
SIMU 0.04 0.08 1.7 C723 C728 C727 C726 C725 C724 C730 C729 C734 C733 N732 C731
SIMU 0.04 0.08 1.7 S1W S19 S800 S36Z
SIMU 0.04 0.08 1.7 C193 C194 C197 C196 C195
SIMU 0.04 0.08 1.7 O61N O63N N62N O64N O23N N22N O24N O21N
SIMU 0.04 0.08 1.7 C593 C594 C597 C596 C595
SIMU 0.02 0.04 1.7 C544 C545 C546 C547 C574 C575 C576 C577 C584 C585 C586 =
 C587 C594 C595 C596 C597 C554 C555 C556 C557 C604 C605 C606 C607 C637 C634 =
 C635 C636 C624 C625 C626 C627 C494 C495 C496 C497 C534 C535 C536 C537 C564 =
 C565 C566 C567 C504 C505 C506 C507 C614 C615 C616 C617 C646 C644 C645 C647 =
 C525 C526 C527 C524
SIMU 0.04 0.08 1.7 C9Z C823 C828 C827 C12Z C824 C825 C826 C13Z C8Z C5X C830 =
 C831 C829 C6X C7X N2X C3X C4X C834 C833
SIMU 0.02 0.04 1.7 N708 C701 C706 C705 C704 C702 C707 C709 C710 C711 C712 =
 N926 C1N C1O C1P C1Q C930 C1S C1V C1U C1T C924 C713 C714 C715 C716 C1K C1L =
 C1M C718 C720 C1F C1G C719 C1H C1I C1J C717
SIMU 0.04 0.08 1.7 N3Y N832 N2X
SIMU 0.02 0.04 1.7 N721 N7X
SIMU 0.02 0.04 1.7 C722 C8 C2F
SIMU 0.04 0.08 1.7 C730 C731 C1E C1Z C2R N7 C2P N721 C720 C722 C723 C728 =
 C727 C726 C725 C724 C8 C9 C10 C11 C12 C18 C19 C2F C2L C2K C2J C2H C2M C734 =
 C733 N732 C1A C1B C1D N1E C2I C2N C2O C729 C2Q
SIMU 0.02 0.04 2 C11{ C11Z C10{ C10Z C9{ C9Z C8Z C13Z C13{ C8{ C12{ C12Z N2X =
 C7X C6X C5X C4X C3X N3Y C7Y C2Y C6Y C5Y C4Y
SIMU 0.02 0.04 1.7 C434 C435 C436 C437 C464 C466 C465 C467 C326 C327 C324 =
 C325 C333 C334 C335 C336 C337 C344 C345 C346 C347 C364 C366 C367 C365 C375 =
 C377 C374 C376 C357 C354 C356 C355 C397 C394 C395 C396 C417 C414 C416 C415 =
 C455 C454 C456 C457 C427 C424 C426 C425 C444 C446 C445 C447 C316 C314 C317 =
 C315 C386 C384 C385 C387 C404 C406 C407 C405
SIMU 0.04 0.08 1.7 C3K C3I C3G C3L C3N C3M C3H
SIMU 0.02 0.04 2 C14Y C822 C14X
SIMU 0.02 0.04 1.7 N3Y C6X C5X C5Y C6Y C7Y C2Y C607 N2X C4X C3X C4Y C9Z C9{ =
 C12Z C12{ C13Z C13{ C8Z C8{ C11Z C10Z C14Y N15{ C16Z C17Z C18Z C19Z C20Z =
 C21Z C22Z C23Z C24Z C26Z C25Z C27Z C337 N28Z C29Z C35Z C30Z C31Z C34Z C32Z =
 C33Z C2A C29 C801 C806 C805 C804 C803 C802 N808 C809 C810 C811 C812 C813 =
 C814 C815 C816 C817 C818 C819 C820 N821 C822 C824 C825 C826 C827 C834 N832 =
 C831 C830 C823 C828 C833 C7X C14X
SIMU 0.02 0.04 1.7 O23N O21N O24N O4N O1N O3N
SIMU 0.02 0.04 1.7 C3A C30 C22 C32 C119 C71 C31 C21 C1W C79 C2B C28 C2C C100 =
 C2U C2W C2T C51 C2Z C2X C2V C3W C1X C3R C3V C3S C3U C3T C3E C2E C42 C178 C3B =
 C3C C2G C102 C1Y C141 C2D C38 C62 C3F C3I C3G C3H C3M C3L C3K C3N
SIMU 0.02 0.04 1.7 C3J C128 C3Q C3O C3P C80 C1 C1W C79 C2B C28 C100 C21 C2C =
 C2X C2U C2W C2T C51 C2Z C2V C3U C1X C3R C3V C3W C3S C3T C48 C3Y C3Z C60 C40 =
 C49 C41 C2G C2E C3E C42 C178 C3B C3C C3N C3G C3H C3M C3I C3L C3K
SIMU 0.02 0.04 1.7 C244 C245 C246 C247 C654 C655 C656 C657 C204 C205 C206 =
 C207 C184 C185 C186 C187 C164 C165 C166 C167 C294 C295 C296 C297 C277 C274 =
 C275 C276 C287 C284 C286 C285 C265 C263 C264 C266 C267 C233 C234 C237 C235 =
 C236 C214 C215 C216 C217 C176 C174 C177 C175 C257 C254 C256 C255 C227 C225 =
 C224 C226 C304 C306 C305 C307 C197 C195 C194 C196
SIMU 0.02 0.04 1.7 C84 C85 C86 C87 C145 C147 C144 C146 C14 C15 C16 C17 C34 =
 C35 C36 C37 C33 C43 C44 C45 C46 C47 C54 C55 C56 C57 C64 C65 C66 C67 C94 C95 =
 C96 C97 C134 C135 C136 C137 C104 C105 C106 C107 C103 C74 C75 C76 C77 C24 C25 =
 C26 C27 C114 C115 C116 C117 C124 C127 C126 C125 C6 C5 C7 C4 C157 C154 C156 =
 C155 C143
RIGU O23N N22N O24N O21N
RIGU C1I C1J C1K C1L C1M C1N C1O C924 C1P N926 C1Q C1R C1S C930 C1T C1U C1V =
 S1W C1F C1G C1H
RIGU O61N O63N N62N O64N
RIGU C604 C606 C605 C607
RIGU C504 C507 C506 C505
RIGU C567 C564 C566 C565
RIGU C565 C564 C566 C567
RIGU C183 O182 O181 C184 C185 C186 C187
RIGU 0.02 0.04 C624 C627 C626 C625
RIGU C83 C84 C86 C87 C85
RIGU C173 C175 C174 C177 C176
RIGU C516 C517 C515 C514 C513
RIGU C437 C434 C435 C436 C433
RIGU C537 C535 C534 C536 C533 O531 O532
RIGU C43 C47 C44 C46 C45
RIGU C233 C235 C234 C236 C237
RIGU C43 O41 O42 C44 C45 C46 C47
RIGU C13Z C12Z C11Z C10Z C9Z C16Z C17Z C18Z C19Z C20Z C21Z C22Z C23Z C24Z =
 C25Z C26Z C27Z N28Z C29Z C31Z C30Z C35Z C33Z C34Z S36Z
RIGU C21Z C22Z C20Z C19Z
RIGU C163 C167 C165 C166 C164
RIGU C133 C134 C136 C135 C137
RIGU S800 C801 C806 C805 C804 C802 C803 C810 C811 C812 C813 N808 C815 C814 =
 C816 C817 C818 C819 C820 N821 C822 C823 C828 C827 C826 C824 C825 C830 C831 =
 C833 N832 C829 C834 CU83
RIGU C224 C225 C227 C226
ISOR C543
ISOR C224 C225 C227 C226
EADP C624 C627 C626 C625
EADP C564 C565 C566 C567
EADP Cr19 Ni19
EADP Cr21 Ni21
EADP Cr23 Ni23
EADP Cr25 Ni25
EADP Cr26 Ni26
EADP Cr30 Ni30
EADP Cr31 Ni31
EADP Cr32 Ni32
EADP Cr1 Ni1
EADP Cr7 Ni7
EADP Cr8 Ni8
EADP Cr10 Ni10
EADP Cr11 Ni11
EADP Cr13 Ni13
EADP Cr14 Ni14
EADP Cr15 Ni15
EADP Cr2 Ni2
EADP Cr3 Ni3
EADP Cr4 Ni4
EADP Cr5 Ni5
EADP Cr6 Ni6
EADP Cr9 Ni9
EADP Cr12 Ni12
EADP Cr22 Ni22
EADP Cr16 Ni16
EADP Cr17 Ni17
EADP Cr18 Ni18
EADP Cr20 Ni20
EADP Cr24 Ni24
EADP Cr27 Ni27
EADP Cr28 Ni28
EADP Cr29 Ni29
EADP N15{ N821
EADP C29 C2A
EADP O3N O1N O4N
EXYZ Cr19 Ni19
EXYZ Cr21 Ni21
EXYZ Cr23 Ni23
EXYZ Cr25 Ni25
EXYZ Cr26 Ni26
EXYZ Cr30 Ni30
EXYZ Cr31 Ni31
EXYZ Cr32 Ni32
EXYZ Cr1 Ni1
EXYZ Cr7 Ni7
EXYZ Cr8 Ni8
EXYZ Cr10 Ni10
EXYZ Cr11 Ni11
EXYZ Cr13 Ni13
EXYZ Cr14 Ni14
EXYZ Cr15 Ni15
EXYZ Cr2 Ni2
EXYZ Cr3 Ni3
EXYZ Cr4 Ni4
EXYZ Cr5 Ni5
EXYZ Cr6 Ni6
EXYZ Cr9 Ni9
EXYZ Cr12 Ni12
EXYZ Cr22 Ni22
EXYZ Cr16 Ni16
EXYZ Cr17 Ni17
EXYZ Cr18 Ni18
EXYZ Cr20 Ni20
EXYZ Cr24 Ni24
EXYZ Cr27 Ni27
EXYZ Cr28 Ni28
EXYZ Cr29 Ni29
l.s. 25
acta
PLAN  20
FREE C16Z C14Y
FREE H14d H14b
FREE H14c H14b
FREE H14c H14a
FREE C14Y C11Z
FREE C14Y C14X
FREE C14Y C12Z
FREE C14Y C10Z
FREE C14Y C10{
FREE C14Y H14b
FREE C14Y H14a
FREE C14X C12Z
FREE C14X C12{
FREE C14X C11{
FREE C14X H14d
FREE C14X H14c
FREE H13{ H13Z
FREE C13{ C13Z
FREE C13{ C12Z
FREE C13{ C10Z
FREE C13{ C11Z
FREE C13{ H13Z
FREE C8{ C13Z
FREE C8{ C5Y
FREE C8{ C8Z
FREE C8{ C7X
FREE C8{ C6X
FREE C8{ C12Z
FREE C8{ C4X
FREE C8{ C5X
FREE H9{ H9Z
FREE C9{ C13Z
FREE C9{ C8Z
FREE C9{ C9Z
FREE C9{ C12Z
FREE C9{ C5X
FREE C9{ C6X
FREE C9{ C4X
FREE C9{ C10Z
FREE C9{ H9Z
FREE H10{ H10Z
FREE C10{ C10Z
FREE C10{ H10Z
FREE C11{ C11Z
FREE C11{ C10Z
FREE H12{ H12Z
FREE C12{ C12Z
FREE C12{ C11Z
FREE C12{ C10Z
FREE C12{ H12Z
FREE C10Z H10{
FREE C11Z C10{
FREE C12Z C10{
FREE C12Z C11{
FREE C12Z H12{
FREE C13Z C11{
FREE C13Z C10{
FREE C13Z C12{
FREE C13Z H13{
FREE C8Z C10{
FREE C8Z C5Y
FREE C8Z C13{
FREE C8Z C4Y
FREE C9Z C10{
FREE C9Z C8{
FREE C9Z C11{
FREE C9Z H9{
FREE N3Y C3X
FREE N3Y N2X
FREE C7Y C3X
FREE C7Y C4X
FREE C7Y C7X
FREE C6Y C4X
FREE C6Y C3X
FREE C6Y C6X
FREE C6Y C5X
FREE C4Y C3X
FREE C4Y C4X
FREE C4Y C13Z
FREE C5Y C13{
FREE C5Y C3X
FREE C5Y C4X
FREE C5Y C5X
FREE N15{ C11Z
FREE C3X C2Y
FREE C4X C2Y
FREE C4X H5Y
FREE C5X C4Y
FREE C5X C13Z
FREE C5X H5Y
FREE C6X C4Y
FREE C6X C5Y
FREE C7X C5Y
FREE C7X C4Y
FREE C7X C6Y
FREE C7X C2Y
FREE N2X C7Y
FREE N2X C6Y
FREE Cu1X C7X_$1
FREE Cu1X C3X_$1
FREE C2M C2F
FREE C2N C2K
FREE C2N H2K
FREE C2F H72d
FREE C2F H72c
FREE N7 C733
FREE N7 C731
FREE C2Q H730
FREE C2O C2J
FREE C722 C2F
FREE C722 C2H
FREE C722 C2M
FREE C722 H2Fa
FREE C722 H2Fb
FREE H72c H2Fa
FREE H72c H2Fb
FREE H72d H2Fb
FREE H72d H2Fa
FREE C723 C2H
FREE C723 C2M
FREE C723 C2F
FREE C723 C2I
FREE C723 C2L
FREE C728 C2I
FREE C728 C2J
FREE C728 C2L
FREE C728 C2M
FREE C728 C2H
FREE C728 C2F
FREE C728 C2K
FREE C727 C2I
FREE C727 C2J
FREE C727 C2K
FREE C727 C2M
FREE C727 C2L
FREE C727 C2O
FREE C727 C2N
FREE H2K H2N
FREE C726 C2K
FREE C726 C2L
FREE C726 C2O
FREE C726 C2J
FREE C726 C2Q
FREE C726 H2J
FREE H730 H2Q
FREE C730 C2N
FREE C730 C2R
FREE C730 C2O
FREE C730 C2P
FREE C730 C2Q
FREE C730 H2Q
FREE C724 C2M
FREE C724 C2L
FREE C724 C2J
FREE C724 C2I
FREE C724 C2H
FREE C729 C2O
FREE C729 C2N
FREE C729 C2Q
FREE C729 C2K
FREE C729 C2P
FREE C734 C2O
FREE C734 C2P
FREE C734 C2Q
FREE C733 C2Q
FREE C733 C2P
FREE N732 N7
FREE N732 C2P
FREE C731 C2R
FREE C731 C2P
FREE C731 C2Q
FREE C731 H2Pa
FREE C731 H2Q
FREE H2Pb H2Pa
FREE C725 C2L
FREE C725 C2K
FREE C725 C2I
FREE C725 C2J
FREE C217 C13{
REM reset to P-1 #2
BOND
MORE -1
CONF
fmap 2 53
SHEL 100 1.1
OMIT -3 1 5
OMIT -2 3 10
OMIT 2 3 12
OMIT 2 0 4
OMIT 2 4 14
OMIT -3 1 0
OMIT 3 5 22
OMIT -3 9 14
OMIT 2 -1 3
OMIT 3 -3 10
OMIT -2 -6 3
OMIT -2 -8 3
OMIT -3 -1 5
OMIT 2 12 11
OMIT 2 -1 13
OMIT 1 0 4
OMIT 17 11 34
OMIT 2 -6 1
OMIT -1 2 1
OMIT -1 1 3
OMIT 0 2 4
OMIT 2 -3 11
OMIT -3 -2 2
OMIT 1 2 2
OMIT 1 2 1
OMIT -1 0 3
OMIT 2 15 4
OMIT -2 -8 8
OMIT -1 -2 1
OMIT 0 -2 2
OMIT 3 -4 8
OMIT 3 -2 10
REM <HKL>C:/crystal_structures/diamond0714/Mt8977-5/Dia0714_Af475_Cu_220k/Imag
REM es/struct/tmp/Dia0714_Af475_Cu_220k.hkl</HKL>

WGHT    0.200000
FVAR       0.86742   0.32632   0.64546   0.72056
CR19  3   -0.295146    1.032269    0.172472    10.87500    0.15532    0.06682 =
         0.15126   -0.03429   -0.02779   -0.02127
CR21  3   -0.461142    1.061661    0.146320    10.87500    0.13769    0.08190 =
         0.17743   -0.05467   -0.00383   -0.01585
CR23  3   -0.136876    1.087554    0.182078    10.87500    0.13549    0.06003 =
         0.16434   -0.03679   -0.02990   -0.00387
CR25  3   -0.526523    1.151789    0.110868    10.87500    0.14716    0.09961 =
         0.15598   -0.04929   -0.00442   -0.01511
CR26  3   -0.146932    1.285514    0.129735    10.87500    0.17753    0.07223 =
         0.17819   -0.05728    0.02572   -0.01988
CR30  3   -0.463184    1.255924    0.092949    10.87500    0.21576    0.07938 =
         0.17552   -0.05151   -0.02133   -0.00154
CR31  3   -0.089282    1.196111    0.167705    10.87500    0.16687    0.07782 =
         0.18952   -0.06187    0.00453   -0.02205
CR32  3   -0.312802    1.314033    0.104750    10.87500    0.21162    0.07372 =
         0.15860   -0.04437   -0.00057   -0.01280
NI19  7   -0.295146    1.032269    0.172472    10.12500    0.15532    0.06682 =
         0.15126   -0.03429   -0.02779   -0.02127
NI21  7   -0.461142    1.061661    0.146320    10.12500    0.13769    0.08190 =
         0.17743   -0.05467   -0.00383   -0.01585
NI23  7   -0.136876    1.087554    0.182078    10.12500    0.13549    0.06003 =
         0.16434   -0.03679   -0.02990   -0.00387
NI25  7   -0.526523    1.151789    0.110868    10.12500    0.14716    0.09961 =
         0.15598   -0.04929   -0.00442   -0.01511
NI26  7   -0.146932    1.285514    0.129735    10.12500    0.17753    0.07223 =
         0.17819   -0.05728    0.02572   -0.01988
NI30  7   -0.463184    1.255924    0.092949    10.12500    0.21576    0.07938 =
         0.17552   -0.05151   -0.02133   -0.00154
NI31  7   -0.089282    1.196111    0.167705    10.12500    0.16687    0.07782 =
         0.18952   -0.06187    0.00453   -0.02205
NI32  7   -0.312802    1.314033    0.104750    10.12500    0.21162    0.07372 =
         0.15860   -0.04437   -0.00057   -0.01280
F1C   5   -0.357986    1.261782    0.098812    11.00000    0.16869    0.07622 =
         0.15081   -0.06168    0.02241   -0.01171
F1I   5   -0.166106    1.152058    0.172592    11.00000    0.14294    0.06598 =
         0.18419   -0.03309   -0.00953   -0.02043
F6    5   -0.219094    1.079260    0.161139    11.00000    0.14089    0.07147 =
         0.16174   -0.03612    0.00746   -0.00965
F9    5   -0.444087    1.116161    0.123048    11.00000    0.12143    0.09583 =
         0.14990   -0.06049   -0.01001   -0.00211
F12   5   -0.138362    1.223049    0.139821    11.00000    0.17653    0.07185 =
         0.17463   -0.03395    0.02481   -0.01884
F14   5   -0.471299    1.201718    0.116129    11.00000    0.17516    0.08248 =
         0.13931   -0.06017    0.01912   -0.01497
F17   5   -0.256070    1.279275    0.128123    11.00000    0.16919    0.06582 =
         0.15951   -0.05238    0.00340   -0.01379
F18   5   -0.373304    1.075557    0.161250    11.00000    0.13543    0.09041 =
         0.13054   -0.04575    0.00172   -0.02648
O652  8   -0.373377    1.349581    0.081358    11.00000    0.26555    0.12449 =
         0.15819    0.01994   -0.04056   -0.04346
O1N   8    0.044612    1.060657   -0.026363    11.00000    0.46117    0.39289 =
         0.25289    0.08525    0.05371    0.09548
O651  8   -0.452945    1.308607    0.070331    11.00000    0.36546    0.03948 =
         0.21284   -0.00804   -0.07747   -0.02366
O3N   8    0.172571    1.114228   -0.052525    11.00000    0.46117    0.39289 =
         0.25289    0.08525    0.05371    0.09548
O4N   8    0.194109    1.052297   -0.007877    11.00000    0.46117    0.39289 =
         0.25289    0.08525    0.05371    0.09548
O161  8   -0.399589    1.029292    0.126061    11.00000    0.16623    0.11679 =
         0.18424   -0.10910   -0.02021    0.01487
O162  8   -0.286892    1.015507    0.139920    11.00000    0.19435    0.10216 =
         0.17032   -0.08303   -0.01911    0.03752
O171  8   -0.480045    1.008946    0.170932    11.00000    0.16536    0.14115 =
         0.17545   -0.03374    0.00766   -0.06835
O172  8   -0.371873    0.987776    0.180977    11.00000    0.26291    0.08615 =
         0.24711    0.01375   -0.08499   -0.06744
O181  8   -0.548351    1.046342    0.131100    11.00000    0.14802    0.10496 =
         0.24202   -0.07963   -0.02729   -0.01608
O182  8   -0.581128    1.102516    0.105198    11.00000    0.16004    0.12539 =
         0.23665   -0.08037   -0.04905   -0.02266
O191  8   -0.579958    1.145477    0.142578    11.00000    0.13197    0.14637 =
         0.18123   -0.03794    0.02702   -0.01721
O192  8   -0.525786    1.091825    0.166974    11.00000    0.13738    0.11374 =
         0.18091   -0.06237    0.05152   -0.00944
O201  8   -0.567423    1.252754    0.084655    11.00000    0.23601    0.16034 =
         0.27662   -0.08440   -0.10698    0.03090
O202  8   -0.610038    1.187878    0.099054    11.00000    0.15155    0.16139 =
         0.25001    0.00447   -0.10034   -0.01893
O211  8   -0.425726    1.225235    0.066836    11.00000    0.31273    0.08475 =
         0.15350   -0.03931   -0.02641   -0.04068
O212  8   -0.473507    1.158928    0.079030    11.00000    0.22482    0.09454 =
         0.14581   -0.05874   -0.00268   -0.02947
O221  8   -0.396760    1.318315    0.129706    11.00000    0.23206    0.11518 =
         0.14871   -0.07381   -0.01284    0.02816
O222  8   -0.498234    1.287591    0.117104    11.00000    0.15785    0.14561 =
         0.23503   -0.12097   -0.00983    0.02710
O231  8   -0.227469    1.310522    0.079868    11.00000    0.29491    0.10140 =
         0.16185   -0.04110    0.03524   -0.08187
O232  8   -0.131689    1.279540    0.094647    11.00000    0.18502    0.09215 =
         0.21390   -0.06108    0.09961   -0.02277
O241  8   -0.152570    1.349762    0.119438    11.00000    0.19151    0.07770 =
         0.20247   -0.05772    0.02392   -0.05649
O242  8   -0.271640    1.366324    0.111034    11.00000    0.20392    0.11467 =
         0.23144   -0.06179   -0.07196   -0.00391
O251  8   -0.166616    1.292827    0.163462    11.00000    0.16808    0.09362 =
         0.16458   -0.08523    0.04880   -0.04951
O252  8   -0.155589    1.227495    0.186926    11.00000    0.18756    0.08534 =
         0.15318   -0.05974    0.01508   -0.00900
O261  8   -0.014195    1.242068    0.162870    11.00000    0.15926    0.09495 =
         0.23718   -0.05770   -0.00868   -0.03154
O262  8   -0.037089    1.292279    0.131344    11.00000    0.17443    0.12176 =
         0.35548   -0.09513    0.10325   -0.08018
O271  8   -0.061577    1.094650    0.154094    11.00000    0.15225    0.05084 =
         0.26269   -0.06111    0.01289   -0.02171
O272  8   -0.021226    1.164977    0.148440    11.00000    0.14239    0.10649 =
         0.21410   -0.05282    0.00308    0.00878
O281  8   -0.052909    1.101734    0.201603    11.00000    0.18924    0.09472 =
         0.25378   -0.02846   -0.06143   -0.00366
O282  8   -0.043274    1.169288    0.197950    11.00000    0.17757    0.14058 =
         0.23075   -0.09839   -0.05558   -0.05223
O291  8   -0.114833    1.024623    0.189754    11.00000    0.22517    0.09679 =
         0.29488   -0.01434   -0.15280   -0.00653
O292  8   -0.215745    0.988984    0.183894    11.00000    0.27513    0.06174 =
         0.26247   -0.01080   -0.07565    0.01634
O301  8   -0.312932    1.046375    0.204887    11.00000    0.19980    0.22409 =
         0.11116   -0.01512   -0.00746   -0.08302
O302  8   -0.213212    1.084124    0.211411    11.00000    0.22742    0.10341 =
         0.19435   -0.03934   -0.07655   -0.04279
N2N   6    0.137022    1.075724   -0.028783    11.00000    0.52479    0.17401 =
         0.17907   -0.05734   -0.00204    0.07680
SAME 0.02 0.04 C3 > C7
C163  1   -0.333834    1.012702    0.125081    11.00000    0.24074    0.10654 =
         0.22815   -0.11346   -0.04931    0.03527
C164  1   -0.321751    0.978495    0.110550    11.00000    0.28041    0.16267 =
         0.30411   -0.17792   -0.06895    0.05652
C165  1   -0.339900    0.993124    0.085698    11.00000    0.31193    0.21765 =
         0.30480   -0.17043   -0.07245    0.06033
AFIX  33
H16C  2   -0.331165    0.969896    0.077154    11.00000   -1.50000
H16D  2   -0.307671    1.017586    0.078088    11.00000   -1.50000
H16E  2   -0.392776    1.001489    0.085542    11.00000   -1.50000
AFIX   0
C166  1   -0.241462    0.961327    0.110880    11.00000    0.28652    0.17837 =
         0.32604   -0.18610   -0.07073    0.06254
AFIX  33
H16F  2   -0.229789    0.951772    0.127217    11.00000   -1.50000
H16G  2   -0.205921    0.983930    0.102846    11.00000   -1.50000
H16H  2   -0.237330    0.937299    0.102789    11.00000   -1.50000
AFIX   0
C167  1   -0.370188    0.939059    0.121876    11.00000    0.29815    0.16480 =
         0.32830   -0.17260   -0.07381    0.04326
AFIX  33
H16I  2   -0.358637    0.929171    0.138200    11.00000   -1.50000
H16J  2   -0.359362    0.916402    0.113044    11.00000   -1.50000
H16K  2   -0.423518    0.946403    0.121620    11.00000   -1.50000
AFIX   0
SAME 0.02 0.04 C3 > C7
C173  1   -0.433898    0.981314    0.184789    11.00000    0.57783    0.16558 =
         0.11046   -0.02414    0.02782   -0.21459
C174  1   -0.474309    0.944696    0.201516    11.00000    0.60920    0.20488 =
         0.18317    0.00877    0.03465   -0.23580
C175  1   -0.522779    0.920728    0.188997    11.00000    0.62805    0.21472 =
         0.21396   -0.00918    0.01853   -0.24126
AFIX  33
H17C  2   -0.548250    0.897141    0.200316    11.00000   -1.50000
H17D  2   -0.491568    0.909398    0.176986    11.00000   -1.50000
H17E  2   -0.560386    0.939887    0.181460    11.00000   -1.50000
AFIX   0
C176  1   -0.526202    0.959693    0.220674    11.00000    0.60758    0.23260 =
         0.17794    0.00123    0.03408   -0.23239
AFIX  33
H17F  2   -0.496652    0.975727    0.229415    11.00000   -1.50000
H17G  2   -0.549888    0.934894    0.231498    11.00000   -1.50000
H17H  2   -0.565198    0.978032    0.213342    11.00000   -1.50000
AFIX   0
C177  1   -0.420692    0.914519    0.215699    11.00000    0.62007    0.23418 =
         0.21167    0.03786    0.03156   -0.22431
AFIX  33
H17I  2   -0.389257    0.930801    0.223778    11.00000   -1.50000
H17J  2   -0.388569    0.900487    0.205046    11.00000   -1.50000
H17K  2   -0.449932    0.892954    0.227351    11.00000   -1.50000
AFIX   0
SAME 0.02 0.04 C3 > C7
C183  1   -0.584563    1.062171    0.115584    11.00000    0.16596    0.12049 =
         0.24843   -0.08631   -0.03628   -0.01344
C184  1   -0.638202    1.036201    0.105215    11.00000    0.19960    0.16003 =
         0.31176   -0.11954   -0.06189   -0.02811
C185  1   -0.714823    1.055139    0.105035    11.00000    0.20567    0.19813 =
         0.35855   -0.14735   -0.06932   -0.01719
AFIX  33
H18C  2   -0.748262    1.037740    0.098250    11.00000   -1.50000
H18D  2   -0.711781    1.084159    0.095550    11.00000   -1.50000
H18E  2   -0.734721    1.055948    0.121188    11.00000   -1.50000
AFIX   0
C186  1   -0.608732    1.036815    0.079443    11.00000    0.25591    0.18681 =
         0.31983   -0.13285   -0.04812   -0.03005
AFIX  33
H18F  2   -0.558293    1.024597    0.078925    11.00000   -1.50000
H18G  2   -0.606483    1.066261    0.070524    11.00000   -1.50000
H18H  2   -0.642675    1.019976    0.072488    11.00000   -1.50000
AFIX   0
C187  1   -0.638807    0.989324    0.116639    11.00000    0.22039    0.16622 =
         0.35316   -0.10858   -0.05631   -0.03350
AFIX  33
H18I  2   -0.587212    0.978692    0.116215    11.00000   -1.50000
H18J  2   -0.669227    0.973426    0.108065    11.00000   -1.50000
H18K  2   -0.660374    0.985526    0.133028    11.00000   -1.50000
AFIX   0
SAME 0.02 0.04 C3 > C7
C193  1   -0.576192    1.119522    0.163499    11.00000    0.16620    0.13094 =
         0.16023   -0.08101    0.06933   -0.02998
C194  1   -0.637968    1.121357    0.183402    11.00000    0.18585    0.17965 =
         0.18982   -0.07879    0.05817    0.01901
C195  1   -0.665970    1.165447    0.182404    11.00000    0.26106    0.17881 =
         0.27025   -0.08999    0.10953    0.07281
AFIX  33
H19C  2   -0.623849    1.184446    0.183141    11.00000   -1.50000
H19D  2   -0.703469    1.165720    0.195760    11.00000   -1.50000
H19E  2   -0.689037    1.175220    0.167654    11.00000   -1.50000
AFIX   0
C196  1   -0.605540    1.107005    0.207117    11.00000    0.18917    0.29353 =
         0.15260   -0.10243    0.03010    0.01040
AFIX  33
H19F  2   -0.586453    1.077975    0.208344    11.00000   -1.50000
H19G  2   -0.645045    1.107541    0.219898    11.00000   -1.50000
H19H  2   -0.564353    1.126307    0.208297    11.00000   -1.50000
AFIX   0
C197  1   -0.701497    1.090413    0.182287    11.00000    0.13735    0.16131 =
         0.20543   -0.06117    0.00339   -0.02741
AFIX  33
H19I  2   -0.681174    1.061749    0.183005    11.00000   -1.50000
H19J  2   -0.724763    1.099539    0.167518    11.00000   -1.50000
H19K  2   -0.739358    1.090077    0.195621    11.00000   -1.50000
AFIX   0
SAME 0.02 0.04 C3 > C7
C203  1   -0.615173    1.226797    0.087538    11.00000    0.19696    0.17252 =
         0.17671   -0.06599   -0.11328    0.05043
C204  1   -0.688167    1.242710    0.078039    11.00000    0.26516    0.39278 =
         0.61016   -0.14163   -0.12427    0.14057
C205  1   -0.713540    1.281766    0.087051    11.00000    0.26666    0.38947 =
         0.62916   -0.14822   -0.11496    0.19742
AFIX  33
H20C  2   -0.760948    1.291633    0.080690    11.00000   -1.50000
H20D  2   -0.675131    1.304285    0.082049    11.00000   -1.50000
H20E  2   -0.721071    1.274827    0.104284    11.00000   -1.50000
AFIX   0
C206  1   -0.679223    1.255616    0.051145    11.00000    0.27132    0.41273 =
         0.60465   -0.15976   -0.17557    0.10010
AFIX  33
H20F  2   -0.662536    1.231040    0.044463    11.00000   -1.50000
H20G  2   -0.641800    1.278695    0.046285    11.00000   -1.50000
H20H  2   -0.727607    1.265374    0.045470    11.00000   -1.50000
AFIX   0
C207  1   -0.748462    1.207992    0.084087    11.00000    0.25312    0.39523 =
         0.61308   -0.08655   -0.13102    0.14244
AFIX  33
H20I  2   -0.730628    1.182965    0.078020    11.00000   -1.50000
H20J  2   -0.794328    1.218490    0.076921    11.00000   -1.50000
H20K  2   -0.759327    1.200124    0.101220    11.00000   -1.50000
AFIX   0
SAME 0.02 0.04 C3 > C7
C213  1   -0.443740    1.188631    0.064938    11.00000    0.22014    0.12011 =
         0.12819   -0.05873    0.01741   -0.04027
C214  1   -0.420708    1.181097    0.040537    11.00000    0.51949    0.22768 =
         0.20600   -0.10533    0.07218   -0.12307
C215  1   -0.352137    1.206523    0.028973    11.00000    0.49269    0.22721 =
         0.21040   -0.06233    0.10952   -0.08318
AFIX  33
H21C  2   -0.339677    1.200511    0.013235    11.00000   -1.50000
H21D  2   -0.309784    1.198679    0.038489    11.00000   -1.50000
H21E  2   -0.362204    1.236971    0.027648    11.00000   -1.50000
AFIX   0
C216  1   -0.485198    1.194751    0.025166    11.00000    0.54800    0.28646 =
         0.21850   -0.12182    0.02807   -0.11683
AFIX  33
H21F  2   -0.530931    1.178643    0.032245    11.00000   -1.50000
H21G  2   -0.471868    1.189072    0.009397    11.00000   -1.50000
H21H  2   -0.494083    1.225279    0.024016    11.00000   -1.50000
AFIX   0
C217  1   -0.407986    1.133842    0.040947    11.00000    0.54035    0.19826 =
         0.20458   -0.12136    0.13103   -0.12066
AFIX  33
H21I  2   -0.452979    1.117497    0.048505    11.00000   -1.50000
H21J  2   -0.364845    1.124235    0.049812    11.00000   -1.50000
H21K  2   -0.397963    1.129442    0.024787    11.00000   -1.50000
AFIX   0
SAME 0.02 0.04 C3 > C7
C223  1   -0.469104    1.307622    0.130894    11.00000    0.19710    0.14438 =
         0.14261   -0.04385    0.04333   -0.05044
C224  1   -0.519755    1.327793    0.147793    11.00000    0.35931    0.21017 =
         0.30467   -0.15585    0.19072    0.03389
C225  1   -0.589929    1.300706    0.155931    11.00000    0.37437    0.24375 =
         0.30961   -0.14647    0.19011    0.01373
AFIX  33
H22C  2   -0.622576    1.313920    0.166839    11.00000   -1.50000
H22D  2   -0.575909    1.272210    0.163938    11.00000   -1.50000
H22E  2   -0.616788    1.298430    0.142292    11.00000   -1.50000
AFIX   0
C226  1   -0.544722    1.372042    0.136052    11.00000    0.37461    0.21618 =
         0.32638   -0.14484    0.18388    0.03853
AFIX  33
H22F  2   -0.500384    1.390436    0.130499    11.00000   -1.50000
H22G  2   -0.576984    1.384313    0.147459    11.00000   -1.50000
H22H  2   -0.572819    1.369767    0.122665    11.00000   -1.50000
AFIX   0
C227  1   -0.480270    1.334051    0.168967    11.00000    0.37499    0.22719 =
         0.32231   -0.15558    0.17535    0.03371
AFIX  33
H22I  2   -0.435066    1.351789    0.163551    11.00000   -1.50000
H22J  2   -0.466004    1.306276    0.177861    11.00000   -1.50000
H22K  2   -0.514335    1.348114    0.179111    11.00000   -1.50000
AFIX   0
SAME 0.02 0.04 C3 > C7
C233  1   -0.168770    1.296442    0.076751    11.00000    0.45424    0.23138 =
         0.21520   -0.07853    0.04927    0.03827
C234  1   -0.129462    1.300143    0.052380    11.00000    0.46624    0.24703 =
         0.21743   -0.07246    0.05904    0.04085
C235  1   -0.184379    1.297715    0.034676    11.00000    0.47464    0.29933 =
         0.22040   -0.08247    0.05713    0.03784
AFIX  33
H23C  2   -0.157201    1.300182    0.019049    11.00000   -1.50000
H23D  2   -0.220308    1.321019    0.034394    11.00000   -1.50000
H23E  2   -0.211507    1.270358    0.039019    11.00000   -1.50000
AFIX   0
C236  1   -0.089517    1.343310    0.044328    11.00000    0.46933    0.24957 =
         0.25509   -0.06120    0.05335    0.04034
AFIX  33
H23F  2   -0.052917    1.346565    0.055413    11.00000   -1.50000
H23G  2   -0.126586    1.366090    0.043794    11.00000   -1.50000
H23H  2   -0.063409    1.344983    0.028610    11.00000   -1.50000
AFIX   0
C237  1   -0.069362    1.266737    0.051346    11.00000    0.47134    0.24462 =
         0.21539   -0.06164    0.07030    0.04029
AFIX  33
H23I  2   -0.033596    1.268521    0.062916    11.00000   -1.50000
H23J  2   -0.042719    1.271757    0.035539    11.00000   -1.50000
H23K  2   -0.092940    1.238349    0.054915    11.00000   -1.50000
AFIX   0
SAME 0.02 0.04 C3 > C7
C243  1   -0.207671    1.376019    0.113976    11.00000    0.25998    0.07729 =
         0.13500   -0.03845   -0.01324    0.04563
C244  1   -0.188918    1.421849    0.114093    11.00000    0.31150    0.09522 =
         0.41914   -0.09438   -0.10631    0.03527
C245  1   -0.106320    1.429477    0.113993    11.00000    0.30158    0.08508 =
         0.43006   -0.08600   -0.04876    0.07312
AFIX  33
H24C  2   -0.097057    1.459543    0.114092    11.00000   -1.50000
H24D  2   -0.079944    1.422277    0.099824    11.00000   -1.50000
H24E  2   -0.087833    1.411608    0.127999    11.00000   -1.50000
AFIX   0
C246  1   -0.228998    1.434761    0.135940    11.00000    0.30849    0.10492 =
         0.41437   -0.13648   -0.11908    0.02214
AFIX  33
H24F  2   -0.283264    1.429867    0.136306    11.00000   -1.50000
H24G  2   -0.219189    1.465018    0.135380    11.00000   -1.50000
H24H  2   -0.210191    1.417662    0.150117    11.00000   -1.50000
AFIX   0
C247  1   -0.219846    1.450738    0.093029    11.00000    0.35074    0.07952 =
         0.45315   -0.06920   -0.11394    0.03484
AFIX  33
H24I  2   -0.273941    1.445325    0.093365    11.00000   -1.50000
H24J  2   -0.194193    1.444856    0.078432    11.00000   -1.50000
H24K  2   -0.211277    1.480597    0.093754    11.00000   -1.50000
AFIX   0
SAME 0.02 0.04 C3 > C7
C253  1   -0.174092    1.266964    0.183555    11.00000    0.11633    0.14356 =
         0.12173   -0.05524    0.02849   -0.04082
C254  1   -0.203183    1.287977    0.203611    11.00000    0.22676    0.16065 =
         0.19238   -0.11705    0.07199   -0.07631
C255  1   -0.221070    1.256301    0.226262    11.00000    0.27752    0.19243 =
         0.20950   -0.12344    0.07297   -0.03044
AFIX  33
H25C  2   -0.239635    1.271337    0.238682    11.00000   -1.50000
H25D  2   -0.175500    1.240710    0.230731    11.00000   -1.50000
H25E  2   -0.259740    1.236198    0.224146    11.00000   -1.50000
AFIX   0
C256  1   -0.143979    1.318750    0.207952    11.00000    0.30939    0.23220 =
         0.22535   -0.13294    0.07730   -0.10694
AFIX  33
H25F  2   -0.130994    1.339936    0.193473    11.00000   -1.50000
H25G  2   -0.098891    1.302933    0.212701    11.00000   -1.50000
H25H  2   -0.163939    1.333192    0.220479    11.00000   -1.50000
AFIX   0
C257  1   -0.272167    1.314416    0.197116    11.00000    0.30550    0.20683 =
         0.22959   -0.11293    0.08074    0.02738
AFIX  33
H25I  2   -0.259760    1.334912    0.182326    11.00000   -1.50000
H25J  2   -0.287974    1.329770    0.209648    11.00000   -1.50000
H25K  2   -0.313147    1.295576    0.195195    11.00000   -1.50000
AFIX   0
SAME 0.02 0.04 C3 > C7
C263  1    0.003164    1.276128    0.144667    11.00000    0.14123    0.16503 =
         0.43906   -0.17144    0.09257   -0.05038
C264  1    0.077751    1.298702    0.144422    11.00000    0.15788    0.17795 =
         0.44231   -0.17556    0.08920   -0.05718
C265  1    0.137932    1.268111    0.152158    11.00000    0.17716    0.21239 =
         0.47889   -0.16462    0.09909   -0.08563
AFIX  33
H26C  2    0.185187    1.283738    0.151771    11.00000   -1.50000
H26D  2    0.144615    1.247939    0.141559    11.00000   -1.50000
H26E  2    0.123618    1.252514    0.168236    11.00000   -1.50000
AFIX   0
C266  1    0.101008    1.322705    0.119502    11.00000    0.16544    0.22944 =
         0.41410   -0.09719    0.11568   -0.10700
AFIX  33
H26F  2    0.061738    1.342948    0.114213    11.00000   -1.50000
H26G  2    0.107965    1.302434    0.108967    11.00000   -1.50000
H26H  2    0.148311    1.338200    0.119267    11.00000   -1.50000
AFIX   0
C267  1    0.066885    1.332488    0.159661    11.00000    0.21155    0.21416 =
         0.47106   -0.21302    0.06084   -0.09099
AFIX  33
H26I  2    0.026915    1.351916    0.153992    11.00000   -1.50000
H26J  2    0.113907    1.348638    0.158664    11.00000   -1.50000
H26K  2    0.052892    1.318494    0.176062    11.00000   -1.50000
AFIX   0
SAME 0.02 0.04 C3 > C7
C273  1   -0.016789    1.125112    0.144540    11.00000    0.13407    0.09002 =
         0.19196   -0.07664   -0.01550    0.03121
C274  1    0.053733    1.118397    0.129081    11.00000    0.18086    0.24139 =
         0.26308   -0.14738   -0.01471   -0.00246
C275  1    0.121362    1.121933    0.142182    11.00000    0.14474    0.29935 =
         0.28121   -0.14954    0.01590    0.00632
AFIX  33
H27C  2    0.167120    1.117657    0.132317    11.00000   -1.50000
H27D  2    0.117971    1.100177    0.156736    11.00000   -1.50000
H27E  2    0.123092    1.150273    0.146034    11.00000   -1.50000
AFIX   0
C276  1    0.051320    1.074967    0.122241    11.00000    0.22143    0.23917 =
         0.28205   -0.18924    0.01384    0.01985
AFIX  33
H27F  2    0.007029    1.073094    0.113714    11.00000   -1.50000
H27G  2    0.048450    1.052487    0.136480    11.00000   -1.50000
H27H  2    0.096931    1.071416    0.112133    11.00000   -1.50000
AFIX   0
C277  1    0.062700    1.150660    0.105775    11.00000    0.23552    0.28823 =
         0.22784   -0.11228    0.02194   -0.04695
AFIX  33
H27I  2    0.018986    1.148717    0.097009    11.00000   -1.50000
H27J  2    0.108472    1.144504    0.096466    11.00000   -1.50000
H27K  2    0.066396    1.179464    0.108892    11.00000   -1.50000
AFIX   0
SAME 0.02 0.04 C3 > C7
C283  1   -0.034904    1.131212    0.209464    11.00000    0.26580    0.06809 =
         0.35175   -0.05977    0.02647   -0.06022
C284  1    0.008394    1.126056    0.231009    11.00000    0.37719    0.36194 =
         0.29934   -0.07793   -0.25262   -0.01611
C285  1    0.003161    1.081702    0.245392    11.00000    0.40103    0.34336 =
         0.32509   -0.03654   -0.22201   -0.07171
AFIX  33
H28A  2    0.031882    1.079976    0.259099    11.00000   -1.50000
H28B  2    0.023825    1.061761    0.235799    11.00000   -1.50000
H28C  2   -0.049651    1.074303    0.250704    11.00000   -1.50000
AFIX   0
C286  1   -0.021506    1.155719    0.247132    11.00000    0.40647    0.41079 =
         0.31363   -0.11909   -0.19446   -0.00989
AFIX  33
H28D  2   -0.019020    1.185226    0.238299    11.00000   -1.50000
H28E  2    0.009156    1.152975    0.260465    11.00000   -1.50000
H28F  2   -0.073836    1.147987    0.252977    11.00000   -1.50000
AFIX   0
C287  1    0.090103    1.139930    0.223288    11.00000    0.43043    0.38183 =
         0.33633   -0.07275   -0.20572    0.00171
AFIX  33
H28G  2    0.091579    1.169047    0.213931    11.00000   -1.50000
H28H  2    0.113702    1.120637    0.213761    11.00000   -1.50000
H28I  2    0.117434    1.139006    0.237220    11.00000   -1.50000
AFIX   0
SAME 0.02 0.04 C3 > C7
C293  1   -0.145347    0.990094    0.188476    11.00000    0.14292    0.14958 =
         0.19249   -0.04009   -0.06318    0.01809
C294  1   -0.113621    0.946366    0.196670    11.00000    0.37757    0.07211 =
         0.53165   -0.06744   -0.22529    0.09322
C295  1   -0.140088    0.927577    0.221869    11.00000    0.41158    0.13336 =
         0.53571   -0.04408   -0.14589    0.11448
AFIX  33
H29F  2   -0.118141    0.899340    0.226427    11.00000   -1.50000
H29G  2   -0.195079    0.924967    0.223582    11.00000   -1.50000
H29H  2   -0.124303    0.946173    0.232028    11.00000   -1.50000
AFIX   0
C296  1   -0.027920    0.947644    0.195523    11.00000    0.38040    0.13395 =
         0.58978   -0.04535   -0.21272    0.04657
AFIX  33
H29I  2   -0.007293    0.959738    0.179383    11.00000   -1.50000
H29J  2   -0.009171    0.918666    0.200289    11.00000   -1.50000
H29K  2   -0.012248    0.965347    0.206161    11.00000   -1.50000
AFIX   0
C297  1   -0.132844    0.915630    0.181245    11.00000    0.43547    0.07306 =
         0.50086   -0.10172   -0.24173    0.07541
AFIX  33
H29L  2   -0.115676    0.927729    0.164786    11.00000   -1.50000
H29M  2   -0.187419    0.910929    0.182767    11.00000   -1.50000
H29N  2   -0.107819    0.888434    0.186246    11.00000   -1.50000
AFIX   0
SAME 0.02 0.04 C3 > C7
C303  1   -0.271411    1.062138    0.217938    11.00000    0.17397    0.13528 =
         0.15561   -0.10800   -0.05900    0.04980
C304  1   -0.304519    1.054185    0.243337    11.00000    0.35638    0.20777 =
         0.11963   -0.03934    0.01252   -0.02401
C305  1   -0.388645    1.059105    0.244647    11.00000    0.38522    0.23872 =
         0.16936   -0.05356    0.06405    0.01097
AFIX  33
H30A  2   -0.409193    1.053887    0.261178    11.00000   -1.50000
H30B  2   -0.410612    1.038545    0.236728    11.00000   -1.50000
H30C  2   -0.400885    1.088086    0.236888    11.00000   -1.50000
AFIX   0
C306  1   -0.286272    1.009255    0.256042    11.00000    0.37713    0.23337 =
         0.10965    0.03869   -0.05340   -0.02569
AFIX  33
H30D  2   -0.231586    1.005740    0.255270    11.00000   -1.50000
H30E  2   -0.308639    0.988325    0.248457    11.00000   -1.50000
H30F  2   -0.306886    1.004880    0.272546    11.00000   -1.50000
AFIX   0
C307  1   -0.270036    1.084213    0.256872    11.00000    0.36752    0.23793 =
         0.16181   -0.12072    0.03384   -0.03993
AFIX  33
H30G  2   -0.215305    1.080863    0.255901    11.00000   -1.50000
H30H  2   -0.290574    1.077341    0.273403    11.00000   -1.50000
H30I  2   -0.282095    1.113710    0.249999    11.00000   -1.50000
AFIX   0
SAME 0.02 0.04 C3 > C7
C653  1   -0.423559    1.343945    0.067799    11.00000    0.25327    0.10688 =
         0.12985   -0.02284   -0.03669    0.05460
C654  1   -0.450806    1.380541    0.049841    11.00000    0.44433    0.13000 =
         0.42093    0.00455   -0.20169   -0.04019
C655  1   -0.442771    1.422996    0.056823    11.00000    0.48441    0.09755 =
         0.39697    0.01763   -0.19391   -0.01629
AFIX  33
H65A  2   -0.461083    1.445573    0.044720    11.00000   -1.50000
H65B  2   -0.389693    1.428396    0.058383    11.00000   -1.50000
H65C  2   -0.472315    1.422605    0.071904    11.00000   -1.50000
AFIX   0
C656  1   -0.409122    1.383703    0.025402    11.00000    0.45313    0.14719 =
         0.41378   -0.02984   -0.18961   -0.00833
AFIX  33
H65D  2   -0.413359    1.356444    0.020425    11.00000   -1.50000
H65E  2   -0.355950    1.390467    0.025965    11.00000   -1.50000
H65F  2   -0.431345    1.406223    0.014153    11.00000   -1.50000
AFIX   0
C657  1   -0.532405    1.373927    0.045211    11.00000    0.43341    0.17585 =
         0.44473    0.02579   -0.25450   -0.02869
AFIX  33
H65G  2   -0.537600    1.346344    0.040667    11.00000   -1.50000
H65H  2   -0.546379    1.396754    0.032467    11.00000   -1.50000
H65I  2   -0.565522    1.374443    0.059531    11.00000   -1.50000
AFIX   0

PART 1
CU83  4    0.000000    1.000000    0.000000    30.50000    0.18835    0.10604 =
         0.09237   -0.03627   -0.00408    0.08200
S800  9   -0.282904    1.379499    0.462978    31.00000    0.22775    0.16703 =
         0.21141   -0.08180   -0.08448   -0.03080
N808  6   -0.447859    1.279694    0.383031    31.00000    0.10318    0.05786 =
         0.13802   -0.02954   -0.02686    0.00672
AFIX  23
H80A  2   -0.401506    1.288630    0.376073    31.00000   -1.20000
H80B  2   -0.478791    1.302460    0.380481    31.00000   -1.20000
AFIX   0
N821  6   -0.298938    1.156517    0.144214    31.00000    0.16926    0.06577 =
         0.12553   -0.04748    0.00623    0.01459
AFIX  23
H82A  2   -0.256776    1.152562    0.151980    31.00000   -1.20000
H82B  2   -0.323091    1.131096    0.145760    31.00000   -1.20000
AFIX   0
C29   1   -0.367789    1.421012    0.472510    31.00000    0.39282    0.30213 =
         0.14092   -0.13137   -0.08723    0.22417
AFIX  33
H29A  2   -0.347140    1.439652    0.481854    31.00000   -1.50000
H29B  2   -0.409834    1.404197    0.481831    31.00000   -1.50000
H29C  2   -0.385635    1.438377    0.458251    31.00000   -1.50000
AFIX  66
C801  1   -0.330785    1.348481    0.446278    31.00000    0.14664    0.10376 =
         0.15505   -0.04378   -0.05496   -0.00300
C802  1   -0.395869    1.363503    0.435067    31.00000    0.14895    0.09378 =
         0.15700   -0.04797   -0.05318   -0.00353
AFIX  43
H802  2   -0.414312    1.391079    0.435843    31.00000   -1.20000
AFIX  65
C803  1   -0.433387    1.337310    0.422696    31.00000    0.13887    0.08813 =
         0.15765   -0.04780   -0.05195    0.00250
AFIX  43
H803  2   -0.476932    1.347361    0.415195    31.00000   -1.20000
AFIX  65
C804  1   -0.405822    1.296093    0.421536    31.00000    0.13099    0.08594 =
         0.14709   -0.04425   -0.04734    0.00351
C805  1   -0.340738    1.281071    0.432747    31.00000    0.14041    0.09978 =
         0.15147   -0.03928   -0.05289    0.00593
AFIX  43
H805  2   -0.322296    1.253495    0.431971    31.00000   -1.20000
AFIX  65
C806  1   -0.303219    1.307264    0.445118    31.00000    0.14593    0.10641 =
         0.15493   -0.04260   -0.05227   -0.00219
AFIX  43
H806  2   -0.259674    1.297212    0.452618    31.00000   -1.20000
AFIX   0
C807  1   -0.442256    1.266650    0.409509    31.00000    0.11718    0.08923 =
         0.06790    0.00614   -0.00598    0.01463
AFIX  23
H80C  2   -0.493972    1.260870    0.417214    31.00000   -1.20000
H80D  2   -0.414963    1.239367    0.412416    31.00000   -1.20000
AFIX   0
C809  1   -0.476505    1.245719    0.370335    31.00000    0.10898    0.06588 =
         0.14514   -0.04194   -0.02265   -0.00164
AFIX  23
H80E  2   -0.522135    1.231101    0.379230    31.00000   -1.20000
H80F  2   -0.437365    1.224170    0.368804    31.00000   -1.20000
AFIX   0
C810  1   -0.497983    1.274591    0.341270    31.00000    0.12835    0.08127 =
         0.15337   -0.05816   -0.01388    0.00126
AFIX  23
H81A  2   -0.453637    1.287648    0.330903    31.00000   -1.20000
H81B  2   -0.539731    1.295022    0.341562    31.00000   -1.20000
AFIX   0
C811  1   -0.526006    1.221805    0.336590    31.00000    0.12594    0.08360 =
         0.14878   -0.05856   -0.01047   -0.00257
AFIX  23
H81C  2   -0.486509    1.199921    0.338952    31.00000   -1.20000
H81D  2   -0.575018    1.210919    0.344932    31.00000   -1.20000
AFIX   0
C812  1   -0.530674    1.249086    0.305936    31.00000    0.14004    0.10125 =
         0.14526   -0.06166   -0.00900    0.01738
AFIX  23
H81E  2   -0.568873    1.271738    0.303756    31.00000   -1.20000
H81F  2   -0.481356    1.259365    0.297582    31.00000   -1.20000
AFIX   0
C813  1   -0.561766    1.198071    0.300349    31.00000    0.14901    0.11790 =
         0.14479   -0.07068   -0.00318    0.00277
AFIX  23
H81G  2   -0.610980    1.187579    0.308699    31.00000   -1.20000
H81H  2   -0.523385    1.175488    0.302132    31.00000   -1.20000
AFIX   0
C814  1   -0.566537    1.227490    0.270092    31.00000    0.15979    0.12537 =
         0.14786   -0.06965   -0.00486    0.01456
AFIX  23
H81I  2   -0.548592    1.257418    0.267326    31.00000   -1.20000
H81J  2   -0.616106    1.225578    0.263991    31.00000   -1.20000
AFIX   0
C815  1   -0.496527    1.190688    0.260770    31.00000    0.15139    0.09531 =
         0.13237   -0.05595   -0.00344   -0.00047
AFIX  23
H81K  2   -0.516413    1.161249    0.262897    31.00000   -1.20000
H81L  2   -0.449391    1.190689    0.268500    31.00000   -1.20000
AFIX   0
C816  1   -0.486210    1.218590    0.229665    31.00000    0.15727    0.07778 =
         0.13039   -0.05550   -0.00451    0.00542
AFIX  23
H81M  2   -0.533414    1.220322    0.221845    31.00000   -1.20000
H81N  2   -0.460845    1.246781    0.226935    31.00000   -1.20000
AFIX   0
C817  1   -0.424305    1.175497    0.223749    31.00000    0.15783    0.07123 =
         0.12730   -0.04118    0.00688    0.00349
AFIX  23
H81O  2   -0.449460    1.147254    0.226426    31.00000   -1.20000
H81P  2   -0.376727    1.173878    0.231368    31.00000   -1.20000
AFIX   0
C818  1   -0.416332    1.204243    0.193057    31.00000    0.15672    0.05308 =
         0.12581   -0.04477    0.00274    0.01156
AFIX  23
H81Q  2   -0.464866    1.207808    0.185954    31.00000   -1.20000
H81R  2   -0.388470    1.231679    0.190350    31.00000   -1.20000
AFIX   0
C819  1   -0.360122    1.160482    0.185400    31.00000    0.15940    0.05271 =
         0.13190   -0.04015    0.00610    0.01161
AFIX  23
H81S  2   -0.387546    1.132952    0.187820    31.00000   -1.20000
H81T  2   -0.310783    1.157109    0.192018    31.00000   -1.20000
AFIX   0
C820  1   -0.357449    1.193916    0.154183    31.00000    0.18135    0.05689 =
         0.13248   -0.04547    0.01403    0.01557
AFIX  23
H82C  2   -0.406932    1.196320    0.147645    31.00000   -1.20000
H82D  2   -0.333440    1.222309    0.152358    31.00000   -1.20000
AFIX   0
C822  1   -0.281213    1.176849    0.119251    31.00000    0.17959    0.07364 =
         0.12820   -0.04543    0.00971    0.01887
AFIX  23
H82E  2   -0.249404    1.202335    0.118597    31.00000   -1.20000
H82F  2   -0.328903    1.186954    0.112723    31.00000   -1.20000
AFIX  66
C823  1   -0.242728    1.150828    0.103581    31.00000    0.18304    0.08725 =
         0.12888   -0.04981    0.00826    0.02925
C828  1   -0.165082    1.142702    0.105478    31.00000    0.18573    0.10451 =
         0.13201   -0.05011    0.00787    0.03245
AFIX  43
H828  2   -0.140230    1.152423    0.117174    31.00000   -1.20000
AFIX  65
C827  1   -0.124581    1.120046    0.089895    31.00000    0.18902    0.10879 =
         0.13036   -0.04894    0.00912    0.03486
AFIX  43
H827  2   -0.072631    1.114609    0.091164    31.00000   -1.20000
AFIX  65
C826  1   -0.161725    1.105516    0.072414    31.00000    0.18474    0.09559 =
         0.12601   -0.04806    0.00816    0.04115
C825  1   -0.239371    1.113642    0.070517    31.00000    0.18930    0.10354 =
         0.13794   -0.05805    0.00545    0.04093
AFIX  43
H825  2   -0.264222    1.103921    0.058821    31.00000   -1.20000
AFIX  65
C824  1   -0.279873    1.136298    0.086100    31.00000    0.18660    0.10342 =
         0.13791   -0.05936    0.00377    0.03588
AFIX  43
H824  2   -0.331823    1.141734    0.084831    31.00000   -1.20000
AFIX  66
C833  1   -0.092134    1.071833    0.015495    31.00000    0.20604    0.10188 =
         0.11722   -0.03893    0.00426    0.07309
AFIX  43
H833  2   -0.098564    1.079734   -0.000807    31.00000   -1.20000
AFIX  65
N832  6   -0.044943    1.037306    0.023767    31.00000    0.19703    0.10217 =
         0.11274   -0.04249    0.00421    0.07134
C831  1   -0.035333    1.025498    0.048132    31.00000    0.19547    0.10361 =
         0.11371   -0.03893    0.00457    0.05774
AFIX  43
H831  2   -0.003758    1.002397    0.053666    31.00000   -1.20000
AFIX  65
C830  1   -0.072914    1.048216    0.064225    31.00000    0.18985    0.09978 =
         0.11145   -0.03814    0.00639    0.05649
AFIX  43
H830  2   -0.066484    1.040316    0.080527    31.00000   -1.20000
AFIX  65
C829  1   -0.120106    1.082743    0.055953    31.00000    0.18783    0.09596 =
         0.11319   -0.03780    0.00208    0.05483
C834  1   -0.129717    1.094552    0.031588    31.00000    0.19840    0.09993 =
         0.11404   -0.03966    0.00341    0.07166
AFIX  43
H834  2   -0.161291    1.117652    0.026054    31.00000   -1.20000
AFIX   0
PART 0
PART 2
CU1X  4    0.107332    1.002823    0.014284   -30.50000    0.33581    0.25106 =
         0.11273   -0.11420   -0.06454    0.17837
S36Z  9   -0.308666    1.396825    0.461729   -31.00000    0.19499    0.17089 =
         0.22945   -0.09065   -0.09052    0.01866
AFIX  66
N2X   6   -0.125577    1.036536    0.010355   -30.50000    0.20535    0.10734 =
         0.11701   -0.04447    0.00738    0.06590
C7X   1   -0.073388    1.069742    0.010356   -30.50000    0.20366    0.10274 =
         0.11549   -0.04125    0.00770    0.06924
AFIX  43
H7X   2   -0.033293    1.075982   -0.001747   -30.50000   -1.20000
AFIX  65
C6X   1   -0.081125    1.093623    0.028445   -30.50000    0.20021    0.10134 =
         0.11580   -0.04075    0.00596    0.06557
AFIX  43
H6X   2   -0.046207    1.115840    0.028445   -30.50000   -1.20000
AFIX  65
C5X   1   -0.141052    1.084296    0.046534   -30.50000    0.19484    0.10075 =
         0.11983   -0.04453    0.00948    0.05987
C4X   1   -0.193242    1.051090    0.046534   -30.50000    0.19727    0.10448 =
         0.12050   -0.04712    0.01083    0.06360
AFIX  43
H4X   2   -0.233337    1.044850    0.058637   -30.50000   -1.20000
AFIX  65
C3X   1   -0.185506    1.027209    0.028445   -30.50000    0.20547    0.11233 =
         0.12281   -0.04207    0.00598    0.06095
AFIX  43
H3X   2   -0.220424    1.004991    0.028445   -30.50000   -1.20000
AFIX   0
N15{  6   -0.272504    1.161525    0.144822   -31.00000    0.16926    0.06577 =
         0.12553   -0.04748    0.00623    0.01459
N28Z  6   -0.444736    1.287877    0.378513   -31.00000    0.10965    0.06432 =
         0.14252   -0.03761   -0.02630    0.00506
C2A   1   -0.359814    1.456361    0.450613   -31.00000    0.39282    0.30213 =
         0.14092   -0.13137   -0.08723    0.22417
AFIX  33
H2AA  2   -0.338316    1.477691    0.458111   -31.00000   -1.50000
H2AB  2   -0.414099    1.453738    0.455115   -31.00000   -1.50000
H2AC  2   -0.350708    1.465217    0.433468   -31.00000   -1.50000
AFIX  66
C5Y   1   -0.086899    1.043853    0.055957   -30.50000    0.19463    0.10223 =
         0.11667   -0.04398    0.00733    0.05804
AFIX  43
H5Y   2   -0.137634    1.034691    0.060265   -30.50000   -1.20000
AFIX  65
C4Y   1   -0.059316    1.079730    0.063551   -30.50000    0.19262    0.10267 =
         0.12327   -0.04651    0.00955    0.05024
C6Y   1    0.016513    1.093423    0.057112   -30.50000    0.20071    0.11076 =
         0.12989   -0.04903    0.00404    0.04803
AFIX  43
H6Y   2    0.034967    1.117427    0.062192   -30.50000   -1.20000
AFIX  65
C7Y   1    0.064759    1.071238    0.043080   -30.50000    0.20170    0.11252 =
         0.12981   -0.04653    0.00184    0.05286
AFIX  43
H7Y   2    0.115493    1.080399    0.038772   -30.50000   -1.20000
AFIX  65
N3Y   6    0.037177    1.035361    0.035487   -30.50000    0.19933    0.10890 =
         0.12306   -0.04384    0.00370    0.05979
C2Y   1   -0.038652    1.021668    0.041925   -30.50000    0.19664    0.10498 =
         0.11749   -0.04114    0.00406    0.05867
AFIX  43
H2Y   2   -0.057106    0.997664    0.036845   -30.50000   -1.20000
AFIX  66
C9Z   1   -0.148734    1.146850    0.065807   -30.50000    0.18740    0.10197 =
         0.12954   -0.04661    0.00782    0.03607
AFIX  43
H9Z   2   -0.116130    1.163505    0.053635   -30.50000   -1.20000
AFIX  65
C8Z   1   -0.160401    1.102966    0.066154   -30.50000    0.18823    0.09960 =
         0.12696   -0.04760    0.00746    0.04269
C13Z  1   -0.209132    1.078074    0.084347   -30.50000    0.18717    0.09917 =
         0.12960   -0.04872    0.00522    0.03811
AFIX  43
H13Z  2   -0.216937    1.048712    0.084579   -30.50000   -1.20000
AFIX  65
C12Z  1   -0.246197    1.097065    0.102193   -30.50000    0.18510    0.09691 =
         0.13113   -0.04889    0.00686    0.03268
AFIX  43
H12Z  2   -0.278801    1.080411    0.114366   -30.50000   -1.20000
AFIX  65
C11Z  1   -0.234530    1.140949    0.101847   -30.50000    0.18363    0.09581 =
         0.12987   -0.04827    0.00702    0.03113
C10Z  1   -0.185800    1.165842    0.083654   -30.50000    0.18520    0.09792 =
         0.13052   -0.04601    0.00771    0.03211
AFIX  43
H10Z  2   -0.177994    1.195203    0.083422   -30.50000   -1.20000
AFIX  66
C12{  1   -0.210775    1.104214    0.114174   -30.50000    0.18433    0.09509 =
         0.12976   -0.04759    0.00589    0.03200
AFIX  43
H12{  2   -0.239636    1.089883    0.127991   -30.50000   -1.20000
AFIX  65
C11{  1   -0.218742    1.148734    0.106188   -30.50000    0.18327    0.09647 =
         0.12968   -0.04798    0.00722    0.03135
C10{  1   -0.175606    1.170153    0.085537   -30.50000    0.18596    0.09844 =
         0.13001   -0.04380    0.00698    0.03286
AFIX  43
H10{  2   -0.180936    1.199940    0.080194   -30.50000   -1.20000
AFIX  65
C9{   1   -0.124504    1.147053    0.072871   -30.50000    0.18723    0.10171 =
         0.12826   -0.04666    0.00712    0.03725
AFIX  43
H9{   2   -0.095644    1.161385    0.059054   -30.50000   -1.20000
AFIX  65
C8{   1   -0.116538    1.102534    0.080856   -30.50000    0.18816    0.09928 =
         0.12704   -0.05144    0.00861    0.03950
C13{  1   -0.159672    1.081114    0.101508   -30.50000    0.18777    0.09917 =
         0.12910   -0.04777    0.00729    0.03557
AFIX  43
H13{  2   -0.154342    1.051327    0.106850   -30.50000   -1.20000
AFIX   0
C14X  1   -0.273885    1.160425    0.119788   -30.50000    0.17916    0.07900 =
         0.12844   -0.04681    0.00547    0.01982
AFIX  23
H14A  2   -0.326813    1.152182    0.119013   -30.50000   -1.20000
H14B  2   -0.270565    1.191074    0.112326   -30.50000   -1.20000
AFIX   0
C14Y  1   -0.274158    1.172195    0.117959   -30.50000    0.17948    0.07802 =
         0.12800   -0.04721    0.00600    0.01914
AFIX  23
H14C  2   -0.324836    1.165504    0.113953   -30.50000   -1.20000
H14D  2   -0.264686    1.203116    0.112192   -30.50000   -1.20000
AFIX   0
C16Z  1   -0.345149    1.176861    0.155699   -31.00000    0.16553    0.04551 =
         0.13042   -0.03882    0.00211    0.01957
AFIX  23
H16A  2   -0.354737    1.206012    0.147019   -31.00000   -1.20000
H16B  2   -0.386772    1.158266    0.153426   -31.00000   -1.20000
AFIX   0
C17Z  1   -0.347156    1.177606    0.179586   -31.00000    0.16144    0.04389 =
         0.13174   -0.03615    0.00204    0.01164
AFIX  23
H17A  2   -0.312553    1.201024    0.180649   -31.00000   -1.20000
H17B  2   -0.323156    1.150877    0.186912   -31.00000   -1.20000
AFIX   0
C18Z  1   -0.410939    1.181844    0.194681   -31.00000    0.15795    0.05189 =
         0.12945   -0.03751   -0.00106    0.00972
AFIX  23
H18A  2   -0.435710    1.153416    0.198840   -31.00000   -1.20000
H18B  2   -0.445215    1.200825    0.185032   -31.00000   -1.20000
AFIX   0
C19Z  1   -0.410685    1.196344    0.215754   -31.00000    0.15945    0.06002 =
         0.13352   -0.04112   -0.00271    0.00809
AFIX  23
H19A  2   -0.367116    1.182628    0.223476   -31.00000   -1.20000
H19B  2   -0.398146    1.227133    0.211131   -31.00000   -1.20000
AFIX   0
C20Z  1   -0.469681    1.192776    0.233496   -31.00000    0.15950    0.07760 =
         0.13631   -0.04470   -0.00358    0.00591
AFIX  23
H20A  2   -0.516568    1.193666    0.225563   -31.00000   -1.20000
H20B  2   -0.466968    1.163647    0.243114   -31.00000   -1.20000
AFIX   0
C21Z  1   -0.480610    1.219780    0.249334   -31.00000    0.15995    0.08808 =
         0.14381   -0.05256   -0.00606    0.00732
AFIX  23
H21A  2   -0.511180    1.243472    0.241559   -31.00000   -1.20000
H21B  2   -0.430406    1.232209    0.249993   -31.00000   -1.20000
AFIX   0
C22Z  1   -0.511992    1.209437    0.272657   -31.00000    0.15731    0.10257 =
         0.14573   -0.05253   -0.00781    0.01005
AFIX  23
H22A  2   -0.497511    1.179883    0.279293   -31.00000   -1.20000
H22B  2   -0.567418    1.209527    0.272524   -31.00000   -1.20000
AFIX   0
C23Z  1   -0.492329    1.236431    0.288775   -31.00000    0.15156    0.10370 =
         0.15095   -0.05543   -0.00925    0.01223
AFIX  23
H23A  2   -0.436897    1.239879    0.287189   -31.00000   -1.20000
H23B  2   -0.513691    1.264995    0.283534   -31.00000   -1.20000
AFIX   0
C24Z  1   -0.516774    1.221885    0.313493   -31.00000    0.13848    0.09681 =
         0.14923   -0.05689   -0.01176    0.00133
AFIX  23
H24A  2   -0.566453    1.207935    0.314106   -31.00000   -1.20000
H24B  2   -0.481776    1.199050    0.319545   -31.00000   -1.20000
AFIX   0
C25Z  1   -0.524255    1.247673    0.329878   -31.00000    0.12668    0.09044 =
         0.14926   -0.05385   -0.01772    0.00426
AFIX  23
H25A  2   -0.568435    1.235965    0.340764   -31.00000   -1.20000
H25B  2   -0.540070    1.275576    0.321067   -31.00000   -1.20000
AFIX   0
C26Z  1   -0.471586    1.257543    0.344397   -31.00000    0.12296    0.07469 =
         0.14738   -0.04481   -0.02048    0.00435
AFIX  23
H26A  2   -0.456621    1.287673    0.338088   -31.00000   -1.20000
H26B  2   -0.426647    1.240365    0.341576   -31.00000   -1.20000
AFIX   0
C27Z  1   -0.483970    1.253347    0.368839   -31.00000    0.11142    0.06678 =
         0.14636   -0.04281   -0.02185    0.00344
AFIX  23
H27A  2   -0.466079    1.225068    0.376473   -31.00000   -1.20000
H27B  2   -0.538787    1.254277    0.373221   -31.00000   -1.20000
AFIX   0
C29Z  1   -0.425595    1.268534    0.403502   -31.00000    0.12434    0.07720 =
         0.14384   -0.03768   -0.03414    0.00308
AFIX  23
H29D  2   -0.470935    1.254151    0.412717   -31.00000   -1.20000
H29E  2   -0.386325    1.246763    0.402770   -31.00000   -1.20000
AFIX  66
C30Z  1   -0.398999    1.300473    0.415402   -31.00000    0.13565    0.08556 =
         0.15203   -0.04253   -0.04471    0.00446
C35Z  1   -0.451384    1.328487    0.423953   -31.00000    0.13819    0.08769 =
         0.15711   -0.04551   -0.04630    0.00433
AFIX  43
H35Z  2   -0.501272    1.329802    0.419462   -31.00000   -1.20000
AFIX  65
C31Z  1   -0.429206    1.354535    0.439215   -31.00000    0.13950    0.09028 =
         0.15602   -0.04517   -0.04745    0.00280
AFIX  43
H31Z  2   -0.464255    1.373278    0.444935   -31.00000   -1.20000
AFIX  65
C32Z  1   -0.354643    1.352570    0.445927   -31.00000    0.14282    0.09978 =
         0.15331   -0.04522   -0.05602   -0.00375
C33Z  1   -0.302257    1.324556    0.437376   -31.00000    0.14251    0.09790 =
         0.15305   -0.03956   -0.05158    0.00231
AFIX  43
H33Z  2   -0.252369    1.323241    0.441867   -31.00000   -1.20000
AFIX  65
C34Z  1   -0.324434    1.298507    0.422114   -31.00000    0.13834    0.09502 =
         0.15263   -0.03934   -0.04628    0.00161
AFIX  43
H34Z  2   -0.289384    1.279764    0.416394   -31.00000   -1.20000
AFIX   0

PART 0
CR1   3   -0.128012    0.654512    0.392412    10.87500    0.09102    0.05949 =
         0.14596   -0.03297   -0.01413    0.00061
CR7   3   -0.120708    0.853028    0.343109    10.87500    0.09695    0.05777 =
         0.16598   -0.01511   -0.03991   -0.00340
CR8   3    0.197629    0.869655    0.382798    10.87500    0.08929    0.07635 =
         0.17279   -0.05449   -0.02056   -0.00631
CR10  3    0.184944    0.674394    0.433553    10.87500    0.09975    0.07729 =
         0.14442   -0.03188   -0.03044    0.00269
CR11  3    0.039189    0.903984    0.354017    10.87500    0.10748    0.05371 =
         0.14869   -0.01935   -0.03049   -0.00979
CR13  3    0.027601    0.622336    0.422254    10.87500    0.13542    0.05972 =
         0.15182   -0.02433   -0.04964   -0.00584
CR14  3    0.248318    0.779274    0.421171    10.87500    0.09952    0.09089 =
         0.15313   -0.05419   -0.02637   -0.00792
CR15  3   -0.181389    0.746977    0.356010    10.87500    0.10902    0.06346 =
         0.16935   -0.03185   -0.04264   -0.00577
NI1   7   -0.128012    0.654512    0.392412    10.12500    0.09102    0.05949 =
         0.14596   -0.03297   -0.01413    0.00061
NI7   7   -0.120708    0.853028    0.343109    10.12500    0.09695    0.05777 =
         0.16598   -0.01511   -0.03991   -0.00340
NI8   7    0.197629    0.869655    0.382798    10.12500    0.08929    0.07635 =
         0.17279   -0.05449   -0.02056   -0.00631
NI10  7    0.184944    0.674394    0.433553    10.12500    0.09975    0.07729 =
         0.14442   -0.03188   -0.03044    0.00269
NI11  7    0.039189    0.903984    0.354017    10.12500    0.10748    0.05371 =
         0.14869   -0.01935   -0.03049   -0.00979
NI13  7    0.027601    0.622336    0.422254    10.12500    0.13542    0.05972 =
         0.15182   -0.02433   -0.04964   -0.00584
NI14  7    0.248318    0.779274    0.421171    10.12500    0.09952    0.09089 =
         0.15313   -0.05419   -0.02637   -0.00792
NI15  7   -0.181389    0.746977    0.356010    10.12500    0.10902    0.06346 =
         0.16935   -0.03185   -0.04264   -0.00577
F1E   5    0.078725    0.672741    0.427757    11.00000    0.08755    0.05888 =
         0.11456   -0.03306   -0.01890   -0.00042
F1G   5    0.110590    0.857252    0.367688    11.00000    0.09759    0.07175 =
         0.13042   -0.03924   -0.00877   -0.01590
F2    5   -0.022368    0.658464    0.396666    11.00000    0.09074    0.06615 =
         0.11908   -0.02844   -0.02835   -0.00821
F3    5    0.196130    0.730154    0.413425    11.00000    0.08524    0.06213 =
         0.11477   -0.02458   -0.01206   -0.01134
F5    5    0.171711    0.816752    0.406416    11.00000    0.08758    0.07504 =
         0.15160   -0.04592   -0.02199   -0.00296
F11   5   -0.131505    0.716440    0.383452    11.00000    0.07303    0.05573 =
         0.14674   -0.03486   -0.02944    0.01223
F19   5   -0.040959    0.859722    0.364271    11.00000    0.11352    0.05096 =
         0.15262   -0.02551   -0.00867    0.01001
F20   5   -0.101136    0.789917    0.351522    11.00000    0.08462    0.06986 =
         0.15921   -0.02530   -0.02586   -0.00520
O491  8   -0.227285    0.775915    0.326573    11.00000    0.16278    0.12530 =
         0.25486   -0.06240   -0.10746   -0.02129
O492  8   -0.201637    0.845991    0.322708    11.00000    0.17714    0.07876 =
         0.27320   -0.01297   -0.13334    0.01249
O501  8   -0.248340    0.779724    0.376301    11.00000    0.11322    0.07043 =
         0.23792   -0.04164   -0.02382   -0.00109
O502  8   -0.201631    0.846739    0.370589    11.00000    0.09490    0.09725 =
         0.23246   -0.04433    0.00646    0.01466
O511  8   -0.137017    0.917437    0.335824    11.00000    0.15876    0.06925 =
         0.21363    0.01588   -0.05381    0.02760
O512  8   -0.034516    0.947404    0.341246    11.00000    0.15637    0.07122 =
         0.19406   -0.04277   -0.03628    0.01478
O521  8   -0.047885    0.857868    0.315073    11.00000    0.20227    0.15249 =
         0.14272   -0.05045   -0.02025   -0.05435
O522  8    0.060356    0.888622    0.323624    11.00000    0.11239    0.16939 =
         0.19282   -0.00694   -0.00011   -0.04001
O531  8    0.121333    0.948705    0.343626    11.00000    0.16426    0.07145 =
         0.26049    0.02208   -0.03666   -0.05443
O532  8    0.225627    0.921221    0.357764    11.00000    0.14066    0.10759 =
         0.21536   -0.01766   -0.01809   -0.06103
O541  8    0.028294    0.922783    0.386098    11.00000    0.14543    0.10755 =
         0.22108   -0.08491   -0.03429    0.02950
O542  8    0.134567    0.906794    0.402100    11.00000    0.15875    0.09541 =
         0.15945   -0.06205   -0.02762   -0.00652
O551  8    0.313691    0.784831    0.392303    11.00000    0.11730    0.09288 =
         0.14716   -0.03665   -0.00810    0.01452
O552  8    0.262163    0.833182    0.363967    11.00000    0.11343    0.13216 =
         0.13657   -0.05176    0.01153   -0.01294
O561  8    0.289030    0.880533    0.401515    11.00000    0.11262    0.06648 =
         0.21645   -0.04765    0.00827   -0.03314
O562  8    0.301702    0.827389    0.429894    11.00000    0.10278    0.14927 =
         0.14338   -0.06536   -0.04248    0.01781
O571  8    0.156415    0.700829    0.460979    11.00000    0.12382    0.12272 =
         0.09904   -0.04012    0.00453   -0.03405
O572  8    0.183575    0.770804    0.451181    11.00000    0.17279    0.09272 =
         0.11967   -0.05428    0.01027   -0.01506
O581  8    0.292586    0.671804    0.440145    11.00000    0.11074    0.08004 =
         0.22629    0.00703   -0.06012   -0.01605
O582  8    0.325336    0.741177    0.436751    11.00000    0.10668    0.11475 =
         0.16812   -0.04261   -0.02177   -0.00962
O591  8    0.078046    0.584939    0.448601    11.00000    0.18290    0.06580 =
         0.21154    0.00942   -0.10108   -0.02336
O592  8    0.178093    0.617867    0.454686    11.00000    0.13098    0.10904 =
         0.17441    0.01625   -0.06747   -0.03321
O601  8    0.114467    0.612125    0.399053    11.00000    0.13154    0.14771 =
         0.17905   -0.12795   -0.05796    0.07059
O602  8    0.216856    0.646544    0.405983    11.00000    0.14376    0.08878 =
         0.19217   -0.07421    0.00147   -0.02596
O611  8   -0.061334    0.631423    0.445192    11.00000    0.21076    0.12201 =
         0.10108   -0.00745   -0.01997   -0.07635
O612  8   -0.154631    0.657505    0.425362    11.00000    0.17295    0.11323 =
         0.10537   -0.02818    0.02149    0.02438
O621  8   -0.128303    0.592837    0.400954    11.00000    0.12087    0.08058 =
         0.16918   -0.02924   -0.02302   -0.01883
O622  8   -0.020425    0.571264    0.416013    11.00000    0.23599    0.04601 =
         0.28448   -0.04065   -0.18615    0.00283
O631  8   -0.117491    0.712960    0.335456    11.00000    0.19782    0.08592 =
         0.12346   -0.04223   -0.00038   -0.00820
O632  8   -0.101467    0.649963    0.359231    11.00000    0.13623    0.11072 =
         0.12325   -0.07017   -0.03715    0.01705
O641  8   -0.262919    0.704181    0.360334    11.00000    0.11580    0.08889 =
         0.26249   -0.05388   -0.07294   -0.01736
O642  8   -0.237347    0.649808    0.389069    11.00000    0.08410    0.07051 =
         0.21824   -0.02574   -0.02194   -0.02389
SAME 0.02 0.04 C3 > C7
C493  1   -0.229156    0.814621    0.315878    11.00000    0.24419    0.05515 =
         0.20360    0.00295   -0.04469   -0.03357
C494  1   -0.276520    0.820641    0.295351    11.00000    0.42219    0.50750 =
         0.37891    0.07261   -0.35850   -0.08280
C495  1   -0.358533    0.811386    0.303001    11.00000    0.39545    0.53706 =
         0.40762    0.05112   -0.34825   -0.09500
AFIX  33
H49A  2   -0.386998    0.815713    0.289122    11.00000   -1.50000
H49B  2   -0.377155    0.830614    0.313299    11.00000   -1.50000
H49C  2   -0.364881    0.781801    0.311569    11.00000   -1.50000
AFIX   0
C496  1   -0.267974    0.865864    0.280602    11.00000    0.45067    0.50984 =
         0.36785    0.08142   -0.34331   -0.04650
AFIX  33
H49D  2   -0.214659    0.872169    0.275543    11.00000   -1.50000
H49E  2   -0.287652    0.886219    0.290072    11.00000   -1.50000
H49F  2   -0.296133    0.868195    0.266736    11.00000   -1.50000
AFIX   0
C497  1   -0.247724    0.791438    0.278794    11.00000    0.46593    0.52944 =
         0.37828    0.08319   -0.33170   -0.05665
AFIX  33
H49G  2   -0.194295    0.797536    0.273831    11.00000   -1.50000
H49H  2   -0.276298    0.796421    0.264930    11.00000   -1.50000
H49I  2   -0.254126    0.761642    0.287010    11.00000   -1.50000
AFIX   0
SAME 0.02 0.04 C3 > C7
C503  1   -0.253827    0.818843    0.378607    11.00000    0.13091    0.14787 =
         0.18900   -0.04525   -0.02051   -0.00817
C504  1   -0.326507    0.828977    0.391656    11.00000    0.14256    0.15559 =
         0.32539   -0.08375    0.05954    0.04040
C505  1   -0.388181    0.836622    0.375373    11.00000    0.19237    0.19479 =
         0.36134   -0.08673    0.01473    0.03419
AFIX  33
H50A  2   -0.434913    0.843143    0.384091    11.00000   -1.50000
H50B  2   -0.395738    0.811034    0.369031    11.00000   -1.50000
H50C  2   -0.374040    0.860664    0.362397    11.00000   -1.50000
AFIX   0
C506  1   -0.317851    0.868318    0.402266    11.00000    0.15051    0.15508 =
         0.32141   -0.07664    0.05817    0.03178
AFIX  33
H50D  2   -0.277738    0.863656    0.412884    11.00000   -1.50000
H50E  2   -0.365260    0.873444    0.411098    11.00000   -1.50000
H50F  2   -0.305000    0.893105    0.389625    11.00000   -1.50000
AFIX   0
C507  1   -0.354037    0.793351    0.412354    11.00000    0.16658    0.16539 =
         0.33837   -0.07944    0.05335    0.01588
AFIX  33
H50G  2   -0.315235    0.787442    0.423396    11.00000   -1.50000
H50H  2   -0.364323    0.767556    0.406510    11.00000   -1.50000
H50I  2   -0.400191    0.802230    0.420416    11.00000   -1.50000
AFIX   0
SAME 0.02 0.04 C3 > C7
C513  1   -0.097555    0.948429    0.335731    11.00000    0.13273    0.04744 =
         0.36153    0.02743   -0.02139    0.01517
C514  1   -0.132352    0.991383    0.327462    11.00000    0.19110    0.05725 =
         0.41390    0.03532   -0.03022    0.04329
C515  1   -0.096100    1.014245    0.304092    11.00000    0.22525    0.11195 =
         0.42705    0.05116   -0.02109    0.04100
AFIX  33
H51A  2   -0.120334    1.041811    0.299475    11.00000   -1.50000
H51B  2   -0.101769    0.997039    0.292221    11.00000   -1.50000
H51C  2   -0.042508    1.018824    0.305308    11.00000   -1.50000
AFIX   0
C516  1   -0.122112    1.020386    0.344962    11.00000    0.25499    0.09842 =
         0.45665   -0.00391   -0.04385    0.04253
AFIX  33
H51D  2   -0.145040    1.006732    0.360592    11.00000   -1.50000
H51E  2   -0.146432    1.047727    0.339743    11.00000   -1.50000
H51F  2   -0.068327    1.025214    0.345724    11.00000   -1.50000
AFIX   0
C517  1   -0.216926    0.987746    0.326389    11.00000    0.19659    0.09408 =
         0.42152    0.01704   -0.03207    0.05231
AFIX  33
H51G  2   -0.240264    0.972805    0.341708    11.00000   -1.50000
H51H  2   -0.226822    0.971776    0.314285    11.00000   -1.50000
H51I  2   -0.238111    1.016318    0.322482    11.00000   -1.50000
AFIX   0
SAME 0.02 0.04 C3 > C7
C523  1    0.021240    0.872472    0.308528    11.00000    0.16295    0.07523 =
         0.18860    0.00408    0.01506    0.04786
C524  1    0.047082    0.881069    0.282640    11.00000    0.27290    0.21964 =
         0.17982   -0.07766    0.05961   -0.00820
C525  1    0.130491    0.873531    0.278784    11.00000    0.27884    0.31450 =
         0.22350   -0.02651    0.03430    0.01170
AFIX  33
H52A  2    0.146151    0.879293    0.261860    11.00000   -1.50000
H52B  2    0.141339    0.843850    0.285656    11.00000   -1.50000
H52C  2    0.158093    0.892557    0.286335    11.00000   -1.50000
AFIX   0
C526  1    0.009440    0.851564    0.269289    11.00000    0.30863    0.24608 =
         0.21307   -0.14449    0.05656   -0.07529
AFIX  33
H52D  2    0.028291    0.858565    0.252607    11.00000   -1.50000
H52E  2   -0.045167    0.855394    0.270850    11.00000   -1.50000
H52F  2    0.021145    0.821883    0.275879    11.00000   -1.50000
AFIX   0
C527  1    0.028794    0.926488    0.270709    11.00000    0.33129    0.19278 =
         0.19814    0.00010    0.04752   -0.00320
AFIX  33
H52G  2    0.046214    0.931167    0.253924    11.00000   -1.50000
H52H  2    0.054138    0.946798    0.278009    11.00000   -1.50000
H52I  2   -0.025698    0.930631    0.272540    11.00000   -1.50000
AFIX   0
SAME 0.02 0.04 C3 > C7
C533  1    0.189510    0.950280    0.345389    11.00000    0.16697    0.14969 =
         0.35429    0.06977   -0.04883   -0.07836
C534  1    0.238376    0.984876    0.329579    11.00000    0.23030    0.19484 =
         0.37546    0.07258   -0.02617   -0.12207
C535  1    0.306718    0.995220    0.340539    11.00000    0.22363    0.22075 =
         0.37385    0.05963   -0.01089   -0.13493
AFIX  33
H53A  2    0.336164    1.017710    0.329577    11.00000   -1.50000
H53B  2    0.337459    0.969685    0.344095    11.00000   -1.50000
H53C  2    0.291281    1.005037    0.355121    11.00000   -1.50000
AFIX   0
C536  1    0.264506    0.970334    0.306847    11.00000    0.26056    0.21760 =
         0.37996    0.06197   -0.01067   -0.13513
AFIX  33
H53D  2    0.220621    0.963268    0.299359    11.00000   -1.50000
H53E  2    0.295987    0.945106    0.310410    11.00000   -1.50000
H53F  2    0.293718    0.993274    0.296151    11.00000   -1.50000
AFIX   0
C537  1    0.194525    1.025529    0.322140    11.00000    0.27724    0.20759 =
         0.41600    0.07748   -0.02583   -0.09837
AFIX  33
H53G  2    0.149765    1.018953    0.314908    11.00000   -1.50000
H53H  2    0.226419    1.046173    0.310738    11.00000   -1.50000
H53I  2    0.179173    1.037623    0.335986    11.00000   -1.50000
AFIX   0
SAME 0.02 0.04 C3 > C7
C543  1    0.071344    0.926766    0.400784    11.00000    0.14509    0.15689 =
         0.20244   -0.06030   -0.05988    0.01926
C544  1    0.065422    0.960642    0.415664    11.00000    0.21351    0.15911 =
         0.26916   -0.16510    0.01204   -0.00541
C545  1   -0.012238    0.978607    0.417007    11.00000    0.23356    0.21263 =
         0.25237   -0.11495    0.00718   -0.01082
AFIX  33
H54A  2   -0.014119    1.000321    0.426711    11.00000   -1.50000
H54B  2   -0.048466    0.955720    0.424061    11.00000   -1.50000
H54C  2   -0.024891    0.991524    0.401125    11.00000   -1.50000
AFIX   0
C546  1    0.120180    0.997536    0.405089    11.00000    0.28818    0.14574 =
         0.37776   -0.14300    0.05975   -0.05751
AFIX  33
H54D  2    0.171556    0.986687    0.403989    11.00000   -1.50000
H54E  2    0.117065    1.018651    0.415172    11.00000   -1.50000
H54F  2    0.106982    1.010895    0.389335    11.00000   -1.50000
AFIX   0
C547  1    0.086775    0.941646    0.440427    11.00000    0.25140    0.22699 =
         0.27738   -0.16255   -0.04285    0.02226
AFIX  33
H54G  2    0.137579    0.929992    0.439408    11.00000   -1.50000
H54H  2    0.050960    0.918847    0.447981    11.00000   -1.50000
H54I  2    0.085467    0.963925    0.449758    11.00000   -1.50000
AFIX   0
SAME 0.02 0.04 C3 > C7
C553  1    0.314102    0.804260    0.371918    11.00000    0.07001    0.10338 =
         0.23095   -0.10657   -0.01530   -0.00001
C554  1    0.372584    0.796904    0.352708    11.00000    0.12404    0.24402 =
         0.20081   -0.13523    0.04020    0.01242
C555  1    0.405019    0.753025    0.358086    11.00000    0.24859    0.25471 =
         0.26786   -0.04941    0.06812    0.14090
AFIX  33
H55A  2    0.442496    0.749504    0.345252    11.00000   -1.50000
H55B  2    0.364712    0.731732    0.359685    11.00000   -1.50000
H55C  2    0.429012    0.749209    0.372829    11.00000   -1.50000
AFIX   0
C556  1    0.340283    0.802195    0.329004    11.00000    0.20138    0.30665 =
         0.22540   -0.15202    0.07087   -0.04331
AFIX  33
H55D  2    0.318601    0.830617    0.324970    11.00000   -1.50000
H55E  2    0.301042    0.780527    0.329908    11.00000   -1.50000
H55F  2    0.380414    0.798846    0.316877    11.00000   -1.50000
AFIX   0
C557  1    0.437719    0.828791    0.349362    11.00000    0.13944    0.35048 =
         0.27037   -0.13715    0.04147   -0.08356
AFIX  33
H55G  2    0.418323    0.857837    0.345823    11.00000   -1.50000
H55H  2    0.473376    0.824248    0.336294    11.00000   -1.50000
H55I  2    0.463300    0.824769    0.363820    11.00000   -1.50000
AFIX   0
SAME 0.02 0.04 C3 > C7
C563  1    0.318066    0.864263    0.419562    11.00000    0.37078    0.25435 =
         0.12811    0.02352    0.03357    0.27151
C564  1    0.375345    0.890451    0.428253    11.00000    0.30514    0.34818 =
         0.43304   -0.14668   -0.17320   -0.13457
C565  1    0.432088    0.862495    0.441431    11.00000    0.30514    0.34818 =
         0.43304   -0.14668   -0.17320   -0.13457
AFIX  33
H56A  2    0.468372    0.880332    0.446833    11.00000   -1.50000
H56B  2    0.458610    0.845698    0.430987    11.00000   -1.50000
H56C  2    0.406181    0.843277    0.455042    11.00000   -1.50000
AFIX   0
C566  1    0.336633    0.916805    0.445095    11.00000    0.30514    0.34818 =
         0.43304   -0.14668   -0.17320   -0.13457
AFIX  33
H56D  2    0.299187    0.935311    0.437008    11.00000   -1.50000
H56E  2    0.374295    0.934309    0.450128    11.00000   -1.50000
H56F  2    0.311705    0.897617    0.458901    11.00000   -1.50000
AFIX   0
C567  1    0.417035    0.921935    0.408049    11.00000    0.30514    0.34818 =
         0.43304   -0.14668   -0.17320   -0.13457
AFIX  33
H56G  2    0.380664    0.940319    0.399348    11.00000   -1.50000
H56H  2    0.445704    0.906264    0.397439    11.00000   -1.50000
H56I  2    0.451531    0.939459    0.414376    11.00000   -1.50000
AFIX   0
SAME 0.02 0.04 C3 > C7
C573  1    0.153678    0.738595    0.465063    11.00000    0.11268    0.16798 =
         0.08365   -0.07115   -0.02364    0.02464
C574  1    0.116492    0.740471    0.489381    11.00000    0.21516    0.31419 =
         0.16457   -0.13970   -0.00532   -0.00030
C575  1    0.043900    0.715210    0.494582    11.00000    0.30010    0.35315 =
         0.21304   -0.12435    0.08698   -0.04714
AFIX  33
H57A  2    0.021214    0.716940    0.510329    11.00000   -1.50000
H57B  2    0.054055    0.685367    0.493929    11.00000   -1.50000
H57C  2    0.009200    0.726887    0.482873    11.00000   -1.50000
AFIX   0
C576  1    0.170085    0.722928    0.507796    11.00000    0.29979    0.35605 =
         0.13644   -0.10809   -0.06045    0.06339
AFIX  33
H57D  2    0.217266    0.739409    0.504364    11.00000   -1.50000
H57E  2    0.180425    0.692989    0.507437    11.00000   -1.50000
H57F  2    0.147048    0.725099    0.523437    11.00000   -1.50000
AFIX   0
C577  1    0.101239    0.786407    0.491768    11.00000    0.17545    0.35192 =
         0.19408   -0.13334    0.02584   -0.00106
AFIX  33
H57G  2    0.148439    0.802872    0.488382    11.00000   -1.50000
H57H  2    0.079994    0.786784    0.507847    11.00000   -1.50000
H57I  2    0.065494    0.799045    0.480606    11.00000   -1.50000
AFIX   0
SAME 0.02 0.04 C3 > C7
C583  1    0.340219    0.702226    0.440343    11.00000    0.12033    0.12497 =
         0.14627   -0.04097   -0.02050    0.03965
C584  1    0.414061    0.687766    0.449830    11.00000    0.07560    0.25458 =
         0.35155    0.09643   -0.08388    0.00526
C585  1    0.404249    0.679877    0.476374    11.00000    0.15598    0.35906 =
         0.36247    0.09993   -0.13492   -0.01277
AFIX  33
H58A  2    0.452024    0.670527    0.482645    11.00000   -1.50000
H58B  2    0.365692    0.657727    0.482307    11.00000   -1.50000
H58C  2    0.388661    0.706255    0.481407    11.00000   -1.50000
AFIX   0
C586  1    0.437341    0.645802    0.442695    11.00000    0.08671    0.24810 =
         0.40823    0.05021   -0.08017    0.01018
AFIX  33
H58D  2    0.444079    0.650081    0.425487    11.00000   -1.50000
H58E  2    0.398115    0.624131    0.448841    11.00000   -1.50000
H58F  2    0.484737    0.636320    0.449188    11.00000   -1.50000
AFIX   0
C587  1    0.478422    0.719292    0.440890    11.00000    0.09628    0.25359 =
         0.37784    0.12046   -0.06815   -0.02667
AFIX  33
H58G  2    0.485000    0.724570    0.423653    11.00000   -1.50000
H58H  2    0.524816    0.707539    0.447234    11.00000   -1.50000
H58I  2    0.467003    0.746121    0.446013    11.00000   -1.50000
AFIX   0
SAME 0.02 0.04 C3 > C7
C593  1    0.132856    0.587602    0.459128    11.00000    0.14090    0.06840 =
         0.17122   -0.01705   -0.07436   -0.01202
C594  1    0.143882    0.551647    0.479675    11.00000    0.22836    0.12695 =
         0.22920    0.01891   -0.11273   -0.05908
C595  1    0.122938    0.509388    0.474712    11.00000    0.33926    0.13637 =
         0.24026    0.02307   -0.12080   -0.00688
AFIX  33
H59A  2    0.130767    0.486861    0.488370    11.00000   -1.50000
H59B  2    0.154429    0.504113    0.460924    11.00000   -1.50000
H59C  2    0.069911    0.509535    0.471594    11.00000   -1.50000
AFIX   0
C596  1    0.225075    0.549403    0.485923    11.00000    0.24660    0.21156 =
         0.34395    0.10660   -0.15650   -0.02027
AFIX  33
H59D  2    0.240012    0.576804    0.489230    11.00000   -1.50000
H59E  2    0.258038    0.543079    0.472683    11.00000   -1.50000
H59F  2    0.229371    0.526882    0.499872    11.00000   -1.50000
AFIX   0
C597  1    0.099164    0.559950    0.501936    11.00000    0.35042    0.22360 =
         0.20828    0.00501   -0.06137   -0.01814
AFIX  33
H59G  2    0.113930    0.587728    0.504784    11.00000   -1.50000
H59H  2    0.109611    0.537587    0.515390    11.00000   -1.50000
H59I  2    0.045280    0.559859    0.499909    11.00000   -1.50000
AFIX   0
SAME 0.02 0.04 C3 > C7
C603  1    0.182041    0.622786    0.396294    11.00000    0.09718    0.06676 =
         0.18679   -0.01276   -0.01966    0.03253
C604  1    0.229045    0.601331    0.379085    11.00000    0.32905    0.34806 =
         0.23611   -0.14951   -0.00280    0.24566
C605  1    0.256120    0.559339    0.391503    11.00000    0.33792    0.35323 =
         0.26502   -0.14006   -0.01895    0.23656
AFIX  33
H60A  2    0.286402    0.545762    0.380227    11.00000   -1.50000
H60B  2    0.212838    0.540977    0.398504    11.00000   -1.50000
H60C  2    0.286888    0.563721    0.403927    11.00000   -1.50000
AFIX   0
C606  1    0.185606    0.594800    0.358717    11.00000    0.36286    0.37148 =
         0.25308   -0.14897   -0.02063    0.23013
AFIX  33
H60D  2    0.167825    0.622346    0.350557    11.00000   -1.50000
H60E  2    0.142421    0.575774    0.364819    11.00000   -1.50000
H60F  2    0.218652    0.582083    0.347685    11.00000   -1.50000
AFIX   0
C607  1    0.295453    0.630134    0.367571    11.00000    0.34733    0.36305 =
         0.26286   -0.16079    0.00926    0.23170
AFIX  33
H60G  2    0.276809    0.657516    0.359490    11.00000   -1.50000
H60H  2    0.324973    0.616528    0.356151    11.00000   -1.50000
H60I  2    0.327261    0.634872    0.379672    11.00000   -1.50000
AFIX   0
SAME 0.02 0.04 C3 > C7
C613  1   -0.130721    0.647551    0.443114    11.00000    0.22964    0.07201 =
         0.12278   -0.05371    0.02449   -0.03065
C614  1   -0.173413    0.646360    0.467066    11.00000    0.71745    0.24746 =
         0.27754   -0.16295    0.34212   -0.28817
C615  1   -0.137193    0.673745    0.481228    11.00000    0.73850    0.30660 =
         0.28623   -0.22437    0.28948   -0.25896
AFIX  33
H61A  2   -0.166807    0.671840    0.496436    11.00000   -1.50000
H61B  2   -0.135151    0.703410    0.472632    11.00000   -1.50000
H61C  2   -0.086047    0.663807    0.483833    11.00000   -1.50000
AFIX   0
C616  1   -0.178357    0.600675    0.481185    11.00000    0.75734    0.23542 =
         0.28050   -0.09678    0.37549   -0.21753
AFIX  33
H61D  2   -0.201830    0.582399    0.472197    11.00000   -1.50000
H61E  2   -0.208740    0.599846    0.496169    11.00000   -1.50000
H61F  2   -0.127676    0.590444    0.484256    11.00000   -1.50000
AFIX   0
C617  1   -0.253352    0.662539    0.464392    11.00000    0.73564    0.24431 =
         0.27116   -0.16597    0.29376   -0.28605
AFIX  33
H61G  2   -0.279154    0.645503    0.455243    11.00000   -1.50000
H61H  2   -0.251537    0.692466    0.456219    11.00000   -1.50000
H61I  2   -0.280703    0.660040    0.479996    11.00000   -1.50000
AFIX   0
SAME 0.02 0.04 C3 > C7
C623  1   -0.081237    0.563244    0.409542    11.00000    0.23315    0.04510 =
         0.09149   -0.02832   -0.00904   -0.02389
C624  1   -0.102575    0.517875    0.409058    11.00000    0.35989    0.10695 =
         0.42019   -0.08025   -0.06388   -0.12021
C625  1   -0.185899    0.510424    0.413853    11.00000    0.35989    0.10695 =
         0.42019   -0.08025   -0.06388   -0.12021
AFIX  33
H62A  2   -0.197776    0.480804    0.413407    11.00000   -1.50000
H62B  2   -0.211684    0.529609    0.401850    11.00000   -1.50000
H62C  2   -0.202687    0.515989    0.429437    11.00000   -1.50000
AFIX   0
C626  1   -0.082824    0.507169    0.384820    11.00000    0.35989    0.10695 =
         0.42019   -0.08025   -0.06388   -0.12021
AFIX  33
H62D  2   -0.028666    0.511349    0.380434    11.00000   -1.50000
H62E  2   -0.110585    0.525882    0.373153    11.00000   -1.50000
H62F  2   -0.096562    0.477414    0.385341    11.00000   -1.50000
AFIX   0
C627  1   -0.060091    0.485751    0.425896    11.00000    0.35989    0.10695 =
         0.42019   -0.08025   -0.06388   -0.12021
AFIX  33
H62G  2   -0.005895    0.491308    0.422419    11.00000   -1.50000
[truncated: 8,065,628 more chars]
